# Supplementary material for: A repertoire of candidate effector proteins of the fungus Ceratocystis cacaofunesta
Source: Sci Rep. 2023 Sep 29;13:16368. doi: 10.1038/s41598-023-43117-7 (PMC10542334; doi:10.1038/s41598-023-43117-7)
Supplement: Supplementary file 2 — Supplementary Table 2. [file 41598_2023_43117_MOESM2_ESM.xlsx]

## Sheet: S4
A repertoire of candidate effector proteins of the fungus Ceratocystis cacaofunesta
Gabriela N. Ramos-Lizardo, Jonathan J. Mucherino-Muñoz, Eric R. G. R. Aguiar, Carlos P. Pirovani, Ronan X. Corrêa
Supplementary Table S2
	Prediction of the Ceratocystis cacaofunesta transcriptome
	>Ccacaofunesta_C1593_02582-RA transcript offset:0 AED:0.00 eAED:0.00 QI:0|1|1|1|0|0|2|0|573
	ATGCCCCACGATAACGACGGCTTCCCTGTCAAGACGGCAGACCCAGAAAAGGCGCCGGCC
	TATGCCAATGACACCAGCTCGGCCTCTGCTGTCCCTGCACCCACCTATGGCCGCTACTCA
	GAAGGCTTCTGGACCCGTAATGGGTTGACTCTCGAGTCTTTCCGTCGCCGCGCTGTTGCC
	GAAGGCGAGGCTCCTGAGCTGGACCGCACCATGAAGAAACGCCACCTCCATATGATCGCT
	ATTGGCGGTTCTATCGGTGCGGGTTTCTTCGTGGGTTCCGGTGCTGCTCTTGCCAAAGGT
	GGACCCGGCTCTTTGCTTGTGGATTTTGCGATTATTGGTGTGATGATGTTCAACGTCGTC
	TTTGCTCTTGGTGAACTTGCTGTCATGTACCCGGTCTCTGGTGGTTTCTACACTTACTCA
	AACCGCTTCATCAACCCCTCGTGGGGTTTCGCTATGGGATGGAACTACGTGCTGCAGTGG
	GCTGTCGTGCTACCCTTTGAACTGGTAACAGCCTCAATCACAATTGGGTACTGGGATCGA
	GAAGGCAGTATCTCCCGTGGTGTTTGGATTACGGTCTTCATGTTGGTCATTGTTATCATC
	AACATTTTTGGTACGCTGGGATATGCCGAGGAAGAATTCATCTCGTCCTTCCTGAAGCTG
	ACCGCTACCGTTGTGTTCATGTTCATGGCTGTTGTCTTCGTCTGTGGCGGTGGCCCCTCG
	CACGGCCGCTACAACGAGTACTGGGGTACCCGTTACTGGAGCGACCCTGGTGCTTTCCAG
	AATGGCTTCTTTGGTTTCTGCTCCGTCTTTGTCACCGCTGCCTTTGCCTACTCCGGTACT
	GAGCTGGTTGGTCTTGCCGCTGCTGAGGCTAAGAACCCTGTCAAGGAACTTCCCGGTGCT
	ATTAAGCAGGTGTTCTGGCGTATCTCGCTGTTCTACATTCTTGGTCTGTTCTTTGTTGGT
	CTGCTGATTTCCTCCAAGGACCCCAACCTTCTGGACACCTCGAAGTCTGGCTCCGACACT
	TCTCCCTTCGTCCTGGTCGCTGAGTACGCTGGCCTGCCTGGATTCGCCCATTTCATGAAC
	GGCATCATTCTGGTCTCGGTCATTTCTATTGGTGTGTCTGGTGTCTACGGTGGTTCGCGT
	ACCCTGGTTGCTCTGTCTGAGCAGGGCTATGCCCCCAAGATCTTCACCTATGTTGACCGT
	GCCGGCCGCCCTCTACCTGCCGTCGGTTTCATCATTGGCTGTGCCCCCATTGCCTATGTC
	AACCTGAGCTCGGCTGGTAACTCTATCTTTGATTGGCTCCTGGCCATTTCTGGTCTGGCA
	GCCCTGTTCACTTGGTCGTCCATTTGCCTGTCTCACATCCGTTTCCGTCTGGCCTGGGTC
	AAGCAGGGCCGCTCTTTGGATATGATTCCCTTCAAGGCTGCTGGTGGTATCTACGGTTCT
	GCCCTCGGTCTGTGCCTGAACATTTTGGTTCTGATCGCTTGCTTCTATGTCGCTATCAAG
	GATTTGAATGCTGAGACTTTCTTCAAGAACTACCTTGCGGTTCCCGTTGTTCTTGTCTTC
	TGGCTGGGTGCTTTCATCTGGAAGCGTTCGCCTTGGGTGACCCTCGAGAACCTGGACCTA
	GACACTGGTCTGCGCCAGCACAACTGGGAGGAGATTAACAGCTTCCGTGCCAAGATTGCT
	GCTCTGCCCACATGGAGACGCTTCCTCCACAAGATCTTCTAA
	>Ccacaofunesta_C1593_02583-RA transcript offset:0 AED:0.00 eAED:0.00 QI:0|-1|0|1|-1|1|1|0|214
	ATGAATCGACTCTTCGGCAGCAAGCCCAAGGGGCCTAAACCCACCCTCGACAGCGCCATC
	GGCAACATCGACGACCGCATCGCATCGATCGATGTCAAGCTCACAGCTATTAACTCGGAG
	CTGACAACATACCAAACGAAGCTGGCCAAGATGCGCGATGGGCCAGGCAAATCAGCACTC
	AAGCAAAAGGCCATGAAGGTGCTGCAGCGGCGCAAGATGTACGAGGCACAGCGCGACCAG
	CTGCAGGGCCAGGTGTGGAACATGGAGCAGGCACAGACGATGCAGGATAACCTGAAAAAC
	GTCATGACTACTGTCGATGCACTAAAGACGACGAACAAGGAGCTGAAGAAGCAGTACGGC
	AAAGTGGACCTAGACAAGATAGAGCAGCTGCAGGATGAGATGGCCGATCTGCTGGATGTC
	GGAAACGAGATCCAAGAGAGCCTGTCGCGTAGCTATGATATCCCCGATGACGTCGATGAG
	TCTGAGCTGGATGCTGAACTAGAGGCTCTTGGCATGGAGATTGAGATGGACCGCGAGGCT
	GAGGCACATGGTGCGTTGCCAAGTTTCATGCAGGATGAGCTGCCAGAGTTTGTAGATGAA
	CTGCCTGCTGCAGAAAAAACCAAGATCCGGGAAGCAGCTGGATAA
	>Ccacaofunesta_C1593_02586-RA transcript offset:0 AED:0.17 eAED:0.17 QI:0|0.5|0.6|1|0|0|5|0|678
	ATGGCTCATGCCCCCCTCATCCGGAACGATACGGCCCCTCTCCCCCTATTCTCGCGCGAT
	AGGAAGAACTCAATTGCTGGCCTCATGAGCGCCGCTCCCAGAATTAGCGGACTCTCTGGC
	ACCACCCTTGGAAGCTCCGAAACCAACCTCTCAAGCACCACTACTACCGGAGCTCCCAAC
	TCCACCCCCACCTCCATCATGGCCATGGCTGGCAATCCTATGGCCACAGCCAACATCATC
	AACCAAAAGGCCGATGCCTCTCGCTCCCTCTACCAGATCTGCCGCTCGCTCAAACAACGC
	CTCGCTCTTGTCCCCGGCTTCGAGCCCTACCTCCAGCAGCTCGACCCCAATGAACCCGTC
	GACTCCCTGTGGGAAATGTTCCGCACCGGGCTTCCTCTTCTCACCATCTACAACGCCCTG
	CAGCAGGGCGAGATCAAGATCGAAGATTCAATTGCCGTTAACAAGCGGCCTAAGATGGCT
	GTTTTCCGCTTTGTGCAGGCTTGTCTCAAGGACTTGAATATCCCCGCAGCAGAATGTTTT
	GTGATTAACGATGTTCTGGGTAACGATACTACTGGTTTCGTCAAGGTTACCCAAGTCGTC
	AACCTCGTCCTCGACCTCGCCGAGCAAAAAGGTCTGCTCTACCAGCCTCAAACCTACCCT
	GAGGAAGATGCCATGGCCCCAACAGAGGCTGTCAAAATGTCGTACACTGACTATGTCATC
	CGTGAACTTGTCGATACCGAAAGGAAATACGTCCAAGATCTCGAAAATCTCTTTGACCTC
	AAAAACACTCTCGAGCAAAAAGGCGTCATTACCGGTGACGTTGTTCACTCCATTTTCCTA
	AACATCAACTTTATTTTAGACTTCCAGCGCCGCTTCCTCATTCGAGTTGAAACTACCAAC
	TCTATGCCACAAACCAACCAACGTTGGGGCTCTCTCTTCGCCAATCTCGAAGAGTCTTTT
	GATATCTACTTGCCGTTTATCGCAAATCAAGGCAAAGCCGCTGAACTTGCCGGCCAGGTA
	TTTGACAAGATTCAGTCTGCTGAACACCCTGTTGCCATTGATTTCAATACTCTTGATGGC
	TTCCTGTTGAAGCCCATGCAGAGACTTGTCAAGTATCCTCTACTTCTCAAGGATCTTCTG
	AAAAAGAGCGAAGATGAAGCAATCAAGCAAGATCTCCAAGAAGGCATTGATGCTGCCGAA
	CGTGTGCTGTTCAAAGCCAATGAGGCCGTTAATGTAGGCCTGTTGGACGAAGCACGCAAT
	GACCTCATGTCTCGCGTTGATGATTGGAGAAGTCATAAAGTTGAGCAATTTGGAAAACTG
	CTCATGCATGGCACTCATCCCGTGATAACCGGCAAGAACGACCAAGAGCGTGAAATTTGG
	TGGCGTGGTGACCCTGGCATCGAATACTTTACTGTAAAGTTTGCCAACGAAGAACAGCTT
	AAAAAATGGAGTGCTGCGCTTGACAAACAGCGAAAAGAATGCGAGACGAAAACAGCAACT
	GAAGAAGCTGCCACGACAGAATTCAACTGGATGCGCTCCCAGAACATTGAAAACCCCTAT
	AAAGAAGAAGGAAACGATGATGATGAAGACACTTACAACCAGACAACCTATGCGCCTAGT
	GGTAGCTTCTCCGGGGCACCTGGTGGAGGCTCAGACTACCGCACAGTCTCACCGCCAACG
	GCGTCGGTAGGGGCAGGCAATGGGGCAACGCATGTGGGAAGCCCTGAAATCCCTAATGCC
	ACACAGCTTAAGGTACGGGTCAACTGTGATGGCGGCACATACTTTACACTTGTTGCCGGA
	TTCAATATTACCTATCAGACACTAGTGGATCGTATTGATGCCAAGCTCGCACGCTTTATG
	ACGGCGACAATTGGGCGTGGTCAGCTCAAGCTGCGGTACCGTGACGAAGATGGAGACTTT
	GTGCGTATAAGCAGCGATGACGACATTCAGATTGCATTTATGGAGTGGCGGGAGAGCATG
	CGAAACTCGCCTGCAGGCGTGGGCGAGATTGAATTATTCTGCACTAGCGATACCTAG
	>Ccacaofunesta_C1593_02589-RA transcript offset:0 AED:0.42 eAED:0.48 QI:0|-1|0|1|-1|1|1|0|306
	ATGGCAAATTTTGTGACTGCCACACAAAAGACCCCGGACAAGCCGGTGCAAATACAGCTA
	GAGGTGGACACAGAGTTTAATGAACTATGTGCGCCTTTGGTAGGTGAAATGGCGGTACAG
	GAATTACATCGCGACGTGGATGACCAGGTTTCCCTTCCTAGAGAGTCAGATATGGAGCCG
	GAGAACTGCGAATGGGTAGCAAAGCCAGACCCCGTGACGCAAGTAGCGCTTGAAACTGGC
	CTCCTCAGTACGGAGAGGGCTTTGGCCGAGCCTCCAGCGAACAGTGTCTCTTCTGCTGAA
	ACAGCCTTAGAAAATAATGTGCTTCCGGTGGCTATACGCGATCCCCGCATTGTTACGTCT
	AAGCAGTGCGCTGCATTTGACAATTGTTATTACACTATTCAGGCACGCGCGCGTTTTCCT
	TACTGGATTAGTAGGAGTGACTCTGACGGTCCTTGCGATTTTCTCCTGTGTCCTCCTTCA
	CCGACTATGGATGACGATAGCGAGCTTATTCAAGAAGTAACAAGCTTGATGCAGAGCCTG
	AGTCTCAGCGTTGGTAGTACTTCTGTAGTACCCCCTCCTTGGCTTGTAGCCTCGGCTCCA
	CCCTCAAGCCTAGCTACAGGACCTGCTCTGGCGTCCATCTCGATGCCCATCTCGGCGTCC
	ATCTTCGACTCTACTCTAGGCTCTACCCCTCTGTCTTCTCCGAGAGCTCATTTGCAAGGC
	GCTCAGGAGGTCCAAGCTCCGGCTCCCCCTATTACGGGAGACTTTGTGTTTGGAGTAACG
	CGCTCTATATCCCCCATTTTTAACCCCAATTTTGGCCCTCCATCGCCCCCCCCTTTCACC
	TTTACTTCCACTCCAACCCAGTGCTTTCCCACCGCCACTAACTCTCTGTACTGCGCCAAA
	AATCGTATTTGGTGTTTCTAA
	>Ccacaofunesta_C1593_02590-RA transcript offset:0 AED:0.08 eAED:0.34 QI:0|0.66|0.75|1|0|0|4|0|423
	ATGGGCCGAAGCCAGCTCCATGGCCATGCTCACATCTTCAACTGTCTGATATTCGAGGTG
	TGCGAACGGCCCGTCAAGGCATGTTTGCGTGCCATCAAGCACTTGCGCAACCCCTTCGAT
	CCTTTCCACGACCGCAGCCATAGCCTTGAAAATTCCGGCGAGTATCAGTACATCGTATGC
	CAGCCCGGAATATGTCCCTGCCTCGAAAGCCGCATGGCCCTACGCGACTTCCATGTCATT
	GAGCGGGGCCCCGGCGAGCTCTCAGAGCTGTGGGTGATCGAGGACCAGAACGACCCATTG
	TTGTACGTAGCATTCAAGAGACATTTTGGTCGTCGGGTGCGTGAGAACAGCGCTCATGAT
	CAGAGGGATAAACAAAGAGAAACAGAGAGAAAAAAGGAGAGAGGGAGAGAGAAGGAAAGA
	AGAAGAGATCGCTCGCGTGTGTATGCGGAGTACCCCGAAGACCGTGGAAATTGGACGCCA
	AGCCCTGGCCGTGATACGGAAGCTAGAGAGCGACGCCAATCGCGCCAATTGCGGGAGCAC
	AGGCTACCAACTGAGAAGCAGCCCTCGAGATCTAGGAAGCGTTTCCAAGAGGGACGTTCT
	TCTAGTAGCCGGCCTGTAGATCAGAGATTGGAAGAGAGACTTCCCTTCGAGAACCTCACG
	CCAAACTGGAATCTACCCGGCAGATACACACCCGAAAGATATCCATCTTCCGGCCCTTCC
	TCTCACGAATACTCCCCCGAAAGATATGTTTCTAGAGGCCGCACTCCAGGCTCTGCGTCA
	GGCAGCCATAGAAATCCCGAGCGTGTACGGAAGAGCTCCCGGTCTGTCGGGTTTGTGCTG
	CCTGACGAGCACGACAACTACGGTTACAGTTATGACCACGGCGAGCGTGGCTTCGATGAG
	CGTAACTATCGCAGTAAAGAAAGAGCCCGGTGTGAGAGTCGCGGCCGGACTCGTCATGAG
	AGCAGAGTCAGCAGCGGCGACCGCTCACGTGACAGGTCATATGGAGCGCGCCACGGCGCT
	AATTGCGAGACGTCTCACAGCGAACGGCAGAATGCGCGCTATGATGAGTACTATGGAGAT
	GACAGCTACGATTCGGTGCCACGGGCGTACCACAGAAAGACTAAAGAGTCGAAGACGAAG
	CGAGACTGTGCCCCTGCCCCCCGTTCTCATATTGGAGGAGATGGGAATAAGCTTGTGAAT
	AAAGGGGGAAGCACGGCGAACAGGGCTGTGTCAAACTACAAGCCGCCGTCTGTCGAGAGC
	GTTGCGGAGTAA
	>Ccacaofunesta_C1593_02591-RA transcript offset:0 AED:0.00 eAED:0.00 QI:0|-1|0|1|-1|1|1|0|730
	ATGACTTTCGGTATCTCCCAAAACATCCCCAACGTGCCATCCAACCTACGCTCCAAAGTG
	CTCGATATCGCCTCACTGCGTAGCCTCCCCCGCCATGTCTCCACTTCCCATACACCGTAT
	CTTGGTCTGCGTGCCCGCCTGTCTCAGGTGTGGTTGAACCGCTGGACTGTCCTGTTACTG
	CTTGTGCTGGTCCGCGTTCTGCTAACTCTCGGCAGCCTGCACGACAACATCGACGATGCT
	AAAGAAAAGGCGCTTTCGGCCTGCACCAAGGTTGAGGATGTTGGTAGCGCCATAGCATCT
	ATGCCTCATTATCTATCGGTCGGCGTTAACGATATGTCGGCCGGTATGGTTGACACAGCT
	GTTCGTGCCATGGTTGGTGCCATGGACCTGGCATTGACGGTCGTCGAGAGCCTGATCATC
	TTTGTCATCAACATGATGACGTCGACTTATGTGTGTCTCGTGACGTCGCTAATTCACAGT
	GGCCTAAATGCTGCAGCAAACGTCACGCAGGAAGTCACAGACTTGATGAATAAGGCTATC
	AAGGGCGTCACAGACTCGATTTCTTCAGGCGCTGACTCGCTGCAAGACACCATCAACAAG
	TTTGCTGATGAGATTGAAAGCTCTGTCTTTGGCAGCCTGCTCCCAGACATCCCTAAAGTC
	AACTTCACTGAAGATTTGACGAGCCTAAACAATATCAAGATCAATACTACTAGCTTCGTC
	AGCGACCTGAACGAGCTTAACGACAACATTCCCACCTTCGAGCAGGCCAAGAACATGACT
	AATGCTGCTATCTCTGTACCGTTCGACCTGATACGAGATGCCATCACCGACAAATACGCC
	AACTACCGTTTTGACAGCACTGCCTTCCCGATAGCACAGAAGCAGCAGTTAAGCTTCTGC
	TCCAATAATGATGGACTTAACAGCTTCTTCGATACGCTATATGAAACCGCCCGCTCAGCT
	CGCACCGCCTTCATCGTCGTGCTCATCCTACTGGCTCTTGCTGCAATGGCCCCTGCTGGT
	TGGATGGAAGTCCGCCGCTGGCGCCGCGACCGCTCTAATGCCCAGATTGTGCAGGCCAGT
	CACGGCAGTGGAGCTGGCAGTCCTATGGCTGCACAGGCTGAGCCACCACGTGATCCCATG
	GACGTTGTGTATATTGTAGCACACCCACACTCGGCCCACTGGGGCCTCATGGCTGCATCG
	CGGCTTAGTGGCAAGAACCAAATCCTACTGCGTTGGACATGGGCCTACATGACTACTACA
	CCAGCGTTGTTTGTGCTTTCCCTAGCCGTGGCCGGACTGGCCGCATGTCTTTGCCAGCTG
	GCCGTGCTGCATGCGTTGCAGAAGCAGATTCCAGCATTGAGTGACCAAGTGGGTGATTTT
	GCCGGAGATGTTGTAACTACGCTGCAGAATGCTTCAAACGAATGGGCTGTTGGCGCAAAC
	AGCGTTCTGAGCGAGCTGAACGCTGATGTCAACGGTGATATTCTCGGCTGGGTGATCAAC
	GGCACGACTGCGGCAAACAACACGCTTAATAGTTTCACCGATGTGATGGAGACGGCGCTT
	GGCACGGCTTTCAATGGGACCGTTCTCAAGGAGCCTATCTCCGATGTGATCTACTGCCTT
	ATTGGCCTGAAAGTCGCCACCGTGCAGAAGGGCTTGACCTGGCTGCAGGAGCAGGCCAAT
	GTGTCGTTCGCGCAGTTCCCAGCCGATGTGTTTAGTGCTGGTGCTAACTCTAGCCTGGGT
	GCAGACTCGAATATGACAAGCTTCCTAGCTAGCCCTGCTAGTGTTACGACAGACGAGATC
	TCTGCTGCTGCTGACAAGATTGTCAATAAGCTTCGCAGTGCTATAACGGTTGAGGCTTTA
	ATTTCGCTCGGCGTGCTTCTTGTCTATGTTGTAGTTGTGCTTTCCGGCATGCTAGCTGGG
	CTCTATGCTGCTATCACAACTGAGAAGACCCGGGCCGAGGGTGGCGGCAGTTTCACCTTT
	GCAGACCCTCACGGCCAACCAAACGATAGCCCACCGGTTTACACGGCCACACCTACCGAT
	GCATACAGAATGCCTAGACGCAACAGTGCTGCAACGGTGGCCGCACTTGGAAAGCTGCTA
	AAGACGCGAGCAGGGCTTGACAATGATATCGGCCAAGAGTACGCCGGCGCTTCTGTCACC
	AGCGAAAAGGCCGCTGGCGGTGGACGGAACTAG
	>Ccacaofunesta_C1593_02594-RA transcript offset:0 AED:0.00 eAED:0.00 QI:0|-1|0|1|-1|1|1|0|498
	ATGTCCAGCCTGCTGAGGAGCTTCGAGGCCCAAGAACGCGCCTTCAAGGAGCGCAGGGAT
	GAAGCCAAGAGGCTCATCATCCCCTTGATGGAGGTGATCGAGACGCACTGCGCTCGAGAA
	GCCACCCAGACCGCCAGAGCCGTGAAAGCGGAATTCCTCGAGACGGCGGTGCGGATGTTG
	GAAAACATCCTCATGGGAAAGATCAGCAACACGCTGAAGAGGGATAAGAAAGGCCAGGGA
	CAACCCAAGGAGGCCAACACGACCCCCAAGGACGCGAATGTGGCCCTCTCCTTTGCAGAG
	GTGGCCAAGATAGCCGCGCAAACAACGGCAGGCAAACAGAGCCCTGCCCCAGAACCCAAG
	TCCCACGAGACCGCCAAACAGGGCGGAGAGTGGCAGACTGTCTCGCGCCGCAAAGCGGAT
	AAGACCGCGCACCCGGCACCCCGCCAGGACGACAGAATCCTGGTCCGAATCAGCGCAAGC
	AACAAGCTGCGCGATTGCGAGAGCTTCCTTATGACAGAGAAGCTTAAAAAGCTGGACGCA
	GGGCTTGGAAAAGCTCTGAAGAACGTCCAAAAGACAAAGAGCAGCTTCGTGCTCATAGCA
	AACAAGGACAGTCGCACCACTCTCTTGGAGAAAAGCGACAAAATCAAGAAATACCTCGGA
	CCAGGTACCGAGGTAACACAGGCGCTGAACACAGACGCCTACCTCATTGGCCCGGTCGTG
	CGCCACCTCAACGGAGGCGGCAAGGCGGTAGAGGTCACTGAGGAGATGATCAGGGTCTGC
	TTCGCAGAGGCCACCCGGATAGCCCCGGTCTACATGACCGAAAAAACCCGCGGCAATGAG
	AAGACGTTCATTGCCAAGATCCCAGCCAACGGGGCGAAGGTCCCCAGGCAACTTAGGATG
	GGGTCGAGACTCGTCCCGGTCCGCCTGCTGGCAGAGAAGCCGAAGGCGACCCCCCAGTGC
	ACCCGCTGCTTCGGGTGGCACGACGCAAAGAAATGCTCCAGAGCACAGCTTTGCAGACAC
	TGCGGCTCTAGCGAGCACGAGAGCAGCAAACACCCAGCGTGCTGCGAGGTGGAGCACCAA
	TGCGTCTCCGCCTGCTTCATCTGCCGCGGCCCACACCCGGCAGACTCCAAGGAGTGCCCC
	CTTCGCAAGAAGGGAACCACCCCAGAGGAGAGACGGGCCATCAGGAAGGAGCAGCAAAAG
	CTCACTTCCGAAAAACGGAAGGCTTGCCCAAAGGCGAACAAAAGGACCCCAGCACAGGCC
	GCAGAACAGTCGGACTCCACGGAGGCCCAAGAAGAAGGGCCGGAAACCCCGGAAGGGAAC
	CCTCAGACGGAGGACCGGCCGGTGGAGGCGGAGGAAGCCCCGGCCCCAAGGGGCAACGAG
	GCCTCTGAGCCACCCTTGCCGGAGCCCACCCCCAGTGCCCCTGGAGCCCAAGGTCTGAGG
	AAATCCGCGCGCACGAAGGCGCGTCAGGGAGAGCAGCCCCAAACCCAGTCCGAATGA
	>Ccacaofunesta_C1593_02595-RA transcript offset:0 AED:0.08 eAED:0.08 QI:0|-1|0|1|-1|1|1|0|966
	ATGGAATCATCAAACATTGAATGTCTTACACAGTTGGTGAAATCGGCCGAAGAGCGGGCC
	CAAGCAGCGGAAGAGAAGACCCGAGCAGCGGAAGAGCGAGCCAAATCCAACGATGATCGA
	GCGCAAGCGGCAGAAAAACGGGCTCTAGAGGCGGAAAGGCTAGCCGAACACGAGGACGAT
	CGATTGCAAGCGGCGAATGGCTTAGTCCGAATAGCGCAAAATCTTACCGAAACCGCAGAA
	AGGCTTGTCCAAGCCGAAGGAGAGCGAGCCCAGCGCGCTGAAGACAGGGCTGACAAGGCC
	GTACAAGAACAGGGACGAGCAGCAGAAAAAGCCGAGGAAGCACAAAGACAGGCCGCGGAG
	GCACAAAAACGAGCCGAAGAAAAAGTAAAGGAGGCGGAAAAACAGGCCGCGGAGGCACAA
	AAACGAGCCGAAGAAAAAGTAAAGGAGGCGGAAAAACAGGCCGCGGAGGCACAAAAACGA
	GCCGAAGAAAAAGTAAAGGAGGCGGAAAAACAGGCCACGAAAGCACAAAAACAAGCCAAA
	AAAAAAGTTAAGGAGGCGCAAAAACAGGCTACGGAGGCACAAAAAGAAGCTGAAGAAAAG
	GTTAATGAGGCGCAAAAACAGGCCACGGAGGCGCAGCAACACGCCAAAACTTCTGCAGAG
	GCTATTCAGTTAACGACCTTAGACGAATACGTAGAGGCCTGCAGCTCTCTAGTGTCATCT
	AAATTTTGCATACAGAGGAATAAGAACTTTGGGACCCAGGGCGCTGTTTCTGGCAGCACC
	AGCAAAAACTGTCCTACGTACTTGAAGCCCTGGTCGAACTTCATCAGTGCCCAACAGCTT
	GCTATCGCAAGCTTGCGGGAGTCATCCGTTGCGGCCAAAAGAATTTTCGAGTCTAGGCAC
	TTCTTGACCGCCTTAGGCCAACGAATCTCCAGGCGGGCTGTGGCTGATGAAAAGGCCCTT
	GAGCATTTCATGGCTAGTAGCATCGAGGAACCGATCATGGCCATACTCAAAGCCCTCGCC
	CGTGATGAGAGCTTCAGTACCAAGTTTGATGTTGGACGAGGCATCATTTTTGAGAACTAC
	GCCCATGTCATCAGTAAAGTTTTTGACGAGGAAAGTAGCTCACAAGACTCTTCTGCCGCA
	AGTCCCAGAACTCCCCCAGAAAATATTACCCTTCGACCAGCAAGTCATTATGGGGTAATT
	AATCCCGACCGGTTTTGTGTATGTATACCGACGGACCGTACTACCAACAAGCAGTCTTGG
	GCTTATATTTCAGAGTTGAAGGCCCCCCACAAACTGACAACTCACCATCTTCGTGCTGGT
	TTGCAAGTGAAGAAGATCTTCGAAGATGTCGTGAACCGCGTGACCATCCCTCATCCTGAC
	GACACTGCTGGCCTATTCAAATACCATGCCGAGAGGGCTACTGCCGCCTCAATTACACAG
	GCATACGATTATATGATTCGTGCTGGGCTGGAGTACGGTCTCGTCTCCAATGGGGAATCT
	ACTGTGTTTCTAAACATAGATTGGGCCCATCCAGAAACGCTTCTCTACCACCTTGCAGAG
	CCAGAACCAGAGATGCGCGAGGAGTTTGAGACTACTACTCGCCATTGGTACTCAGCTCTA
	GGGCAGCATTTGGCCTTTACCATCATAGCGCTTGGCGAGACTGGGCAGCGCCGTCTTCAC
	GACCAACAAGAATGTAGTGAAGTGTCCGCTAACATGAAGAATTGGCTAGTTGATCCTAAT
	GATCTCCTGGAAAAAATCCCAGAGTCTGCAAGACAAGCCTCGCCAGATTCACCCGCCTAT
	CGACCTGCGAGTTTCCGTGATCTGCGCCGTTCACCATATCTTTTGCGCAAAAGAAAACGC
	GGTCAAGGTGATGATGGAAATAACGAATCTTCTAGACCCAGTCGACGTTGGCCTGATGAC
	GATAGTAATGGTGGATCGGGATCCAATTCTTCGGGGACACAAGGTGGTCCTGCTGGTGAC
	CATCAAGGATCATCTAGTGGTAGTGGCAGTAGTGGTGCTAGGGATGATAGTGACAGCAGC
	TCCAGCCAACAAGAGTCGACTTACAACAGCGGTGATAGTCGACAGTTAACTGGCTACTGC
	ACGCAGAAATGCCTGCTAGGTCTGGTCAAGGGAACAACTTTGGATTCTATGTGTCCTAAT
	GTAGCTCTCCATCGCCAAAAGAAAAGCATCAATGACTTTTCTGACCATCATCCTGTCTCG
	TACCAGAAATGGAGTCAGCTTCTCAAAAAGCAAATAGATGAGCTCCAGTATCGTGGCATT
	GAGGACCTGTGTATTTCCGGAACCTTCACTGGTTTATTTGCTGTCACTCTACTAGGCTAT
	GGCTACAAGTTTGTGGGAAAGGGCACTCCCAAGTCTAACGCAGACCGTTTTGGGAATGAG
	GCCTGTGTGTATCATCGTCTCGAGCCAATCCAAGGTACCTTTGTCCCCGTTTATCTTGGC
	ACAATAGACTTGTGTAAAATGGGCAGGGACTTTCCTCACCGCTCAGGATACACTCTCGGG
	TTTATGATGTTCCTCTCGTGGGCAGGGGATCGGCTCCGCGTTTCAGACAAGGCATATTTG
	TCACTTAAAGACCGAGGCGTGAAATCGCTGCGCGCTATTCACGAGCAAGGCGTGACGTGG
	AGAACTTTGAGCCTGAACAAAATGCGGTACAACTCCGAAACTGACAATGTCATGGTGTTT
	GGCTTTTCCCAGTCCAAAGTCTATCGCCGGCCACAGTGGTCGTTTGGGTATTTGGAATCA
	TTTGAGAAGCTGTGGGTGAAGCGGAAGAAAAAGGCTGCCGAGAAGTCGCGCGAGTTCGAG
	TATTGCAAAAAGATCTCGGTGAAAAGCTTCACAAATGAGATGGTGGAGATGCCCAGGTTG
	TTTTGGGCGTTGGAGAATTGA
	>Ccacaofunesta_C1593_02600-RA transcript offset:0 AED:0.01 eAED:0.01 QI:0|1|1|1|0|0|2|0|632
	ATGTCGACCTCACCCATTATTGGTGTTGCCGGTGGCGGCCAGCTTGGCCAAATGCTGACC
	CAAGCCGCCTTCCCTTTAAACATCCCTATAGTAACCCTCGACAATAAAGATGCCCCAGCT
	AAGAAGATCAACCATCACGATAACCATGTAACGGGCTCCTTTAAAGATGCTGAGAAGCTT
	CGTGAGCTGGCCCGCCGCTGTGATTTCCTCACAGTTGAAATTGAGCATATTGATGCTGCT
	GTGCTACAGGAGATCGCTGACAACGGCGTTACGCTAGCTGATGGCTCTGCTAAGTCTGTT
	GAGGTGCACCCAGCTCCACGCACTCTGGCACTTATCAAGGATAAGTTTCGCCAAAAGGAG
	TATTTCGCTAGCAAGGGTATTTCTGTGGCCGAGCAGCTTCCAATTTCCGGTGGCGCTGAC
	TTTGCCATATCTCTTGCTGATGCCGCTAAGAAACTGGGCTTGCCGCTCATACTCAAGTCC
	CGTAATGACAGCTACGATGGCCGAGGCAACCTAAAACTAGATACTTTGGATGCCGAGCTT
	GTTTCCCGTGAATTGGGGACCGAAAATCTTTACGCCGAGAAAATGGTCCCGTTTGTCAAA
	GAACTATCCGTCATGGTCGTGAGATCCGACGTCGAGCAGCAAACTGGCGGCCCTCGCGTT
	CCCAAAACATTCCCCTACCCTGCTGTTGAAACTGTGCACGAGGACAGCATTTGTGCCACA
	ACCTTTTATCCTCCCCGTGGTGTCAGCAAGGAAATTAACGAAAAAGCTCAGGCCTTGGCT
	TCCAAGGTTGCCGACCAGCTTTGGGGCCGTGGTGTGTTTGCTGTTGAAATGTTCCTCACA
	TCAGAAGGTAAGATCAAAGTCGAGGAAGCCAAGGCGCATCTGTATCAGCAACTAACTCTT
	CCTACCACAGGCAACCTCCTTGTCAACGAAGTCGCCCCCCGTCCCCATAATTCTGGCCAC
	TATACCATCGAGGCCATTCCCCAAATGTCACAGTACAAGGCCCAGCTGTACGCCATCCGC
	GGCTTGATTCCTGCCTCGCAGAAGCTGACTCCTCGTTGCGCTTCTTCCATCATGATCAAT
	GTTCTTGGCGGCGCCGGTCCTGCTTCCCATGTACCGCTAGTCTCCCTAGCCGAAACACTA
	TACAACGATGACATGGACATCCATATCCACATGTACGGTAAGGATGCCAAACCTAGCCGA
	AAGATTGGCCACATTACGCTGTGTAGCAACAAGCCAATTGCTGAGCTCGAAGCCCTTGCG
	CAGCCGCTCATTGAATTGGCATCTAAAATCCATGCCGAACGTGTCGAGGCCGGTAGCAAA
	GCCCTTCGTAATGCAGCTGCCCCTGCGGTTGTTCCTTCTGCTGCTCAGAAACAGGCCGCT
	GCTCAAGTCCTCGTTATTATGGGCTCAGACTCAGATATGCCCGTACTGCGCGCCGGCCTA
	GAAATTCTAGAAGAGTTCAAAGTCCCGATCCGTGTGGACATTACCTCAGCCCATCGCACT
	CCAGGGTACATGGCCGAGGTGGTAGAAGCAGCAGCCTCAGAGGGAATCAAGGTTATTATT
	GGTGCTGCAGGAGGTGCGGCACATCTGCCCGGCATGGCAGCATCGCATACGCCGTTGCCC
	GTAATTGGCGTACCGGTCAAGGCAACGCACTTGGACGGTGTGGATAGCCTCCATAGCATT
	GTGCAGATGCCGCGCGGCATTCCCGTAGCCACTGTCGGTATCAACAACTCGACCAATGCA
	GCCCTCCTAGCCATCCGCATCCTCGGTGCCGAGTTCCCCGAGTACCGCGTCAAGATGGAG
	GAGTATATGACGGGCATGAAAGATAGCGTTAAGGCTAAGAGCTCCAAGGTGCTGGACATC
	GGATGGAGAGCGTACTTGGACGGTATGGCTAAAAAATAG
	>Ccacaofunesta_C1593_02602-RA transcript offset:0 AED:0.22 eAED:0.22 QI:0|0|0.5|0.5|0|0.5|2|0|211
	ATGATACCGTTTTCGGATTTCAGTGGCAATCTTGATGCCTTTGACCAGGAATCTTCATTT
	CTATTAAATGACCTGTCTGCCCCTTCTATAAACCAGTTCACCTCTTCTGATTTCCTGTTC
	CCCTCCCTGTCTGCACCTGCCTCTGCCCCTCCGGTTACTATTACAACGGATATTCCCATG
	AACCACATCTCCTTTGCCCAAACCCAAATAGCACTTGACAACAGTGTTAGGTCTTCTGCT
	TCGTCCTCCGTTTCCCCCCCACCTTGCGACTCGCCCCCTACGGGCGCTTCTGGCATCATC
	ATCCGCAACGCTTCTCCTGTTGCTGCTAGCAAGTCTAGTCGTAAGCGTGGTCGTACCTCT
	GCCAATCTTGACGATGAGGACAACGAGGACGAAGCCGCTGTCGTGCGTCGACAGAAGAAC
	ACACTGGCTGCGCGAAAGTACCGACAGAAGCGACTTGACCGTATAAAAGAGTTGGAAGAT
	GCCCTCGCCGAAGTTACGGGAGATCGTGACGATCTCCGAATTCGGTTGGCTCGCCAAGAG
	GCTGAGACTAAGGCTCTCAAGGCCTTGATGGCACAGCTAGCGCCAGCAGCATCCGCAATT
	ACGACCGCACAAAGTGTTACGGCCAAGGAAGATTAG
	>Ccacaofunesta_C1593_02603-RA transcript offset:0 AED:0.00 eAED:0.00 QI:0|-1|0|1|-1|1|1|0|317
	ATGTCAGATATTCGCACAACAACCGCAGCTGCTATTTTCGCGCCCGTTGGTAACGCGGCG
	CAGAAGCTCCAGCAGCAGCAGCAGCAGCAGCAGCAGCAGTTACAACTACAGCTGCCACAA
	CCACTACTAGAGCCACAACCAAATCCTATGCTATCCGGAGTTCTTAGCACAGACACTGAC
	GTGCGGGAAGGTGCAGGCAAGGACCAAGAGGTTACAGAACAAGAAAAGTCATACGGGGCA
	GAAGAGCATCGGCTAGCTGGTGAAGAATCGGAGCCAGAGCCAGAGCCAGAGCCAGAGCTA
	GGGTCAGGGGCGGGGTCCATATACACCCCCAACAACGATGACGGGCATGTTGCCGACAAG
	CCGTGCGGCCCGCCGCCACCCACCAATGTGACATACCCTACCTTTGAGGCGGCGCATACG
	GCAGTGGTGCAGCATGCTGAAGCATCGGGTTATGCACTGGCCATCCGCCGCAAGTACCCA
	AACAAAGCCAAGTTTACGCGCGTGGACTTCAAGTGCTCCAAAGGCGGCGAGCGGCGCATG
	GTGGTGCGCGACGGCGAGGAGGTGTCGGTGCGTGCAGTAGACACGCAAGCCGGCCGCCGG
	CGACAAACGCCCACGCTGCGCTCGGGCTGCCCGTTTGTCTTCAAGATTGCGTACAACTAC
	AAGTACACTTCGTGGCAAATCACATACTACTCCGACCCGAAGACGCGCGAGCATAACCAT
	GGCTTTGTCCAGCCCGTAGCTTTTGCGCCGTATCGGCAGAAGATTATAGCGCTTTACCGC
	GACCATATCGTTGAGAAACTCAGCTTGGGCATGAAGCCAACGAACATTGTGTGCACTATC
	CCAGAGGTCCACCGACACCTCATTATGAGTCGAGACATTCGCAACTTGGCGGTGCGCGAG
	AAGGTTTTGCAGAGAGATAAGATGCTAGAAGAAGAGCAGTCGGACGACCGGTAG
	>Ccacaofunesta_C1593_02604-RA transcript offset:0 AED:0.00 eAED:0.00 QI:0|-1|0|1|-1|1|1|0|345
	ATGCAGCTCCCCTCCGTTATCGCCATCGCCGGCGCCCTCGCTCTCGGCGTCGCTGCCCAC
	CCTTCGCCCGCCCCTGGCCACGTCAAGGCCCACGGCCAGTTCCACCAGCGCCGTGTTGCT
	GCTGTCGAGTCGCCCCTTGAACAGCGTGGCGAGGGCGTTGAAGTGCAGGAATTCTACGCT
	GCTGGCAAGCCCTCCAAGGCTCCTACGGCTGCCCCCACAGCCAGCACTCCTAGCATCACT
	CCCACCCCTACTAAGGATATCTCTTATCCAGCCAGCGCCACCACCACTCCCAAACCCACG
	ACTACCACCAAGGCCGACAGCTACAACATCGCTGCCGCTGCATCCAAGGTTGTCTCGCAG
	GCTGTGGCCAAGGTGTCTTCGGCCCTGACCCCGTCTTCAAGTGGGACCGCTAAGGAGTTC
	TGCGCCAGCTCCTCTTCGAAGAAGCGTGCTACCCTTGCCGACATCACGTACAAGGGCAAC
	ACTGGCTCAACGAGCGACTGGGGCTGCAACATCATGGAGGTTGATTGCGGTACCATTTCC
	CTGTATTCGTACACAGCCGTAGTCACCACCACCGATGCCGACCAGGAATACACCTGCGCC
	CACTGGAACAAGATTGGCCCTACCGGAGAGGTCAATGGCTTTTGGACGTCGGCTCTGACC
	TTTACTATTTCGACAGGAGAGAAGAAGTGCTTCGCCTTTGACACCAACACCCAGGGCGGT
	ATGGCCTGCTCAGCCGGCTCGGCAGTTCAGACAACCAGCTATGGTCAGCTTGCTGGCACT
	TGGGCCGAGTACGACTTTGGCTCTGATACCAACAGCGGCAACTCTGGCTCGGATGTGTCA
	GTGTTGGTGGCGCAGGCCTACAGCCAGAAGTTCATTGGCATGTCTATCTCCAACCCTTCT
	GGTACCCTATGCTCATGGGTCAAGAGTGATGCCACCAACTTCCAGGCCTACATGAAGGGC
	ATGGAGGACCTGGATGGTGTTGGCTGCACAGGATACTACAAAGGCTCTCTAAGTATTGTT
	CTCGGCGACCGCTCGTAG
	>Ccacaofunesta_C1593_02585-RA transcript offset:0 AED:0.48 eAED:0.48 QI:0|-1|0|1|-1|1|1|0|122
	ATGAACCACCAATTCTCCGTGGGCCAAGACCAGCAACAACAACAACAACAGCAGCAGCAG
	CAGCAGCAGCCCGACGAAGGCTTCTACGAGCAGCAGCAACAGCAGCAACAGCAGGACCAC
	GTGCTCCAGCTCCAGCAACAGCTCCAGCTCCAGCTGCAGCTCCAAAACAGTCTTCAGATT
	CAGCCCCAGTCCCAGTCTCAGAGAAGCGGCCCCGACGATAAATTCGGGCTCTTCCTGCTG
	CGGCGAGGGGATGACGGCAAGCTGCCAGGAGGATATATAAACAGCCTTGTTGGCTTACAG
	CTCCAGGCAATACAGACTCTACCGTTAGAGATGCAAAAAAGTAGGTTGCCAACAACAATT
	AAAAGCTAA
	>Ccacaofunesta_C1593_02587-RA transcript offset:0 AED:0.20 eAED:0.20 QI:0|0|0.5|1|1|1|2|0|62
	ATGCGATGCTGGGCCGCTGCAGGCTACAACACGGCCGGCTGTGCAGTCCTTGAACAGCAA
	CTACGCAAGTGCATGGACGGTAGCAAGCCGGCGATGCCACCTCACAACGCTATCAACTCG
	CATTTAGCGCGGTTGAAGCGCAACGTCAACCCGACGCCATTCAAGAAGGGCAAGAGATTC
	CAGGGCTAG
	>Ccacaofunesta_C1593_02592-RA transcript offset:0 AED:0.40 eAED:0.40 QI:0|-1|0|1|-1|1|1|0|172
	ATGTGTCCTAATGTAGCTCTGCATCGCCAAAACAAAAGCATCAATGACTTTTCTGGCCAT
	CATCCTGTCTCGTACCAGAAATGGAGTCAGCTTCTCAAAAAGCAAATAGATGAGCTCCTG
	TATCGTGGCATTGAGGACCTGTGGATTTCTGGAACCCTCACTGGGTTATTTGCTGTCACT
	CTACTAGGCTACGGCTACAAGTTTGTGGGAAAGGGCATTCCCAAGTCTAACGCAGACCGT
	TTTGAGAATGAGGCCTGTGTGTATCATCGTCTCGAGCCAATCCAAGGTACCTTTGTCCCC
	GTTTATCTTGGCACAATAGACTTGTGTAAAATGGACAGAGAATTTCCTCACCGCTCGGGA
	CACACTCTCGGGTTTATGATGTTCCTCTCGTGGGCAGGGGATCGGCTCAGCGTGTCAGAC
	AAGGCATATTGGTCACTTAAAGACCGAGGCGTGAAGGGTAGCAAGAAGGGCAGCACAAGA
	ATACTGAACAAGAGAAAAAAGGTTATGGCAAAATCATGA
	>Ccacaofunesta_C1593_02593-RA transcript offset:0 AED:0.15 eAED:0.15 QI:0|-1|0|1|-1|1|1|0|572
	ATGGAATCATCAAACATTGAATGTCTTACACAGTTGGTGAAATCGGCCGAAGAGCGGGCC
	CAAGCAGCGGAAGAGAAGACCCGAGCAGCGGAAGAGCGAGCCAAATCCAACGATGATCGA
	GCGCAAGCGGCGGAAAAAGTGGCCCGAGCCGAAAAGAAGGTAGCCCGATGCGAAAAGAAG
	CGAGCCCGATGCGAAAAGAAGCGAGCCCGATGCGAAAAGAAGCGAGCCCGAGCCGAAGAA
	AGGCAAGCCCAGCGCGCTGAAGACAGGGCTGACAAGGCCGTAGAAGAACAGGGACAAGCA
	GCAGAAAAAGCCGAGGAAGCACAAAGACAGGCCGCGGAGGCACAAAAACAAGCCAAAAAA
	AAAGTTAAGGAGGCGCAAAAACAGGCCACGGAGGCACAAAAACAAGCCGAAGAAAAGGTT
	AATGAGGCGCAAAAACAGGCCACGGAGGCGCAGCAACACGCCAAAGCTTCTGCAGAGGCT
	ATTCAGTTAACGACCTTGGACGAATACGTAGAGGCCTGCAGCTCTCTAGTGTCATCTAAA
	TTTTGCGTACAGAGGAATAAGAACTTTGGGACCCAGGGCGCTGTTTCTGGCAGCACCAGC
	AAAAACTGTCCTACGTACTTGAAGCCCTGGTCGAACTTCATCAGTGCCCAACAGCTTGCT
	ATCGCAAGCTTGCGGGAGTCATCCGTTGCGGCCAAAAGAATTTTCGAGTCTAGGCACTTC
	TTGACCGCCTTAGGCCAACGAATCTCCAGGCGGGCTGTGGCTGATGAAAAGGCCCTTGAG
	CATTTCATGGTAAATAGCATCGAGGAACCGATCGTAGCTATACTCGAAGCCCTCGCCCGT
	AATAAGAGCTTCAGTGCCGAGTTTGGTGTTGGACGAGGTGTCGGCTTTGAGAGCTATGCC
	CATGTCATTAGTAAAGTTTTTGACGAGGAAAGTAGCTCTCAAGACTCTTCTGCCGCAAGG
	CCCAGGACTCCCCCAGAAAATATTACCCTTCGACCAGCAAGTCATTATGGAGCAATTAAT
	ACCGCCCGTTTTTGTGTATGTTTACCAATGGATTGTACTACCAACAAGCGGGCTTGGGCT
	TATATTTCAGGGTTGAAGGCTCCCCAAAAACTGACAACTCACCATCTTCGTGCTGGTTTG
	CAAGTGAAGAAGATCTTCGAAGATGTCGTGAACCGCGTGACCATCCCTCATCCTGACGAC
	ACTGCTGGCCTATTCAAATACCATGCCGAGAGGGCTACTGCCGCCTCAATTACACAGGCA
	TACGATTATATGATTCGTGCTGGACTGGAGTATGGTCTCGTTTCCAATGGGGAATCCACT
	GTGTTTCTAAACATAGATTGGGCCCATCCAGAAACGCTCCTCTACCATCTTGCAGAGCCA
	GAACCAGAGATGCGCGAGGAGCCTGAGACAACTCGCCATTGGTACTCGGCTCTAGGGCAG
	CATTTGGCCTTTACCATCATGGCACTTGGCGAGACTGGACAACGCCGCCTTCACGACCAA
	CAAGAATGTAGTGAAGTGTCTGCCAAACTGAAGAGTTGGCTATTTGATCCTCATGATCTG
	TTGGAAAGAATCCCAGGGTCCGCAAGACAAGCCTCACCAGATTCACCCGCCCATCGACCT
	GCGAGCTTCCGCGGCTTGCGCCGTTCGCAATCTCATTTACGCAAAAGAAAGCGCTGTCAT
	GCCGATGATGGAGACAACTCATCTTCTAGACCCGGCTGA
	>Ccacaofunesta_C1593_02596-RA transcript offset:73 AED:0.11 eAED:0.11 QI:73|0|1|1|1|1|2|0|391
	ATGTCTCACCCGGTTTCTCTAACAGCCCCCAACGGCGTGACCTGGTCTCAGCCCACTGGC
	CTCTTTATCAATAATGAGCAAAACCTATGCTGAAGCTCTCGCTATTGATATGGTTGAGTC
	TGTCGGCACTCTCCGGTACTATGCTGGATGGTGTGACAAGATCCATGGCCAGACCATTGT
	GCTCCCTAACAAGCTGGCCTACACTCTACGCCAGCCCATTGGCGTCGTTGGTCAAATCAT
	TCCCTGGAACTATCCCATGTCCATGGCTACTTGGAAGCTTGGGCCAGCTCTAGCCTGTGG
	CAATACTGTTGTGCTCAAAGCCGCTGAGCAGACCCCTCTGTCGATTTTAATGCTAGGAAC
	CCTGGTCAAGGCAGCTGGCTTCCCCCCTGGTGTAGTCAACTTTGTCAACGGCTATGGCAA
	GGAGGCCGGAGGTGCTCTTGTTGAGCATCCCTTGGTTGACAAGATTGCGTTTACTGGCTC
	TACCACTACCGCTACCCATATAATGGCCGCTGCTGCAAAGACCCTGAAGAATATCACCCT
	CGAAACTGGAGGCAAGTCGCCGCTGCTCGTTTTCGAGGATGCTGATATGGATCAGGCTGT
	GAAATGGTCTCACATGGGCATCATGTCCAACCAGGGCCAGATTTGCACGGCCACCTCCCG
	CTTGCTTGTGCAAAAAAGCGTCTATGCCGACTTTGTCGCCCAGTTCATCGATAGAGTCAA
	GGCTGTTAGTGTTACCGGTAGCCAATGGGCCGAGGGAGTGTACCAGGGCCCACAGGTTTC
	CAAGGCCCAAAAGGAACGTGTGCTTTCGTACATTCAGGCTGGCAAGGATGCCGGTGCTAC
	TGTTGCCCTGGGAGGTGGTGTGCCTGCCCATTTGCCAAAGGGCTACTATGTCGAGGCTAC
	CGTTTTCACTGATGTCACTCCAGACATGGCTATCTTCAAGGAGGAGATTTTTGGGCCGGT
	AGTGGTGATTATGCCCTTTGAGACAGAGGAGGAGGCTATCAAGCTGGCTAACAGCACATC
	TTATGGATTGGGAGCTGCTGTATTCACGACCAACTTGGAACGCAGTCACCGGGTTGCTGC
	TGATATTGAGACTGGTATGGTTTGGATCAACAGCACGCAGGACTGTGATCCACATGTGCC
	ATTTGGCGGTGTTAAGCAAAGTGGCATTGGCCGTGAGCTGGGCGAGGCTGGGCTGGAGGC
	CTACACACAGATCAAGTCGGTGCATATCAACATGGGAACAAGATTTTAG
	>Ccacaofunesta_C1593_02597-RA transcript offset:0 AED:0.17 eAED:1.00 QI:0|0|0|0.5|1|1|2|0|120
	ATGGCATACGATGCTGCTGGTTTCAAGATGCCCTATCCTGTCAAGAAGCGGCCGTCGGCT
	GCTATTTCAACAATGCGTAACAGCAGATCGATAGCAGCAGCGACGGCAGCGGCAGCAGGG
	CCAACAACTACCACGGTGTCAAAATCTACATCGCCAACGCCATCGCTAGTCTTGGCCTTG
	GCTGGATCTTCTGGGCCCCCTTCAGGGTCTTCCTCCGAGTTTGCTTCTAATGCTACTGGA
	CCTGGCTCTGGCAATAATCCTGGTCCTGACCTATACGACACTTATGACGTCAGCAGACCA
	AAGACAGTCGTGAAAAGCGCCGGGATGACGATGCAGCAGCCGCTGCCACAGATTGGAGTG
	TGA
	>Ccacaofunesta_C1593_02598-RA transcript offset:0 AED:0.00 eAED:0.00 QI:0|-1|0|1|-1|1|1|0|499
	ATGTCACAATACGATGCACTCCAGTCATGGGCTACGGCTAATGGGGCTTACCTTAATCCC
	AAAGTAGCCATTGCCGTGTCACCGACCACCGGTGCCTCGTTTGTAGCCAGCGAAGAGATA
	CCAAGGTCTGAGCCGATTGTTAGTTGTCCCATGCGACTATCGCTCTCATACCTGAATGTC
	CTCGAAGGAGCGCCTGCAGACTTTATCAACCCATGGACGACTAGTCCCCCGGGTGATGTG
	GCTAATGCTGGTAACCGTCCCGCAAGAGTCAAGAATATCCCGCTCCCCGCAGACTTCCTG
	GCGTCCACACCACCGCATGTCGTCTCTCGTTTCCTGCTGATGCAGCAGTATCTAGCCGGG
	AGTCAGTCATACTGGAATGCATACATTAATGCGTTGCCGCAGCCAGGCGAGCTTCAGCTG
	CCGGTGTTCTGGGATTCCGACGACACGGAGTTGCTAGATGGGACGAATCTGGGAGCTAGT
	GTGGTTGAGATCCGCACCCGACTGGCAGACGAGTATGCAGCTGCACGCAAGCTGTTGACT
	GGTTGGACTGAGGGTGGTTGGCGTGAGTTTTCGCGGGAGTTATACAGCTGGGCCTACGGA
	ATTTTCACGTCGCGCAGCTTCACGCCGCTACTGGTGATCCCCAAGGGTGTGCAGGCAGCA
	TTGGCAGCACCGCTAGGAGGGCGCCGCATGGACGAGTTTTCCCTGCTTTTGCCATTGTAC
	GATATTGGGAACCATGACATGACGGTTCCGGTGACATGGACACCGTTAGACGCCGGGGAA
	AATGATGGGGGACTGAGCCGCGTGACGCTAACTGTGGATCGTGTGCATGCTAAGGACACG
	CAAGTGTTCAACAACTACGGCATGCGCACTAACTCGCAGCTTTTGCTATCGTATGGGTTC
	ATGATTCCCGAGTCAGAGACGCTGCACAATGACTATGTGCACCTTAAGAAGCGCAACCAA
	AAGGCCGATGTGACGCATGACTACATATTGTCGCTGCACCCGGCAACAGACCGGCGGTCA
	GTGTTGCTGGAGCATCGGCAGATGGTCAAAGCAGGAAGACTGGAGGCACTCAGTAATCGT
	GGTAAACACGAGGTACTGTCGTCGTTCCAGCGTGTGCAGGACGAGATTGTGTATGACCTA
	GTGTTGATGCACGCCAGCCTGGACAAGCTGAGGGAGAAATTGGGCGTGCAGGCAGATCTA
	CAGACAGACGACAGTATCAAGCAAGAGGTCTTGGCCAGGTTGTTGACCAAACAGGTGCCG
	GATGATGTCAGACCGTGGCTGCTGCAAACTATGGCAGTTATTGGTGCTCAGGCCATGGTG
	GCGCTAGAGAAATTAGACGAGACTGAGGTGGAGGTGGACGAGGATCAGATGCCGCATTTG
	ACGCAGAATCAGCGGCTTGGGCTAGGGTACAGGAAAGCGTGTCGGAGGGTGCTAGAAAAC
	GTATTAGAGGCGATAGATACAAGGCCGGTGGAGGATGGGGGTGAGGAGGAGGAGGAGTAG
	>Ccacaofunesta_C1593_02599-RA transcript offset:0 AED:0.00 eAED:0.00 QI:0|1|1|1|0|0|2|0|515
	ATGAAGTTATACGCCGCTACCGCCGCCATGGCTATGGTGGGAAGTGCAAGTGCTGTGGCT
	GTTGGCTCACAGGTGCCTCTGAAAGCAACCACGGACTCTGCTGTTTCGGCCCCGGGGTCT
	CTTATGGCCGGCAGTAGATCTACCCTGACTTCCAAGGCTCTACAGGACAGCATCAAGGGC
	GCTCCTCTAATGGCGCGAGCTTCTGAGTTCTACAGTATTGCTAAGTTGAGTGAAAAGAAG
	TATGGCCATCCTACACGCGTCATCGGCTCCCCTGGCCACAATGCCACCCTTGAATATATT
	AAGAGCGAGCTTGCTAAGCAGGGCGACTACTACTCTGTTTGGACGCAAGACTTTGAGGCC
	TTTGCTGGCGATGTACACTCTTCCTACCTGATTATCAATCACGTCAAGCTTAATGGTACG
	GCCATGAGCCTAAGTCCCTCGACCAAAGATGCCAAGGCGGTATCAGGAAAAATTGTTCCC
	ACTTCTGGCACTGGCTGCAAGGCTGAGGATTACCCTTCACAAGTCAAGGGCTCAATTGCT
	TTTATCAAGCGTGGCGAGTGTGCCTTTGGTACTAAGTCTGAGCTGGCTGGCCGTGCTGGT
	GCTATTGCTGCTGTCGTCTATAACACTGAGCCTGGTGACCTTCATGGTACTTTGGGCGTC
	CCAACTCCCCATCACATTGCCACGCTAGGCCTGTCGCAGGAGGAGGCCCAGCCTATTCTT
	GAGCAGCTCGGCCGTGGCAAGTGGGTGTCTGGTATCGCCATGGTTGACTCGACGGTTGAG
	CTCATCAACACTACCAACATTCTAGCCCAAACTACCGAGGGCGACCCTGACAACTGCGTG
	ATGTTGGGTGCCCACAGTGACAGTGTAGCCGAGGGTCCCGGCATCAACGACGATGGATCG
	GGCAGCATGTCTCTGCTAGAGATTGCTAAGCAGCTGTCATCCTTCTCCGTGCGCAACTGT
	GTGCGTTTTGCCTGGTGGGCTGGCGAGGAAGAAGGCCTGCTGGGCTCTGATTACTATGTG
	GCCACGCTGCCTAAGGAGGAAAATTCCAAGATTCGTGTATTCATGGACTACGACATGCTC
	GCATCACCCAACTTTGCCTACCAGGTCTACGATGCCAACAACTACGCTAACCCTGCGGGC
	TCTGGCGAGCTCAAAGAGTTGTACATTGACTGGTACAAGGAGCACGGCCTCAACTACACC
	ATGATACCTTTTGATGGTCGCTCTGACTATGACGGCTTTATCCGCAACGGCATTCCTGGT
	GGTGGTATTGCCACGGGTGCTGAGGGCATCAAGACCGAGGCTGAGGTGGCCATGTTCGGT
	GGCTCCGCCGGTGAGTGGTACGACCCCTGCTACCATCAACTGTGCGATGATGTTGGCAAC
	GTCAACGAGACGGCTTGGGTGCTCAACACGCAGCTTGTGGCCCACTCGGTCGCCACCTAC
	GCACTGTCATTTGACGGCTTCCCTGAGAGAGTGCTCACTTCCGATGCTAAGATCCTGGCA
	TCCGAGGGCTACACTCCCAAGTTCCATGGTGGCAAGCTAGCAATGTAG
	>Ccacaofunesta_C1593_02601-RA transcript offset:0 AED:0.10 eAED:0.11 QI:0|0|0|1|1|1|2|0|369
	ATGAATCTGTTCTACATTCTTCTCGTCGTTTCTCTTAACGTCATTGCCAGCAATGGCGGT
	GCCAATCTCTTCCCGCCACAGCAGCTGGCTACTTTCACACAAGAGCAAATCGAGAAGCGA
	ATTCTCAATTCCAAGATCGTCGTCGTTTCGGAACAGGCCATGCTCAACACTATCTACGTG
	CTGAAGGCTTGTTTGCTTGTCATGTACACACGACTGACTGTCGGCCTACGCACACAAAAG
	GCCGTTCGTGCTTTGTCAATCTATGCCCTGATTGGCTGGCTAGCCACTGAGATTTCTTAC
	TTCACTATGTGTATGCCCTTTAATCAGTATTGGGCCATCCCACCTGAGAATGAGCAATGC
	GCTACGCTCGAGTATTACGGCGTGGTACAGGGCGTTTTTAACATATCCTCTGATATGATG
	ATGCTTAGTATCCCTATCTCCATTGTCGTCAACCTGCAGGTGCCATGGCGCAAGAAGCTA
	GTCTTGGGTCTGGTGCTGACTATGGGTATTTTCGTTATCCTGGCCGCCATAATGTGCAAG
	ATCCACAACCTGAGCAACGTATACTCGCACAACTACATGCTCTGGTATATCCGCGAAGCA
	AGTGTTGCGCTCTACGTCGCTAACATGCCTATGGTATGGCCAATTTTGCGCGAGTGGTTC
	CCTGTGCTCAATCGCTTCGGCCCTTCGCACTCAGGCCGTGGCGGCAATGGCGACTCGGGC
	ATCAAGCACGACACTGGACTTGCTGGCATGCCTGGTAGCAGTTCCGCCGGAAAGACTAAT
	GCAGGTATGCACGGCAGCCGCTTTGGTACTGTTACTACATCCGTATACCACCAAAAACGC
	CGCCACTCGTTACACTCCATTAGCGACACCACCGACGAGATGGCGCTGCAGGATATGCAA
	AAGAAGAAGCATCGTAGCATGAAAGGCGACAATATGGGCGGTGCTTTTGACGAGGAGCGC
	GCTATCGATCTGCCGAAGAATGGCATCACGGTGCAGCAGACGGTCGTGATTGAGAAAAGC
	TCAGTAAAGAGCATGAGCATGGTTGATGGCCTTGATTTCGATTTTGATGGTCGGCCGGCT
	AGTAAGCCGCGAGATCATCTAAATGTATGA
	>Ccacaofunesta_C1593_02605-RA transcript offset:0 AED:0.00 eAED:0.00 QI:0|-1|0|1|-1|1|1|0|496
	ATGAATCTCCATTCCTTTTCTCTTCTCGCCCTTGCTGCCCTTGCCACTGCCGACGTTTGC
	CAAACCCTCCGCAGCATGAGCGATGAAACAGACGGCATGAACATCAAATCTAAAACTTCA
	GTGGCATTTATGACCGAGAATCTCAACTACTGGTCGACTCTATGCTCTGCCCTAGTGCCC
	TCCTGCATCATCACCCCCAAAACCGTCGACCAGGTATCACAGGTCATGCGCCAGATAAGC
	GAGTCGAACGAAAACTTTGCCATCAAGAGCGGCGGCCACAACGCTAATTGTGGCTGGTCC
	AGTGTCGACGGCGGCCCACTGGTGTCGATGCGCGAGTTTAACGAGGTTACATTGGATAGG
	GATACCGAGACCATTCGCATCGGCGCTGGCCAGAGGTGGGCCAACGTGCTGAACAAGCTA
	GACGGCACCGGCTACACCATGGTGGGAGGCCGCATGAGCGACGTAGGAGTAGGTGGCTTC
	GTGCTTGGAGGCGGTCTAAGCTTCCTATCCACGCAGTATGGCTGGGCAGCCAGCAACGTG
	CTCGAGTACGAGATCGTCCTGATTAACGGCACTGTGACAACTGCTAGTGCCGACAAGAAC
	CCCGATCTATGGAAAGTGCTCCGTGGCGGCGGCAACAACTTTGGCGTGGTGACTACCTTC
	ACGGTCCGGGCCCGGCCCATCGGCGAAATCTGGGGCGGCAGCTACATCTTCAAGGACTCG
	CCCAAGACGGAGGCCATTCTGCTGGCTGCCATGCGCGATTTCGCCGAGTACTATCCGGAT
	CCGAAGGCGGCACTAATCCTGACGCGACAAATGAGCCTGGGCAAAATCAACGCATGGACC
	ATGTTTGCCTTCTATGACGGGCCAAAGCCGCCGGAGGGTATTTTCAACAACTTCACGGCT
	GCTGGCGTGATTCTAGACACAACACGCAAGCGGTCGTACCGCGATTTAATCACGGCCAAC
	AGCTGGGGCTCTCAAAAAGGCCTTGTATTCACCATTGGCACTGAGACCTTTGCGAACCCG
	ACCGTCGAGCACGCCAAGGAAGTCTACAACGCAATACATCAGTCCTGGATGCCGGTGTCA
	CAGTCTGTGCAAGACGTCAAGGGCTCCGTGGGTGTGATTGGCTACCAGCCGATCCCGCGC
	GCCATGGCACGCCTTACACGTGAGCTCGGTGGCGACATGATAGGACTGACTGACGATGTG
	GACCGTATTATCGTGGAAGTCAACTACGGGCATCTGCTGCACTCGGAGCATGACCGCATG
	GGAGGTGCCACACAGCAGACCATTGACAATATGAGCTCGGCGATTGACAGGCTTGTGGCT
	GAAGGCAAGATCCCCAACGCGGCCCGGCCGCTGTTTATGAACGACGGGTTCCGCTCGCAG
	GATATCTTTGCACGTTATGGCCCGGAGAGCCAGCAGCTCGCCCGCAAGGTGTCAGCTGAG
	GTGGATCCTATGGGGATCATTCAGAAGCGGACAGGCGGCTTCAAGGTGTAA
	>Ccacaofunesta_C1593_02584-RA transcript offset:0 AED:0.19 eAED:0.29 QI:0|0|0|1|0|0|2|0|595
	ATGGCTGAAGCCAAAACTGCCTCTTCCTCCCCATCCTCAAAATCTGCCTCGCAGCTCACA
	TCTCCAGTCACCCCTGCTCGTTCTCGGGGAAGGCACGAAGACCCCGATTTCGAGTACCTC
	GACCGCCCAACCGTCCCCCAGCCCAACGAAATACCTAAGCTATCGTTATGGTCTTTTAAC
	CGCTACAATGACCAATTCCGCATCAACTGGAAGTATATATACGATGTCATTATATCTGGG
	AGCAGCGACTCTGATGTAATCGTCTGGCGTTTTTCAACCGGCGAGATGATTCAGAAGCTT
	ACCGCAGCCCACCGTGAATCCGTCCTGAACCTGCGCTTCAACAAGAATGTGCTGGTGACC
	TGCTCTAAGGATATGACTATTAAGGTGTTCAACCGCCACCCCCTTAAATATGGAGATGCT
	GGCTATGGTCCCGGAGACCAAGAGCTCCTAAGCAAGGTTCCTATAACCGTCAAACGCTAC
	GGCTACGAAAATGGCCCCGCGGATTACATGCCTATCAGGCCTCCTTACGAGACTATTTGC
	ACTCTGACTGGCCACACGGCTCCTGTCAACTCGGTCCAGATCTACGACAAAGAAGTTGTC
	TCTGCCAGCGGTGACAGGCTCATCAAAATTTGGAATTGGGAAAAGGGCCAGTGCGTGCGT
	ACTGTGCAGGGCCACACCAAGGGCATTGCCTGTGTACAATACGACGGCCGCCGTGTTGTC
	AGCGGAAGTAGTGACAACGAAATCAAGATTTTTGACAGCCGCACTGGTGCCGTCGTAGCC
	CGCCTCAGCAGCCACCGCCACCTTGTTCGTACTGTACAGGCTGGCTTTGCTGACCTTCCC
	TACAGTGAGGTTGAAGACGAGCGGGAGGCTCGCTTAGTCGACCTTGAGTTTGATCGTGCT
	GTGGCCGAAGGTCTTGTTGACGACCCTAGCAGGCCGCACCAGCGTGAGCGCAACCGCAAC
	ATGGCCCCCGGCAGTCGTCGGCCTGATCAGCTGCTTTCCCGTGGTGCCAAACTCCCGCCT
	GGTGGCGGTGGCGGACCACATGCCCGCATTGTGTCCGGGTCCTACGACGAGACCATTGTT
	GTGTGGAAGCGCAACCGTGATGGGATTTGGCAAGACTCCCTTACGTTACGTCAGGAGGAA
	GCCATCCTCAACGCACAGATGCTTGAGGCACAGCGCCACTCGCCACACCAACCGCTGCCC
	CCGCGCACCATGAGCCAGTGGCAGGAGCACTGCAATCACATTCTCTCTCTAGGCAGCGTG
	GCTCTACACGTGGCTTTAGTCCAACGACCAGCACTGCTGCTGCTAGTCAACATCTTCCAG
	GGGCTGATTGACCGCGTCTCCCACCCAGATATCCGCCAGCATCTACGTACACAGCTTGAT
	ATCTCATTGAATAAATATGTGCAGGCCGTCCAAGTGCATGAATCCCGCCGGTCCACCGCG
	TCAAACTCAAAATCAGCCGCCTCTGTCTCTGCTTCTCCTGCTACTTTTGCCCTTGACTCT
	ATCTCTAACCCTGCTGGAGGTGCTGCCAATCTTGCTGCTGCCCCTGGTTCCCTTCCCACA
	GGAAACGGCATGCCAAACTTTGAGATCGACCCGGTCCGTGGTCCGCCCGTCTCGATGCGA
	CAAATTACCCATCGTCTAGACCTGGGCACGGCACGCATATTCAAGGTGCAGTTTGATGCG
	ACACGCATTATTGCATGTACACAAAAGCCAACCATTGTCGGCTGGGACTTTTGCTGCGAT
	GACCGCGAGTTGAAGGCACTCGAGCGGCTGTTTTTGCCGATCCTGTAA
	>Ccacaofunesta_C1593_02588-RA transcript offset:0 AED:0.48 eAED:0.51 QI:0|0|0|1|0|0|2|0|65
	ATGGCGCTGGCTGCCACGCAGAGCCCTACGCAAAAATGCCGACCCAGACAGGCCCCCAGC
	CTTAATGCTGCCCATATTGTGAAAACGGCCACGGGGAAGGCAGCCCGCCGTCGGCGCCAG
	AGCTGCATGATGCCAGAGCTCACCGCGCGTGTGCGTAGTGCCGGTACTAATCGCCTTACT
	GCCCTGTTTCAAACCTAG
	>Ccacaofunesta_C1593_02608-RA transcript offset:0 AED:0.06 eAED:0.06 QI:0|0.5|0.33|1|0|0.33|3|0|1326
	ATGTTGCGCGGTACCCCGACGCCGCCGAAGCGCATCCTTCGCAAGTTCGATGGTTTGCTC
	AACCCCGGTGAGCTGCTTGTCGTTCTTGGCCGCCCTGGCTCTGGATGCTCTACGCTTCTC
	AAGACAATTTGCGGCGAGATGCACGGTCTGCAACAGGGCGACGAGTCTGTCATCAGCTTC
	AACGGTGTTCCACAGACCCGCATGGTCAAGGAGTTCAAGGGCGAGGCCATCTACAACCAG
	GAAACCCTTGAGTTTGCGGCTGCCGTCAGAACACCCGCTGTCAGACCCCATGGTCTCTCG
	CGTGATGAATTCTGCAAGTATGCCGCCAAGGTCGTCATGGCGGCGTGTGGTCTGTCTCAC
	ACCTACAACACCAAGGTTGGCAACGACTTTATCCGCGGTGTCTCTGGTGGTGAGCGTAAG
	CGTGTTAGTATTGCCGAGATGATGCTGGCTGGATCGCCTGTTTCTGCTTGGGACAACAGT
	ACCCGTGGTCTCGATTCCGCCACTGCCCTCAAGTTCGTCCAATCGCTGCGTTTCGCTGCC
	GACTTCAGCGGTGGTACTCACCTGGTTGCTATCTACCAGGCTTCGCAGGCCATCTACGAT
	CTGTTTGACAAGGCTGTTGTCCTCTATGAAGGTCGCCAAATCTACTTCGGTCCTGCCAAT
	GCTGCCAAGGACTACTTTGAGCGCATGGGCTGGTACTGCCCGCCCCGTCAGACCGTCGGA
	GATTTCCTGACCTCGGTCACAAACCCTGGCGAGCGTCAGACGCGCGAGGGCTTCGAGAAC
	CGCGTGCCCCGTACAGCTGATGATTTTGAGCGCTATTGGCTTGAATCCCCCGAGTACAAG
	AATCTCATGGGTGAAATAGACGCCTACACCCAGGCTAACCCCATCGATGCCAACGGCGCT
	GGTTTCAAGGACATGAACGAGGGCAAGGCCCTCCGCCAGATGAAGCATGTCCGTCCTGGC
	TCCCCCTACATCATTAGCATGGGAATGCAGATCAAGCTCAACACTAAACGTGCCTACCAA
	CGCATGTGGAACGACAGTGCATCCACCATTACTGATATGGCTATTCAGCTTCTCATGGGC
	TTAATTGTCGGCTCTCTCTTCTATGATACCCCCGCTGCTACTGCTGGCTTCTTCGCCCGT
	GGCTCTGCCCTGTTCCAAGCTATTCTTCTCGCTGCTCTGTCCGCTATTAGTGAAATCACC
	AAGCTTTATGACCAGCGTCCAATTGTCGAAAAACATCATTCCTACGCTTTCTACCATCCC
	AGTACTGAAGCCATGGCTGGTATTGTCGCTGATATTCCCATAAAGTTCCTCGCCTCGGTC
	ATCTTCAACATCATCCTGTACTTCATGACTAATCTCCATAGGTCGGCCGGGCAGTTCTTC
	ATTTTCTTCCTGGTTACCTTTTTGATGAAGTTTGTCATGAGCGCTGTCTTCCGTACTATG
	GCTGCTGTGACCAAGACTGTGTCGCAGGCCATGGCTCTTGCTGGTATTCTGGTTCTGATT
	CTCGTTGTGTACACTGGTTTCGTCATTCCTCAGCCTGCTATGAAGGACTGGTTTGCTTGG
	CTGAGATGGATCAACCCTATCTACTACGGCTTTGAAGTCCTGATCTCTAATGAGTTCCAC
	GGTCATGAGTACACCTGCTCTTCCATCATCCCTTCGTACTCCCCACCCCAGGGTGACTCT
	TGGATCTGCAACATTGTCGGCTCCAGACCTGGTAGACGCACAGTCAACGGTGATGACTTC
	ATCTGGATCAACTACCGCTACAAGTGGGTCCACACCTGGCGCAACATTGGCATCATCTGT
	GCCTTTATGATTGTCTTCATGGCAATCTACTTCATCGCCTCGGAAGTCAACTCTTCCACC
	ACTTCTAGCGCTGAGGTTCTCGTTTTCCCACATGGCAAGGTCCCCAGCCACATGGCCAAT
	GGTCACAACCGTGCTGCCCAGAACGAAGAACTTGCTCATTCTGGCAGCAACTCCGAGAAA
	TCAGCAAAGGGTGGACACGCCGGCGACACTACTGCTATTGAGCCGCAGCGCGACATCTTC
	ACTTGGCGCGATGTCGTTTATGATATTGAGATCAAGGGCGAGCCTCGTCGTCTTCTGGAC
	CACGTCGCTGGATGGGTCAAACCCGGTACTCTCACTGCCCTGATGGGTGTTTCTGGCGCC
	GGCAAGACTACACTTCTCGATGTTCTGGCTCAACGTACTACCATGGGTGTGATTACTGGT
	GACATGTTGGTCAACGGTAGACCTCTAGACCCCAGCTTCCAGCGCCAGACTGGATACGTC
	CAGCAGCAGGATCTGCATCTTGACACCGCCACCGTCCGTGAATCTCTTCGCTTCTCTGCC
	GACTTGCGTCAGCCTCCTTCTGTCAGCAAGAAGGAAAAGTACGACTACGTTGAGGAAGTC
	ATTGGCATGCTGAACATGGAAGACTTTGCCGACGCTGTAGTTGGTGTTCCTGGACAGGGT
	CTCAATGTGGAACAGCGCAAGCTGCTTACTATTGGTGTTGAACTGGCTGCTAAGCCCAAG
	CTTCTTCTCTTCCTGGACGAGCCTACCAGTGGTCTGGATTCCCAGAGTTCGTGGGCCATT
	TGTGCCTTCCTGCGCAAGCTGGCCGACGCCAACCAGGCCGTTCTTTGCACTGTCCATCAG
	CCTTCTGCTATTCTGTTCCAGCAGTTTGACCGTCTTCTGTTCCTGGCCAAGGGTGGTCGC
	ACTGTCTACTTTGGTGACATTGGTGAAAACTCGCGCACAATGCTCGACTACTTTGAGAGC
	CACGGCGCACGCAAGTGCGATGACGACGAGAACCCGGCTGAGTTTATGCTTGAAATCGTC
	AACAACGGCAAGAATAACCAGGGTGTTGACTGGCATGATGTCTGGAAGGGTAGTAACGAA
	TCCTCCGATGTTTCTACCGAAATTGATCGCATTCACGCCGAGAAAATGTCTGAGCCTGTT
	GCCGAAACGGACCACTCTGCCACTGCCCATAGCGAGTTTGCTATGCCCTTCTGGTCCCAG
	CTCGTGTGTTGCACTACTCGTGTCTTCCAGCAGTACTGGCGCATGCCTACTTACATCTTT
	GCCAAGTTCTTCCTTGCTACGGCCGCCGGTCTACTGATTGGTTTCTCGTTCTGGAAGACG
	GACACGTCAATGGCTGGTATGCAGAACGTTATGTTTTCCGTGTTCATGATGACGGTTATC
	TTCACTACCATTGTGCAGCAGATTCAGCCTCAGTTTGTCACTCAGCGTTCGCTGTATGAA
	GTGCGTGAGAGACCTAGCAAGGCGTACTCGTGGAAGGTGTTTATCATCTCCAATGTTATT
	GTTGAGATTCCCTTCCAAGTCTTGACGGGTATTCTTGGCTGGTGCACCTTCTACTACCCC
	GTTGTCGGCATTCAGTCATCCATTCGCCAGGTGTTGGTTCTGCTATTCCTCATCCAGCTC
	ATGGTTTACGCCTCGTCCTTTGCGCAGATGACTATTGCCGCCATCCCCAATGCTGAGACT
	GCCTCGGGTATTGTTACTCTCCTGACCATCATGATGCTGTCCTTCTGCGGTGTTTTGCAA
	ACCCCTGATGCTATGCCTGGCTTCTGGATCTTCATGTACCGCGTGTCGCCTCTCACTTAC
	TGGATTGGGGGTATTGTCAGTACGATGTTGCACGGCCGCAAGGTGGTCTGCTCAGAGGCT
	GAGGTGTCGAGGTTCAACCCGCCCTCGGGAATGACCTGCGGCACGTACCTAGCTGATTAC
	CTGGCCGATGCCATCGGTGTGCTGCAGAACCCCGACGCCACAAGCGACTGCCGTTACTGT
	GCCTACACTCTGGCTGACCAGTACCTGGCGCCTAGCAAGATCAAGTGGAGCGAGAAATGG
	CGCAACTACGGCATCATGTGGGCCTTTGTCCTATTCAATATTTTCATTGCCGTGGTCACA
	TACTGGATGTTCCGTGTGCGCAAGAGTGGTGGCAAGAGTACCAAGACCAAGACCAAGAAG
	CCTTCCGCTAAGAAGGCGTAA
	>Ccacaofunesta_C1593_02611-RA transcript offset:0 AED:0.29 eAED:0.31 QI:0|0|0|1|1|1|2|0|86
	ATGTCGTCAGTTCCTGTCGCTGCTGTTGAGACGCCAGCCCCCGAGGCTGTAGCACCGACA
	GTTACTGCCCCACCGGCTGATGAGATACGCAGTGGTGTTGTCCCCGAGTGCAAGCGGTAC
	TACCAAGTCATTCCTGGAGATACGTGTGAGTCGATTAGTCTAGCTGCTGGTATTGCAATG
	ACCGACTTTATGAGATGGAATAATGCCGCTTGGTCGTGCAAGGACTTGGCGCTGGGCTCA
	TATGTGTGTGTTGGACTTTAG
	>Ccacaofunesta_C1593_02613-RA transcript offset:0 AED:0.00 eAED:0.00 QI:0|1|1|1|0|0|4|0|324
	ATGGCCCCCATCCTCAACCGCACACCACTAGCCGCCATCTCCTACCAGGATGATAACGGC
	GACCACATCCGTGTCTTCTACCAAGACATGGATGGCTACATTCGCCAAAGCTTCTATGAC
	ACTGGCAAGGGCTGGAACGAGCGTAAGAACGATATTGTAGGCAAAGCGAAGCTTAACACC
	GGCATCGCAGCTATTACCTGGAACAACGGCAAGGAGATCCGCGTGTACTTCATTGGCCCG
	GAAAACACCATAGTCGAAAGAGGAAGCTCCGGCAACAACACCTGGTACTATGGTCCTCTA
	ACTAAGGAAAACCATGAGGCCGCACCCTACTCCAAGGTCGCCGCAGTCGGCTACCATGCC
	AAGTCTCCCGCCATCATGCGCATCTACTTCCAAGACCGCAGCAATAAAATCATCGAGCTA
	GTGCAGCGTGGCGATGATTTTGCTTCCTGGGAGAAACGCTCGGAATTCCCTGTCGCCTCT
	CCTGGCACCGGTCTGGCCGTTACGCCCTACCAGGGTCTAGACGCCAGCAGTGTTTATCTA
	TACTACCAACAGGCTAGCTTAATGCCTACTCAGCTGCTTCTGGACGATGCCAGTGCACAC
	ACCAAAGGCGAACTTGCCATCAATGGCTACTACTCTCTCATTGCCTCGCTGGCTGCTGTA
	GCTTGGGACGGCGAGGAGACGCGTGTGGTGGCTGTTTCAGACGAGAACAAGCTAACCTTG
	ACAAGCATTGTCCACGGCGAAGCACACGCGACCGAGCCGCTCTACCCCGTGGTGATTCCC
	GGGTCAGATGTCGCGGTAGTTCGGCTGCGATCAGCTCCCGCACACCAGCGGATCTTCTTC
	CAGCGCTATGGAAGCATTATTACGGCACTGGGATCGGACGACAATGGCGAGACGTGGAAG
	ATCCTGGAGGCGGGCATCCCGGTCGATGCATCGTCGACATTTGCGGTGCACGGCGAGCAG
	ATGAGCGAGTGGTGA
	>Ccacaofunesta_C1593_02615-RA transcript offset:0 AED:0.02 eAED:0.02 QI:0|-1|0|1|-1|1|1|0|201
	ATGCGCTCTTTCGCCCTCCTCGCCTCTCTTCTCCTGCCGCTTCTAGGCGTGCAGGCCGGC
	AAACTTGAAGAGAATGGCTATAAAGTCACTTATGACGAGGACCCCGAATCCAGCGTAAAC
	ATCATGTCCCCATCCTACACCGAGTACACGCTGAACTCGATTTCCATTTACAAAGATGAA
	TCCATGGCTGTAATCTACATTGCCGAGAACAGCTATGAGCCCTATCATGATGGACAGCTT
	TCGCTAGCGGAGATCTTCAAGGAGGTCTGCTGCTTGCGCGATACCTTACCTGGCAATCTG
	GACCTGTTGGTTTTTGACGATCTTGACTCTGATACGCAGAGTAAAATCAGTACATACCGC
	CGGCAGAAGGAAATAGACCGCAAAGAGGATCTCGAGTTTACCCCCGACTCTAGCGGCTGG
	GGCGTGGTTTCTAACCTTGATTACTACAGCAAGGCCGCATCGATGATTCCCAAAAAGAGT
	ATTAGCAAGATTGAGATCAGGGTGACGAAGATGACGAAGAGTAATTCGATGTGGGATGAT
	ACAAAGTGGGATTGGAATGACAGATCCGAGTCTTATGACTCCCTTTACTTTACCTTCTCC
	TCGTAA
	>Ccacaofunesta_C1593_02616-RA transcript offset:0 AED:0.09 eAED:0.09 QI:0|-1|0|1|-1|1|1|0|194
	ATGCGTTCTTTCTCCCTCCTCGCCTCTCTGCTCTTGCCCGTCCTGGGTGTCCAGGCCGGG
	GTACTTGAAGACAACGGATATCGGGTCACTTGCGACACCGAAAACCCCTACGGTGACGTC
	AATCTCATGACTGAGCGCTGGCCTGGAAATATGGTGAACAAGATTGCCATTAACAAAGAG
	GGCGCTGTTGCTACAATCTACTCTGCCCGTAACAGCGAAGAGCCCGATAGTGAAGATAAG
	CTCACATTAGCCCAGATCTTCAGCGCAGTATGCGGCTTGCGCGAGACCTCGCCTGACTAT
	ATTAACCGAGTGGTCTTTGACAGTCTTGACTCTGACGCACGGGCGGTAATTTCTGGATAC
	CGCGCGGCGAATGGCAAAACCGAAGATTACAGCTTCACGGTTACCCCTAGTGACGATAGC
	TGGGATAAATTCACCAACCTTCATTATTACGCTGATGCCAAATCACTGATCCTTAACAAG
	GGTATTATCGAGATCAAGGTCATCGCTATGAATGTGAAAGACCTTTGGGACTGGAACGAG
	AGAAACGGCCACATCGACCTCCTTCAGTTCACCTACTCCTCGTAA
	>Ccacaofunesta_C1593_02618-RA transcript offset:0 AED:0.00 eAED:0.00 QI:0|1|1|1|0|0|2|0|1264
	ATGGATTCTCGTCAGTCTCAGTCTCAGCTTTCTCAGCCTTCTCAGCCATCGCAGTCTCAC
	TCTCAGCCTCCCCAGTCTTCTCAGCCTCGTCATCCTTCGCAATCCGTTCATTCGCGAGGC
	TCTAAACCATCGCCATCGGCGGCGTCATCACAGCAGCAGGAAAAACTGAAACAGCCACAA
	AAACAGCCACATTCATTGCTCGAGACTCCCCACAGCCAGCAGCAGCAACAACCAAAACAG
	TCGCTTCAGTCTCAGCCTCTCAATCAGCCACACCCGCAGCCACAGCCACATCAACACTTG
	CAGCAGTCGCCATCGCCTGCGCCGCCGTCCTTGTCGCATCCGCATTCTCATAGCCAATCG
	CTGTCGGGATCCTACACGCGATCTTCATTTACGCAATCTAATACTGCTGCCGCCCTGCAA
	TCGGCTCCGAGTCAGTATCAATCACAGCCGCCGCCAGCGCCGTCTCATTCTCATTCCAAC
	CGGTCTCCAAACGGCACCGACCAGCCTGCACGTCCTGCGTCCTCGAACTTCTACTCGACT
	TCGACCGGCGTCCGGTCCTATGCACCTGACCAGCCCGCTTTGCCGCCTGCCCCACCTTTG
	AATTCCGCCCACGCACGCCACCATAGCTCTTCGTCACTTCCAGCCGGGTCTTCAGCCTTG
	CCACTAAGTCGCAACATGCCGCCTCCCCCACCATCCAGTTACATGGTTGGTCGCGACTTG
	CCGGCTCTTGGGCAGCGTACAACCCCCGCTGGAAGTTCTATGTCTATTTCGGCTATGCTT
	GGTGGTGCGTCAGCTGCTGGTCGCGATTCAAAGCAGCCTGCATCGTCCGGACACTTGCCT
	CCTGCACACTATGGCTCAGTGCCAGGCCCTTCTTCTCAAGGCTCTGCCTATCCACCTAGT
	GTTCACGCGTCGCCTATTATGCAGCACCGTTCTGGGCCTCCCGCTCAGCAGCAGTCGCAG
	CAATCGCAACAGCAACAGTCAGATTACCATCCGCAGTATCGCCGCCCCCATACCCCCGAT
	CAGTCGCGTTCATATGACGCCAACCGCAGTACCCACGCATCACCGCGTTCTGCAGCATAC
	ACACCTGATGTTAAGCGGTATAGTAACGGCACATCTCAGAGCTATCACCAACGCGGAATT
	CCACCAGCGGCCGACAACCGCGACCCTGGGCGCATGAGCATGCCACAGCCACCAACACAG
	GCCCCTCTGTTGCCCCCTTCCCGGCCCAGTAGTCAGCCCAAAGCGTTTCCTATATCGAGA
	CCCGGAGATGAGCCGAGACGGGCGCCCGAAGAAGCTTATGGAAATCGCCATGAGGAAATG
	GGCGCATCTGGACGTCCTCCGATAACACCAGACTATAGCTCTGAAAGAGCGCTACAAATG
	AAGCCTGGTGTGGGTGCCTATGATGATCGCTACCGCTATGACCGAGATAGGTCTCAGCCA
	GAGCATAACCATAGGAACCGCGCCCCTGTTGCGCGTGAACGTACGCTTTCTACTGGCGAT
	GGCCGGCCCCCTGCTCATGGGGGACCTTCCTCTCATATGGGTCATCCCTCGCATGTCGGA
	TCCTCCCATAATGCTACACCCCAGGGAGGCTCTGGACCTGGGCCCGAGTATGCTGAGTAT
	GGCTCTGCCCGGAATATCTCTCCATCTCACTATGTTCGCGGCCCGGAAGCTGGCCATTGG
	CAACAGCGCCCGCACTACGACTCATCGCGACCCTCGTATGATCAGTCTGGCGCCCGGCGT
	AGTCTTGAGTACCCATCTGCCATGGGCTCGCAGTATGGCCATCCACAAGGGCATCCACAA
	CAACAGCCTCAGGGTGCGCCTCAGTCGTATCAGCAGTCCCCTCACCCTGATCGCTTCCAA
	CATCACGCACATGCGCAGCCAAATGACCAAAGCCCGCAAGGCTCATCCATGCACACCAAT
	TTTGACCGGTCTCCGGAACGACCACATGCAAGTTCTGTGCATCCTCAGAGCCACCTTTCA
	AGGGGACCTCAGCAACAACCCCACACCCAACTAGGATGTCATACTCGTCCTACTGAAGAC
	GGCCCTCCCCCACCGCCACCAGCCGTATCTAATGCCGCTGGCCCTAGCAATCCTACACAT
	AATAATGACGGCCAGCCTATGAGAATTACCTCGGCTTCATTTGACTCGTCCAGCCGGCAC
	AAACCCTCGGGCAAGATCCTTACGGCTCCTCCTCTTCAGCGGAGCAATAGCCTGCTTGCC
	ATACAAGAGGCTAATAGGAATAAAGGTCGCAGCTCACCGTTGCCACAGGCTGTACAAGGT
	GCTCAGCCACAAGCACCAGGGCCCACTGGCGAGCCAGTTATAAAATCGGAGTTTGGCAGA
	ATGTTTTCAGGAATTGGCATGTCGCTGAATGTCGGATTGTTAAGCCCGGCTCCTGCTGCC
	TCCACACCGACTTCGCTCGGGTCTGGCGGACCTGAATCACAGCATCTAACCGAGTCCGAG
	ACTAAGACTAAGGGCCGGAAGAAGAAACTTCGTGATGAGACGTCGGCTGAGGAAGATTCA
	GCGGCCAAGCTCCTCTCAGGCGCAAAAGCCATGCAGGGCGCTAAGGCAAAACGCCTCAAG
	ACTCATGCGCACACACACACACACGCGCACGCACACACACACGCACATTCGCATCCACAC
	CACCATCACCACCACCATCACCATCACCATCATCATGGATCCGATGGCGCCTCGCTTGGT
	CCTCGTAAAGACGACGCTAATTCTCCTATTGATGGCCACCATCTAGCAGCTCCACACCAT
	CACCATGTTGTCTCGCGGTCTGATGGGTCGGATCAAAACCGGGTCTTAGGACTAGTAACT
	GCTGCTTCTACTACCGATGTCAGCCAGCTCGCCCCGTCGCCAGTTGTCGCTATCCCCCCA
	CAGAAGAAAATGACGGTTACCTCACAGCTTGTGCTTGATTCTGTTGCCCACAAGCCTCGG
	CACTTTCTTGGAGATGTTGTCTACGACCCTATCATCACAGCTGAGCGGCTTGTGCCCATT
	CATCCGTCTAATCGCGGATACAAGACAACCCCTAGGCCATTGCCTCTGCATCTGATCAAG
	GACAAGGAGAACTGTACACTTACCGTTAAAATCCCCAAGGTTCATCTCCATCCCACGGCT
	CGGGAAGAAATTACAGCCCGACGTGCTATCTGGGGCACAGATGTGTATACAGACGACAGC
	GATATAATAGCTGCTTGTATCCATGCTGGCTGGATTCGCGGCGAGTGGCCCGAGGACGTT
	GATACAGACCTACTTGACCTGCATTGCGGCATTGGCTACGATGAAAAGCTTGGGTCGTCT
	AACGCCAATACATCTTCGAATAAGCCTGCCGACAAAGACGCGTTTGAAAATGATCGCCAA
	GCTAGCCACGCCGCCATGCATCTTACTGCTCCACCAGCCACGGGCCCCGTACCCGTCCGG
	CCCGGCTGTGATCTCCAGGTCACGCTCCTGGTGCTGCCTAAGCTACGGCGGTATGCCAGC
	TCAACACGCTTCGGCATCCAGTCACGCGAATTTGGGCGCAACCATGACGGCCTAAGCTTC
	ATGATCACTGGTGTACGCTGGGTTGTAAATGGCGCGGCGCCTCAGAGCCGCCTGCGCGGG
	AAGGCCCGCAGAGAGCGTATGAGACAGGCCCTTGCAGCAGTACGCTTCCCCCAGCCGTCC
	GGACAAGGTCAGATCCAGAGCGCTGGCGTGGAAAGTGCAAAGCAGGCTGTGGCCGCTAGT
	GTAGCGAGACAAGCGCCTGGCGAATCGATGGAGGGCGTGCAGCGGACCGGGAACTTGACG
	GCTATCACGGCGTAG
	>Ccacaofunesta_C1593_02621-RA transcript offset:0 AED:0.09 eAED:0.09 QI:0|0.83|1|1|0|0|7|0|692
	ATGGCACCAATCGCTAGCTATAAGATCCGGAAAATACTGCCTCTGACCCTCTATCTCGGC
	ATTTCTGCCAACGTCAACGATGACGGCACTGTTGCCATCGCCATGGCCATCCATGACACA
	ACGTATCTGGTCGACTTTTCTGTGAGGACCATCGGCCCTCCCACTAAGACCCAGACTGTT
	GATGACCTCATTTGCGACCACGTGACCAACCAAGTCTTGCGTTATGAGCAAGAGCACTTC
	GTCAAGTTCATTGGAGCTGGTCTGCCAATCGCCCTCCAGAAGAAAAGCCCGGGCCTGTGC
	TCCCGTTTGTGGCTCCAGCTAGATATTGTCCCTATTTCCATGCGCACGGAACAGGACCTG
	CCTGGCTATCGCTGGGAACAGAGACTGATCGAAGAGCAGGCTGATTCCATGGCACGCAAG
	TGTATCCTGCTTTTTGGCCCTTCTCTCGTGCCGGTTCTCCAGGTCGGCTTCCGTGGCATT
	GTCCAGACCGACTGTGGCTTCCGTGCTCACTTGGCAACCAAGGAGGACTTCAAGTCCACC
	TGCGGAACTTCCACTTGGGATGCAATGATGCACTACGTCAAGCAGCTCAAGGCTAAGAAG
	ATCAAGATTGCCTTCTTTAGCAGCACGCCGCAGGGTGGTGGCGTGGCTTTGATGCGCCAT
	GCACTTGTTAGATTTGCACGTGTGCTTGGGGTCGACTTGACCTGGTATGTCCCAAAGCCG
	CGTCCTGGAGTCTTCCGTATCACCAAAAACATGCACAACATTCTGCAAGGTGTCAGTGAG
	CCAGGCCAGAGAATCTCTCACAAAGATCAGGCTGCCGTCACGGAATGGATTTCCCGGAAT
	GCTGAGCGCTGCTGGCTCTGTCCTGATGGCCCTCTGTGCTCACCCAAAGAAGGTGGTGCT
	GATATTATTGTGATCGACGACCCGCAAATGCCTGGCTTGATCCCACTTATCAAGAAACAC
	ACGCCTAATAGGCCTGTAATTTACCGCTCTCACATCCAAATTCGCAGTGACCTCATCGCC
	AAAGCCGGCTCGCCTCAGGCAGAAGTCTGGGACTATTTGTGGAACAACATCAAACAAGCG
	GACATGTTTATCAGCCATCCCATTCCCGAGTTTGTGCCTCACAACGTCCCGCGGGAAAAG
	GTCGCATATATGCCGGCTACTACAGACTGGCTTGACGGTCTTAACAAACCTCTGAATAAT
	TGGGATACCGGCTACTACGGTCACCTTTACAACAGTGCCTGCCACGCTCAGAATATGACC
	CATATCTCTCACCCCGATTACAAGTATTTTATCCAAATAGCTCGCTTTGACCCCGCTAAA
	GGCATCGATCATGTGATCCACAGTTACGCCGCCTTCCGCAAGCGTTGCACAGAGCGGGAT
	GTTTCTAAAATCCCGCAACTCATTGTATGCGGCAATGGCTCTGTTGACGATCCTGATGCC
	AACACCATCTACGATAAGACCATGGAGCTGATTGAAAACAGCTATCCCGACCTGGCGTCC
	TCTATCAGTGTCATGCGCCTCGATCCCAATGACCAGCTTCTCAACACACTCATGTCTAAT
	GCCGTCGCTGTGCTACAGCTTTCGACACGTGAGGGCTTTGAAGTCAAAGTCAGCGAGGCT
	CTGCACGCCGGCCGCCCTGTTATTGCCAGCACTGCAGGCGGAATCCCTATCCAGGTCAAG
	GATCGTGTCAACGGCTTCCTTGTTGATGCTGGCGATACCGAGGCCGTGGCTGACCATCTT
	CTGCAGCTGAGTACCGACAAGGCTTTCTGGAACCGCATGAGCGAGGCAGCACGCACAGGC
	CGGTTGCAGATTGCCCGTGATAGGGTCCTGGTTAGCACGAGTAGCAATGGACAGAGTGCC
	CGTCTGCTTGTCGCGCACCAGCCAAGCCCATCCAGAGCCCTGGATACCGGCAAGGGCAGT
	GTTGGTCTGCTTGCGGAAAGCGTCGACAGAGCCAAAGTCTTCCTCAATGGCGGCCTTAAG
	AGCACCGCTAGGATCGCCGCCACCCGCGCCGCTAGCCGGGGCCAGGTTCTCCCAGAACAG
	ACTGTGGTTGAGGTGGCCACCACCGTGGAAGTTGATTAG
	>Ccacaofunesta_C1593_02623-RA transcript offset:69 AED:0.00 eAED:0.00 QI:69|1|1|1|0|0|2|0|186
	CGCTTCCCAAGCTTTGCTTCCCAGCTTTTTGTTGTGTACCGACTCTCGGATTCTCTCAAT
	TGAACAATCATGTCATACTACGATGTAGATGCTATCTTGACTGAGGCCGAGAAAGTACCT
	TGTACCTTTAACTTCGACTCCAATGAGCTTGGCTACCTCGACAACAACCCGGCAGAGCCG
	CTTGTAGCTGGCACGCAGCTTAGTTTGCCACTTTGGCTTGCGCAGATGCTCGCATCATCG
	ACAATGGCGAGCGGCGAGTCAGCGGTAACGATGACATTACCAGAAGCTCTATCGCACGAA
	GTCGTGCAGGCGTTAAAGGCAGACCCGCGCGCAGTAGCAGTGCGTGAGCGTACAGCAAAC
	TTCTACAATCTGACTGACCGCATGTTGGATCTGTTTGACGACGTGCCTCTAGCGGCCGTG
	GTGCGGTATTCGTGGATTGTGCGTGCAGCGGAGATTTCTGTGCTCGCACGGCGAACTGGC
	GAGGATGGAAACGCTGCCGTAGGGAATTCAGGGCCGCTGGGTGAAGAGTTCCTCAGAGGC
	TTGGACGAGTGGGAGAGGAAGCTGTTTCGGGTAGCGCACGATGCGAGGAAAGATGTCAAA
	GAATGGATGGAGAGGGGGGCCAAGGTATAA
	>Ccacaofunesta_C1593_02624-RA transcript offset:0 AED:0.09 eAED:0.09 QI:0|0|0|0.5|1|1|2|0|358
	ATGTCTGTCCTAAGCCGCAAGAGTCCTTCCCAGCTAACCTTTACAGATGCCGACTTCGAT
	ATTATCCGCAATGCGCTATTCACGCACCAAGTGCTGGTGTTCAAAAATCACGCCCATGTA
	ACACCCAAGGCGCAATATGAGATCACACAGCGCTTCGACCCTGAGGCAGCACCCTCATAT
	GGTCACGGCAAAACTATTGACGCCAAACGTTCGGTGTTGCACCCTGATCTCAAGACCATC
	CCGCACCAACCGCAGGTGCAGGTGATTGGAAACGGCCGTGTAGCCGAGTATGAGGGTTTG
	AAGGATATCCAGCTCCGCCATCCACACCACCGGACCTTTCACTCGACCACAATCCCTGAA
	GCTGATGACCTGAGCTGTACGCGTTTCTACCGTTGGCATATTGATGCGGCACTCTATGGG
	CTGGCGCCGCCTGTGGCCACCACGCTGGCGGCGGTCAAGGTGCCAGGCGGTCGGCGACAG
	ATGTGCCGCTACGACGACGGCACGGGCGACGAGCTTGCGGTGCCACTGGGCACTACTGCA
	TTTGTCTCGGGCTATTCTATGTACGAGGGCCTGAGCGAGGAGGACCGCGAGTTTGTACGC
	ACTACTAGGGTGGAATATGCGCCGCATCCGTACGTGTGGATGAGTGGGGCCAAAAGCCGG
	CCAACAGGGCTGGGCATGGTTTCAGAGGACAAGGAGATTCCGATTGACGAGCTGCCCGAG
	GTCGAGGAATCCAAGATCCAGATTCTGCCAATGCTATGGAAGAACCCAGTCACAAAAAAA
	CTGGCTCTTCAGATCCATCCATCGGCAGTCCGCAAACTGCACCTCAAGGACGGCTCGGTG
	GTGGACGACTTGGCGAAAGTGAGAGAGATAGTGTACAAGCTACAGAGACCGGGCATCAGC
	CCGAACAAGGTGTATGCGCATGATTGGGAAGAAGGGGATTTTGTAGTGTTCCACAACCGG
	GGCCTGATTCATTCAGTGGTTGGAGCATTTGCCGAAGACGAGGTTCGCCTGTTCCGGCAG
	TGTAACATTGCAGGGAGCAAGTTGCCTGAGGGGCCGGGTGAGGGAATTGCAGCGTGA
	>Ccacaofunesta_C1593_02606-RA transcript offset:0 AED:0.00 eAED:0.00 QI:0|1|1|1|0|0|3|39|508
	ATGTCGGCCGATGCGCCCCCGGCTACGAATGTAGCTCCATCAATTCGCGATGAAAAGTCC
	GGCCCCACTGAGATTGCCCCCCAGTCTTCCAACGATGCTCTCATGCGTCCTGCCGGCTGG
	CAATACAAGTCTTTTACAGTTTTTGGCCGTGAACTGTGGTACGCATCGCCAAAGGTCCAG
	CTGTTCATGGTCGCTATGGTGTGCTTCTTGTGTCCCGGCATGTTCAACGCCCTCAGCGGC
	ATGGGAGGCGGTGGTCAAATCGACACTAAGCCTTCAAACGATGCCAACACTGCTCTATAC
	TCGACCTTTGCCGTAGTTGCCTTCTTCGCTGGTACCATTGCCAATGTTGTGGGCGTGCGT
	CTCACTCTATCTCTCGGTGGCATTGGTTACTCTGTGTATGTTGCTGCCTTTTTATGCTAC
	AACCACACGCAAAATCGCGGCTTTGTTGTCTTCTCTGGCGCTTTTCTTGGTGTTTGCGCC
	GGTCTACTATGGACCGCCCAAGGTGCTATCATGATGTCTTATCCTCCAGAGGAAAGCAAG
	GGACGGTACATTTCGTGGTTCTGGGCCATTTTCAACATGGGTGCTGTTATCGGAGCTTTG
	ATCCCTCTTGCGCAGAACGTTAACAATGACGCTGGCCCTGTTAACGACGGCACCTATGCT
	GCTTTCCTTGCCCTTACTTTTATTGGTGCTCTGCTTGCGCTGCTACTATGCAATGCCAAG
	AGCGTCATCCGTGAGGATGGCTCCAAGGTTATTCTCATGAAGAACCCTACCTGGAAATCC
	GAATTCATCGGTCTGTACGAGACCATTGCTGACGATCCGTGGATCATCCTGCTGTTCCCC
	ATGTTCATGTCATCCAATATCTTCTACACCTACCAGCTCAACGACATGAACGCCCTTAAC
	TTCAACACCCGTACGCGTGCTCTGAACAGTCTCCTGTACTGGTCCGCGCAGATCATTGGC
	GCCTTGCTCTACGGTTATGCCCTCGACATTGGCAGTGTCGGCCGTGCCATGCGCGCAAAG
	ATTGCCTGGGCCATGCTTATGGTCTTGACGTTCGCCGTCTGGGGCGGTGGCTGGGCCTGG
	CAAAAAGATCAGCCCACTCGCGAGGTCGTGACGTCCAAAGAGTGGGAGTCACAGAAAATT
	GACTGGACCAATGGAAGCCGATACTATGAGCCTATGGTTCTGTTCTTCTTTTATGGTCTC
	TTCGATGCGCTCTGGCAGACTAGTGTGTACTGGTTCATGGGTGCGCTATCCAATTCGGGC
	CGCAAGGCTGCTAACCTAGCAGGTATCTACAAGAGTCTGCAGTCAGCATTTGCAGCTATC
	TGGTGGGCCATGGATGGAAAGAAGATTTCGTTTGATGCTATGTTTGGCTCTACATGGGGT
	TTCTTGGCCGGTGGTCTGCTGTTTGCAGGTCCTATTATCTTCCTACGCATCAAGGACACG
	GTCAGTGTGGAAGAAGATCTCAAGTTTAGCGACGAGACGGCTGAAGATGTTACTGCGAAG
	GCTTCAACCAAGGAGCAAAATGTCTAATTAGGAGTTTGGGCGGTAGAATGGCGAAGGGCG
	GGCTGG
	>Ccacaofunesta_C1593_02607-RA transcript offset:0 AED:0.06 eAED:0.06 QI:0|0|1|1|0|0|2|0|1221
	ATGGAAACAGCTTATGCTGCTTCTCAGCCCTTGCGGAGTAGTCTGCAAGTAGCTCCCCTC
	AGCATCCACAAGAACAGTATATCACTGCAAGAAGAATACCAACAACAACGACAGGACCAA
	AGCCAACATCAACCACGACCACATCACAACTACCAGCTCCAAACCGCCTCTACCCAATCA
	CCAGATTACTCATCAGGTGACCACCATTCAATATCTCCCTCTTCCTCGGGCCAATACCAG
	CTGCAACGCGGCAGTAGTAATTATGCCTACAAGTCTTCTGCCCCAGCTTCCTCCTCGGAT
	ATGTACTCCCAGTCTCAAATAACACCACCAGCAACCCCTCGGACAGGCGTTGATGGCTTT
	GAGTCAAGAACAAACCACATACATCACCAGCAAATTATAGAAGAAGAGGAAGAGTCTCAG
	TACCATAACCAACAGGAAGACTATGAAGAAACACATGTTCTGCAGCCACCCGTATTCCAC
	AACTTTCTCCGCGCTATCTTCCCGTTCACCCCCACTACTTCCTCTGGAGAAGCTAGTGTT
	ACTCTACCACTAAACGAGGGCGATGTCATCTTGGTGCACTCAATACATACTAATGGCTGG
	GCTGATGGTGCTTTGCTGGCATCAGGCGCTCGCGGATGGCTGCCGACTAACTATTGTGAG
	GCATACAACCCCGAGTATATGCGCGGCTTGTTAGCCGCCCTTCTCAGCTTTTGGGACTTG
	TTAAGGAGTACCTCTGTAAAAAACGAAGAGATCTTTGGAAACCAGGAGTTCATGAAGGGC
	ATAATTGCTGGTGTACGCTATCTATTGACTGTTGTCACACTGCCCAACAAGCGTCTCTCA
	AACGCTTACTCTCCGGGAGCAACGGCCTTTGGTAGAAATAAGCCCGTTAACAACAACAGA
	TTATCATTTGCTGGCTCTACCCGTGTACAAAGATGGTCTTTGGGAATTTCACATCGCATG
	TCAGTGGCGGGCCCTGCTTCTCCTCTTCCAGCTCAACAGCACCTAGTATCGCAACGTCTA
	AGCAAAAGCCACGATACTTTTCTTTCTCATCTTGGATCTTTTATCGGACGCCTTCAATTC
	CAATCACAATCTCACACCGAGCTCGTGTTGTCTATTAAACAATCTGCAACTTCGGGTGGC
	GGATTACTCGCTGTTGTTGATGTAGTGTGTTTTCAGACTACTGTTAGTGCTGACATCATC
	ACTGCCGCTCGCGCGTCCATGTTCGAACGCATTCAGGAACTGGTTTCTGCTGGCCACGAG
	ATCATTAAAAAATCTTCGCCCGAAGACACCGATGCCGTCATGCCTCAAGAAAACGGAGTT
	TTGATCGCTGCTGCTACCGGCTGCGTCAAGGCAGCGGGCGACTGCGTGGCCAAAACTAAG
	TGGGTTGTTGAGCGGATCGGCGATTTCGAGTTTGAACTCGATGAATCGTGGTCTCTTGGG
	ATTGACCTTTCAGTCCTGGACTTTTCAAACGATACCACCGCCACTGCTACCCCCCCAGAA
	CCAGCTACACAGATCGTCGAGGATGACAGCGAAAAGTTTGCTCCTTCAACCGATACCGTG
	TCGGAGGAACGTGACGCTCGGCAATCACAAACCTCGGTCTCTAATTCCATGTCTAGCGAT
	GTTCGCCAGTCTGGAAGCAATGAATCCCAAAAACCGCAACACACTACCAAGCCCAGCATC
	GCTGCCTCTCTCGATAAGCCTCTTCCCGAAGTCCCCCAAGTCGAGGTTACTACTCCCGGT
	ACCACCGAGTCCTTCGATAACATCGAGACTGCCCGCCACAGCACTACTTCTTCTATTTCT
	CACTCGCGTCCTGCCTCGGCACAAGGCTCTGCTGTTGCATCTCCCCGCCAGGATAATGTC
	CGGGAGTTGACTTCCCCAGAGTTGCCTGCCTCCCCTAATCCATCTCGTCTTTCTCTCCCT
	CCCCTGCCTCAGATTTCCACGACCATCGATAAGGTGAGCTCTGAGAGCCATCCAGATGAA
	GTCACTTCTGCGGCCACCACTGACTTTCAACCCTCCCCCACGTTCGAGACTCCTGCCACT
	TCCAGTGCCGATAGTGGCACAACTCACACTAGCCGGGATTCTGAGTCGAGCATGTTGTCA
	CGGACATCCACTCGCGCTACTACTCCTGATGGTCCTCGCAACAAGTCTTCTATCTCTGGA
	CTTAGCACTAATAGTTCGTCTAAGGCTGAGTCTGTTGTCGCTAGCCATGATGTTGATGTT
	GAGGATGACGAGAACAAGCTTTTGGTTAAGACTTATGCCCATGAGCTCATGTTCAACAAA
	GAGGGACAGGTTACTGGTGGCACTATCCCAGCCCTAGTTGAGCGTCTTACCACCCATGAA
	TCTACCCCTGATGCTATGTTTGTGTCCACCTTTTACCTTACCTTCCGCCTATTCTGCAGC
	CCTGTCCGCTTTGCCCAGGCCCTAGTTGATCGCTTTGATTATGTCGCCGGCGCCCCTCAC
	ATGTCTGGACCTGTCCGGCTACGCGTGTACAATGCCTTCAAGGGCTGGATGGAGTCTCAC
	TGGCGCGACCAGACTGACCGCGATGCTCTGAGCATCATTGTTCCATTTGCTGATACAAAG
	CTGTCTGCGGTACTACCCTCTGCTGGCCGCCGCCTCGTAGAACTCGCACAGAGAGTCTCA
	CACGAGGGCGCGCTCGTTCCTCGGTTGGTTTCATCCATGGGCAAGACCAATACTGCTATC
	GCTGCGTATATTTCTCCCGACACACCCCTTCCTCAAGTGCAGATAAGCCGTAGCACTATC
	AACGCGCTGAACAATTGGAAGAACGGTGGTCCCTCACCCAGTATTCTAGACTTTGATCCC
	TTGGAGTTTGCCCGCCAGCTTACTGTCAAACAGATGAACATCTTCAGCTCTATAATGCCT
	ACGGAATTGCTTGGATCTCAGTGGATGAAGAAGGCCGGAGTTGATGCTCCTAACGTCAAG
	GCTATGTCCACTTTATCAACTGATCTTTCCAATTTCGTTGCCGAGAACATCCTGGGCTAC
	ACCGAGGTGAAGAAGCGCGCTGCTGCTATTAAGCAGTGGATCAAAATTTCGTACCAGCTC
	TATGAGCTCCACAACTACGATGGTCTCATGGCCATCATCTGCCGTTTGAACAGCAGCACT
	ATTACTCGACTACGCAAGACTTGGGATAACATCTCTCCCAAACGTCGTGAGATGCTCAAG
	AACCTGCAGGCTATTGTCGAGCCACAGCACAACCACAAGGCCCTGCGAAGCAAGCTGCAT
	GATCACGTGCCACCTTGCCTGCCATTTTTGGGCATGTACCTAACAGATCTTACCTTTGTT
	GATATCGGCAACCAGGCTACCAAGCAGCTACACTCTAATCCTGCTACACAGGAAGCTTCG
	ACCTCGATGCCAAGCTCGCCTCGCCTGGGCGGCTCAGATAACAATGGTAGCGCCACTAAT
	AGCAAGAGCAACAGTGGCATCACAGTTGTCAATTTTGACAAGCATACCCGCACTGCTAAA
	ATCATCGGTGAGCTGCAGCGATTCCAGATCCCATACCGGTTGACCGAGGTGCCTGATATC
	CAGGACTGGATCTCAGCAAATCTCGAGCGCGTGCATGGCAACGATCAAGGAAATGTTCAG
	GTCACATACTATCGGCAAAGTCTGATGCTCGAGCCCCGCGAGATGGCAGCGGCCATGCAA
	AGATAG
	>Ccacaofunesta_C1593_02609-RA transcript offset:0 AED:0.44 eAED:0.44 QI:0|0|0.33|1|0|0|3|0|258
	ATGGCACCATCCCACACCGAATACATCATGAATAATATGCTGAAGCGCCAGGACCTCGCG
	CCGCCCTGGATCGACAAGCAGCAGGAAATAACTCGAGCGACCGAAACCTTCCGTAATCGG
	ATCCGCACCAGCTGGAAGATTCGGCTACTCAGCCTGCTTGGCAGTAGCTCGGGACGAGGG
	GCAAGCTCGCTAGAAGAGCGCATCTCCCGGGCAAGGGCAAACGCCTGCGCCGAAGCCCGC
	TGGAATCCGCCTCCGCGCGGGCCTACGACTGGCCTGGGCTCTGTAGCAGCCGGGGCTACA
	GACGACGTAGTGATGAAGGCAGGGCGAGGAGCGGGCATTCCAGTAGAAGCTGGCACTGTG
	CCCGACAACGACAGTAATCCGATGGTGCCCTCCCCCCCGCCCCTGCGCGATCCAGACTGG
	GAGCACAATGAACGCAAATTCCTTGCCCTGTCCATCGCCGAAGTCAACGCACTCCTGCGT
	TCCTACAATCTAATGGCGCCCGACCTCGCAAAGAAGGCATACTTGTCTATTGATAGCGAG
	CTGCGCCTGTGCTATGCTGAGGTAGCAGCACAAGCAGAGCAAGCTTTGCGCACAAGTGAG
	ACGCGGCCGGCGCGTGTCAATAGCACTGGACTGGGCCAAATCTTGGGTCGTGGCACTGGT
	TGGGGGTTTAGTTTTGGTGCAGATGGAGGAGGGCCACCCGAGAGACGGGTTCTTGATACA
	CCCGGGAGATATGGCTTACGAGATATGTGGCGCGATCTATGGGGGAGGAAAGAGTAG
	>Ccacaofunesta_C1593_02610-RA transcript offset:0 AED:0.14 eAED:0.14 QI:0|-1|0|1|-1|1|1|0|1473
	ATGTTGTCCCACCTACGATTCCACCGTCGTGGTGTGTCCAGCCCAACATCGCCAACCCTA
	CCAACGGCTCCCGTGGCAGATGGCCAGCCCCCTTCACAACGTGTTCATGGTTTGAATATC
	GCCCATGGTCATGGTCATGGCCAGGCCCAGACCCAGGCCCAGGCCCAGGCCCAGGCTCGG
	TCTCAACCAGAGTCTCGAAGCCAAGGGAATTCGCCGTATCTACAGTCACACGCGCAGTTT
	CAGCCATTGTCACAACCGCAAACACACTCTCAGTCGCAATCACAGTCGGCCTCGCGCACT
	TCATCACCACATCGTTCTAAAACAAAATCGCTCTTTCTCTCCCCGTCTAGCTTAGGCAGC
	GGCTCTGCCTTTGATACTGCCCCGTTTGCCCTACCGTCTATACCCCAAGATACCGCAAGC
	GATTTACCCTCCGCTGTATCTCCTCGACAGCCCGCATCTACCGTATCTTCGCCAATACCA
	GATGACAACAGCCCCTCAACTGGGTTTATTGGCGGTCTGGCTTTGCTAAAGTACCAGTCT
	CGACGTCAGCAGACAGCCGCATCTGCATCTGCATCTGCAGGTTCAGGCGCGCCTAGGCTT
	GGGGTGGGGAGTGAGAATACGAGCCCGTCTTACACACCAAACAACACCAATGGTAATAGC
	TCTAGTGCAATCACCACCTCCTCTTCAACGTATATCCCCCCAGAGCCCTTGAATCCGGCA
	CCATTGCCTCCGATAAATACATCTCTCAACATCAATTTTTCTGCTGGCCGTTATTCCCTA
	CCTGCACAGCCGTCACCTGGCTATGCCAGTCCGTCAAGCTCCATCCTATCGCCACCCTAT
	AACGACAAGAGCCCTTCGTTTGTGACACCCACCGATATTAAAAACCACCAAGAAATGCAA
	AAGCAACAGCAGCAGCAGCAGCCGCAGCACGGTATTCCATCCTCCATATTAGCCAATAAT
	GCTGGTATTCCTATGGGTCCTATGACCACCATATCAGCTTCAGGGCCAAGCTCTGCCTCT
	GAAAAACAACAGGCCCCGCCAAAAAAAACCAAAGGCATCACCTTCTTGCGCCCGGTCTCA
	ACTCTACTTTTGCGTCGCAAGGGCAACAACAGTGTTCCGGATCTCATCCCCCTTGGCCGT
	GTTGCCGAAGAGCCTGCATATGACCCCCGCATTAAAGGCACCCGAGTGCACGATTTTAGC
	GCCCCAAGGTCCAAGAGAGCTCCAAGCTCTGCTATTCCCCCCCAAACAAATTCCTTCCAT
	AGCCATGTCAACACTAGCGGCGGCCTGCATGTCTACAACCTACCCAAACTTTCTACCTCA
	GCTTCAACCTCGACTCTTGTTGGCCCGCAACCGAACTCGGCCACCTCTGAAGCTGCTGAT
	CCCACTACTGCTGTGAAGGACGCTGCTTCTCTACCAGCTTCTCTCCGATCGGTGCCATCC
	ACGGTTTCAGTGGGACAACCAGCTACTGGAAAGAGCGAGGATGCCTTCCATGAAACCACA
	GCCCAAGGACATTCGCGCACATTTTCTTTCAAGTCTCGTATATCCCGCAAAATATCAATG
	TCGGAAATATCACTGCATTCGTCCATCTCACGGCGTATGAAAAGCACATCCTCACGCTTC
	AGCTTTGACATGATCGGGGCAGCAAAGCAGGAAAAGATTATGGAGGAGCGCCATCGCCAA
	CGCCAACTAGAGAGGGGCGAGGCGCCTGAAGAGCCGGCCGAGGTGAATGCCTTTGTGCAA
	GGCGATGATCGCTTCGACGACTTTGATATGGACGACTTTGATTATGATAACATGATGGAC
	GACGACGGCTTAGAAGAGGAGATCCCCGGCTTAAATCTAGACTATGATGAAGCCGAAATT
	CTAGAGGATGAGGAGCATGAAGATCCGTTCGAGTATGACGAGCAGTACTCCGGCGCCAAT
	AACGGCTACGAGGCCGATGATGTTGCCCCCGTGCAAGAAGGCTTGGGACATATGACGCTG
	GCTGACATGGAAGCTGCTGACACTTTAGCGGCTTCTTCGGCGCCCACGTCATCTGCGGTT
	CTTGATGAGGTTCCGGATACGGCTACCGCTATCAGCCCCATCGCTCACAGTATTATCGAC
	GACAAGACTGCATCTACTAATCGAGACACAACTCAAGACACTGTTCAAGACACTGTTCAA
	GACATTGCCCAAGACATCCCCCAGGAAACGACCAAAAGCACGCGGTTTCCTCTTGTCTCG
	GACCCTCAATGTGAATCTCGCGTCGTGGAACAAATAATCGAAACGCCTCTTCCACACTCA
	ACCCGATCTGCCGCCGCCACTGCTAAGCGCGACTCTCAAAACTTTGCAGCCTTTATATTT
	CAGCGCTCCAACCCGACTTCTCAGCTTGCATCTCCGCGGAGTTTTGGCGTTCAGGCTACG
	CCAAGGGACGCTGAAGGCCGCGTTATTGGCTTTGCTTGTTCTAATGAGACGCCCCCTGGC
	ACAGGCAAGTCTCTTTCCGGTTGGGGCCCCTGCCCCGGGAATATTCCTGATGATAAAACC
	TCGACAGCCGTTGGGGCTCTGGGCTCTGCTGCAGACCATCCAAGGGACTCTGAAGAAATG
	CAGAAAAGTCTTGATGTGATGATGGCTAGAGATGCTACTCTGTCCGGTGTCTACGTTCGC
	ATCAATTCCCCCCTTTCCTCTATTGGCGAAGCTGAGCCTGAGGCCATCCCGCTTGAGATG
	CAGGAGCAATTCCAGATGCGCGCCTCAGCTAACGAGAGACTCGGAGTCTTGGAGGGAGAG
	GAGAATACTTTTGATGCAAATATTAGCAATGACTTTTCTGGCGAGTTCATCACTGATGAG
	TTCACAACGGGAAATGATGCTGGCTTTGATGAGTCTATATTCGATATGGATGATACGGAT
	CAGTACGGCCGTCCTATCCCAGGCGCATTTGCCATGGCTCAGCAAAGACTCTGCGAAAGT
	CGTGATAAACTCAAAAGAGATAGTGCAGCTCTAGCCCCGGAGCCTTCGTTAGATGTCTCC
	AACTTGCAGCCAGAGCAGTCGGACCCTCGGCCTACGCTCCACCCTATCACAATTCCGAAT
	TTCTACCCCATACACCATGCCGAGTGTCTTCAACAAATATCACCCGAGAATGCTGCTACT
	CATGACGCTGCCATAGCAATGGGCCTTTCTCACATGGGTCTCCGAAATGAGATCCGCGGC
	GTTGGGCCCGAAACACGACCAGAAGATGTAATGGCATATCAGGCAGCACTGGCTGCTGCA
	GCGCAAAAGGCGGCCGATGCTGGGAAATTTCAGCGCCATTCTTGGCTTTCAGAGGTAGAT
	GATGGCAATGGTCAAGACAGGGGTCAAGCCATCGGCCAAGGTAATAGCGCTGCTGCTACA
	GCCAGGGCTGGGGCAGGCGACGAGAATGTGGAAATTGATGCTGCAGACGACTTGGACCTA
	GGCGGTGGTTTTAACATGGCTGACTATGAAAACGACGATATGGATGACTATTTTGACCTC
	GATCAGGCAGATGACAGCAAGATTATCGAAGAGGCCAACGCCGAGGCCCTTGCTAATGAT
	TATGACGGATGGTACGGTCAGGAATTCGGCTTCTACTCTGCACCGCTGAATCAGGCCCAT
	CAGCTCAACAGCGCTGTTAAATACGAGTATTCCAATGGAGGGTTTTTCGGCCCTGCCGGA
	ATGTCGACAATCTCACGCAGCGACTCGGGTCGGGTAGCTGTGCGAGAACCAAACTTGACG
	CCTATCACTGAACGCTCGGAATACTCCAACCGCAACTCCATCATGAGTCTCCCCGGCATC
	ACTTTGCCAACCTCTGCCATTACTAGCCCTGGGCTTTCACAGCTAGCCATGATTGCCGAT
	AACGAAGAGAGCATGTCCATGTCTACGCTTTTGCGCCTACGCTCACGTGCATGGGGTGGA
	GGCTCTCAAGCCAGCAGCAACCACGGCTCGCCACGGTCTGAGCGGGCAGATGGCGCCAGT
	TCGCCGCTAGCTTCATTTGTGGGTGTCAGCTCAGGGCTCAACGAGCATCTACATGCCATG
	TCTGCGGCAGGAGGTAGAGACACGGAACCAGAAAAGTTAGAGAACACAAATCCACTGAGC
	AGCGCACGCACAAGCATCGGCGTCGCACCGGCAGTGGGTGGATCGGGGCTAAGGGTGCTG
	TTTTCACCAGTGACAAGTAGTGGGAGTGGGGGAGTGCCAGGCCAGGCTCAAACACAAGCG
	CAAGGGCAGACACAGACACAGACCCAAATTCCTACAACTGCTGGCTTTCCACCTACACGG
	GAATTCCCGCTTGCATCTGCTGCGTCATCTGCGCCGCCAATTTCACTGACTTTGAACACG
	GCGCTATCGCCAGGTGTCACCTCGAATGTAAGCGGGTTAGGCCCGCTCCCAGATTTAGAA
	GAAGAGGAGGAAAGTGAGGGGGAAGGTAAAGTGGTGTTGTAG
	>Ccacaofunesta_C1593_02612-RA transcript offset:39 AED:0.00 eAED:0.00 QI:39|1|1|1|0|0|2|0|127
	CTTCCGGTCTTGTCGCACTTATCTATTCATCTTCTAAACATGAACTCTACCGCTATCCGT
	CGTGCTGCCTCCGCTGCCGCCGAGCGCACTCCCTTGATCAAGTTCCTCGGCAAGCGTGTC
	TACCCTCCCGCCTCCCAGATTGACCACACTCCTGTCGCCCATCCCATGTCTCCTAACGGC
	GCTTTGCCTGCTGCTCGCCACAACTCCTTCACTACGTACCGCAGCAGCGCCCAACAGCAC
	GGCCCGCTTCACAACTCCCCGCGCTCCGGAAACAGTGTGCCTGGCTCGCGCCTAGGCCCC
	ATTGCTCCCCCCGTCGGCGTCTTCTTTGACCGTTCTGAACTTCCGCCTGCTTATCACTAC
	ACTCGCATTGATCTTACCGAGATTGACGCCATTGAGTCGGGCGGTGCCTCGCTGGTAGCC
	TAA
	>Ccacaofunesta_C1593_02614-RA transcript offset:0 AED:0.00 eAED:0.00 QI:0|1|1|1|0|0|2|0|269
	ATGCGCTCCTCCGCTCCTGCTCTGCTGGCCTTTGCTGCCGCCACCCTTGCCAAAACTGAT
	CTGGCTGGCTGCTCTAGCTACACTACCACCATGTTTGATGCTGACGGCACGCCGTATGCC
	AGTGTCGTGTGGTATGTACCTGGCTCGCTTGAGGTGTGCTCGATCGTGGACTGTGGTGGT
	GGCCGTCTACCGGCTAACCAGGCCCCTGGCTGCCCTGGGTACACGGGATCAGCTGTCGCC
	TCAACCCAATTTTTGACGGCCCTGCCAACGGATGCCACCATTGTGGCTACTAGCGCGGCT
	ACGGAGATATCTCAAGCTACTGGTACTCCTACTGCTATTGTTAGCGCCTCCGAAAGCGCT
	ATTGACACTGCTACTGCCATTAGCTCGCTGACTGCATCGGCTACTTCTTTGGATACTTCC
	ATGACCACTGACACTGCCGCTTCTACTGCTCTGGCTTCTACTACCGGTTCGGACACCTTG
	ACCGTCTCCACCACCGACTCCGTCACTACCACGTCGCTTCCTTTCACCACCACCACCGAC
	TCCACCACTAGCAGCTCTAGCACCTCCTCCACCAGCACCTCCACAACGCACTCGTCAACT
	AGCACTACATCGTCAACAACCTCGAGAACCACGACGCTCTCAACTAGTATGACATCGACT
	ACCACGCGTTCTACCACCTCGCGCTCGTCCACTTCCTCTGCGTCGGCATCTTCGACTAGC
	GACCCTGAATCGGGAGCCGCTGGAACTACTAACGGTATCATGAGTGCTATTGCCGCCGGT
	GTGGCCGCGGCAGCTGTTATCCTGGCCTAA
	>Ccacaofunesta_C1593_02617-RA transcript offset:0 AED:0.00 eAED:0.00 QI:0|1|1|1|0|0|3|0|602
	ATGTCGCAAACCCTCACGATGGCCGCCGTGGCCGACTCGGTCAACGTTGAGCTAGAACAT
	TTGGACCACAAGGCCAGCAAGTCCTCGGCCGACATCGAAATCCGAAATATATCCAATACC
	GGCGCTGGTGGCGCTGGTGGCAGTGGTGGTGGAAATGGTAGCGGTAAAAAAGCCCTAGCC
	CAGTTCCTCGATTCGGCTCGCCAGGCTACGGAAAAGGAGCACAGCATGACTTTGAAGCAA
	GGACTCAAGATGTACCCTAAGGCTATCCTTTGGAGTATGCTTATTTCCACGTGCATTGTC
	ATGGAAGGCTATGACATCTGCCTCATCAACAACTTCTACGCCTTTGATCAGTTCAACCGT
	AAGTACGGCCAGCAATTGCCTGATGGCACGTGGGAGGTGCCTGCGTCCTGGCAGGCTGGA
	CTAAGCAACGGGGCTAATGTTGGCGAGCTGATTGGCCTATTGATAAACGGTTGGGCATCG
	GAGCGCTTTGGGTACCGTTACACCGTTATTACGTGCCTGGCGCTGATCTGTGCCTTCACG
	TCAATCTTCTTCACCGCACAAAACGTTGAGACGTTGCTGGTGGCCGAGATCCTGTGTGGT
	ATTCCGTGGGGTGTGTTCCAGACCTTGACCATCACTTATGCTAGTGAGGTGTGTCCTGTA
	GCCATGCGTGGCTACTTGACTACTTACGTCAACTTCTGCTGGGGTCTGGGCCAGGAAATT
	GGGATTGGAGTGCTGATGAGCATGCTCAAGCGCGACGATGAGTGGTCATATCGCATCCCG
	TACGCGCTGCAGTGGATGTGGCCGGTGCCCCTGATGATTGGCATCTGGTTCGCTCCTGAG
	AGTCCGTGGTGGCTGGTGCGCAAGGGCCGGTTGGAAGAGGCTAAGCACTCGCTGGAGCGC
	TTGACTACCAAGACTGATGACACCGAGTTTGACGCTGACGAGACCGTTGCCATGATGGTG
	CATACACAGGCGCTTGAGTCACAGACCACACAAGGCGCTACGTACTGGGACTGCTTCAAG
	GGCACGGATCTGCGCCGCACCGAGATTGTTTGCATGGTTTGGGCTATCCAAAATCTCTCG
	GGCAACTCTTTCTCGAACTACTCGACGTATTTCCTCAAGCAAGCCGGCCTATCGGAGAAC
	CTGTCGTATGCCTTTGCTCTAGGCCAGTATGGAATCAACATGATTGGTGTCTTTGGCGCG
	TGGTTCATGATGAGCCTGGGCATTGGCCGCAGGTCGCTGTATCTGTACGGTCTATGTGGT
	CTTTGTCTGATGCTATTGGTGTTAGGCTTTCTGGGTCTGGCGCCAGAGACACACAAAAAG
	GAGGCGTCTTTGGCTACTGGCAGCATTATGCTGTGCTGGGCTATGATGTACCAACTTACG
	GTGGGCACGGTGTGCTATTCGTTGGTGTCGGAGATTTCGACGCGTCGTTTGCAGATTAAG
	ACGGTGGTGCTGGGCCGTGTGTTATACATTCTGGTTGGCATTGTATGCAGTGTGCTGACC
	CCGTACATGATTAACCCTGGCGCATGGAACTGGAGCAACTTTGCTGGCTTCTTCTGGGCC
	GGAGTTTGCTTCCTCTGTATTATCTACACATACTTCCGCGTGCCCGAACCCATGGGCCGT
	ACATTTGGTGAACTCGATGTGCTCTTCCGCCAGAACATCCCGGCCCGCAAGTTTGCCGAA
	ACCGAGGTCAACGTATTCGAGGAGAATATTGACACGAGCATCATTATCGACTCTTATGCC
	AACGCATCGCAAGTGTCGCTGGAAAAGTCAGAAGCGGGCGTTCGTCGCCGTGCGGGCGTG
	AAAAAATAA
	>Ccacaofunesta_C1593_02619-RA transcript offset:0 AED:0.44 eAED:0.44 QI:0|-1|0|1|-1|1|1|0|162
	ATGTTCCGTATTCGTCAAACTCTCGCTCCCTTGTGCCGTAATCTGCGCCTTCCCACCCCC
	ACTTTCACATTCGCCCGGCCCGCCTCCTCGCTCCGTCCTTCTCCCGGGCCTCCACGTCTC
	CCGGCAGCCGAACAGGCCGAGTTTGAGAGGCTGCAGCGGCTCGCAGCCAGCGCACTGACA
	AATCCAAACTCAGTCTCGGCCGCGGAAGCACTGGCAGAGGCGACGGGGGGAGCGGGTGTG
	GCGTCGTCGACCACCTCTTCGTCAGCCCCTTCGGCTTCTTCTTCTTCTTCTCCTTCTTCT
	GCCGTCTCTTCCTCAGTCGCTGCGCCTTCGCCTGATCTTGAGGAAGGCGGCCTCTTCCGC
	GGTGCCAAGCCCGAGTTTGATGGCGATAGGAACCCGGCCACTGGCGAGGTCGGCGGCCCC
	AAAAATGAGCCGCTGCGATGGGGTAGCAAGAGCGACTGGAGTTTCAATGGCCGAGCAACG
	GACTTTTAG
	>Ccacaofunesta_C1593_02620-RA transcript offset:25 AED:0.08 eAED:0.08 QI:25|0.66|1|1|0|0|4|0|1033
	GCTACTCTTCATTCTAAAGCTCACAATGTCCGAGACCAAGCCCGGCGAGAACATGCTCTG
	GGGTGGCCGTTTTACTGGCGGCCTCGACCCTCTCATGGTGGCTTACAACGAAAGCATCTA
	CTTTGACCGCGTCCTCTACAAGCAAGATATTCTTGGCAGCATTGCCTTTGCCCGCGCCAA
	TGCCAAGAACGGCATCATCACCCAAGAAGAATTCACCAAGCTTGAGGCTGGCCTTCAGGC
	TGTCAAGAAGGAGTGGGAGGATGGCGTCTTCAAGATTGTGCCGGGTGTCGATGAGGACAT
	CCACACCGCCAACGAGCGCAGACTAGGTGAAATCATTGGCAAAGATGTTGCTGGCAAGCT
	GCACACGGGCCGTTCGCGCAACGAGCAGATTGCTACTGACATGCGCCTATGGCTTCGTGA
	TGAGCTGGTTAAGATTGAGAAGCACCTTGTCGACTTCCTCAACGTTACTGCTGCCCGTGC
	CGAGAAGGAGGTTGACTACGTTATGCCTGGCTACACGCACCTGCAGCGTGCCCAGCCCAT
	CCGCTGGAGCCATTGGATGCTGTCCTATGGCTTCTCCTTCGCCAGCGATCTAGAGCGCCT
	TCGCGAGGTCATCCGCCGTGTCAACCGGAGTCCCCTAGGCTGCGGTGCTCTAGCTGGCAA
	CCCCTTTGGCATTGACCGTGATATGATGTGCAAGGAGCTTGGCTTTGACAGCCTGCTTTG
	GAACTCCATGGGTGCTGTAGCCGACCGCGACTTTGTGGCCGAGACCATGCAGTGGGGCTC
	AATGCTGATGTTGCATATCTCCCGCTGGGCCGAGGACCTGATCATCTACTCCACTGGCGA
	GTTCAACTTTGTCCGCCTTGCCGATGCCTACTCAACTGGTTCGTCTCTGATGCCCCAGAA
	GAAGAACCCCGACAGCCTAGAGCTGCTTAGAGGCAAGAGCGGTCGTGCCATGGGCCAGTG
	CGTTGGTCTTATGACCACACTCAAGGGACTTCCTAGCACCTACAACAAGGACCTGCAGGA
	GTCTGTCGAGCCTATGCTAGACCACATCAAGACTGTCAGCGACAGTATCCAGATTGCCAA
	CGGCGTGCTCGCCACGCTAACTGTGCAACCAACCAAGATGGCCGCGTCACTTGATCCATT
	TATGCTGGCCACCGATGTCGCCGACTATCTGGTTCGCAAGGGTGTGCCGTTCCGCGAGAC
	CCACCACATCTCAGGTCGCCTAGTCGCACTGTCTGAGAACACTGGCACGCCTATGAACGA
	GCTGATGTACGAGCAGGTGTCGCAGGTGGATGCGCGCTTCGAAAAGGATATTGCCGCTGT
	GTTCAACTACGAGAAGAGCGCGGAGGCCCGCAGTGCGAAGGGCGGCACTAGCAAAGCTAC
	TGTGCTGGAACAGATTTCCGTGCTCAGAGAAATGCTGAAGGCAACTCTACCTGAGACAGC
	CCTTGGACCGCACTTTGAGCCTATTTCTACACCCACATCTCTTGCAATGCGTCTTCTCGC
	GTCGCTTAACCTCGCTGGCGGTCTTGTTCAGGGCTCCAGCCTGTCTCCATCACGTGACCA
	CGCGGCCACCACCAACCTCGCATCTCATTCGCATGCCGAAGCCAATGCCTTTGGCATTTT
	TAACACAGTTCTGGCCGGCATGCGCCAGTGGGACTCAAGCGTCCATCATAATGGTATGGC
	CTTTGTGCCGGCACAAGTCCCAGAGGGCACGCTATTATACCACGGCGGCATCTCAGCTGA
	GGTGCCAGACACCCTCGAGTGGCTAGCCTTTGAGATTGAGCATGCTCAAAACTTTGCGCG
	CAGCTTCAGGGGCGACTGGAAACCGAGATTCCCACCACCCGGCACTAAGCCTGGCAAGAA
	GCCACCTGCGGGACCGGGTGTGGGTCCTATAAAACCCCCTCATTCAGGTGCCCCTAAGGG
	TGGCCATCGACCCGATGATACTACCGGCCACCGCGGCTATCTGCATACCTACCGGGCTAC
	AAGACCACTCAAGATGCTTTACCTTGACGGTATGGCAGCAGCTAAGGCTATGTTTGGGCC
	CCTCGACCAGCAGGATCTTATCCTAGCAACTAAACCCATCGAACCAGGCTATAGCAACAC
	CGAGCCGTGGTTCGGCCCTGTAAGTACCTTCCAGTGGCTGCGTGCCGTGGCCCGTCGCTA
	CGACGGCATTGGGGCCCACCGTGTGCAACTTTCCTGGTCTGGCGCTGTCACTGGCTGGTG
	GTATCCATTCAACACCAGCAGTCTCGATCCCGCATTCGCCAGCTTGCCACGTTTTGAGCA
	AGCCTCGCCTAAGATGCGTGCGGCCATCCGCGCTGATGTTGTCCAAGCCATGTCTCAAGA
	CTGGCCACCGGCTGCTAGCGTTGACTGGCAGGGCGTGGTAGACATGGTGGCTGGGCGATT
	CAGCAGACGACTCGAGGCATTGGCAGCAGCAGATGCGGACCCACAGCTGTTTGTCACACA
	AGTCATGGAGACGGCGGCGCCGTATTTTAACACACCACTACAGGACGATGAGAAGAAGGG
	GCAAGCCGAAAACGAGTTGAGCAGGCCTAGCCCCGAAGAAAGAGCTGTTGATCGCTGTGT
	CGACAGCTTCTTCTACCCCGTGGTTCCGCTTATTCCCAAGTTCACAACGGCAGATAATCT
	TATTTACGTCGCACTAACCAATGTCACCCGTGAAATATGCACTGCCATGTTCGATGCCCG
	CTCCATACTACTCACTGCAGCCCCAAAGACAGCGGCCCATCTCGACCAAAGGCCACCACC
	CGGTGGTCGGCCCGGGGACGAGAAGCCGCCGCTCAACCACGTGTTAATCCCCGCCGTGCC
	CAAGGCTCAGCCAATCATCCAAGCCTTAGTTAAAAAGCTTGACTGGGCCGAGTGGAAGCG
	CTGCTACGGCTGCAAATACAATGAGGAATGCTTCATTGCCATGTTCCCATTCGGTACGCC
	CGAGGACCATTTCAGACCACAGTGCTTTAATGACACTGCCATGCATGAACATGCGATGCT
	GAGCATGGGAAATAGCTATTGGCGAACAGGCATGAAGGATAGACAGGAGACACACCTAGA
	TGTTAGCGAGGAAATGGAGGAGAACCCGGAGCATGAGCAACAAGTCATGATGATGGGAGA
	TCTTTAA
	>Ccacaofunesta_C1593_02622-RA transcript offset:0 AED:0.11 eAED:0.11 QI:0|0|0.5|0.5|1|1|2|0|190
	ATGTCGCATGATTACAACGCCCTTGAGCCTTACATCTCCACTGAGATCATGAAGCTCCAT
	CACTCCAAGCATCACCAGACGTATGTCAACGGCCTCAACAGCGCTCTTGAAGCCGTCGAG
	AGTGCTAAGGAGACTGGAGATATGTCAAAGGCTGCCGCCCAGGCACCGCTAATCAACTTC
	CACGGTGGTGGCCACCTCAACCACAGTCTGTTCTGGGAGAACCTGGCCCCGGCTAGCGGC
	GCGGGTGGCGGCGATCCTAGCGGTGCTCTTAAGGCCGCCATTGAGGAAGACTTTGGCTCT
	GTCGACGCTTTCCGCAAGCAGACCAACACTGCCCTTGCCGGTATCCAGGGCTCTGGATGG
	GCTTGGCTGGTGCGCGACAAGCAGACGGGCACTCTGTCCATTGCTACTCGTGCTAACCAG
	GACCCTATCACGGGCAATCTGCAACCGCTGCTAGGTATTGATGCCTGGGAGCATGCATAC
	TACCTGCAATACCAGAATCGCAAGGCCGAGTATTTCGATGCCATCTGGAACGTGGTTAAC
	TGGAAGACTGTTGAGAAGCGGTTTGAGGCATAG
	>Ccacaofunesta_C1593_02625-RA transcript offset:0 AED:0.04 eAED:0.32 QI:0|-1|0|1|-1|1|1|0|218
	ATGTCTCGCCGTTCCTCTGCCTACACCATGGCCTCCTCCATGGACGCCGCCGATGCCGAC
	TTCTTCGCTATATCTCCTTGCCCTTCGCCAGCACCCATGGCCCAGATCTCGGCCCCCCTC
	TCTCCACCTGCGGCGCGCCCCAGCCTGGCGTCCATCTCTTCCTGCTCGTCTCTCTCTTCG
	TCAATGTCTTACTCTTCCTTCTCCTCGCCCGCACACTGCTTCTCGCCCGCATCCGAGCCA
	GCAGCAGCGCCCTTTGCCTCTATTTCCGCCGTGTCAGAATCGTCAGAGCCCCGCGTGGTG
	CTGCACTCCGATAGCCACGCAAGTGACCGCGAACTGTGGAACTGCATGCTGGACCTGCAG
	CGACGCTACGGCTGCTACCGCTCTGCACGCATCGAGGCCGCTCTGGCCACCGAGTCAGAG
	GATTTGATGCGTGAGTCTCTCTCTCTCCCTCCTGTTAACAATCTCATCTCTAACCGTCTC
	TCAACAGCTTCCCGCGCCATCCTCGTTCTCATGAACGAAAACGCCGCTCAGATGCCCGCC
	GAGGCCAAGAGCCGGCTGTCGCGATTCATCACCATCCCAGACCCCGAAGAGGAGCCATTG
	ATGCGCAACCGCATGAAGCGGTACCGCCACCTCCGGTTCTGGCGCAACCGGGCTTAA
	>Ccacaofunesta_C1593_02626-RA transcript offset:0 AED:0.00 eAED:0.00 QI:0|1|1|1|0|0|2|24|111
	ATGTCTTCTCCCGCCACACATTACATGGACACGGCCGAGGCCTATCTAGACTTTGAAAAC
	GCCGACTTTTCCTGGATGGGTGCCACAATTATCGATGATGACGATTTGATGTTTGGCGGA
	AAGCCTCTGTGCGCCTGGTACGAGGAGGACCGCCAAAGATTCAGCAACCCCTATGATGAG
	GAGGAGCATCGTGGCCGCGAAAGAGTACGCCGCGAGTACTCTTCTGATTCCTCGTCCTCT
	CAACAGCGCTCAACCCACGTCTCTTCATCCTCATCGACGACACCATCGTCATCATCCTCA
	GCTCTATGCGAGTCCAATGAGGAGAAGCAGCACTAAACGAATAATCCAAACAAACAAAAA
	>Ccacaofunesta_C1593_02627-RA transcript offset:0 AED:0.00 eAED:0.00 QI:0|1|1|1|0|0|5|0|442
	ATGTCTCTTCAAGGCTTCCGTCCACAAGCTTCTAGTGCTCCTACTAGAACGCCTAACTTT
	TGCTCATCGCCCGCCCCTTCACCACCAGCTCTACCGAGGTTGCCTGCCGGCCAGGAAAGC
	CCAAGGTGGATGCGCACTATCTTTGGGGCACGCCATATTTCCAAATCGCCGTTAATGCAG
	AAAGTGCCTTGCTTCATCAAGGGCTGTGAGCGACGTGTCGTGCGGGATGGAGGAATGTAC
	TGCGATGGCCTGTCAAATTACCGCAAATCGGTGCTGCCCCGGGCCCAAGATATCATCGGC
	CCGATACTGCGAGACTCGTTTCCCCGTCTTGATGCTGAGAACACTCAGAGGCATCGCTTC
	TGTGTACATCATACCTGTGTTCTTAACAACTGTAGCAGAGCCCGGATCCCCAACTTCCCG
	CGGTGCAATTCGCACCTGCAGAGGTGCACCAGCACTGGCTGCACTCGATTTGCCATCCGT
	GGTACGCTGTGTGACGCTCACTTTTGCACTGTAGTTGGCTGCAGTGACGAGCGAGTTTTT
	GAAGGCTGGTGTCAGCAACATGCACGCTGTGAAGGCATTGATTGCCACAATCGGCGAGAT
	AAAGAGAAGTGGCCCGGAACTCACTGCTCCAATCACGCCCTTACCTTTTGCAATACCGTA
	AATTGCAACCGCCAGACTGCCAACCACAAACGCTTCTGCTCTGTGCACCAATGCTCTTGG
	GAGACATGTCTTGAAGCTCGCATCATCATTCATACTGTGCCTAGCCCGTGCTGTGCCATA
	CACACATGCACATCGCCAGGGTGTCGCCGGATCATCTCGCAGCACGATTCTCAGCTATGC
	AAGAAGCATGTTTGCCAACAGCCGGGCTGTACATCTGCGTGCACTAGCGGCATGCCAAGT
	TCGCGGTCGCGCTCACACTATTGCAATACTCACACCTGTATAATTGCCGGCTGTAGCTGG
	AAGCGTGCGGCAATCGATAAAATGGGCTGTCCAGCGCACGAAGAGCTCTTCCCGGCTCCG
	CTAATAACAAGCCGCGAGCTTGTCAAGCAGCGACTACGTGATGAGGCCGGTGTTGTGGCA
	CGTGAAGAAGTCTCAAGAATGATTATGCAGCTAGCTAAGAAAAGTCACGCGTCAGTTTCG
	CCAGCGTTGGCAGCTGGAGACAGCCGGCAACGGCCGACATCGCCATCGAGCACTAACTGC
	TCTTCGGGCATTGGTTGCTCTCCGTTCATTGCCCGTGTTGCTAATAATGGCACGACATCG
	GAGATTTCAGGGCTGGAGTCTTTGCACTTCCCGTTTCCGACGTCAAAAGAAACTAGACTG
	CAAATATAA
	>Ccacaofunesta_C1593_02632-RA transcript offset:77 AED:0.00 eAED:0.00 QI:77|1|1|1|0|0|2|0|719
	GGGGATAACATAGCAAAAAATACCAAGGGCAATTCAGATGGCCCCACGCCATTCCTTTAT
	CTGCCTCTCACCACAGAATGGCCGCTTCCTCGCTGCCACTCTTACACAAATATGCAGCCC
	CAGTCACTATCGCTGAGTTTGCAGATGTGCTACGTCAGCTTTGCAAACCGCGTTTCCCAA
	ATTTACGTCCTCATAGCGGCCACAAAATAGCTCTCGCTGTCAGTGGCGGCCTTGACTCCA
	TGGCTCTTGCTGTGCTCTTCTCTCAATTCCTAAAGCGCTACCCACATGTCTATATTGGCG
	ATGCCCACATCTCTGGCATCTATGCCTTCATCATAAACCACAGTCTGCGCCAGGGGTCTC
	TCCAGGAAGCGAAGGACGTAGCCGCGCAAGTTCAAAACATTCCTGGTATTCACCCAGTGG
	TTGCGTCCATAGACTGGACTCAATATGGCCATACTAACCCCAAATCGCAATCGGTATCCA
	TACCTGAAGCACAGGGCTTTAGTAAAATTTCCAGTGCTGCTTTTGCCTCTAATATCGAGA
	CCCTTGCTCGCCGGGCGCGATACCAGCTGCTAGGGAAACTGTGTTTAAAACACAATTCTG
	ACTCGCTCTTCTTTGCTCATCATAGGTCCGATGTCTATGAGACTATTCTCCTACGTTTGT
	TGTCAGGTGCCTCAAGGCGGGGGCTCTCGGGAATTCGACCACGTGGTGATATTCCCGAGT
	GCCATGGTATGTTTGGCGTCCACCGTTCGGGTCTTATCAAGGCCCTGAGCAATGGGCAGT
	CATACTTGGGAGTAGACACATCGCAGTTAGATGTATCTAGCGTTGGCAATGAACTACGTA
	GTAGGATATTCGATGATATTAAAAGCCTAAGAAGCAAGCAGGCGAAGCAAGACAACCACA
	CAAGCACTTATGGGTCCTGGTACTTGAAAACAGTTTCTAGGGCCCAGCAGCAAGGGGATA
	CGCCCTTTGGGCCTTGCATACTGCCGGCCCGTGAGGATATCATCCAAAACTCAGTCAGTC
	CTGCTGATGTGGTTCTTGAGGATGGTGGGGTTCACATCTACCGACCACTTCTACCCTTTG
	ACAAAGACCGGCTCCGGGCCACCTGTATTGAGTATGGTATCAACTGGGTTGAAGACAAGA
	CCAATGCAGATCCAACCGTGACGAAGAGGAACGCCATTCGTTACATGGCGACACACTACA
	AGCTGCCCAGAGCCCTTCAAAAAGACTCTATTCTACATTTGGCGGATCGTTGCACTGAGC
	TCAACCAGCAAGATGCCAGCACTGCCAATTGGCTCTTGAGTAGGACAGAGCTGAAGCTAG
	ACTCACGAGTAGGCACGCTCAAGGTTGGCTTTCCTAATGTTGCTGTATCCTTGCGAGATC
	GCCTACGGCGCCACCGGCAGATAATGGTGAATCCAAAAGCACGCAACAGCCAATGGCTAC
	GCAGAAAGCTTAAAATTAAGAGACTTCGGCTGCCCGCTGCAATATTAGTCCAAAAGCTTA
	TTCACACTATCTCCCCGCGTGAACACTTTCCCGATCTTGCTGATATAGACCCATTCATCA
	GCCGCCTCTTCCCTGACCTATCTCCCACCCGGTCTTTTCCTCCAGCCAAGTCCTTTTGCC
	TCGGTGGGGTTCTCTTTACCCCTCTACCTGGGCCTCCCCATGCCCACTGGCTTGTTTCCC
	GCCAGCCATATGTTTCCCTCCAACCACCTCCACATGTTTCCTTCCCTGCCGCAAACATGC
	CAACTGCACGCCTGGATAGCCCTTATATCAAGACCCAGCTCATGTCCAGCTGGCACCCTA
	CGCATCTCTGGGATGGCCGGTACTGGATCTGCCTGCGCCACCGCCTCCCAGGCCACATAG
	TCGTCGCTCCACTAACCCCCGCCCACCTCTCAACTCTACGAAATCGCCTTTCCCGCAAGT
	TACGCCAAGATTTAGATGCAGTTCTACGGGCATGCGCCCCTGGAAAGGTCCGCTTCACGC
	TGCCAGCACTGTACTATAGCGAAGCGGTATGTGGACCAGCCGGGCCTTTTAACTGCAGCA
	ATAACCGTAGTGCTGTAGGTGGGGGCGATACAGGTGACCATGTGAAACACCTACCTGGAA
	TGCAGATATTGGCACTGCCAACTTTGGGCTATGCATTGCCTGAAGCCGGCGGGCTAGTAG
	AGTGGCAGGTGTCTTTTAAGATGGTTGATAATGACGTTAAGGCACAGGCCATTGGGCTGC
	CGAAGAAGAGGCGTTAA
	>Ccacaofunesta_C1593_02636-RA transcript offset:0 AED:0.06 eAED:0.06 QI:0|0|0|0.5|1|1|2|0|829
	ATGACCAAAAACACGAACAAATTTCTTCGTCTTGCCTCGTGGGTCGTCCTCATCGTCGTC
	AATCTGGCCGGACTAGTTCTCACCCTTATGAACCTCTTCCAGTGCAAGCCAATAAAAGCA
	GCATGGTCACCTATGAAGGAGAGTTACAGCTGCATCCCACTCCTACAAGAGTTTCTTTGC
	TCAGCTCCCGTCAATGTCATCTCCGACCTAGCGATTCTGCTACTCCCCATCCCAGTGCTG
	ACCGGAATGAATCTCCCTTTGCGCCAAAAGGTTATTCTGGTTGGGACCTTTGTATTCGGA
	ATTTTCATTACTATTATCGATGTTGTCCGCACCTACTATCTCCAGCAGGCCTATAATAGT
	ACCCCAAGAGTCGATCTAGAAAACCAAGAGTCACCTTCAAACTCTACTGAGGGTCTCTCC
	GGCTCACATGCCGACCTCATGTGGTACGGAGCTCCCGCTATCATGTGGAGCGTGGTTGAG
	GTTAATCTTGGAATCATATGGGCATGCATTCCGACTCTCAAACCTCTCTTTATCCGAATC
	TTTCCTAGGCTAGTGGTTGACCCAAACGTCAACTCCAAAACTTCGGCCTCGCATTCGATC
	AGCCACGAACGGAAGCCACAAACGCGAGAGTCGTCTACCTCTGATAGTTCGGCTACTATT
	CAACTGCCTCCTCCCACAGCCATAATAGCCTCCAATCAGAACCGCGAAATAAGCATGATA
	GACTTTCTTGCGGAAAATAGCGACATTGATGATGGTGACATGGACTCTATATATCATAGA
	CGAGCTGTAGCCTCAACCTTTGCGGCTATGCCGTCCATCACCGAGGCTCCGACTGTAACC
	TCCACTTTAAATGACCAGAGAACATCAGGAAAAGATGCTACGTACTTTGGTTTTGTCGAT
	ATGCCAGCCCCACGGTCTCTATTGACCTGTACTACAAAGCAGTCTTGGAAATACGGCAGC
	AGCGTCTCGTTGTTATTTTTTCTCTGGGGTTGCTCTTATGGCATCTTGAACTCGCTAAAT
	ACTGCTGTCTCTCTTGTTAAGGATATTTCAACTCCTCAGACAATTGGGTTATCAACCATG
	TACTTTGGTGGTGGCTATTTTTTTGGTCCTTTGGTCGTAGGCGGCTGGATCCTTCGTCGA
	GATGAACACCAAAGATTTAAGCATAGACGGCCTCGAGATACCGACCACATTGGTGGATTC
	AAAGTTCTGTTCATGGTTGGTCTATGCTTTTACGGTATCGGGACCATGATCTTCTGGCCG
	TCATCGATTCTGAACTCATACAGTGGTTTCATGCTGTCTAACCTTGTTGTCGGGTTTGGC
	CTGTCTATACTCGAAACCGGCGCAAATACCTACATGATACTCTGTGGCCCTGATGATTAC
	GCTGAACTCCGTCTGATGCTAGCACAGGGCTTCCAAGCCACCGGTAGTGTGGTAATGAAC
	GTCTTAGCTAGGAAGGTTTTTTTCCGCAACCTATCACAAAATTCCCAAAACCCCAAAATT
	CTGATCAACGTGCAGTGGTCATACTTTGCCATTACCCTTCTTTGTGCCTTTCTTACTATA
	TACTTCTACTATGTATCCGTCCCCGAGGTAACTGATGCTGAGCTGAAAGAAGTAGCGGGA
	CGATCCCCTGTTAGGCCAGACAAGAAGTCGTGGTTTGGACTCGAACTGCGAACTGTTTGT
	GTTTCTTTGGCAGTTCTGAGCCAGTGGACATATTGTTCTATGCAGGGTGGCATGCGCACC
	TACAACTCCGCCTTGATGCTTTCCATCTACCCTGAGGTGCCCCAGAGAGGCCCTGAAGCC
	GTATTTACCGCATCAGTACTGTCAAATATACGCTTGCCCGGGTACGGCCTGACAATAACC
	GAGGCGTACTACATCTCGCAGTCGTGCTTTGTCATCGGACGCTTTGTGTTTGCGTATTTA
	CTCTATCTTGCCGTGAAACACCCGCGCATGCCTAAGCCGCGCGTGCTGCTTCTAGGAACA
	ACCATATGCACGATCATTCTGTGCATCATCTCATCTTTGTACCAGCCTTCAAGGCTGGGT
	CTCCTCAATATTCCCGTCTCCATGTGCTACTTCTTCATGGGTCCTATCTGGCCGCTAATC
	TTTTCCATTGCCCTTCGACACCAGGGCGAGCGGACTAAGACAGTTAGCGTCTACATAACT
	ATGGGAGCCAGCGGGCCTGCCATATGGTTGTTTGCGCAGTACGGCATTATCAACAATGGC
	TCAACAGCCAACAGCTCATTCTTTCTCTTAGTTGGCCTGCAGGTTATTACGCTGTTGTAT
	CCCCTATTTCTCAACTTCTCTCGGGATGCCAAACTCCTCTCAGACCCAGTGAGGTATTAT
	GCATCGGCTGCCGATGGCGAGAAGGCCGCCTCAAGCCGCAGAGGCTCTGTGATGGGGGCA
	GAACCTGTTGCCAGTTCTGCCAACACTGGAGGTAATGTAGCTCTGCTCGATTATGGAATG
	TTGCTACCAGGGAGACAGTTAAGCCGCTAG
	>Ccacaofunesta_C1593_02638-RA transcript offset:0 AED:0.00 eAED:0.00 QI:0|1|1|1|0|0|4|0|675
	ATGGCTATACCATTGGTTCCTTGGGCCATTGCAACAGTTTTGGCGGCCTTTGCCGTCTCT
	TCCCTACTCAGCCTACAAAAAAATATCAACAGGGCGCGGGCTTCAGGGTTCAATTACATT
	ATCGGCCCATGTTCGCCATTTTTCATTGGCTGGGTGGGGATTGCTAGAGTGGTTTGCCCC
	TTACTTCAAAAGTTGGGGACCTGGTTTCCGTTTCACCGCTGGCTTGATATCGCACAACCA
	GAGGCCGACTTCCATTGCAAAAATGCACTCTATGACCGGAACGGACCGGTGTACCTGGTT
	GTGTCTCCGTATGCCATCATGATGATGACTAATGACGCAGATGTCATCCATCAAATCACA
	ACACAGCGCGAGCGTTTTCTCAAAAACGTCAGCATGTACATCATCCTAGAGCAATTTGGC
	AAGAATGTGGTGACAACCGAGGGCCAAGAGTGGCGCATGCACCGCCGTATTGTGAAAATC
	AGCTTCAACGAAAAGAATTCCGCACTGGTGTGGCGTGAGTCTATTGCCCAAGCCCAGGGA
	ATGGTTGAGCAGTGGGTTTCGCAGACGAACCGCCAGCAGTTGCGGGGAGTGAAGCCGCAA
	CAACCGGGATACATTGAAGACGGCAAGAATGGCAGCGAGCGGCGCATGTACGACCCAAAG
	ACGATTACGTCGGTGAATTCAGACACGATGAAATTAGCACTACATATAATTTCATACGTC
	GGGTTTGGATTGACCATGCTCTGGCCGGCCCACCTCTTCAAGCGGCCTATGGATGCAAGG
	GACGAAAAGTACACAAGCGAGACGCCCAGGGGAAGCCATACAATGACACTGATTGAAAGC
	TTGCAGAATCTTCTGGAGTACCTATTCATCGTGCTGATCACGCCCAATTGGATGATGAAA
	TATATGCCCATCAAGGCTTTCAAAGTAGCGGGCGAGGCCAAAGCAAACTATCAACAGTAC
	ATGGACGAGATGGTTGATGAGCGTTTGGATGACATCCAGAATAATGTGCAGCGCGATGAG
	GTTCAGGGTATGGACTTGGTTGGTCACCTAGCACGCAAGTACAAAGAAGAGGAACAAAAT
	AGTATGGAGAAAAAAAAGCAGAAGCCAATGGCCAACCACAAGACGCTGCATTTTGACCGC
	AGTAACATCCTCGGTAACATCTTTATCATGATGGTTGCTGGTCACGAAACCACGGCAAAC
	TTGTTGCATTTCATGCTTTTGTATCTCGCAGCACACCCGTCAGCGCAGCATAGCCTGGTA
	CGCGATTTGGATGGCATTATTGGTTCAAAATCGCCTGAGAACTGGGATTATGATACAATG
	CTGGTGCCGCTGCTGAATTCGTATGCAGGTGCGTGCATGAACGAAGTACTCCGGATAATG
	CCATCGGTGACCATGATTCCCAAGATTGTGACGCCTGATGCGTCACAGACCTTGACACTA
	GACGGCACAACGCACGTGGTTCCTCCGGGCACTCAAATCTTGATGAGTGCATTTTCGGCT
	GCACGTAACCCGAAGTTCTGGCCCACTCAGCCGAGTCGTGCAACAGGACAGCCACACGAC
	ATGGACGATTTCCTGCCGGAGCGATGGTTCAGGCCCAGCCTAAAAGAAGAAAATGATATA
	GAAGAGGTTAAAGATGATGACCTCGAAGATGATATTGTCGACAACAAGGCTGCGGGAATG
	TACCAGCCGGTTCCCGGATCATATTTCCCATTTAGCGAAGGAGCGCGGTCATGCCTCGGA
	CGGCGCATTGCACAGGTCGAGATGATGGCTACGCTGGCAGTGATATTTCAACATTACAGT
	GTTGAGCTAGCAGTGGATGAATGGGCCACGGACATTCAGGTTGACATGATGGACCACGAT
	GCACGTCGGTCAGTGTACAAGAAGGCTCAGGACAAGTTTGAAGACACGATGACACAGTGT
	ATCTCGATTATCACGCTAAAGCTGCACGGGTCGCATGTGCCGATTCGTTTTGTGGAGCGA
	GGCAACGAGAGGTTTGTTAACGTTTTGGCTGACGAGGAGAAAGAGTAG
	>Ccacaofunesta_C1593_02639-RA transcript offset:96 AED:0.00 eAED:0.00 QI:96|1|0.66|1|0|0.33|3|0|334
	TTATTTATCTGGCCCTGCATATCCGTTTATCCCGACAGCCGGCGACCCCGATCTTCTTTC
	TAGTCTTGGTCTGTCCTTATAAGTCATCTGTACAAAATGTCTACCAATGCTTGGCTGCGC
	GCCCAACGCAAAGGCGAACTGCAGGACCTGGCCATTGCACTTGGCCTCGATGTGTCGCAA
	CCCCTGAAGAAATCGGATCTTGAAGCTCTGATTGAAACACACGTGCTTTCTAACGACGCG
	TCGCTCGCTGATAACGACCGACTCATTGGCTTCTGGAACTCGCGTGCCCGCTCAGTTGGA
	TCGCCCGTTAAACGCGAGCCGGTCGATGTCTCGGAGCCGAAGCCGCCTAGCACGGCCTTG
	CGCCGGCGCACCACACGCGCACTGGACGAGTTGTCGAACGAGAGCCTCGATCAAGACTCT
	GTTTCTCCCCTGGCCCTCCTCCCGCGAACTCCTGCCCGTGCCCTAGCCCTAGCCTCGTCT
	CGCCTGCACCTTCCATCAACACCAGCCAGTGTACAGCGTGCCGTTGATCGTAGTGTTGAG
	TTATTTCAAGACGGAGTGGTGGCCGTACAGGACAGTACTCTGGCCGAAGCCACTGTCACT
	ACGCGTTCAACCCTAAGTACAGTGCCCAATATCCTCCTCAGCATCGCCGTTTTTGAGGCA
	TATTTCCTGCGTCCTGCTGTGCTCCCAGATGCGCTGTGGCTGACCACTCCTGCCGTACCC
	GCTCTCTACCTACCGGCCATCCCTATTGTGTTGCCAAACCTAACTACAATGCTGTCGGCT
	TCATTCTGGGGCCCCGTGCTTGCCTGGTTAGCTACTACAGTCTTTGTGCCGCTTGTGTTT
	GCCTACTTCTATAACCTCTCAGCCAATGCGGCATCCAAGCGTCTGCGCAACAAGTATCTT
	TTTGATCCGCTGTCGTTCAGCATTGCCAAGGCCGTTCTCTCATTTGTTGTGTTCGCTCAG
	GGTGTGTCGTTTAGTGGCTTGGTACACCAGACGGCCATCGCCCGCGTCAATGCGGCTGTT
	TATGGCGGCTGGCAGGGGCTGTTGGTCGGTGCGGGTATATCGGGTCTGGCAGCGTTCTAC
	GAGGCGATTCTCAGCAAG
	>Ccacaofunesta_C1593_02641-RA transcript offset:0 AED:0.00 eAED:0.01 QI:0|-1|0|1|-1|1|1|0|209
	ATGTCCTCCAATCTCAGTGCTGCCGCCGATGCCCGCAAAGCGCGTCTTGCCCAACTACGC
	AACCTTAAACGCAAGCTTCCGGCCGACGAGGTCGCCGCTCCCGAATCTAACCGGACGTCG
	CCTCTAGATACCCCATCGGCCTCGGGTTCTACTATTCCTGATGTCGACGCCCTCCACCTC
	TCCGGCCGCAACTATGATGCCGCCACACGCGGCCCCAAACTCGGGTTTGAAAATGCGCCA
	AACGAAGCCTTAGACGGACCAACGCTTGAAGAAAAAGCCGCCGAAATTGCCGCCCAGGTG
	CGGGAGACAGCGCAAAAAGATGCGCAAGAATCTGCTGCTAGTATCGATCTGTTCAAGCTA
	CAGCCCAAGAAACCTAACTGGGATCTGAAGCGTGACCTGGATAAACGCCTTGAAACCCTG
	AATGTCAAGACCGACAATGCAATTAGCAGACTAGTGCGCAAGCGTATCATGGCGTCATCA
	AACGCTACTCGTGGAAAGAGCAAGGGCACCGCAGCGGAAGGCGACCAGGAGACCATGATC
	ATGGATGGCACCGAGCTAGTCGAGGGCTTAAGAGTTAGAGAGCAGGAGATGGAGGAGGAA
	CGTCGCGAGAGAGCAGAGCTGGATGCATGA
	>Ccacaofunesta_C1593_02644-RA transcript offset:0 AED:0.25 eAED:0.25 QI:0|-1|0|1|-1|1|1|0|105
	ATGGCATTTACGCAGAAAAAGTTCCGCTCAGCCCGGGATATGGACACGGCGGCCGGCCGG
	TACCGCCAGGCCATTGGCAGGCACCCGTTCCTACTGTTCGGGCTGCCGTTTTTGTTTGTC
	ATCACAGCTGGCTCATTTGTTCTGACACGTGCCACGGCGGTGCGATACGAACGGCATGAC
	CGCAAGGTCCGCCAGGTCCTGCCGGACAAGCTGGATGATGTGCGGAAGGCGTCTCGCAAG
	GTGTCGTGGGAAGACGAGTATCAGGTATGTCTATGGCAGAGGGAGTCTAGGATGATGAGG
	AATAGGCTGCTCAGCTAA
	>Ccacaofunesta_C1593_02648-RA transcript offset:0 AED:0.25 eAED:0.25 QI:0|0|0.5|1|1|1|2|0|161
	ATGGAGCATCATGTCCTCGACACCCTCGCCGAAATCATCGCTTTAGACGATAGTTTCTCT
	AACTCCTCACTGTTTGGCACCGGAGCTGACGCCTCGGCTGCTGCCCGCTCAGCCTCTAGC
	GGTGCCGTTGAAGACGTCTCAGACAATGTCGACTCCGACCCAGAGGAGGTTGAGCCTGAG
	GTCGAAGACGATTCTGCAGCCGCCCCTGCAGCCGAGTCTGTGGCCGCTGCGGAGTCCGAT
	TCCGAGAAGCCCCTGATTGTCGATCCTGCCGAGGCAACTGAGAGCGACCCAGAGGAGGTG
	CCTGCTGCTTCTGAGCCTCTAGCCGCCGTAGAAAAGGCCGAGATACAGGATGGGCCGGCT
	GTTGTACCTGCAGTGCCCGATGCTCCAACGTCGGATGACGGCCACTCGGATGCCGAGGAT
	GACAGTAGCGAGGCCGAGCTTATCTCTGTGCCTGAATCCGAGTCCGCTGCTGCTAGTAAG
	GAGTAA
	>Ccacaofunesta_C1593_02650-RA transcript offset:0 AED:0.00 eAED:0.00 QI:0|1|1|1|0|0|2|0|1746
	ATGGCCAACCGAATGTCCATGTATTCCATGGCCTCAGAGCCTGCTGGTAGACCCAGTCAG
	CCGAACAGCCAGGTCTCCGCAACCACCCTGCTAAACGCTATCCACAACATCTACCTGTCT
	GGCCAGCCCTACCAACTCGATGCTGGCACTAGCGTTGTCGTCAATACCTGGCTGACCGCA
	TCGCAGGCTGGGTCTGATGGTCGTGTTGGTGGCACTATTGATACGGCTTTGGCTAGCCGC
	GTTTGGGAGCATGCTCGCCGCCGTGCTGAAGATGGTTGCGTGGTTCTCGGGTCCCTACAC
	AACTCCACGCCATCCCTGCTCACTCCGTTCTTGCTTTCCATGCCTTGCTCTGTGCCCTCA
	ATCATCTTCCGTGGCTTGGAAGCCCTGCAGCCTTTCTTGCGTTGTGTTACGCCCTTCAAC
	CCTTCTCTAGCTCGCCAGAGCGCTCTAGCTGTAGCTCTCACTCTAAACCTAGGTGGCGAA
	GTTGTCGGCGTGAACTTTGCCCTTTCGCAATCTGGAATTGACACGAAGGCTGGCCTGCTC
	AACGTCCCCGCTGAAGCCGGATACCGCGCCTTCGATGTCTTCTACTATCTACTCACATCG
	GCTTCCACACCTGCCGAACGAGAGTTCCTTGGCCTTAAGACGCCCAACAGCTACGAGCTG
	CTGTCTCGCTCTGGAACTTATGATCCTCCTTCATATCTACCTACTGCGGACGACGCTGCC
	GCTGCTGAAGATTTCCGCAGTGCGTTGAAAGACGTCGGAATCAAGGGAGCCAACCATCGC
	AACCTTATATCCATCCTGGCTGGCTTGCTCAAACTGGGCAACACCCTCGACTACTCACTT
	GACTCTGATGAGCTCGAAAACATCTGTGAGGATGTGAGCGGCCTTCTGGGCATTGACCCT
	GAAATCCTGATCACCAAGTGCTCTACCGAAGATCGTCCCATCCTGATTGGGGGGCTCTAT
	GAGGCCCTTGTTGATTGGGTCATTGCGAGAGCCAACAAGACAATGAACGCTCAGATCAGC
	CACATGAAGGATGGAATTGAGTCTGTCGATGGACGGTCGATGGCGGGACCTATCCCTCAA
	GATGATGGTGATACCGTCAACATCACCATTGTTGAGATCCCCGACATTGAACTTGGCAAG
	GCTATTGCTCTACGTGGGATATTTGATGACAGCCAAGGTATCAACCAAGAAATGATTCGT
	GATGGAGTTGAAGTGCCATCAGCTTCCTCCTCAATTGTCCGCGAGGTTGGCGCTGCTGTC
	GCGGCTGTTGGTCCTGACTTGGGAGACTTGTCTGGCTCCGCCGGTCGCGATCGTGAGCGT
	GACCTCGAAAAGCGTGAGATTGTCCTCGAGCGCGTCGCCCTGGCCGTCGAGGATGATGGC
	TTCCTCAAAAAGCTTCTCTTCCCTAACCCCTCCCAAGGCATTAATCTCGGCCGTGAAGGT
	CGTTTTGAAATCTCTTCCCTGCTCAACTCGAGTCGTGTATGGTACCATCTGAGTATTCAT
	CCCACTGATGAGTCACCTGCTAGCCTCGCTGCTTTGCCCTCGGTGAATTCCGCTTGGTCT
	GCTGGTGTTGTGTCTCGCCAGCTTCGGTCATGGAGGCTTCCCGAATGGGCCAACCGTCGT
	AACAAGAGCCTCGACTTCACCGCTGACTTCGACATTGATGAGTTCGTTCAGCGGTTCGCA
	ACACTTGGCTGCGGGCAAGGCCGTGAGGGTATCGAAAACTGGCTTATGGCACGGAGCTGG
	AGCAATGGCGAAGTTGTTGTTGGCAAGGAGCGTGTGTGGATGCGCGAAATTGCATGGTGG
	GGAGCTGAGAGCATGCTGGACATGAAGCCTGCGCATTCCATGCGTTCTATGGTTAGCGGC
	ATGCCTGAAGGTGGTTTCCCCACTACCGGTAGCTACTATCCCCCTCCTATGGAGTCGCCC
	ACAAATGGTAGTCGTGAGCAGCTTCTGGACCACCAACGCACTTTTAGCCAAGGAAACATG
	AGCCAAATGACTCTGGGCAATCCCAACCCCAATGTCGCCCCGTCAATTGCTCCCAGCGCT
	ATGCGAAATGTGCGTGCTGGTGACTACGGACTGGGAAACAAGGGTGACGTTTACCAGGGC
	GAGGTGTATTACAACGAGGAGGGTCAGTTTATCGGTGGTCTTGACACTGAACTGGCTGAG
	GGAAAGCAAATCGAGACGACCAAATTGACCAAGCAGCGCCGCATCTGGGTCGCTATTGTT
	TGGGGATGCACCTGGTGGATTCCGTCCCCCCTACTTCGCTGGGTTGGACGCATGCATCGT
	CCTGACGTTCGTCAAGCTTGGCGTGAAAAGTTCGTGCTAGTTTGGTTTATCCTGCTACTC
	AACGCCCTTGTTCTGTTCTTGATCATCGGTCTTGGTAATGTGCTGTGCCCTAACAAGAAC
	AAGGTTTGGGATATCGGCGATGTTTCTGGTCACACCGCGTCAAATGACTTTTATGTTGCA
	ATTCATGGTTCAGTCTATGACATCAGCAAGTTTTGGAAGCTCGACCACGGCACCAGCAAT
	GTCAAAGTTACCACATCGGCAATGCAGCCTTTGGCTGGCCTGGATCTGACTGCCTACTTC
	CCTATTCCCATCTATCTAACCTGCCCAAACCTTGTCAGTAACAAGTACCTCACCCTGCAG
	CATAACAACACTGAGTCTGTTCAGTACTCTAATGCCATGCATACCTCCGGTGATCGTACC
	AATTATGCAAACTCTGGGCTGACTGCTTCTAATTGGTACTGGGATACATTCCTTCCCACC
	ATGAAGGAGTACTACAAGGGTCGTCTTGTTTATACCAAAGACACTGTCAAGAAACAAGCC
	AATGACGATGCTCGCAAGTGGTTTTGGTACAAGAAGAAGCTGTATGATCTCACCGATTAT
	TTCTACACCCTCGATTTAATGGCTGGTAGTGACGCGTACGAGTTTCTGAACACTGATCTT
	ACCTCTATGATCGAGAAGAACACTGGAACTGATATCACCTCTAACGTGGACAAGCTGCGC
	TTAGAGAAGGCCACCAATGCTACTGCCCTCACTGAGATCAACGAGAGCATTGACTGCATC
	ATCAACAACTGGTACATGGGTGTTAACGACTTCCGTGACTCTCCTCGTTGCCAGGTGATT
	AACTACATGCTGCTCGCCTTCACCATTATTGTTTGCGCTACTATCCTGGTAAAGTTCCTG
	GCTGCTCTGCAGTTTGGTTCCAAGAAGCGCCCTCAGCCTCAGGACAAGTTCGTCATTTGC
	CAAGTACCTGCTTACACTGAGGGTGAAGATTCCCTCCGTAAGGCTATTGACTCTCTTACT
	GCCCTGCAATATGACAACAAGCGCAAGCTAATCTGCATTGTCTGCGACGGTATCATTGTT
	GGTCAGGGCAACGATCGTCCCACTCCGAAGATCGTTCTGGATATTCTTGGCGTTGATCCC
	AAAGTTGACCCGCCAGCCCTGCCCTTCAAGTCTATTGGAACTGGTGCTGAGCAGCTCAAC
	TATGGTAAAGTCTACTCTGGTCTGTATGAGTTCGAGGGTAACGTTGTTCCGTACTTGGTC
	GTTGTCAAAGTTGGTAAGGAGTCTGAGCAAGCGCTTTCCAAGCCTGGTAACCGTGGTAAG
	CGTGACTCGCAAATTCTGCTCATGTCTTTCCTCAACCGTGTGCACCACCGTTCACCTATG
	AACCCTCTGGAATTGGAAATGTTCCACCAGGTCAACAACATCATCGGTGTGGATCCTGAG
	CTGTATGAGTACATCCTGATGGTCGATGCCGATACATCTGTCCGTGAAGACTCTCTCAAC
	CGTCTCGTGGCTGCCTGTGCCAACGATGCTAAGATCGCTGGTATCTGCGGAGAGACTGCC
	CTGGAGAACGACGAAAAGACCTGGTGGACCATGATTCAAGTTTACGAGTACTACATTTCT
	CATCATTTGGCCAAGGCTTTCGAGTCACTCTTTGGCAGTGTTACCTGCTTGCCTGGTTGT
	TTCTCCATGTACCGTCTTCGCACTCCTGACAAGCGCAAGCCCCTCATCATTTCCAATGAT
	GTCATCCGCGATTACAGTATTTGTGATGTCGATACTCTGCACAAGAAGAACCTGCTGTCT
	CTGGGTGAGGATCGTTATCTTACCACACTGATGACCAAGTACTTCCCTACCCACCGCTAC
	AAATTCATCCCTGATGCCTACTGCCAGACTGCTGCCCCTGAATCATGGGCTGTGCTTCTG
	TCCCAGCGTCGTCGTTGGATCAACTCGACTATCCACAATTTGTTTGAACTGGTTCAGCTA
	AAGGAAATGTGCGGTTTCTGCTGCTTCTCTATGCGCTTCGTCGTCATGCTGGATCTTTGC
	TCGACCATCATTCTTCCTGCTACCATGTGCTATCTGGGCTACCTACTCTACTTGATTATT
	GGAAACCACGGACCGTTCCCTCTGATTTCAGTTATCATGATTGCGGCTGTGTACGGTTTG
	CAGGCTCTGATTTTCATCCTGAAGCGCCAATGGCAACACATTGGTTGGATGATCATCTAC
	ATTCTCGCCCTCCCTGTCTACTCCTTCATTCTGCCCGTATACTCCTTCTGGAACCAGGAC
	AACTTCTCGTGGGGTAACACACGTATCGTCGTGGGAGAGAAGGGAGATAAGAAGATCGTG
	GCTGCATCTGATGGCGTGTTTGACCCTCGCAGCATTCCTCTACAGCGTTGGGATGACTAC
	GCCATGGCCAACAACCTTCCCGGCCGTCGTGGCTATGCCGACAAAGAGTACTATGCTGAT
	GACCAATATGAGATGGACGAGATGAAGTCAGTGTACTCTGCCGTGCCGCCGGGCTCAATT
	CTAGGTGGAGGCGTGCACCGCAACTCGTACATGCCACCCTCTCCCTCGTTCGTTGGCCGT
	GGACAGTACCAGGACCATCCGATGAACCGCCATTCGATGGCATCCGTCGGTGCGTCGCCC
	TACCAGGACGGTCGCACGTCCGCTATGGGTCTCGGTGCCTCGACCAACCGCTTGTCTAGC
	GTCTCGCCTGGTCTAGGTGCCAAGCGGTCGTCGGCCATGCTTCGTTCGCCATCGGCTTTT
	GACTTCCAGACTGGTGCGACTGGCCCTGATGACTTGATGATTGTTGAGGCGATCCAGGGC
	GTGCTCCGCGAAGTGGACCTTGATACGGTGACGAAGAAGCAAGTCCGCGCCTTGGTTGAG
	CAGCGGCTGCAGACAGAGCTGGCCGGTGAGCGGAGGGCGTTTATGGACCGCCAGATCGAC
	ACCGAGCTAGCCAACATGTGA
	>Ccacaofunesta_C1593_02652-RA transcript offset:0 AED:0.00 eAED:0.00 QI:0|-1|0|1|-1|1|1|0|1163
	ATGGATCAACTACACAAGCCCCATCGCAAGTCTAAGGACCGGAAGAAGCCGGCGCCTTCA
	GGCGAGCGCAACCCAAAGGCTTTTACTTACGCGAATGCCGGCCGGCTGAACCGGGCAGCA
	GCCAGATCACACGATATAAAAGAAAAGCGCCTTCATGTTCCCCTCGTCGACCGAATTCCC
	GATGAGCCAGCCCCTCGTCTAGTCGCTATTGTCGGCCCCCCTGGTGTCGGCAAGACCGTC
	CTGCTCAAGTCGCTTATTCGCCGTTATGCCAAAGAGACCATCTCCGATCCACAGGGCCCC
	GTTACTATCGTTACCTCCAAGAAACAACGCCTGACTTTCGTCGAGTGTCCCAATGAGCTC
	GAGGCTATGGTTGACATTGCTAAGGTAGCTGATGTTGTGCTACTGATGATTGATGGAAAC
	TATGGCTTTGAAATGGAGACTATGGAGTTCCTCAATGTGCTAGCAGCTACTGGTATGCCT
	GGCAATGTCTTTGGAATTCTCTCACACTTGGACCTGTTCCGCAAGCCGCAGGCCCTCAAG
	GACGCGAAACGCCGGCTTAAGCGCCGCCTATGGGCCGAGCTGTACCAGGGCGCTCCTCTA
	TTTTTTTTATCAGGAGTAATCAACGGTCGGTATCCGGACCGTGAGATCCACAACCTGTCC
	CGTTTTCTGTCCGTGATGAAGAACCCCCGTCCGCTGGTTTGGCGAAACTCGCACCCGTAT
	TCTGTCATCGACTCGTTCCGCGACATCACCCACCCCACCAAGATCGAGGCCGATGCCAAA
	TGCGACCGTTCTATCGTGCTTTCAGGCTATCTTCGTGGCACAAACTTTGCCGCCTCCGGC
	CAGAGAGTCCATATCCCCGGCCTTGGTGATTACTCTATCGCTAACATTGAGGTACTGCCC
	GACCCCTGTCCGACACCGGCCATGGAAAAGGCTATGGAACAGGCTACTGGTAAACGCGGT
	AAACGCCGTCTCGATGAAAAGGATAAGAAGATCCATGCACCCATGTCTGATCGTAGTGGC
	CTAAAGATAGAGGGTGACGCTATCTGGATCACACGCGAAAAAGGCTTCCAGTTTGACCGC
	GAAGATGAGGAAGGCGAACGCGGTGAGGGTGAAGAGCTCATAATTGGCCTTCAAGGCGAA
	CGTAAGCTTCTTGGTAAGACGGACCAGGGCGTACAGCTGTTCAAGGGCGGTGATAAGGTG
	CAGCAGGCCGAGGATGATGAGCCCAATGATACAGGCCGCAAAACTCTCCGCCGGGCACAA
	TTTGCTGAGGGCCAGGGTCCGGAAGACTTCGACGAGGAGGATTTCGATGGGAGCGATGAC
	GAGGACGGCGACGACAATCAGATTCCTCCCGATAGCGATGCTGAAGAGCAGGAGTTTGAT
	GACAGCCGTCTAGGCGCAATGTTCCATAAAAAAACCAACGACAAGAACACCCATGATGAA
	GCCCTGGCTTTTGCGGACAGTGACTCGGACCTTGGGTCGCTCTCGGGCTCTGACGCCGAG
	CCCGGGTCATTTTCCGATGAGGACTTTGATGAGGACGAAGAAGTTGCTGCGTTGCGATGG
	AAAGACAACATGGCCTCACATGTGGCTAGTCTCAGTAAGCGGCCAGCCTTCAGGCCCGTC
	GATCTAGCCCGTATGCTTTACAACGACACAATGCAACCCGGTGATGTGCTCAAACGCTGG
	GCTGGCCAGTCTGGTGCTGAGAATGAGGAGTCCGAGGAAGAAAATATCGAGGATGAAGAA
	GATGGCGAAGAGTTTTTCAAGAAGAAGCAGTCGGCAGTTGATGCCCAGGAGGAAGACCGC
	ACCATCCCCAAATACAATTATGAAGAGCTAGCCGCCAAATGGGGCAACTCGGAGAGTATC
	GAGGCTCTCGGCCAGCGATTTGCTGCTGCAGCTTCCCTTGGCGGCCATAACAGTTCTGGC
	TCTGGTGGCTCTGATAATGATGAGGATCCGTTTGGTGCATCTGATGACGAGGGAGATGGA
	GCCTTTGAAGATCTAGAATCCGGTGAGGTACACGGCCCGAATGCTGGAAAGACGGGAGCT
	GAAGCGCCAGAATCGGCCGACGATATTGAGGCCGAACGCCAGCGTAACGCCAAGCGCAAG
	GAAGAGCTCAAGCTGCGTTTCGAAGAAGAGGACCGCGAAGGTTTCCTCAACGACAAAGCC
	AACGCACGGCGTGAAAACGGTGCCACCGAGCAGTTCGGCGAAGATGAATGGTACGACATG
	CAAAAGTCTCTGTTACAAAAGCAGCTTGACATCAACAAAGACGAGTTTGCCCAGCTTGAC
	GAACGCCAACGAGTGGCTGTTGAAGGCTTCCGTGCTGGTAAATATGCCAAGATTGTACTT
	GACGGTGTGCCAGCTGAGTTCGTTGAGAGCTTCAATGCCAACATGCCAATCATTATTGGC
	GGTCTGGCACCAACTGAAGACCGCTTTGGCTTTGTGCAAGTTCGTATCAAACGCCATCGC
	TGGCACAAGAAGATTCTCAAGACCAATGACCCGCTCATCTTCTCGCTGGGTTGGCGTCGT
	TTCCAGACCATGCCCGTCTACAGCATTTCCGACTCCCGCACTCGAAACCGCATGCTTAAA
	TATACGCCCGAACATATGCACTGCTTCGGTACTTTCTACGGCCCGCTGATTGCGCCTAAC
	ACAGGCTTTGTGTGCTTCAACTCGCTCGGAAAGAAAACGGCCGGCTTCCGAGTTGCTGCT
	TCAGGAACTGTTCTTTCCGTCGACGAGAGCACCGAGATTGTCAAGAAGCTTAAGTTGACG
	GGCGTACCGTACAAGATCTTTAAGAACACAGCCTTCATCAAAAACATGTTCCAGACGTCT
	CTTGAGGTGGCCAAATTCGAGGGCGCTGCTATCAAGACCGTTTCTGGTATCCGTGGCCAG
	ATCAAACGCGCGTTGAGCAAGCCTGAGGGCCATTTCCGTGCCACCTTTGAGGACAAGGTG
	CTTGTTAGCGACATCGTCTTCCTGCGTGCCTGGTACCCTGTCAAACCACGTCGCTTCTAC
	AACCCTGTGACTAATTTGATTGGTTGGCAGGCTATGCGCCTAACGGGCGAGATCCGCCGC
	GCCGAGAATATCGCCACACCGCTGCCCAAGAACAGCCAATATCGCAAGATCACCCGTGAG
	ACTCGTCACTTCAACGGACTTAAGGTGCCTCGTGCGCTGGCTGCCAGTCTGCCATTCAAG
	AGCCAAATGGTTGCAACAAAGAAGCAGAAGAAAGACACGTACATGTCCAAGCGTGCCGTT
	GTGCTTGGAGGCGAAGAAAAGAAGGCCCGTGCTCTCGTACACATGCTGTCGACGATCAAC
	AAGGACAAAGAAGCTAAACGTCGTGCCAAGAAGGAGGAGAAACGGGCCGAGTTCAAGAAG
	CGTATGGCCGGTCTCGAGGAGAAGAAGGCAGCCCGTGAACGCCAAGAGAAGAAGGACTTT
	TGGCAAAAAGAGGGCAAGAAGCGGACGATGGCCGAGCAGAGCGGAGGAGGCGGCAAGCGC
	GGACGGCGGTAG
	>Ccacaofunesta_C1593_02628-RA transcript offset:0 AED:0.40 eAED:0.41 QI:0|0|0|1|1|1|2|0|206
	ATGCAATTCCTTATATCAATTTTCTCAAACCAAGCCGGTCTCACTCTTCATCCGGACCCC
	AAGTCCAAGGCTCCTACCAAGTCCGATAAAACGCGTGAGTATAAAGGCAAGTGTGACAAC
	ATCCTCCGCGCACTGAACCTGCCTATCACGCTATACGCTGCCACAGCCAAGGACCGTTTC
	CGCAAGCCGCAAACTGGCATGTGGGACAGCCTACTCAGTGACAATGGACTCGCACCTGAA
	GATATCGACATGGCCAGCAGTTTCTTTGTTGGAGATGCTGCAGGCCGGCCCGCTCGTGGC
	GTACGCAAGACGCGTGACTTTAGCTGCTCAGACCGCAATCTGGCTGCTAATCTGGGCCTC
	AAGTTCTCCACACCCGAAGAGTTTTTCCATGGCGAGGCAGCCGAGGCATTTGAGCGCGAC
	TTTGAGCCTGGGACAGTAGCGCGTAGCAAAGCTACGGGCGATAGTGATAGTGTGTCGTCA
	GTTGCGCACTGGCAAAAAAAGTACCCGCGTGAGATTGTATTGTTCTGTGGGCCACCGGGA
	GCTGGGAAGAGCTCATTCTGGTGGAGGCATTGTGAGCCTCAAGGGTATGAGCGAATCAAC
	CAGGATTTGCTTGGATCGTGA
	>Ccacaofunesta_C1593_02629-RA transcript offset:0 AED:0.40 eAED:0.40 QI:0|-1|0|1|-1|1|1|0|252
	ATGGACACACGAAAAAACATCGGCCTACATCAGCAGGGGCAACAGATGACGCCAGGTGAT
	TCTATTGTCGTAGCTAATGCTACCAAGTCGGTATCACGCGATATCATGACAAACCTAACA
	ACTACTGCTTTGGCCCAGTCCCCAGCTGCGTCTTTGTCCTCAGCTCCTTTAACTTTGACC
	CCAGATTTGGCCGCAGCCTTTAGCCCGGGCTTGAGCCCAGCCATGATAGCTATTAGAAAC
	GAAGTTACTCATAAGAAAGCGCCATCTCAATGCCATGCTAGCGCTATCAACCCCACCTAT
	AACCATGCCAATGGCATTCAGAAGCAACGTGTGGCTCCCGATTTTCTAGCCCCACCAAAA
	GCTCCCCACTCCTCGGTCCAAATTACCATGCCTGATGAGCGGAGCAAACTTGCAGGCTAC
	GGAATCCAGAGAATGCCAACAGTCCTGCCGGAAACTTTCAGCAGATGGGAAACCGGGCTA
	TCAAGGGACCTCCATGATGTTTGCTTGGACAAACTCGGAGCTGAAAGTGATGATACGCCT
	GGAGCTGATGCTGAAACCGGGGACAGCAGCTCTAATAATAATGGCGTGAGCAAGGACGAC
	AACGAAGACAATGACAGCGGCAATGAGGGCTTCACGCCATACGTCAACGACGGTTCAAAC
	CCGGATGATTCGGATCATGATGACTCTGCTGTGGTTTTAGTCGCAAGCGAGTCGTTTGTC
	GGCTTAGGGGAGGAGAATAAGGAGAAGATGAAGCGGTAG
	>Ccacaofunesta_C1593_02630-RA transcript offset:0 AED:0.49 eAED:1.00 QI:0|-1|0|1|-1|1|1|0|149
	ATGCCCTCAAGTTCTTTCCGTCCTCTTTCTAATGCGCTGTCGTCTAGTCTGAAGGGGGAA
	CTCCTCGAGCACACGGTGCAATATTTCGACGACAGCGGCATTGAGTACTGTCTCTGCAAG
	CAATACCTGCTTAAGGATCGCTCTCAATACCAGCCCATGTTAAGTCCCGACACTCGGCCC
	ATTGCTAGTCACCTTCCAGCCCAAGAGGCCCTTGAATGCGGCGATCCAATGGGACGCTGG
	TTCCTATTTGTCAAGATAAATGTATTGGAGGATACCAGACCCCACGAAATAACACGTGCT
	GCGGAAAAGCTGCAAGTCATTCAGCGGGAGCTAGAAGGCGCAATTGAGTTCAAGCACTTT
	GACCGTCGTACATGGGACCCCCGCGTTCCTCTTGAAGTCCGTAGTGGGCCCGCACCGTTA
	CCCCAGGTGGTTACCGTTGGCGACAATTAG
	>Ccacaofunesta_C1593_02631-RA transcript offset:0 AED:0.43 eAED:0.43 QI:0|-1|0|1|-1|1|1|0|152
	ATGCTTGAGCTCTTCATGACTGCGGTCATTGACCGTGACGACGAAACTAGAGCTCGCGCT
	GTGCTCAAAGGCATTTGTGCCCGTGATGGCTATGAATCCATGAATCGCTGCCTTCGTTTT
	CAAGGCCCTCGTCGGCCAACAGGCATGAGCAATCTTGTTTCTGTACACAAGTCGGATAAG
	GACAAACAACCCTCTGAATTGCTTTTATGGCGTGAATTGCAGACGGCCGTGTCTCGACAA
	TCATATCTCATTGATCTGCGTTACGAGGTCCCTTATGATGGTTTTGGACCTCAGGCACAA
	CAGCCTGACTTCAATGCCAACGAAGGCATTCTGCGCTGGCTAGACTTTCCGGACCCGCCT
	CCTCCCAACTCCAACAGAGCTATCACCACTCGCAAGAAGATTGAAATCTGGAAACAAAAG
	AATCTACTAAAGATCATGCAGGATAATAATCACGCGTAA
	>Ccacaofunesta_C1593_02634-RA transcript offset:0 AED:0.62 eAED:0.88 QI:0|-1|0|1|-1|1|1|0|235
	ATGAGCCAGACGACAGCACATGCTTCCACAGCAAGGAGTGTCCTGGACTGGCTAAGCGAG
	GACAACGTCACCCTGCTCAATGAGCCAGACGACAGCACATGCTTCCACAGCAAGGAGTCC
	CCATCGGTGATCGACTTGGCCTTTGCCTCGAGCAACCTGCTGGGCCAAAGCAGCTGCACG
	ACCAAGGTCATGAAGGAGCTCAACTGCGGCAGCGACCATTTCCCCCTCAGCACCACCATC
	GAAGGCATACAGATCGACGATGTAGTCAGTGACCAAGGTCATGAAGGAGCTCAACTGCGG
	CAGCGACCATTTCCCCCTCAGCACCACCATCGAAGGCATACAGATCGACGATGTAGTCAG
	AGCGACCCGGCACAACATGAACAGGCTCGACACAGAGAAGTTCACGAGGGCCTGCGCAAG
	AGAGTCTACCTCTCTAAACGCAAGGGAACCCCTGAGGGCAGAGGACGTAGAAGAGCTCGC
	AGCCGGGCTGATCAAAGCGATGACCAAAGCACTCGACGAAGCGGCACCCAAGGCCCTGGG
	CAAAGGCACAGGCAAGAGGTGGTGGAACCCGCAATGCACGGGGGCGGTCAGAGAGATGAG
	GTCAGCATGGCGACAAACTGGCAAGAGGTGGTGGAACCCGCAATGCACGGGGGCGGTCAG
	AGAGATGAGGTCAGCATGGCGACAAACGGAAGCGGACAACTTCCCTGA
	>Ccacaofunesta_C1593_02635-RA transcript offset:0 AED:0.35 eAED:0.35 QI:0|-1|0|1|-1|1|1|0|498
	ATGTCCAGCCTGCTGAGGAGCTTCGAGGCCCAAGAACGCGCCTTCAAGGAGCGCAGGGAT
	GAAGCCAAGAGGCTAATCATCCCCTTGATGGAGGTGATCGAGACGCACTGCGCTCGAGAA
	GCCACCCAGACCGCCAGAGCCGTGAAAGCGGAATTCCTCGAGACGGCGGTGCGGATGTTG
	GAAAACATCCTCATGGGAAAGATCAGCAACACGCTGAAGAGGGATAAGAAAGGCCAGGGA
	CAACCCAAGGAGGCCAACACGACCCCCAAGGACGCGAATGTGGCCCTCTCCTTTGCAGAG
	GTGGCCAAGATAGCCGCGCAAACAACGGCAGGCAAACAGAGCCCTGCCCCAGAACCCAAG
	TCCCACGAGACCGCCAAACAGGGCGGAGAGTGGCAGACTGTCTCGCGCCGCAAAGCGGAT
	AAGACCGCGCACCCGGCACCCCGCCAGGACGACAGAATCCTGGTCCGAATCAGCGCAAGC
	AACAAGCTGCGCGATTGCGAGAGCTTCCTTATGACAGAGAAGCTTAAAAAGCTGGATGCA
	GGGCTTGGAAAAGCTCTGAAGAACGTCCAAAAGACGAAGAGCGGCTTCGCGCTCATAGCA
	AACAAGGACGGTCGCACCACTCTCTTGGAGAAAAGCGACAAAATCAAGAAATACCTCGGA
	CCAGGTACCGAGGTAACACAGGCGCTGAACACAGACGCCTACCTCATTGGCCCGGTCGTG
	CGCCACCTCAACGGAGGCGGCAAGGCGGTAGAGGTCACTGAGGAGATGATCAGGGTCTGC
	TTCGCAGAGGCCACCCGGATAGCCCCGGTCTACATGACCGAAAAAACCCGCGGCAATGAG
	AAGACGTTCATTGCCAAGATCCCAGCCAACGGGGCGAAGGTCCCCAGGCAACTTAGGATG
	GGGTCGAGACTCGTCCCGGTCCGCCTGCTGGCAGAGAAGCCGAAGGCGACCCCCCAGTGC
	ACCCGCTGCTTCGGGTGGCACGACGCAAAGAAATGCTCCAGAGCACAGCTTTGCAGACAC
	TGCGGCTCTAGCGAGCACGAGAGCAGCAAACACCCAGCGTGCTGCGAGGTGGAGCACCAA
	TGCGTCTCCGCCTGCTTCATCTGCCGCGGCCCACACCCGGCAGACTCCAAGGAGTGCCCC
	CTTCGCAAGAAGGGAACCACCCCAGAGGAGAGACGGGCCATCAGGAAGGAGCAGCAAAAG
	CTCACTTCCGAAAAACGGAAGGCTTGCCCAAAGGCGAACAAAAGGACCCCAGCACAGGCC
	GCAGAACAGTCGGACTCCACGGAGGCCCAAGAAGAAGGGCCGGAAACCCCGGAAGGGAAC
	CCTCAGACGGAGGACCGGCCGGTGGAGGCGGAGGAAGCCCCGGCCCCAAGGGGCAACGAG
	GCCTCTGAGCCACCCTTGCCGGAGCCCACCCCCAGTGCCCCTGGAGCCCAAGGTCTGAGG
	AAATCCGCGCGCACGAAGGCGCGTCAGGGAGAGCAGCCCCAAACCCAGTCCGAATGA
	>Ccacaofunesta_C1593_02637-RA transcript offset:0 AED:0.00 eAED:0.00 QI:0|-1|0|1|-1|1|1|0|336
	ATGCCTCCTAAGCTACTTATTTCCCCGCCAGTGCTAAACTCAGCCTGTCCCTGGGCCACT
	GACTTGACACATCTCGAGTCCTTGTATGCGTCCTCAAGCACTGGTGCTATCACCACTCGC
	ACTTGCACCCTGCACGGCTTTGCTCACGACGATGGGCTGCATCGTTACCTATTGTTTGAT
	CCGGCGTCTTTAACGGAACATACGGATTCACTGTCCGCTGTTGCTCCTTGCCTTCCATCT
	TCTACCGCCGCCACCCCCACCCCCATCCCCACCCCCACTTTCTCTGCCTCTCTCAATACC
	CTCGGCTACAGCCCCCACCCCCTGCAGACTTACCTAACGTACATCCGCACACTTGCTAGG
	CGCTATAGTCCTAGTACTAAGCCCATAATCATCAGCATAGCCGGGCCAATAGCTGAGCTT
	GCGGCCTGTTATGCTGCCGTGCAGCAGTTCTCAAAAACCCTTGATGCCGGCGCACCGCCG
	CTTGCGCTTGAGATTAACCTCAGCTGCCCCAACATCCGTGATCACCCACCGCCAGCCTAC
	GATGGCGAAGGCCTCACTGCCGTGCTGAAGGCCTTGCCTACAAGTCCGACGCTACCTATT
	GGAATCAAGACTCCGCCGTACACATACGCCGGACAGTTCGCCATGTTGCGCGAGGCACTG
	CGCGCTGCCGATGCTGGACAGCGCATATCTTTTGTCACCGCCACGAACACCCTGGGCTCC
	TGCGTGGCGTTGGATGTGGCAGGCAACGCGATTCTGCCAGCTGCTGCTGCGGGCTTGGCG
	GGCCCGCCTCTGCATCCGTTGGCGCTAGGAAACGTGCGTGCGATTCGTGAAGCACTGGAT
	TCCGAGCCGAGTTTGCGTTGTATTGATGTCATTGGGGTTGGTGGCGTAGAGGACGCACAA
	GGCTTTAGACGCATGAAGGCTGCTGGAGCTGAATTCGTGGCGTTGGCGACGGCGGTGGGA
	CGGCGCGGGGTGGTAGTGTTTGATGAAATTGCAAATGGGATATTGATGTGA
	>Ccacaofunesta_C1593_02640-RA transcript offset:0 AED:0.00 eAED:0.00 QI:0|-1|0|1|-1|1|1|0|862
	ATGCAGGCCCTCTTTTGCTCTCGCCCTGCCCTGCCGCTCGGTGTTTCTCGCGGTCTAGCC
	TTGCCTGCACGCTTCATCTCACACCAGAGGCTATCCCTCCCGCGCCGTTCTCCCGGAAAT
	GGCCAGCCCTTGAGCTCGGCTCCGGCCCAAGTCCCCAACCACTTCCGCATGACGTATGCC
	CAATGTCGATGCTATGCAGCCAATGTTAAAACAACAGAGGTCTCAGAACAGGCTTTGACT
	CCAGAAGCACAAGCTGACCCAGGCAACAATGACTTCTGGGATAGCTATGAAAACACTTAC
	GAAGCTAGCCCACGGGGTACACACCCGCCCAAAAAGCCATACATCAAGGCCTCAGGTTAT
	GCTAACAGGGATTCGGCCAGTCAGCAAACTGAGTCGCTCCTCTCTAACCAAGGCAACTCG
	CGTACTCGGCAAAAAGGCCGGTGGAAGCACCAAGTTGTTGCGCCTATCAACGGCAAGAAC
	ATGTGGAGCCGGGCCTTTGTGCCGTTCTTCGACTATCGTGAATGGGGCTGGCTTCGCCAT
	CAGATTCCCCCAGAGAGCATCCCTAAAATGCGCCGAATGCACCGGCACTGGAAGGAGCAT
	TGTCAACAGGTGCGAGTCGGCCGTTGGGAAACCAAGTTCGATCCGGCTATTACGCGCTTA
	CTGCCCGAGTGCGAGTCGGCCGAGGCCATGCTGGAGATCTGGGGTGACGTGCAGGCGTAT
	GACATTTTGTCAATCTGGAGGCCGGTAATTCTGTCCATCGTGGCCGTAGCCCCAGGTCGA
	GGGGCCATTTTTCTCGAAGCCACTACACGTGGCGAGTGGCAGCCTCCCGGATACATGATT
	TCGGACATTCTGCGGCTTGAGGCACAGCTCTTGGATAATATAAAAGACAAAAAGCTACGA
	GAGGCGGCTGCTAATAACTTGGTGAACATTGCCATCACCATCATGTCTCGGTTGCCTAAG
	GGTTATTCCCCTTTCCGGCAAAACGACCTTTTCCGTATTCAGCAACACGTCACTAACAAC
	AAAGCTCTCGAGTTTTACATGATGCTGCTTGAAAAGCAGATCCCCGTGCATCCCAACACC
	ATGGCACAGTTTGCCTATCGTTTTGCCCTGCAGAACTCGTACAAGCCGTATGCCATGCGA
	ATTATCTATGAGGTCCTCACAAGCATCCCTGGCGCTGAGAAGATGTCCGCTTGGGCTAAG
	GTGTGCACCGTCCTTTTCCTGCCAGGGAAAGTCAAGGCATCTCCACATTCAGGAGGCAGT
	GCCAACACCGGTTCTGATGCAGATACTGGAGAAATAGCCCAAGAGCTGTGGGCCTCACTC
	ATTCCTGCTGGCTTCTCACCAAGCTTGATCCACTTTACGGCGCTCATTCGGTATCTGTGT
	CTACATGGCCACATGGAGACTGCATGGAAGGTATTTGATGTGGTTGTCGAGCACGATATC
	CAGCCTGATCCCGTACTTTATGCGACACTTCTTGACGGAGCTAAGAAACAGCTTGATCTC
	GACTCCTTCCAACGCTCTTTAGCTCTTATTTCCACTAACAACACGGCTACTGTGGCCACG
	TGGAATACGACCCTGCACTATGTGCTCAGCTTGGCTATTGCCGAGGCCTTCCACCGCAAA
	CTACCGTATCCGCGCGTCATTCCCATTTTCGCGCCCATGCTAGACATCTATCGTCGCATT
	TTCCGCATGGATTCACTAGAAAAGTTGCTGCCTGGTGGATTTGACAAGATCCGTGTTGCT
	AGTGACTTGCATGACTGGAGATTCGCACAGGACCTTTTACATCCAATCCACAGCGCACTG
	CCCGAGCTTCGCGATGATCAAAAACTGGAACCGTCAACAACCACCTTGGTGATTATGATG
	ATTTCATACCTCAAGAATGCTACTATGTCGTATGACGTTATGGTGTTCTACACCCGCTTC
	CGTAGCCTACTAGTTGCTGGCGATCCCATGGCGACTGCTTTGGTTAGAGAACAGGGCACG
	GTGGTGCACGATATGGTGATTAAGGCATTTGCTGGGTGGCCTGGCCTACTGCGGGCATCG
	GTCGATGTGTTTAACGACATGATGCCTGGAAACGGTTCCGAGGCGGATAATAGTAGCACA
	AAGCCCGCCAGTACCGACCAGCCACCAATTCCAAAGGCCCAATCAGCGGACACTGATTCA
	TCAGAGCCAATCCCCCAGGCAGAAAATACCGACGAGCTAGTGGACAAGCCCATCCCACAA
	TTTGTGCACCCGCCACCCAGTATCTACACGTGGAATATCCTGTTGCACTCATGGGTTATT
	CAACGTAGCGACAACACCGACCAGGTATTGCAGATGATGCAGGAGCATGGAATTAAGCCG
	ATTCTAATATCATGGAACACGCTGATTTCTGGATATGCACGCGCACAGCACCCGCAGCAA
	GTTTCGGAAACGCTAATAAAGTTGCACCGTAGTGGCTTCCAGCCAGACGACTGGACAAGG
	CGTGCATTTGCACGGTTACGCGATAAGGAAACTGCCATTCGCGGGCTGCAGAAGGCCATA
	AATGAGGGGGCCGACCAGGAGGGGGGCCTAGATGAAAAGGGCTTCCAGTCGTTGATGAGC
	GGATTGTAA
	>Ccacaofunesta_C1593_02642-RA transcript offset:0 AED:0.04 eAED:0.04 QI:0|0.5|1|1|0|0|3|0|211
	ATGGCCGAGACGAAATGCAACGCCTGCGGAAGCTGGCGGACCGATATAGCGCATGGCTTC
	ACGTTGATGGCGCCCTACGACTGTGGTGTATTCTATACGGCCCACAAAGCCCTCATGCAA
	GAGACTTTCCGCAACCCTAATGCTGCCTACCTTGCCAACACCATAAGCAAAGATACAGAT
	ATGCTCAACAGCCCGCTTGACATGGGCCTTGAGAACTCACGGCGCTTCCGTGCTTTGCCA
	ATTTATGCAATATTAGTCAGCCTGGGCCGCCAGGGTTTGACAGAAATGGTTGGAACAATG
	GTGGCCGTGACACGGGCGCTAGCTAGGGAGATTTCACGGCTGCCCGAGTACGAAATGTTG
	CCTATGCTGAGGGGGACCCAAACCGATGCAGAGACTAGCGAAGACGACGGGCTCCTCAGT
	TTTAGCCACATCAGCTTCATTTTAATGGTCCGCCTACGCAATAGGGAGAAGAACAAGACG
	CTAGTGTGTAGAATAAATGAGTCGAGAGAAGTGTTTGTGAGCGGCTCTGTCTGGAATGGA
	GTGCCGGTGGCGAGGATTGCCGTGTCGAGTCACAGGACGACATTGGCGGATGTGGGTGGA
	GTTGTAGAGCTGCTGAAGCGCGTGGCGGCCCAATAG
	>Ccacaofunesta_C1593_02643-RA transcript offset:0 AED:0.37 eAED:0.37 QI:0|0|0.5|1|0|0|2|0|146
	ATGGCCCAGGGCGCTATCAAAAAGGTCTCGGCCCGGCCACCCCCCAAGGCCAATAAGGCC
	ACCAAGAAGGGTGCCGCCGCTAAAACATCCAAGCCCAAGAAGCTCAAGACATCGCACGAA
	AAGCTGCAGCGCAAATTTGCCGGTGCGCTGGTGGCCAAGACGGAAAAGCTGCTAGGCGAG
	CGTGCGCGCCATCTCGAGATGATCGGCAAAGGCAAAAAGACTGCACCCGAAGACCGCCTC
	AATGCCAAAGGCGGCTCAAAGAACTTCGGCCTTAGCCCATGCCCGGTCCTCGCTGCCCCA
	ACGCGACAGCCCAGAGTATCTCTCCCGGCGTGGCCCAGCTGCCACGCTATCACATATTCG
	GAACGACATTTTGCCAGCTCTGAGCGGACAGGGTGTATCAGCACGTTACTTTGGCTTTGT
	GACGGGTGGCGTGTTGCCTGA
	>Ccacaofunesta_C1593_02645-RA transcript offset:0 AED:0.00 eAED:0.00 QI:0|-1|0|1|-1|1|1|0|362
	ATGCCTCTCAAGCTTCATCTCCGCAAATCCAGCAACTCATCCATCTCCACACAAAACATC
	TCCTCACCCATCATGCAGAGCTCAAGCCCCAGTCCAACCTTTTCAACCTCGACGACGCTC
	TTTTCACCCATAACTCCCCGCACTGGTAGCATTTCCTCTACTTCATCTTCATTTTCATCC
	TCTTCCCATCGCCGCTCCAGAACACTGGACATTGACCCTCTCAGCTTCCACCCTGTATTC
	CACGCCCCCCCTCGTCTGCAGGACCGGCCGTATCTGTTTACGCCGTCTACCCCCAAGAGC
	CCATCATCCACCATGTCTGTACGCTCGCCCTCCACCACCAAGATCATTCTGCAAAAGCCT
	CGCAGCCTGCCGCAACACTTGAGGATTGTGCACGCCATCGAGGAGCAGACGAGCTTTTAC
	GACGACGCCTCAGATTTTGAGAGCTTCATTGGCGACGACGAAGAGGTGGCTCAAGAAGAT
	GAGTACAACGTGGATGCTGAGGAGGAAGAGGACTTCGATCTACAGAACAGCCAGCTGGTG
	CAAGAATTCTACGGCAGCAGCTCGGAAGAAGTAGAGACTCCCGTGATGCTTCAAAGGCCA
	TCGCTGCAGCGCTCTCACTGGTCTGAGTCAACAATCGCATCATCCATGTCTGATGACACC
	GAGAATGCGGAACACATGGCGGCGGCCACTGACGATGTGACCATCACCAGCATTGAGAAC
	GCCGACGAACACCAGCAGCTACAACCGCCGACCAAGGCGCTGCCTTTCCCGTCCCTGCCT
	CTGCCCCCGTACCCGGCCGAGTTCCTTGAAGACCCAGAGTCTGAGTCTGAGGAGGACCGC
	GACTACTCCCCTCTCTCGCCTGTTTCTGAGCGTGCGCCAACTCCCCATCCCCAGCCTCAA
	AGTGAGGACAAGGGCCTCTCGGCACCTAGCTTCCCGTGGAAGCGTGAGACGATGCCTATC
	CTTGCCGACGAAGCGGCGGTTGAAGAGCGCTTCCGCCGCGGTGGCTGGAAGCGGTGCGGC
	GGTATCTTTGACCATAGCGAGTCGCACTTCCGCTTTGTTGGCCGCAACTCGTCGCCGGCG
	ACTTTCTAA
	>Ccacaofunesta_C1593_02646-RA transcript offset:0 AED:0.09 eAED:0.09 QI:0|1|0.75|1|0.33|0.25|4|0|328
	ATGGACACCAACATGGAGGATGTCGTTAGACTGCCCTCAAATGTCCCGCTTCAGACCCTG
	GAACCCGCCACATTGCCGACAGTCGACGGCTGGATCGAGAGCTTGATGGCATGCAAGCAG
	CTGAGCGAGCTAGACGTGCAGAGATTGTGCGAAAAGGCCCAAGAAGTCCTTCAAAACGAA
	TCGAACGTCCAGCCAGTGAAATGTCCCGTCACTGTTTGTGGTGATATCCATGGCCAGTTC
	CACGATCTGATGGAGCTGTTCAAGATTGGAGGCCCCAACCCCGACACCAACTACTTGTTC
	ATGGGCGACTATGTTGACCGTGGCTACTGCTCTGTTGAAACCGTCACCCTGCTCGTCGCC
	CTCAAGATCAGATACCCTCAGCGTATCACCATTCTGCGTGGCAACCACGAGTCGCGCCAG
	ATCACGCAGGTCTACGGATTTTACGATGAGTGCTTACGCAAGTACGGAAACGCCAACGTC
	TGGAAGTTCTTCACCGATCTCTTCGACTATCTCCCCCTGACCGCTCTTATCGACAACCAA
	ATCTTCTGTCTTCACGGTGGCCTATCGCCCTCCATCGACACCCTTGACAACATTCGCGGC
	CTCGACCGCATCCAAGAAGTCCCCCATGAAGGCCCCATGTGCGACTTGCTCTGGTCCGAT
	CCCGATGATCGCTGTGGTTGGGGAATCTCGCCCCGCGGTGCTGGCTATACCTTTGGACAA
	GACATTTCCGAGGCCTTTAACCACAACAACAACCTGACTCTGATTGCCCGCGCCCACCAG
	TTAGTCATGGAGGGCTACAACTGGTCGCAAGATCACAATGTTGTGACCATTTTCTCTGCT
	CCCAATTACTGCTACCGCTGCGGCAACCAGGCCGCTATAATGGAGATTGACGAGCATCTT
	AAGTACACATTGTACGTATCTATCTCCTTTTTGTCCCTCTCTTCTCCTTTTCTCTTCCCG
	TGTTGTGTGCTTTCGTGGCCGCCCTGA
	>Ccacaofunesta_C1593_02647-RA transcript offset:0 AED:0.00 eAED:0.00 QI:0|1|0.75|1|0|0|4|0|761
	ATGTCGCTATCTCTTCGAAGCAGTAAACGCAAAGGTGGTCGCACACCAATATCAGCGAAG
	CAAATATCCGGCCCTATCGTACAGTCCGTGCCGATTGCTGCCAACAATGCTACTATCTTA
	GCTGGCTCGGGTGCGAGCCTGCCGAGCAATGCCCCACGCTCTGTTCCTGCTATGTCAGCA
	GCGCCGGCTGGTTCAGCAATCGGAGGAGGAGGCCCAGCAGCAGCGGGGCCTCCTCCTGCT
	GCGGCTGGTGCGGCGATTCCCGAGGCTCGTCGCCGCGTGGCCCCGCCCGCTGGCGACAAG
	ACGTCAGATCTAGTAAAACGCCGTTACTCGACCCGATTCAATAATGCAAATGCTCCGGAA
	TGGGAGGCTGGAGCCCCTCCTATGATGCCGCCTATGCCTTCAATACCATCGGTACCGTCT
	CTACCACATCCTAGCCAGCAACAGTACGAGAATCGATCACGGTCTCGGAGCCAAGGCGGT
	GATGACCCGTCAGGCGCCGGCGGTGCAGCCCGAGATCCAAGAAGACCCCCGCAATCCCGA
	GATGTCGGCGGAGGAGGGGGAGGGGGAGGGGCGTCGGGTTCAGGGCCTCAAGTCGACTTG
	AAAGCTTTGCGAGATCCAAACCTTTCCGCGGATCAATGTATGGATTGCTGCTTTACCTTG
	TACTCAGATGTTTCTAGTGTTTTGGCCGAAGCCACCGACGAAGAAATCCGTAGCTTTGAA
	GACTCTCTACGCAAAGTCAAGTCACGTGCAGCCTACGCGTTGCAACAAAACGTTATGCAG
	AACCGCACGCAAATCATCAAGATTAGCAAGGAGACCGAAAAGCTTAAGACGGAGATGCGC
	ACATTGCGGAATCTCATGGCCGAGCTCAAGGTTAACACGACAGCCCTCCGCACATCATCA
	TCTAAATCACAAGAAGGCTTTGGGGGTGACGGCCTTGCATCGGGCATAGGACCTGGGAGC
	GGTGCTGGCATGGGGATGGGGATGAGCAAAAAGGACAAGCGATCATCAATTACAGATCGC
	AGCGCACTGTGGAACTCCCAGATGCAGGCACTATACAAGAGTGTAGAAGGCTCACAGAAG
	TTCTTCCCCAACTCACTCGGCCGACATGTGCTACAGAATGGTGGGCCCTGGATCGAGTTG
	GACAATGCTACGTATAAATCACGACGAGCCATGCAGATTTTCCTGCTCAACGACCATCTG
	CTAATAGCTTCGCGCAAGAAGCGCAAGAATGACGGCCCCGATGCCCGCGGGCCCGCTACT
	AAACTCGTGGCTGATCGATGCTGGCCGCTGCTGGACATTGAAGTGGTGGACATGGCGGGC
	ACAGGCGACACCACGGTAGGGCGCAGCAAGCTAGCAGATGCAGTCATGGTACGCGGCGTG
	GGTCAGGACACATTCATCTACCGCACAGAGCGACCGGAAAGCCCAGACAAAAACCTGTTG
	ATGCTCAACATCCGCAAAGCTGTCGAAGAACTACGGCGGTCGCTACAGTCGGAGATGGAG
	GCCAATAACAAGGCCAAGGACACTATAAACTACTTTGCATCACGCGACCCGGGCTTACTA
	CAGAACACCGAATTGCTAGAAACACTGTCAGATGTCAAGGATATGCTGATTGAGGTGGGC
	GGCAAACAGCACAACCTGCGATGGGTTGAGAGCCAGATGGACGAGCTGGACATTGATATC
	TCGCTGCAGAATCTAGAGCCGGCAGTGGCACGCGTGGAGAAGCTAAGGGGCCTGGCACGT
	GGGCTCAAGACAAACGTGGTGGCACAGGACTTCATCACGTTCAAGGTCGAGGAGCGCTGT
	GGCAAGCTAGCTGAGCTGATTTTGCATAGGCTGGCCGTGACGCATGGTTTACTAAGCAAG
	ACACGCGAGAATGCAAATTGGCTGGCACGACTGGGCTTTGAGGACCGGGCACGTGAGACA
	TACCTGGCAACCCGACGGGAGATGATAAACACGCGATCACGTCTCTGCATTTTCCAAGGC
	GACTTGCATATGTACATCTGGGAGATCTCGTTTGTCTACTTCAAAATAATTCGCCACACG
	GTCTCCTGCTTCCAGGCTTGTTTCCCGCCTGTCATGATGAGCGTGTGTGTCAAGTGGGCC
	AAGGAGATGGTCGAGGCCTTCAACGAGATCCTGGCACGACAGCTGAGCAGCACGCAACGT
	GGCGGCGACGAGTGGAACCAGTGCATTAGTCGGGCCAAAGAGCACGCGAAGTTCCTGAGC
	GAGGTGGGGTTAGACTTCCAGACTTTGGTGGGCAAGAATCTGGTGGGGGAGGAAGAGCGT
	TGGTGA
	>Ccacaofunesta_C1593_02649-RA transcript offset:0 AED:0.01 eAED:0.01 QI:0|0.5|1|1|0|0.33|3|0|2586
	ATGAGTGCTCAAGCAAATGGAGGCCCTTCACAGGCGTCTCTGCCTTCGCTTCCAGCCCAT
	CTACAGTCTGATACCCAGCTGACTGCCCATTTGGCCTCTCGATTTTATGCCAATCAGCCT
	ACCGCCCGCTTGTCGTCCCACGCCCTCATTGCTCTCAACACATACACCTCATCGTCCAAG
	GGAATTGACGGCGGTCGGGAAGGCAGTACGCAAGCCGGCGCTGAGGAAATCGCTGACCGT
	GCTTTTACCCGTCTGGGATACCGGTCCGAGAACCAAGCCGTAGTCTTCCTTGGAGAGTCT
	GGTTCGGGTAAATCCACACTCCGTAGTCATTTCCTATCTGCCATCCTCAACAAGTCATCG
	ACACCTCTCTCGACAAAGGTTTCTCTGGCAGCATACGTCTTTGACTGCCTGACAACTACT
	AAAACCGCCACAACATCGACTGCATCCAAGGCTGGCCTGTTCTACGAGCTTCAGTATGAT
	ACTGCCACCACGACCAATCCCGTTTTGATCGGTGCCAAGTTGCTGGATCACCGTCTTGAA
	CGTAGCCGTATTACTGACGTTCCCACTGGCGAACGTAATTTCCACATTCTTTACTACTTG
	CTTGCTGGCATCAGTGATGCCGAGCGTTCGCATCTTGGCTTGGACAGCCCTACTAGTGCC
	CCAATGAGGTGGAAGTATCTTGGCCATCCTACCCAGATGAAGGTTGGTATTAACGATGCT
	GAGGGATTCACTCTCTTCAAGAATGCCCTGAAGCGCCTGGAATTCCCTCGAAGTGAGGTT
	GCCGAGATCTGCCAGATCCTGGCAGCGATTCTACACATTGGTCAACTTGAGTTCCAGACC
	ACGTCGAATACTTCCGTGACTGCTGACGACAGTGGCGGTTTCTCACACGAGGGTGGCACT
	ACAACAACCACTGTGAAGAACACCGATACTCTCGGCATTGTTGCTGCCTTCCTCGGTGTC
	AGCCCCCTAGACCTGCAACACACTTTGGGCTACAAAAATAAAATGATTGGCAAGGAACGG
	GTTACTGTCATGCTGGACCCCATTGGTGCTAGATCTCATGCCAATGAACTGTCCCGCACC
	CTTTACTCGCTGCTCATCGCTTACGTCGTTGAAAACATCAACCAGAAACTCTGTGCTTCC
	GAGGAAAGCATTGCAAACACTGTTTCAATCGTTGACTTCCCTGGGTTTGCCCAGCATCCT
	TCTACGGCTTCATCGTTGGATCAGCTCCTCTCTAACGCTGCCACTGAGGCTCTGTATAAT
	GTGACTCTCAACAATTTCTTTGAGCGCAAGGCTGAGCTCCTTGAATCAGAGGAAGTCACT
	GTTGCGCCGACTAGCTATTTCGACAACTCTGATGCGGTCAAGGGCTTGCTCAAGAGTGGA
	AACGGTCTTCTGAGTATTCTGGATGACCAGACTCGCCGCCATCGCACTGATTTGCAATTC
	CTAGAGTCTCTCCGCAAGCGTTTCGAAGGCAAGAACCCCGCTATTGTTCCTGGTTCTGTC
	ACTGCCAAGCTTCCTGGTAGCAATTTCCTCACTGAAAACACTGCCGCCACCTTCGCCGTT
	AAGCACTTTGCTGGTGAAGTTGAGTACAGTGTCCAAGGCCTCATCGAGGAGAATGGCGAG
	ATTGTGTCGAGTGACCTGATGAACATGATTAATTCCACCCGCAGTGAGTTCATTGCTCGT
	CTGTTTGGACAAGAGGTCCTCCAAACTGTCAACCACCCTCAAGAGCGGTCGGCAGTTATG
	CAGGCTAGCATCAGCTCCAAGCCCTCTCGCCAGCCTAGCGTCATGTCTCGCAAGGGCCGT
	GGCCGTCCTGGTCTTCGCGGGAAGAAGGACGAGAGCGAGAAGGACACTGTGAAGAACCGT
	GGCTCCGAACAGGGTGCATCTGGACAGTTCCTTGCTGCCCTCGAAAATGTGACACGTGCT
	GTTAATGACATTGGTACCAACGCCTACTTCGTCTTCTGTATCAAGCCCAACGACCGCAGA
	ATAGCAAATCAGTTTGACAGCAAATGTGTCAGAACGCAACTGCAGACTTTCGGGATCGTT
	GAAATCAGCCAGCGACTGCGCTCTGCTGACTTTAGCTTGTTTTTGCCGTTTGGCGAGTTT
	CTTGGTCTTTCTGACGGCGAGACAATGCTTATGGGCAGTGAACGTGAAAGAGTCGAGTTC
	GTTGTTGATGAAAAGCGTTGGCCCAGCAATGAAATTCATATTGGCTCTACTGGCGTGTTC
	CTTAGTGAGCGTTGCTGGATGGAAGTGGCTAATCTTGCTACCGCCTCTGCTGGTGGTCAT
	TATCCTGCAGCATCTGACAATGGCGATCACGTTCAGCCCCGCCATGATGCTGCTGCGTTT
	GCGGCATCTAAGGAGCGTCTTCTTTCTGGCTCTAGTAGCCCGCAATATGGCGAGAAGAAA
	GGATATTATGGCGATGATGGCCGCTCTGAGGCTGGTGTTTCTACCTTTGGTAACGGTGAC
	ATGTTTAAGAACCATGAAACCCGTGAACAAATGCTGGAGCGCAACGAAGAGAAGAAGATG
	GATGAAGTCGAGGAGTTCCGTGACAGTGCTAGTCGTAAGCGCTGGGTCATGATTGTGTAT
	GCCATGACTTGGTTCGTCCCCGACTTCCTTGTGCGCGTTGTTGGTCGCAAACCCCGCAAG
	GATATCCGTGTAGCCTGGAGAGAAAAGCTCGCCATCAACATGCTCATCTGGTTCATGTGT
	GCCATTTCCGCTTTCTTCGTTGTTGGATTTCCTCTTCTCATTTGCCCTACTCAACACGTC
	TACGGAACTGCTGAGTTGTCTTCCCATAATGGTGACGGTAACTCTGCCTATGTCGCAATT
	CGTGGGTTTGTTTTTGACTGGGGCAAGTTCATGCCTCGTCATTACCCCAACGTCATTGAG
	TCAAGACGTTTGCTCAGCTATGCCGGCACCGATGTCTCTGGTCTTTTCCCCGTTCAGGTT
	AGTGCCCTTTGCACGGGCATTAACGGGAACATCGATGAGCACGTCGCCCTTAGTACTCGT
	ACTGCCAACTTGACTGGTGCCGCCAATGTCGTCGGTGATAAGGACAACACGTACCAGTTC
	CATGACTTCCGTGCCTGGACCAATGATTCACGTCCTGATTGGTATTACGAACAAATGACC
	ATGCTGCGTTCGCGTTACTACAAGGGCCGTGTTGGTTATACCCCCAAGACCATCAAAAGG
	TTAGCCTCTTCTGGACGTCAGATTGCCTACATTGGTGACGATGTTTTTGATTTCACTGAG
	TACAACTCTGGTGGCGGACGCACGTATCAAACTGGCAATGGCGAGGATGTACCCGAAGAC
	GCGTTGACGCAGACTCGTTTTATGTCAGATAAGGTCCTCTCTATCTTCAGCAGCGCTGCT
	GGAGGAGACGTCGGTGAATATTGGGACCAAATTTCCCTTAGTGCTACTGACAAGGCTAAC
	CAGTGGACCTGTATGAAGAACTTGTTCTACGTTGGTGCTGTCGACTCTCGTAACTCGTTC
	CGTTGCAAGCTCTCTGACTACATGGTCTTGGCTGTTTCAATCGCTCTTTGCGTCATTATT
	GGTTTCAAGTTCTTTGCAGCTCTTCAATTTGGCGGCAAGAACATGCCCGAGAATCTAGAC
	AAGTTTGTAATGTGCCAGATTCCTGCTTATACTGAGGATGAGGAGTCTTTGCGTCGCGCT
	ATTGACTCGCTAGCTCGTACCAAGTACGACGACAAGCGCAAACTGCTTGTGGTTGTTTGT
	GACGGTATGATTATCGGTCAAGGTAACGACAAGCCTACACCTCGCATTGTGCTTGACATT
	CTTGGAGTGCCAGAGAACATTGACCCTGAGGCCCTTAGCTTCGAATCCCTTGGAGAGGGT
	ATGAAGCAGCACAACATGGGCAAGGTATACTCCGGTCTGTACGAAGTCCAGGGTCACATC
	GTCCCCTTCTTGGTCTTGGTCAAGGTTGGCAAGCCCTCTGAGGTCTCTCGTCCTGGTAAC
	CGTGGTAAGCGTGACTCCCAGATGGTCATCATGCGCTTCCTCAACCGTGTCCACTACAAT
	CTGCCAATGAGTCCTCTGGAACTTGAAATGTACCATCAGATCCGCAACATTATCGGTGTC
	AACCCCGCCTTCTATGAATTCCTGTTCCAGATTGATGCCGATACCGATGTTGCGGCTGAC
	TCATGCGGTCGAATGGTTGCAGAATTCCAAGACGACACTCGTCTGATTGCCCTTTGTGGT
	GAAACTGCTCTGACTAATGCCAAGTCGTCGATTGTTACCATGATCCAGGTCTACGAGTAC
	TTCATTTCTCACAACCTGGCAAAGGCCTTTGAGTCTCTGTTTGGATCTGTTACTTGCTTG
	CCTGGTTGTTTTTCGATGTACCGCATCCGTGCAGCTGATACCGGAAAGCCTTTGTTTGTT
	AGCAAGGAGATTATTGAGGACTACTCGACCATCCGTGTTGATACTCTGCACATGAAGAAT
	CTGCTGCACCTTGGAGAGGATCGTTACCTAACCACTCTGCTTATCAAGTACCACTCCCGC
	TTCAAGACCAAGTACATTTCTTCTGCAAAGGCATGGACCATTGCTCCTGACTCCTGGGCT
	GTGTTCCTTTCGCAGCGCCGTCGTTGGATCAACTCTACAGTGCACAACTTGATGGAGCTG
	ATGCCCATGAACCAGCTCTGTGGTTTCTGCTGTTTCTCCATGCGTTTTGTTGTCTTTGTT
	GATCTGTTGTCGACCATCATCCAGCCTGTCACTCTTGCCTACATTGTGTACCTTATCGTC
	CTTATCTCTACCAACTCTGGATCACTGCCCCTTACGGCCTTCATCATGCTGGCTGTAATT
	TACGGTCTACAGGCGTTTATTTTCATCGTTCGCCGCAAGTGGGAAATGATTGGTTGGATG
	ATCATGTATATCTTTGCCATGCCTGTCTTCACCTTTGGTCTGCCCCTCTACTCATTCTGG
	CACATGGATGACTTCAACTGGGGTAACACTCGTGTCGTTGCTGGTGAGAAGGGCAAGAAG
	ATTGTTATTTCCGATGAGGGCAAGTTTGACCCGTCGTCGATCCCCAAGAAGAAGTGGGAG
	GAGTACCAACTTGAGCTTTGGGAAACGCAGACGGCTACTGCCAAAGACGACGCTCGGTCA
	GAGGTTTCCGGTTACAGCTATGCCACCAAAGCCCAGGGTCCTATGTCAGATTATGGTGGT
	GGTCACCTGGGCGGCTCGACTTACGGTCTTCCTCAATACGGCTCACGCATGTCACTGGCG
	CCTTCGCACATTGACAACCGCAACAGCCAATACGGGGGATCGCAATTCTTTTCCCCCGAG
	GATATGGTGGGCCTGCCGAGTGACGATGCCATCCTGGCGGAGATTCGTGAGATTCTCCGC
	ACGGCTGATTTGATGACAGTCACGAAGAAGGGCATCAAGCAGGATTTGGAGCGGCGGTTT
	GGCGTCCCACTGGACGCTAAGAAGCTGTACATCAACAGCGATCTGCTCGATCTATGGCAT
	CAGTACCGCAACGTTGCTCTCACCGTTTTTGCGGTTATGCTCATGGCTATTCGCCTGTAT
	TTTTCGTCTGAAGAACGTGAAGGTCTTATAGCTATTCCGAAGGTCCTGGAAGACAAGAAG
	AATAAGAATAAAGCGACCGATGTCAAGTCAACACCCCGCGAAACCCAAGCTGAAATACCC
	TTTGAAAATCTCCCCGAAACCAAGCCTGCACGCGACAAGAAAGCCGGCCCTAAACGCATC
	GTCGGTGGCCTACGCAAGACTACGTCGCCTTCAGGAAAGACTCGCCTCGCACGTGGCCGC
	AAGCTGCAGCCACTAGTGTTCTACTCGTCAGTAACTACCAACACGGAACGTATTGCGGGC
	ACATTCCTGCCGCAACTCAACGATGTCCTAGCTGCCCTAGATCTAGGCGAGGAGGCGAGT
	GCCCATGTCAGCTTGCTGAATGCCGAAATGCTGGATTTAGCCCAGATTGACTTCGACGAC
	TACTTTGTAGCGCCACCGGCGGCCAAGGAGGGTGTCGAGCTAGTATATTTATTCCTCCTG
	CCTAGCTACAACATCGATACTATCAACGACGCATTTCTACAGCATTTGCAGGAGACGCAT
	TATGACTTCCGCATTGACACGGCTGCTCTGGGCGGCCTTGCCGGATACTCAGTGTTTGGC
	TTTGGTGACCGTGAAGGCTGGCCTGATGAGAACGAAGGCTTCTGCTTCCAGGCCAAAGAA
	CTGGATCGCTGGATGGCTAAGCTGACGGGCGGCAAGCGTGCGTATCCCGTCGGTATGGGC
	GATACTAAAACAGACTATGAGGAGCGCCTGGCCGAGTGGCTACAAGGTCTGCAGGAGGTG
	TTTGTGGTGATTGCCAACACTGGTGGCCTTGGCGAGGGACTCCCTGGCAGCGGCGATGCT
	GATGAGAGCGACGTCGATGACGTGTCTGCCGACGAGGAAGAGGATAGCGAGGTGTATGCA
	GACCCCGCGGCAAAGAAGGCTTCAGCTGGTGATTTGGGTGACGTCGAGGACCTGGGCAAG
	TTGATCAAGGGCTCGACAGATCTTGCCGAGACCACAGACTTCACCAACTACGGAACTAGC
	AACAAGAGGAAAAAGACAGCGGCCGCCACGGCAGCGCAGGCCGTCGCCAAGGAAATGGTG
	CCAGTCAACTCCCCCACATATAAGTCGCTCACCAAGCAGGGCTATGCCATTGTCGGGTCA
	CACTCGGGTGTCAAAATTTGTCGTTGGACTAAGTCTGCTCTGCGAGGTCGTGGCTCCTGC
	TATAAGTTTTCGTTTTACGGAATCAACTCACACCAGTGCATGGAGAGCACACCATCTTTG
	TCATGCTCTAACAAGTGTGTTTTCTGCTGGCGTCATGGCACCAATCCCGTGGGAACTACG
	TGGAGATGGGTGGTTGATCCGCCCGAGCTGATTTTTGAGGGCGTCAAGAAGAACCACTAC
	CAGAAGATCAAGGTGCTTAAGGGTATGGCCGGCGTGCGAGCTGAGCGCTATGCCGAGGCT
	TTGCGTATCCGTCACTGTGCACTTTCGCTAGTCGGCGAGCCGATTTTCTACCCGCATATC
	AACGAGTTCCTAGCCATGCTACACCGCGAGCACATCTCCTCATTCCTGGTATGCAATGCC
	CAGCACCCTGATCAACTGGCAGCTCTTAAGGCCGTCACACAACTTTATGTGTCTATTGAT
	GCCTCGGACCGTGAGTCGCTACGTCGAATCGACCGCCCGTTACACCGTGACTTCTGGGAG
	CGCTTCCAGCGCTGTCTAGACATTCTACGCGCTAAACGTAACAAGCACCGCACTGTTTTC
	CGCCTGACTCTGGTCAAGGGCTTCAATATAGATGACGAGGTCGACGGCTATGCTGAGCTT
	GTTTCCCGGGCTTTGCCGTGTTTCATCGAGATCAAGGGCGTTACATACTGTGGCACGGCA
	ACATCAGCTAATGCTGGCCTAAGAATGCAGAATGTACCGTTCTACTGGGAAGTGTGTGAC
	TTTGTGCGTGCTCTGGATGCTAAGCTGCGCGACCGGGGACTTGACTACGGCATTGCCGCC
	GAGCACGCACACAGTTGCTGTATTTTGCTTGGCAGCGGCCGTTTCCGCGTCGACGGCAAG
	TGGCACACGCAGATTGACTACGATAAGTTCTTCCGCTTGGTTGAGGAGCGTGGTGCTGAC
	GGTGACTGGACACCTGAGGAGTACATGGGAGCTGAGACCCCAGAATGGGCGACGTGGGGA
	AACGGTGGATTTGATCCGCGTGATCAGAGAGTAGATCGGAAGGGCCGGCCGATTGAGGCA
	AAGAAGGAGCCAAGTGGATGA
	>Ccacaofunesta_C1593_02651-RA transcript offset:0 AED:0.18 eAED:0.18 QI:0|0|0.5|0.5|1|1|2|0|405
	ATGGTCCACGGACGGCCACCACTATCCGAGGAGGCACTGCTAGCCTCAGCCAATTTCGCT
	CTTGAGCTTCTGCCCGTTCGTCTAGCCCACCGCATCCAGGCCTTGCGGAGTCTGCCTTTC
	ATCGTTGTGTCGAACCCACACATCAAAAAGATCTACCAGAACTACATGCACTCGTATGAG
	ACTCTGCTTCCCTTTGCACGTGCTGCCAAAGTCAACGGCAGTAGCACCTCGGCTAGGTCA
	CACCTGTCGCCTTACCACTCGTACAAAATTACGTCCTTGGCTGATGAGACGCGCTTCACT
	GCCGTGCTCTCAGACTTGGTGGCCGCACATCAGGACACCATCCCAGTGCTAGCACGGGGC
	TTTCTAGAGTGCAAGCGGTATATTGCGCCCGACCACGTAACACGATTCCTAGACCAGCAC
	CTACGTGCACGAATCGGCACGCGCCTGCTCGCCGAGCAGCATCTAGCATTGCACTATAGT
	AGCCATCCACTAACAACCTCGGGTGGCTCCCATGCCCGTTATGCTAACCCACCAGCACAC
	TACGTCGGAGTCATCGATACAGCGCTGCAGCCAGCAGAGTGTGTTGAGATATGTGCGTCG
	CTAGTGGCTGACATGTGTGAACTACGATACGGTGTACGACCCGCGCTTGAAATCGACGGC
	GATCATTCAGCTACGTTTGCCTACGTACCCATGCATCTCGACTACATGCTAACCGAGCTG
	TTAAAGAATGCGTTCCGGGCTACTGTCGAATCACGATCGGATGCACCAGTGGTAGTCACC
	GTGGCCCCAGAGCCGGCTGTATCAGAGGAGATTGCAAAACCTACGCCGGCCAACCAGACA
	AATGCGGATGGCCAAGCAGGGGCCATAGTCCGGCTGGATGACAAGGCGCCGGGAGTGACG
	ATCCGGATCCGTGATCAGGGCGGCGGCATCGCTCCGGACGTGCTGCCCAATATCTGGTCG
	TACTCATTTACAACAGTCGCTGAAGACGATGGTTCCGAGGCAGTAGGCGTAAGCGGTGCC
	GTGAATGCCGGTCTAGGCTTAGGGCTAGCCGGCGTGTCCCCAGCTGGTTCTGGGGCAAGT
	TCGCTAGCAGGCTTAGGCTATGGGTTGCCACTAAGCAGAGCGTATGCCGAGTATTTTGGG
	GGAAGCTTGCGGGTTGAGAGTTTGTATGGGTGGGGGACCGATGTGTATCTACGCATCAAA
	GGGATTGGCAAAGTGTAG
	>Ccacaofunesta_C1593_02633-RA transcript offset:0 AED:0.48 eAED:0.99 QI:0|0|0|1|0|0|2|0|75
	ATGAAAAACAATGGCGAAAGCTCGAAGGACCATCAACGTACTCCGACGCCTCAGCAGAGT
	CTACTTCGGAATTCCACCAAAGTCTGCATTGCAGGTCATGAGGGCCTGTGTGGTGTCACA
	GCTGACGTACGCGGCCACCACATGGTACCCCATGGCAAGCAAGACGGCCCTGGACAAGCT
	GGAGGTTGTGCTCCGAGACGGAATCAGGGCGGCCTTGCCGGTCTATAG
	>Ccacaofunesta_C1593_02657-RA transcript offset:0 AED:0.01 eAED:0.01 QI:0|0|0|0.5|1|1|2|0|1449
	ATGTGTCCCGTAAAGGCTATTGTCCTGGGCACTGCCCTGGCAATGGCATCTACCGCCGCT
	TCTGCTGAGCTTCGCCCTCGCTTCTACTTCCCTCGCCAGGTTAAGCGCGAGTTCACAAAC
	TCCGACTCAAGACAAGGAGAGGTGTTTGCTCGCGCGAATAATGCGGAGTCCCAGAACAAT
	GAAGAGCTTCCCGTCTTTACGTACAGTAGTAAGAACGACGAAGAGGAGATTACGTTTGAA
	AAGTCAGTTGTTCACATTGCTGAAGTTCAAGACTCCAACGACGAACTAAGCGTGACCGAA
	GGCTATGTTGCAGCCTATAACAACAACCCAACTGCTTACTCGTCTTCCTCTTCGGACCTT
	CCGACAGAGTCAGAGTCATCGACAAAGACCAGCAAAAGTAGCACTGCTGTGCCCACTGAC
	CCCGCCTCGGAGACTACAAGCTACGAGAACGTGAAGACTACTCCTCTGGACCTTGAGCCT
	GAGCTAACCTCCTACCTCACTGTCACGGCCCCAACTGCAGTTGTTGTTCCTACAAAGCCA
	ACCAAAATTTCGGAGGACACTAGCTCAGACTATCAAAACACTTACGTTTCCCAGCCAAGC
	AGTAGCAAGTCTAGCTCCACTGAGCCTTTCGTTTCTCTTCCTGTCACCACAATCGATGAA
	GAAACTTCTAGCTCAACCAATCCCGAGACGTACATTCCTGTACCCACTTCTTTTCTGAAA
	GGAACTGGTGGCTCTAGTTATACCAAGAGCTCTAGCTCAAGCTCAGAGCCCTACACTACC
	ACCCCGGGTACCGTCCTTGAGAGCAGCTCAAGCTCCAGCTCTTCAGAACCGTTCGTTGCC
	CTGCCGACGTCTACTGACGCTGCAAGCTCAGGATTTCCAGAGTCTTATGTTACTTTGCCT
	ACGACTTCGCTTGAAGACACCACTTCTACTAGTGCCACTAGTACTTCCGAAAGTCAGATC
	ACGCTGCCTGCTACCTACGTAGACGATGACTCGACCTCGACGTTCCCCGAGACTCTGATC
	ACTATTCCTACCACTGTCATTGATGGTTCTATCAGCTCTCACTTGCCCGAGACATATGTC
	ACCGTGTCTAGCGTTGAGCATAGCTCGACTGAGGGTGATCGTGTTGCTACATCAACTAGC
	TCGTCATCGGAGTATGAACCTACATCGGCTCCTGCTGCCAGCTCTTCTGATCGTGAGCCT
	ACACTTGTTCTTGGTACTGGTCACACTACTAGTCGCTCTGTATCCGCTACTGAGACCTAC
	CACCAGCCCGAGCTTACGGCCAGCAGCGTTGAGTCTAGTTCTACTAAGCCGACCATAATT
	CCTGGACCTGGGGCCTCCACTACCAGCAGCAGTGAACAAACCACTACCGACTCTTTGCTT
	ATTCCTCTTCCTGAGTCTACTAGTGGACATGTTGGTACTGGGACCGCCTACACTAGTGAA
	CATGCCACTACTTCTGACCCTTTGCTTATTCCTCTTCCCGAGTCGACTAGTGGATATGTC
	GGCACTGGCACCGGTACTGTTAGTGAACATACTACCACTACTGACCCTCTGCTTATCCCT
	CTTCCCGAGTCGACTGGTGGATATGTCGGCACTGGCACCGGTACTGTTGGTGAACATACC
	ACTACTACTGACCCTCTGCTTATCCCTCTTCCCGAGTCGACTAGTGGATATGTCGGCACT
	GGCACCGCTACCGTTAGTGAACATACCACTACCAGCGACCCTCTGCTTATCCCTCTTCCC
	GAGTCGACTAGTGGATATGTTGGTACTGGCACTGCTCCCGTCACTCCTCCCGATGTTGAA
	ACCTCGAGCAATGGGTTTGTAGCTACTTCTAGCGATGTTCCCAAGGTCGGCTACACCTCT
	ACTCCTGGTGTTGAGACTACTACGAAGCCTGTTGTCCCATTGCCCCAGTCCACTACAAGT
	GACTATGCCGCTCCTGTTCCTGAGACTACTGGTAGCGGTGTTGCAACTACCACTGAGACT
	CCTCTGGTGCCCGTGCCTGTGCTCACTACCTCGAAACTTCCGGTTGACATCCCTCAGGTT
	ACTACGTCTCAGCCTACAGTTGACCTGCCCAAAACCACTTCTGAGCCTCTGATTCCTTTG
	CCTGAAGTCACGAGCGTCAAGTCTCTCCTCCCCCTGCCTGAGACCACCAAGGAGCCTTCG
	GTCCCTGTGCCCCAGTCAACTACTAGCGAGTATGGCGTCCCTGTGCCCAAGCCCACTAGT
	GCTAGCTCTGCAACTGAAATTACTGAGTTGCCTTTGCCCAAGACCACATCGTCTGAGCCT
	CTGGTTCCTTTGCCCGAGCTCACTAGTGTAAAGTCTCTCCTTCCTCTGCCTGAGACCACC
	ACGGAGCCTCTTGCCACTGTGCCTGAAACTACTGGCGTGCCTCACGTTACAACTTCTGAG
	CCTCTGATCCCTCTGCCTGTTTTGACCAGCTCTAAGCCTCAGACTGTCCCTGCGGATAAG
	ACTACCACTCCTGTTGTCGAATATCCTAGTAGCGGTATCCCATCTGCTACTGCCTCTGCC
	ATTGAGACTTTCCCCACGGAAGATGCTCCTATTCCTACATCATCTGCTGTTTCAACTGAG
	TCATCTGGCATTGTCCTCGGACCCAGTGGTATCATCTCGTCTGTCCTGGATGAGGTCTCT
	ACATCAAATGTCCCTCTGATTCCTGGCACTTCAGCTGATGAGACCTATGTCAACACCGCT
	ACTTCCGGTGCTGCCACTGGAATCACCACTCCGATTGGCGTTCCCACTGGATCTGCCACT
	ACTAGTGACCTGCTTCGTCTGCCTGTGACCGACTCTCTGAGTGAGGGCTACACCTCTGGT
	GGTGCCCCTACTGCCCCTGGTTCTAGCACTACTACCTCGGGATCCCTGGTTATTGCTCCT
	GAATCCACCACTTCCTATCTCCCTCCTACGGGTGTTCCTATCCCCACTGGTACACAGGAT
	CAGACCACTACTGGTGGCGCCACCGATGTTCCCGCAGGATCCTCCGTCATAGGCTCTAGT
	GCTGGTGTTCCTACAACGGGTGCTGAGTCTCTGATCACTGTTAACCCTGCTAACCCGACA
	TCAACTGGTCCCACCACTCCAGGCGTTGAGAGCACGCTGACACCTGATGCTCCTGTTGTC
	GGCGGTAGTGAAGGCACTGGTCGCCCTACCTCTGCCCCAACCAGTGGTGCTCCTGTTGCC
	ACTGGAACTGACACTACAGCTCTTCCCTCTGCGGCCCCTAGCTATGGTGATGCAAAGCCC
	ATTGACGCTTCATCTAGTAGTAGTGATGCCGTTGAACATACCACAGATGTTCCTGCTGCT
	CCTACTACTACCCTGCCTCCAGTAACCTCTATTGCTGTGGTCAGTTACATCCAAAACACT
	CAGGATTGGCTTGGTACTCAGCTTGTTCAAGACACTGCCGCTCCGACTATTGCTAGCGAT
	GCCCCGGCTCCGACTGCTTACGAGGCCTTGCCCTCAGACATACCTTCCAGCATCGACAGC
	GGTGTTGACATCGTTCAGCCTGATAAATCTACCCTTGTTCGTCTCTGCTTCGACCGTAAT
	CTCCATTACGGGTTTGTGGCCAAAAACTTCACCGCGGCTCAGCAGATCTTTGCCAACGTG
	CCTCACATTGTGTCCTATGCTGAGGATATTGCGTTGGAAGACGTCAAGGTCATGAGCTTG
	GTTCCTCTGCAGACAATGAACACCCTAGGATTCATCACCACTTGTGCTCACATGTATGTG
	CCGAGTGATATCGTGACGAAACTGTCAAGTGATATCGGTCTCGCAAACTCTAAAGTCTAC
	TCGAATCCTATTCTCATTGCCGCTCAGCTCGCTGCGACCATTAACACCTCCATTAACATC
	ATTCCTGGTGCTGATGAGGCTCTAGTGGGTAATACAGCTGCTCCAACTAATAGTCCTAAG
	AGTGGCACCAAAGGAAGCACTGGAAACACTGATGGGAAGACTGGTGAAAACGGTGGTCTT
	TTTGGAAGCAAGACCAGCGATGATGATAACGTCTCGCAGTCACCGAAGCAGAAGGGTGCC
	ACTGTTGGCATTGCTGTCGGTGCCATCTTCGTGGCTGCTGGTTACGGCGCTGCCATGTTT
	ATCGTGGCACGTCGGTATAAGAGCAAGAAGCAGTCTCACCGTCGGTCGTCTTCTATCAGC
	AACACATCGTCTGATATGCAGCAGGCTGAGGCTGGCATCGCTCCTCCTATGATGGGTGGT
	GCACTGATGAGTCGTGAATTCTCGTCTTATGGTGCCATGACGCCAGGCGAGCGCGAAAGC
	CATGGCTCTGGTCGTAGCGCTGGGCCGTCAGTCAGGGCTGCTGGCATTTCACCGCCTGTT
	GCTGCTGAGAACTCTCTCGGCTGGAACTAA
	>Ccacaofunesta_C1593_02658-RA transcript offset:0 AED:0.00 eAED:0.00 QI:0|-1|0|1|-1|1|1|0|283
	ATGTCTGTTCCTTGCTTTGAGGCCTACCGCACGCGCCTTCTTGTCCACCGCAAGCTCTCA
	TTTCTCTCGCCCGCTGACCACCAGCGCATTGACGACATGTGCCTGATTCTCGACCGCGTG
	TCTGCCGCTGCTGATGCTACTGGATATTTATCAGACTCTGATCACGACTCGGAATGTGAC
	TACAACGATGGGGAAACTTGCCCTTCCGACTGCGGATCTCTATATTCCCCCATGGATGAG
	CGGTGTACTGGTTGTAGCGAGGCAGGCACTTTGAATACGGGGCCAGCCACCGGGCTTTCC
	CCTGCGCCGCCAGTGGGTATGCAAGTGCGTATGACCTTGAACAGGCCAGGACAAAAGTTA
	CGTCGTGAGAGCCGACGGCTGGATAAGCAGACTGCGGGTACAGGGATTGGTGATGTGAAA
	AGATCCGCAAACACCGGCATAAACGAGCTCCAAGGTGAGCCTCTGTTGACAGTGGCACAT
	CTGATGGACATACAGCGAGCGCTAGATGAGGCGCTCATGAATTGCGGGAGTTCAATTGAT
	TGGGTGGCTTTGTCGGTTGAGTCGTGGGACGAGAAGATGAGAGGATCGCAAGCAAACGGG
	CCGCAGACAAGTCCAAGTGGAAGTGGGAGTGAGGGAGAACCCCTTACACTAGATGGCTTG
	GTTGGTGGTCATGCGACATTGTCGTTGTTTCAAAAGCTGCTGGAGCGCTACAAGGGGGTC
	AGGAATGCAGCAAAACGAATCGGGGATACTGGAGAGGTAGAGAAGGTTGATGGTCTGATG
	AAGTGGAATCCGGTGAAATTGCAAGACCTAGTGGCACGTTTGGGGAGGGAAGAGAAGTCA
	AGAGAAAACTGA
	>Ccacaofunesta_C1593_02660-RA transcript offset:0 AED:0.11 eAED:0.11 QI:0|0|0.5|0.5|1|1|2|0|345
	ATGTCAGAGTCTCACACTCATGTTGTCGGCTATTACACGATCCTTCCGCGTTCCGGCCCC
	GATCACGGCGTTCTCGCCATGCACGAGAAACTCAGTCGCAAATTCCATGACCGCGACTTG
	CTGCTGCTTGCCTTCCACCCCGACGAAGATATTGGCAAAACAAACATTTTGCCCATCACC
	ATCTACGAGAGCCGGCTGCTAACTAGCGCTGGAGTCTCGGTTAATGCTGGAGACAGTGAT
	GCAGTCTTATCTGGGACAGATGAGGCCGCTCCAGCCATCACCGCTGCAGCACCTATGCAG
	CGCCAATTCTACGAAATCCCACAGTACACCGTTGTCACTGATGATGCTGAGATGATTGGT
	ATGGACTTTGTAGCCGCCGGCGGTGGCAACGCTAAGGCTGTCACCAAAGTCGACAACGAC
	GATGTCAAGTCCAACACACAGAACACTCTGGTTGGGGCTAAAGACACCGCAAACAAGGAC
	AAGGACATGGAAAAGGGAAAGGGCAAAGGGAAAGAAGCTGAGATAGGCAAAGATGCCGCC
	TTGCAGCTAACTCGCGATGAAGAGGATGTTATTGCGGCTCTCAAAACCAAGGCTAATGCT
	ATTCGTATGCTTCAAGCCCGCGTCAAACTGCTAGCCAGCTATCTCAGCTCACTTCCAGAG
	TCTTTTGTCTCAACCGGCATTGTCCCCGCCGACATCCCCAGCACCAATTCGACACCCGAC
	CACAACATACTCCGGCAGATCCAAGCGGCAGTTGTCCGTCTCGGTCTTATCGTGCCGTCA
	GATGTCGATGCATTTAGTGCCGAGCTGGCTAATGAAGAAACTTCGATAGCTACGGTTGCT
	CTTATCAATGATGTGGTACAGGCCACTTATGATAGTCATTTAGCCAACCGTAATTTTGTA
	GCTGCCGATAACCCAACCCTTTCTGCTATGGCCCGGGGGAAGAAGGGGTTTGCTGCCCAG
	GTAAACACGCTGTTTTCAGCGGGGGTTAACCGTGGTCGGGGTGCTGGGAGAGATTTGGCA
	GTGCATATGCGAGACTAG
	>Ccacaofunesta_C1593_02662-RA transcript offset:0 AED:0.11 eAED:0.11 QI:0|0|0.5|0.5|1|1|2|0|243
	ATGACTCGTCTTGAAGACACCATCACCTTCCACCTGATTGAGCGCGTGCAGTTTGCCCTC
	AATCCTAACATTTACATACCCGGTGCTGTGGAAATCCCCAACTCCGACTTGAGTTTTATG
	GATTGGTATCTGTGTGAACAAGAACGTCTGCAGTCGCTTATCCGCCGCTACGAATCGCCA
	GATGAATACCCCTTCTTCCCTGATGCGCTGTCGCCACCGATTCTCAAGCCGCTTAATTAC
	CCGCGTATACTGCATCCCAACAACGTCAATGTCAATGATAGGATCCGTGTCTTTTATGCC
	CAAAAGTTCCTGCCTAAGGTGTGCCCTAGTTTTGACCGCGAGGACCGTGGTGCTAGCCAG
	GAACACTACGGCTCATCAGCTACCTGTGATATTGCTTGTCTGCAAGCTTTATCACGTCGT
	ATACACTTTGGAAAGTTTGTTGCGGAGAGCAAGTTCCGCTCTGAGCGTGCGCGCTTTACT
	GCTTTGATCAAAGCTGGCGATCGGGAGGGAATTGGTGCTGCCATCACTAATGCTGCTGTC
	GAGAAGCAAGTGCTGGAGAGACTCCGGCTCAAGGCATTGACCTACGGGACTGACCCATCC
	AAGCAGGAGAGTCAGACTAAGATCAACGTCGATGCTGTTGTGTCCATGTACAGTGATTTT
	GTGATCCCGCTGACCAAGGATGTCGAGGTTGAGTACTTGATGCAGCGTTTGGAAGGCGAT
	GATCAGGTGTAG
	>Ccacaofunesta_C1593_02665-RA transcript offset:0 AED:0.36 eAED:0.36 QI:0|-1|0|1|-1|1|1|0|321
	ATGCCAAGTGGTGCGCAACCACAGAAAGGCCCGTCAGCCCGAGCACTGAAACGGCGACTG
	GTGCGCATGCGCGACGAGAAAGAGGCTGTAATCCGTAAATACTACAGCATGGGATCTTCA
	TTCTCAGACCCTATTACGTCAACAATGTATGCACTTGCCTCCGAAATGGGCCGTGAAGAC
	AATGACTTGTTGTGGTTCTGCATTGTTGGGGTCTCGTCAATGGAAATGTACGGCCGATCG
	TCTGCGGGTCTGGCGGCCCCGGTTCGTGGAAAAGACAGCGTAGTCTCAGGGTGGCTTGGT
	GTGCGCGGTGCACGTATCCGACAAGTTTTACGTGATGAAGTCCGGCGTCTCAACCCCCCT
	GACGTGTCGGGCGTGGCATCGCCTGAAGAAAAAGGTATCATCCCTACGACGGCACGTAGC
	CCTGAAGACAACGGTATTCGCCTCTCACCCGAGCCCAAGTTTCTGCTCATCCGCCACTGG
	AGCTTGTACGATAGCATGCTACACTCTCCATACCTATTCTCGCGACTGCGTACGTGGAGT
	GAGTCGGGAATTAAGAGACTGCACAAGTTGCTAGCCAAAATGGGCGTGAGTCTGGTACAA
	TGCAAGCAAAGCTACGTGCACATGGACATGACACTCAAAAGGGATCTACGACAGAAGCTA
	CTAAAGTATGCGGCACTGTACAATTTAGAGGAGATGGTGCCGTCACTTGAGACGGATGGC
	AAGGACCGTGCTGGTGCCAAGGACGGCTGGGGCTTTGTGCGCAGCTGGGGCTGGAAGGCC
	ACTCTAAGTGCACAAGATGTGGTGGTTATCCTGGGCGCATTGCTAGAAATTGGCAAGGAT
	CGTGAAAGGCAAGATAAACAGCCGTACTATGGGTCTTCGCACGCCGATGAGGACGTGGAT
	GGCCAGGCGCGCACAGACGAATGGATCACGCGGTTTTGGCAGGCGTATGATGCACTTGAA
	GAGTAA
	>Ccacaofunesta_C1593_02666-RA transcript offset:0 AED:0.43 eAED:0.43 QI:0|0.5|0.33|1|0|0|3|64|144
	ATGAAGGCAAAAATCTACCGCCAGTTTTTCCCCTTCGGCGATCCTAGCTCCTTTGCAGAT
	TATGTCTTCAACGTCTTCGATAGCGACAAGTCGGGGACCATTGACTTCAAAGAGTTCATC
	TGCGCCCTTAGCGTCACCAGCCGTGGCAAGATGGAGGATAAACTAGAATGGGCCTTTCAG
	TTGTACGATATTGACGGCGACGGTCGCATTAGTTACGATGAGATGCTGAAAATTGTCGAG
	GCTATTTACAAGATGGTCGGTTCCATGGTTAAGCTCCCCGAAGACGAGGACACACCCGAA
[truncated: 191,954 more rows]
