# Supplementary material for: A repertoire of candidate effector proteins of the fungus Ceratocystis cacaofunesta
Source: Sci Rep. 2023 Sep 29;13:16368. doi: 10.1038/s41598-023-43117-7 (PMC10542334; doi:10.1038/s41598-023-43117-7)
Supplement: Supplementary file 3 — Supplementary Table 3. [file 41598_2023_43117_MOESM3_ESM.xlsx]

## Sheet: C. albifundus
A repertoire of candidate effector proteins of the fungus Ceratocystis cacaofunesta
Gabriela N. Ramos-Lizardo, Jonathan J. Mucherino-Muñoz, Eric R. G. R. Aguiar, Carlos P. Pirovani, Ronan X. Corrêa
Supplementary Table S3
	Prediction of the Ceratocystis albifundus proteome
	>Calbifundus_CMW17620_04345-RA protein AED:0.04 eAED:0.04 QI:0|0|0|1|1|1|2|0|596
	MLQALSGQPGATAATIVPAPLRKRLKDEAKRQKQSKSNSKASTQTVDGWELTVGVEIHAQ
	LNSPTKLFSAASVAPQPASHNCVNQHVAPFDLAVPGSQPLFQPPVLIPAIRAALALGCTI
	NTTSRFDRKHYFWWDQPAGYQITQYYEPFAQAGHIKLQARDGIAAEDGESTTVRIKQIQL
	EQDTAKTLSQPGDMHWIDFNRSGAPLIEIITEPDIHHPRTAAVFVQKVQALLKAFDACVV
	GMESGGLRADVNVSVRRTDDLANTPLGVRTEIKNLSTIKAIEDAIIAERNRQIRELEAGG
	TIASETRGWTLGSRETRRLRGKEGEVDYRYMPDADLPPLIIAPSLIQELRQSIEATPDTE
	IDMLMSKFGLKLKDALALTAPASEDKLEYFYNVVDALHVLQAKSGSIAMEDNFIDHKLSL
	LASNWVLHEFGRLAKAEKGLGATAEAVSTTPDKMADLVSIDHLAELLHHLHNGRITLGVA
	KEVFLFIFLDRLEVKNSSANSPPRLSISEYLENHNLWFTEIDALQYRELAQQAISNNAPR
	SHELLETDEPPKGRVMWLLGDMLRNGPLENMVPANAEKALREVLAELRRAQLREER
	>Calbifundus_CMW17620_04347-RA protein AED:0.00 eAED:0.00 QI:167|1|1|1|0|0|2|316|385
	MRLIALSAIILASTASAARPFLEEPDTGIDLALGDLSAGTLPPLDAMIGLNDFQWAAEKY
	LPIRNYTYYRNGAGGEWSYRNNLEVFNRYLLRPRTLANDITGIESSLTTTILGHNFSSPF
	FISPCARADYAHPDAELNLIQAANDANILYMESGFSAKTMEDLAASRGTGQTIFNQLYTN
	DNITATQILFDRVAASGGKAIVWTIDAPGSPSRQRASRFSVGSANNRFITLTWDVYHRFT
	NMTSLPIILKGIQTVEDAEAAVQHGVKAIILSNHGGRNLDGSPSPLEIAIEIYKKDPSIF
	SKIEVLADGGIRYGSDALRLLALGVKAVGLGRPIMFSNIYGKEGVAKAISLFRNELMNDA
	ANLGVGDIKKIDASYVNWTPNNWYS
	>Calbifundus_CMW17620_04349-RA protein AED:0.04 eAED:0.04 QI:0|-1|0|1|-1|1|1|0|456
	MLISVAAEFLLIAFTGVYALPVMLAGCPSFKPTTHTHISSISLPFPSVSSSSSSSSPLPT
	SSTLTATALATLPTSLAHRADVNSPNHTIYFFSKSTSTVTSPSALMEPSGHAYTQMTSKV
	SYATITPREANLPIPTDLSVVDLTDFTSSSSSSSSRPYLDINEAPSPVVSQITISSSSVT
	TSSELNVATAPAEISSEYKTVTFTQCQSGVVVASTAPGSGEACTTVYGLVPFDFSAIPTA
	AGASAITTTITGAASGNPIITIVIPANAESTTSPEPTTVPSVSTSDNASSTSVMLSTETL
	SSDSATSMETTATPTSDSPSSSSSSTDTSFVASGTRSVSSITTTTATITTLTGPPADSSQ
	KLSSSPTVVSNIGGKNNDTRDSSGDGGNDDSNSGDGSGDGQHSDSVSEGDLVNEPHDENS
	RTASVLVNAIVWPIVGIVTLGGIGLLVVTFSRKGKA
	>Calbifundus_CMW17620_04351-RA protein AED:0.00 eAED:0.00 QI:0|1|1|1|0|0|2|0|1547
	MSTRTRRGARRIVDSDDDESSVSNTSVAIKQQPPDSEEDDLSILPPTTSRRVTRSRTSLA
	SNASISTTTPPQASRATRGRSKKLSMAASEASDVSNMSLAPSETSDTSMAPSEAPDESRM
	SVGASDEVTMQLQEESQNLHRTAKPRRSTSGAGSELPGLVKSESSPHSTDIGSSPVKPQI
	KAESSPRASDTANLSMARPPSSQMASPQSPFKPIKAMDTVLERPMDIVLKARTMPQLAME
	DNTPKPRIVITYLILTNFKSYAGRQEVGPFHASFSSVVGPNGSGKSNVIDSLLFVFGFRA
	SKMRQGKISALIHNSAQHPNLDHCEVAVHFQDVLDRPGGGGSDVVPDSKLVISRKAFKNN
	SSKYYINDRESNFTTVTTLLRDRGVDLDHKRFLILQGEVESIAQMKAKAGNEHEDGLLEY
	LEDIIGTSKYKTPIEESATEVETLNDICMEKSGRVQHVEKEKNNLEDKKNLALAYVHDEN
	ELALKRAALFQILIANSQDNITVSEEAIAKISAELNAELEKHHGSEKLIKDLTKAFNKGN
	AEFEAANEEVQALVKQMTKFEQERVKFDEKRKFLGDKCAKLDNSIETAEQTVAEARETIQ
	VCAADIEARSSTVGDLEAQIQNEETELGRIRDGLKGKTQAYSDRIAILQKSLEPWIDKIN
	QKQSAIAVAQSEFNMLQEKANAGAVAMAELEAKSKSIRHAGREKEEELRQCQERKEQLEH
	DVTELEAEYKSLSEQEPRVRAKISNARQKADEARSNLSKSQTQGNVLTALMRMKESGRID
	GFHGRLGNLGVIDQKYDVAISTACGALDNFVTDTVEGGQQCIEYLRKTNLGRGNFMCLDK
	LRVRDMGAIQTPEDAPRLFDLVKPKEPRFRPAFYHALQDTLVATDLVQANRIAYGAKRWR
	VVTLAGELIDKSGTMSGGGTTVKKGLMSSKMVASTSPDVVAKLEQDRDALETKFQEYQEY
	MRDLETRLRGVKAEIPQLDTQMQKIGLEIESMSKNLTDTARRIKELGKEHQPSDAADNSR
	MAALEKEIARLNSDIEKLHGETASVEAEIKALQDKIMEVGGEKLRAQRAKVDALKEEISD
	NNEEISNAEVRKAKAEKQIVKLERDQAKARKELGTATHDLDALESEIANQDEISSDLKGR
	VDEANEALVGRKQELAQLKAELDDKTAELNETRAVEIEMRNNLEQNQKVLAENQRNLKYW
	EDKLSKLELQNIEDLMGSGPIVVRRSAAKKTKGKKKSRKVAPDEDEDVEMGDADEEEEEE
	EDSGEEEDEDEEGEEEDADEGEEGEEIALSKQPQELPRYSRDELADMSKDTLKREIAALE
	EKTQEVNIDLAVLAEYRRRVDEHAARSSDLASAVGQRDAAKKRCDDLRRLRLEGFMAGFS
	TISLRLKEMYQMITMGGNAELELVDSLDPFSEGILFSVMPPKKSWKNISNLSGGEKTLSS
	LALVFALHHYKPTPLYVMDEIDAALDFRNVSIVANYIKERTKNAQFIVISLRNNMFELAA
	RLVGVYKVNHMTKSVTIENKDYIERRPGRAQAQQLGGLGNQTTLVMR
	>Calbifundus_CMW17620_04352-RA protein AED:0.00 eAED:0.00 QI:0|1|1|1|0|0|4|0|414
	MAEALSEYTSFLIARAVTGAAGAGDVNGTAVLDADAKLRPGFNDNRGPGLRASCWVLGGL
	SLVFLALRVYCKFLKHRGLYWDDYLLVAAWLAVLATIVLTDVAISHGYGRHSWAIDPSEA
	NILSLSGLMSVTFAIAGQAWSKSSFAMTLYRIATPHMRWAIWFIVITLNILMMIVALFFW
	VPCDPIEKAWKPMVKGSCWDPYIVVRLYVVVSVYSGIIDITLAFMPWKIVMGLQMKLSEK
	LGVATAMSMGVFAGVSAFIKASYLPVLASPDFNYEGSHLVIWGIAETGVTIMAASIPVMR
	VLVREVVSTGGGNSGYNQTDPENLHSRSNHSHVHGHGIGTTSNAFAMHDASGMDGTGGKP
	RSSFSNAISSLKGGATKTKIPDVYGMTNISERSLPSSVSTMPLHPLGPQSVKKS
	>Calbifundus_CMW17620_04346-RA protein AED:0.00 eAED:0.00 QI:0|-1|0|1|-1|1|1|0|271
	MSFFIRMSPTRAAQSTVHQYIRCLSTSGPSFHNSGSDVPVWPTKPSPSPYEIFNLSPNSA
	YDKRLFAALVKLYHPDRHHHTESNIDGPTRLDRYRLVVLANELLSNPAKRRAYDTYGIGW
	VTPGTAHSGGPAAPADAHEAARQADRRWHSSNGNSAWRNATWEDWEAWREQQAGSTSAGA
	MKQNPVYMSNGAFATLVVVLIATAATMHYSHMESQSASLLHSRQKENQRIMTMLASRERA
	AADMSREERLLSFIESAGYEMKFEEKDSCMH
	>Calbifundus_CMW17620_04348-RA protein AED:0.03 eAED:0.03 QI:0|-1|0|1|-1|1|1|0|508
	MWAIFYYLSLALAWVYQLAEPQNWPFIFVFCFKFVRAIIHQFAYTFLSRPCPIPANPTYR
	ASDATIIVPTVDPLNVDFAECIRTTLEAGPGEMIVVTVGKGLLASLSQVMERYRACFPST
	KIRVCAIDEANKRKQISAVIASISTKITVLVDDHVFWPSRNFLAAIVAPFEDPSIGGVAT
	IKKVRRTAPGHFNFAAFWNMLGAIYLERHNFEIQSTNAIDGGIFVISGRTCAYRTQIFQN
	ESFQHNFTEEMFFLGKYGPLNADDDNFITREIVKAGWKIKVQNHPDARIVTTVGTYPKFL
	SQCLRWARTTWRSNPASMFTDDGSCWWRTPWTSWAVFVYTLFNFSLAIDSTLVFGLTQTT
	WYSDADPSTRMSMLVSLVLWIFAFKAQKLAAYFSDHPRDIGMFPLYILWAYYHSFIKLYS
	MFTFFDVVWSGRDLGKVSSNSKDATLAAATVTSRNRVLEMRGRGTPISDSPYGMDSDDDE
	ELSAPGYADVVGDKVYKFPLQLASWLHY
	>Calbifundus_CMW17620_04350-RA protein AED:0.21 eAED:0.22 QI:0|0|0.5|1|1|1|2|0|181
	MSRSLEFISHPSLIPDFSDDIIIVLALNATATPNADYALVLTYFTTVQPVIKSSRALDLL
	LTAMARTSVSQALGYSRTYSGPTRKLLFGKLISAVLGADGSKADAASAAELVSAVLDADE
	EQWFEQYLTHGDGKALKKARDTIVMRKLVTGRYQEAVAERGVSSQWGGVLEGVKNGLGGR
	V
	>Calbifundus_CMW17620_04353-RA protein AED:0.21 eAED:0.21 QI:0|0|0.5|1|1|1|2|0|264
	METISSTTESTITTTTFLNAETTVTVTSTITQLVASITNSDGEETIAPTATDSTSSSGTS
	SSSSSSSDSSGLSTGAKAGIGIGAGIGGAILLLLGIWYIMKRRRDRPVVSRDEINGGMSE
	VPMGQSSHGADTFAHNFPSPQSASAAAALGINRPDSSSPPLHKNHYVPSPASSPSNAGNM
	GKSPTAGSPPGTAFNHTMPGSPHTATPPAAGYAEMGADERVEIGEGAPRVHHPNAAEIDS
	RPLNMTHQSGPVPEVYEMPAVTYK
	>Calbifundus_CMW17620_04354-RA protein AED:0.00 eAED:0.00 QI:0|-1|0|1|-1|1|1|0|568
	MDSFYEKPMERSRGTPLTRMLLSGEMTQERQSELTSKERFDRWMINEGYRRFFVFVFAVL
	QVLVFSFAAVNFSRKENLVTARNTFGFTFVIARSAALVLHVNIALILFPVCRTLISLARQ
	TPLNGIIQFDKNITFHIVTAWSIVFWSWVHTVAHWNNFAQISAKNNLGFYGFLVANLVSG
	PGWTGYIMLVALMGMVMTSMEKPRRANYERFWYTHHMFIVFFFFWSIHGAFCMIQPDFAP
	FCSSVGPSAIGVFWQYWMYGGFAYLAERIAREVRGRHRTVISKVVQHPSNVCEIQIKKAN
	TKTRAGQYIFLCCPAVSLWQYHPFTLTSAPEEDYISIHMRIVGDFTRELATVLGCDLGGG
	KDKVKGSNVVGTDADGIDPALRRVLPRVYVDGPFGSASEDVFKYEISMLVGAGIGVTPFA
	SILKSIWYRMNYPKERTRLSKVYFFWICRDFGSFEWFRSLLLAIEAQDVDQRIEIHTYLT
	ARIKADDAVNIMINDANAEKDAITGLRSPTNFGRPNWDMIFRGVRKLHTPAECGVFFCGP
	KGLGSALHIFCNKYSDPGFSFVWGKENF
	>Calbifundus_CMW17620_04355-RA protein AED:0.13 eAED:0.13 QI:0|0|0|0.5|1|1|2|0|353
	MAAYRDENYDREILREMGSLGFLGSTIEGYGCAGVSTVANGLITRAVERVDSGYRSGMSV
	QSSLVMGGISEWGSSEQKERFLPAMATGELVGCFGLTEPNHGSDPGSMEAVARPHPTKKD
	MFLLSGSKTWITNSPIADVLMVWAKLQDPESSSNGKIRGFLVERKDCPVGTLDTPKIANK
	TGLRASITGMIHMDNCPVPAANMLPTIEGLRGPFACLNSARYGIALGVMGALEDCIARAR
	AYALERRQFKGNPLARYQLVQKKLADAAADAAYGTLAALQVGRLKDAGRSTPEMISLIKR
	QNCDAALRGARSLQEIFGGNAVSDEYHVGRHVANLFVTQTYEGQSDIHGELCQ
	>Calbifundus_CMW17620_04356-RA protein AED:0.47 eAED:0.47 QI:0|-1|0|1|-1|1|1|0|121
	MRPTTVRTLCMRLAGRSQSQDRVHLPLSQAGLRLDAKMAVSVQSPGPSLLGIQSRGFASQ
	GSEPVYDWEDPLLSKSLLTEDEVAIYETAEKYAQERLQPRVLRESCPLFHYLCFLSVWMA
	R
	>Calbifundus_CMW17620_04357-RA protein AED:0.03 eAED:0.03 QI:0|-1|0|1|-1|1|1|0|555
	MSVNMPNRMETYYGLVRTPADAIKLFEACRVGILPRVQRRLSEKERQAIRPGSVFVWDER
	EAGMRRWTDGKSWSASRVSGSFLTYREMEGKRSSGFGAPLSAPRRNAGRTPDSGRGSDED
	QDNNEPEGYRYKPDGLMKQSFSITAQNGQHLHLISYYTRPGSHNLMMPTTDPSLRQIVPP
	KGMYPDTTWCESGSPAVMNKAPIAVQSYMQHLHGGHVAHGRQMPPHMSPYQSQQPQYPPQ
	HPYGAYPPSPVATPPYNSVPYSAAPPYYSAPPHAPHMVPPPPHHGGPPPPSSSRPHMHVQ
	PPMNGHHMPHQSQYPPASPQYSSHPPPPTPVSATSQHGSSLYSHGPPPVPTTMSPFKSSG
	EPVRTSSHEYSPHMSQQSQPQPQHQHQPQHQPQPQHQPQHQPQHQHQHYAQHPHHESAPI
	DPRMHNGPARNPHGPLPPITTVANGKPPLPAPVLTVSPVSGNAVPMGTNSAGGAPPSISG
	SPSYRSLSHSPPRSASSDNKSNLTALLHHEDSPVQQQQQQQTTTLPSIKTSGIGPASGAE
	QDARAIGLLNKKFRV
	>Calbifundus_CMW17620_06689-RA protein AED:0.00 eAED:0.00 QI:0|-1|0|1|-1|1|1|0|119
	MLATAATAALSALHGYIAVLEIFLWTKPPGRRAFGLKAEFAENTKVLAANQGLYNLFLAA
	GLAWGLVHPDAAFASQLKVFFAGCVSVAGIFGAATSSKKILFVQGVPGLATLGLSMLGL
	>Calbifundus_CMW17620_06690-RA protein AED:0.45 eAED:0.50 QI:0|0|0|0.5|1|1|2|0|98
	MLLIPIITIMSLPSHASVTYKSNRPSDNPATAYVRLLHYNDVYHLEQSSAEPVGGLARFV
	SVVNEYRESAETKTAGLVTVFSGDAFNPSLESSVTKGE
	>Calbifundus_CMW17620_06691-RA protein AED:0.25 eAED:0.26 QI:0|0|0|1|1|1|2|0|360
	MLPNHDFDFGVAQFSHLTSKCTFPWLLANVFDPALGDNVPLGGAKKTHWMTTPTGVRIAF
	LGLGEREWLATINSLPPNIIYKSASAVAKEIVPKLRADGADLVVCVSHQREPNDNKLAEN
	TDGLFDLILGGHDHYYAHAYIKGTHVLRSGTDFKNLSYIQGWKRTDGSGKWDFDILRRDI
	CSDVAPDAEASALVENLTASLKHDLAKPVGWTAVPLDARFVTVRTRESNMGNFVCDIMRG
	HYGADAALMASGTIRGDTIYPPGVLLVKDITNCFPFEDPAILIRVTGQAIWDALENGVCQ
	YPALEGRFPQVSNIVYKFDPKLAPGKRIVEAKLGGSPIVLDKKYTLATRGYMGRGKGKLC
	>Calbifundus_CMW17620_06692-RA protein AED:0.42 eAED:0.44 QI:0|-1|0|1|-1|1|1|0|172
	MMRQYFMGLRTVGKWRYLSTHWDAIAQKLVPLESADTTNTQKSLGKPDETAEVKNEAKKA
	DESTGLAGTSAWNKWLNRRLGIGRRPVNDNGSVVDGETGAGDKEADDQDDNDDDEVDKID
	SEILLLRKFFGKWARKARVNTAVCDAAKQEDLAVDWTRVIAPKLEGRIVMVE
	>Calbifundus_CMW17620_06694-RA protein AED:0.00 eAED:0.01 QI:0|-1|0|1|-1|1|1|0|981
	MEFDEFDDDELDDLTDGALLELEQQAIQATQAQAVGSTQQPQSHAAAQAQAQAQAQVQAH
	EYSSTKPAAPYVPYNYNALAPGSSRHLPPQRTPAVSAMPMRPPPGGSVRPQLPPKQQQQQ
	QQQQQQSVSGPVVSQLLNGSIRPQPTQFNRPHPTQYNRPQPTQYNRPQPTQYSRPPASQS
	NPNRPFVHPYPSQQTKSIQLSQQSYQSRPAAPHASQTYAPNSTLPLNVAEDDTSDALELQ
	RRISLLTQQLNSAKGETAIVRSKLERTSKDHEVSLAAVRQRHDAQISIFKQTLEAAQTAE
	NIAKTELKFLQQELRDSDSRNRRPVGVRDNHQSGLSAVSTSTSTSLAGKPPTTPRKATKT
	WALADGFDDIDLAPSPGKRASRSVSGILPSGLERTPTKNKRKRNVIDSPVPQLDMEDYGD
	FGVKADHAMLDGGNAHPQTVSPEAGKHATAVPVPVSVSVPVPSFDFLKLILDHEARVHCS
	TLESLFSYHLPSRPHASLGASILHSLPTMGSPTQPLQVLADFASHIVSLLGACVDDEYPA
	PFEPLATILGFTLRLHTWSIVPALLPNIVPTIISALTQLFANRSRRTSAPNTALGASVAL
	LELLHLTALGCSVASDRPDKPPGALRKQLWSAMTRDVVVLGLSPRHWTLPAEIVLMLDIL
	ATSSLSESIGPISADMEPSKVAAVVFERITKLLTLDAQALTPGPTPHNHQPHDRVEQDNE
	TEVQPAQLRAVHIAALRTLLAFSQSDFGIRSLAADPHVTRRVAIILTTAVEALYCVSGRT
	PCTIYSDADLRLDSSADQGSVDSGSPPPTLGFGAHELDETATVIDLAMSILYRLVTYGSS
	STLLQGETSGVQPTRKAASSLSFDLRVKLSSHGCEELDQLIVALSRLNFADEELFYEARI
	EPETGDKAMRVLDFLVSPQEGSDIAALFYTQAEAEEGDEAEMEAPAQEGDKDDGMKKGDK
	RVRPSTAANLGVAEVISIDDD
	>Calbifundus_CMW17620_06693-RA protein AED:0.11 eAED:0.12 QI:588|0.5|0.66|1|0.5|0.33|3|0|196
	MCLDLGANVFTGLDCVPNPVFVPKVYSLPQFVFLPPGFNFSFTTEPMMFHTLALATFASL
	IAPFGGFFASGLKRTFKIKDFGDSIPGHGGMTDRMDCQFIMGFFAYMYYHSFIAIHKASL
	GSVMETAITGLTVEAQIELVRGMAKHLNNQGVWGAKVRQGIPTYRHVQRPFWSEEILTNN
	LACLQTLECLSDSMTQ
	>Calbifundus_CMW17620_06695-RA protein AED:0.00 eAED:0.01 QI:0|-1|0|1|-1|1|1|0|1012
	MTMLSSALDGNFLEVLQSPVAAQVIADFGASLPVSTSSSPNLQLSPLDTASLNLSDVLAV
	GIAALNAFLQANVTGPVLVNPVAIDALFRDVMAKSSERLLLSSLEVNGVAPYQYAPFLPL
	FGLARHAILNITPKLSPEAQTITMEGNKISVSWWTMRILVWHYKLLAQPNLGSKSAFVRS
	SQWTDVPDLMSGVTMAIEAVCIQVLGSASVTENSVLEASSEWSCEEQAELLLEISNSYLM
	LGIEDKARVALKQASRLSGLKHVLSGALGKRTKWQEKDTSQLVVLAKSATKVESDAKEAR
	PKALDLNDDTLLETISFKQTTEDKASSSFRATDSSTESELEAEISPDNQPRLIPLDSAIL
	LTEASIKDAFSPMDGLTAEEVLPYAVRVLADTEVNWQIYTQALIVRSRIEVNRSRTIERG
	VLQLQAVVDQVVVDTTSPLVEEPAPSSTEAANPNALAVPTLTINGDSTTAEPPVSAPTSF
	FPALKESDSAPATTRLRYINSLLTPPRWHLESELAYCWAGVGSLVSALEIFKRLRMYAEV
	ALCLASTEQAGAEEGRGGGGESKARGLVRWRLFEATKEENRGSMPNDISSLKPTDFMGPL
	KAEKDLPSDAPRLLCILGDLENEASHYESAWDVSKQRYSRAQKNLGEHYIQLKQLDKARE
	AYRKAVHANRLNTELWGRLGDLELRLADYEAAAEAYTRAIGAANGTVGGEDARTWSNLGS
	ALWSLYREAMQEIAENKAKGTSAAPKPAVAYDDEEEEEEEYDEDAQYSKPSRLLQQALSA
	FKRGSALNRENWRIWDNIITLAARMKPAALLDIVPAVQRVAEIRATEDALDVNVLRLLLT
	EGILDKEKVNDTRDGPYILPRGSIEKSIYELFEKTVVPLITYRDDLWEIISRARAWRRDF
	AGAIAASEAAWRAAVGTASSGSLAAAASTATAERKDWTKDLEAWKVVVQRTDELVSMLEN
	YSAEVEDIGTKWKFKARNAVRSVLGKAKDQWEDTEGWTTLQGLMDGLKTTRS
	>Calbifundus_CMW17620_06696-RA protein AED:0.48 eAED:0.99 QI:0|0|0|1|1|1|2|0|76
	MHSATIDGRHFAEEFIRRKKLADKGIVEKNGTSNSGATGWSEVAKKNSTVREQSVESSMS
	GAGFKVVPGRKKAGKK
	>Calbifundus_CMW17620_06697-RA protein AED:0.10 eAED:0.11 QI:0|0|0|1|1|1|2|0|1380
	MIPLKLMTSNANNGSNANKDGHSHAQGTGANGRKNVTHSNSNQPSNTFGLNLGHTSGLTS
	PTSNSNSSRPSVRRRESGDQYGSLNSPQTSRFPRDDNTSWIGNRNKMSELRESSTLEGDE
	NSEHTPVPQSARDPPKGGFFGTVGSSSKLSAATSGGGPFMIGVTSSSSTSGWPSTASGQN
	TPSMGSFGNFALPGAPLVGPIGGAKSSTVAAAGARESRLAHLIPGKDIESSVSSNTQSKT
	ATSAADGNLEQGRSWRRPRTDTDPFSDSGRMGATLLSGSQGDSPPMPSRSANMPFETPTK
	SGGGLGTGIGDMGMSSLSLGQGGHDNDGQDQFSPSATNPYRSPAGGDRDRAEEQEHLQHR
	QDEAHGSGNIGMDRQMGGIIGSTGADQNSSGYGGPRPFGGNPIFDGSDRSQTSSAGPKTY
	TGLGAIGGWPGSATVPNVGTPDRERGGGFGSAFGSSIFPPIGGDIPTSGFGGSVFGPPSN
	GPGAIGAPSIGRRSKLEALFPVSMQTQMQPQDHEESDMRQGNLGPIGRGGFPTIGRDTDS
	PMRTSNRGFDELFSPPGPPSSAHPLYGGHDISAPGTGPAGGTQATTQSTAFNGLPSTGAD
	RQGTASTGPSRQMVMPDRMRWVYLDPQGQVQGPFTGLEMNDWYKANFFSPDLSVKRVEDP
	EFEPLGSLIRRIGNSREPFLVPQIGIPHGPPTQSSHFGQTPTGGVVPPLSSVIPAYGRTL
	TAEEQNNLERRKQEEQFVAAQQRDFLLRQQAMGPKFPYGTAVGVPGLQHHSSTHSLHSQP
	GFGNMGPLGVGVHQPIAAGFPQFFDGHLGPGMPQGMSGPREGEISGMGELDRQVSAFGGH
	PGASGGVSHGTAPGELGGLFNSQGPSNSAAELDGSSLRDSLPATNNLVQDEEGFKDRIQE
	FERLRQDVNSGLDQQHIIEEEQRQQQQQRHDDNNKEEYETVSDAHRSPNVAAQAEAETEA
	EAIMAKAEVEDVNVVRAAAEFQEETETRNSVAASAPSTSPFDDKNSSYNKALTSDVSIAS
	ESEAKNEKCAEYDSQHEEYAHFVESSQSGQQGSDLPMPFPPPPGAASPALSSPTPMQPPP
	LAPWAREANESRKGPSLKEIQEAEAAKAAKADQAAAAARRAALEQEVADTRERERAMASM
	QTGLPTTSTWGQASASPAATVSSPWVRPATRSGSSISTTVQKQKTLAEIQREEELRKAKA
	AKESALMTSVAGSTGSTTGSTGKRYADLASKGAPSSASSSSILSGSGGAALSSTSIPNPA
	AATTVIGGWATVGAGGRVKTPAVPTTAGPSRAVSTATPKPTTAKPTILAKSGTTTAKSDA
	VAAQDEFNKWLMRELRGLSDGIDGKCYQLSDSVNLKKKSHANWCPRSFYLCGHPHAASFR
	>Calbifundus_CMW17620_06698-RA protein AED:0.52 eAED:0.84 QI:0|-1|0|1|-1|1|1|0|217
	MANLLTRYQLSSSRNRRDGRSFNGTRTFRRSTTTTPSGQSISSNASAQSPNPNPISSSST
	FPVSGSGIDQSSNLQTTTTNPPGVPYSMANFEQNSTIPARYGKNQILEIFCDSNPQLSFS
	ADVASSLYMDGWAPGQAATTTAQPAAQSNGSAVASSGVRQWGKPSDTSANQEPDMCWMPS
	QPDFKPLGLQDFTAEEKEVFDFAALGPSFDIYIPQFC
	>Calbifundus_CMW17620_06699-RA protein AED:0.21 eAED:0.22 QI:0|-1|0|1|-1|1|1|0|128
	MVAASTLVTVLAATGSTMAAALVPREELPCMEPSLNFKEWTVSDLTYGWITTKTTPAHAF
	TNTEIKFNVSSDALSNPIECTGATTIPEFRGDQWFDCPGTIVSNMRFSYDSASLMLKLAS
	GWLCDTKQ
	>Calbifundus_CMW17620_03699-RA protein AED:0.31 eAED:0.31 QI:0|0|0.5|0.5|1|1|2|0|108
	MAGKEYLQSKEDRKKLDGLYECILCACCSTSCPSYWWNQQEYLGPAILLQSYRWLADSRD
	ERRAERKQALDNSMSLYRCHTILNCTRACPKGLNPGLAVATLKKELAL
	>Calbifundus_CMW17620_03702-RA protein AED:0.01 eAED:0.01 QI:108|1|1|1|0|0|5|0|343
	MVRYSKLAFRQTVHQFGTDLCYTPMILAKEFNRNQVARDSDLTISSVGIQPPTVVQFGAN
	DPQELGRASSLVVPFVGGVDLNCGCPQGWACAETLGAALMERRELVRDMVVETRRRFTAD
	GWTREREGGKGRSISVKIRVHKDLRKTMDFIDTVLGSGSEPLPDWITIHPRTRYTPSSTP
	IFTDSLNILLEKYSARLPILLSGDVFSMSDLPLTPNTFTASETVESFVPRPSNTGLRGFM
	SARGLLANPAMFAGYEACPWEAVGTFLNNVIKAPLPLALTLHHLSEMCSPGMGTDKSALL
	TKAEKTHMMTLTSLLDVIDFLDNIMEGRGYKGGVKRYEQSDHN
	>Calbifundus_CMW17620_03704-RA protein AED:0.16 eAED:0.16 QI:0|-1|0|1|-1|1|1|0|295
	MPCELLTLDLMDVSGEQQHSVAHGINKVRLASEADGGRVIDIEALNLHKDDDAKHLDPNY
	CGGCYGANPPPSAMKAGCCNTCDEVREAYAQASWAFGDGSGVEQCTREHYKERLEEQRHE
	GCRVEGGLHVNKVIGNFHLAPGRSFSNGNMHVHDLKQYMDSNEQGGGNHDFTHIIHALRF
	GPRLPESITNERLDNINPLDNSNQRADGPNWNFMYFVKIVPTSYVPLGWESKGHMVNSDQ
	DGFASGSNGGVIETHQYSVTSHKRSLEGGTDAAEGHEERQHARGGIPGVFFSYVS
	>Calbifundus_CMW17620_03705-RA protein AED:0.07 eAED:0.07 QI:0|-1|0|1|-1|1|1|0|616
	MDPPRPPFLELRSISSSSQRSIKPSMRSPRLHVAGEAPPELSPLDAFALQSRLLAKKLEE
	SNKEGRRMSRLPPLTSESPLVVQSRSEYFRTMSQDSLSENDDSPAVNEPASGLGVRTEIE
	EPLPEMRPRSMHPRMSHMPPIDQEAPVPQFSEMMRGRVSTLSNNGPVNFGVRREASPEMI
	DSRDDKFLTPSEKRSPSHDSHLAPISPSPSRSPPKNEASTEMTGLAPPRAIYPRRSSSIL
	SGPSADDDQTASVYSRSPGSRKMSSSSSVHGGGYGSVLGPRSPSVTPSTTSELRRPSFNF
	SRPISRAGTPSLDLPFPTRQTSSDSQPAFMNPDEIAHTPVSMNSEAFESFEESRSPGSTY
	IYSTYTLPRGKTIQRSVPLDATSVSEFGGSPKSVKSAVSGAPPSPPTRPSSSASRVTQSN
	LTLPGSEEESSRKNLASPMNESAKLRTAMSSVPSDTASTIRPHNSSPPTAAEMSAEEHLD
	KGIECHENGSLNESTYHLRIAAKQNNPTAMLLYALACRHGWGMRPNQKEGVEWLRRAAEL
	AQEEIAEDEEHAKEGKKVNTLENKTRKAQFALSIYELGVSHMNGWGIEQDKKLALKCFEI
	AGSKLSYPLVSSFSAN
	>Calbifundus_CMW17620_03707-RA protein AED:0.12 eAED:0.12 QI:0|0|0|0.5|1|1|2|0|1697
	MRFNDDSEARPVQPLVKIPVSAPISHLAFTSDEKYLLVASHHSSSVAVYETASLLGGDQS
	SAFELSISDVAVRILCPNVAAEKAELCAVVTENGILHMLNLKSRSISSALVSDVSCVAWS
	TKGKQLVAGKVNGTVQQMTPDGDIKAEIPCPDGFHGVHVSSIQWLENHLFVAIYMTVTEN
	PPTSTYYVITRQPPSSYSFRKLPDPVDPFGSEKAPHHSILRLKDFPPNLQNVLVVSSTES
	PDIGLLTRSKTPLSTDFESDSITGVFTMTEMLDDTRRAGLPMDANCNNSIPIGMALDLSA
	RDTVYKPIPSEEIDESPGPVPAVWVLTNEGVLVGWWLIYNESIKEGTTYPNMAALLPDLE
	EPAPLQPPTPVTPATPAPPPALAAPAALSSTPSAFGAPSAFGNASTTSAFGNASALGFKA
	SPWGASDTASASPSTTSKFGTSGFGNTPAPSAPPAFGQPSSLGAGQSAIGAKPPAWGSSS
	NASSTAPAFGQSGFASYGGTKSAFGAPSTSTSSPLGSSAKSGGFSSFASTGSGFSSFGGT
	GGSSGGSIFGKPSGTAPSPFTSTSNTDTAFKSTGSSGFGSSQPFKLQSSFQPQKTDDDED
	ATSDTKQSQAGSLFGSGFGAALNTSNLQSKDQDMDEAETTPAKTPSKSIFSAAAAITTPE
	VKGHFGTASGSFGSTKIPSQSIFGQPSTVNTQTPPKAEPSAISQSVFGSSPTPNSTPKTV
	HESTTPETATKPSFGQSSSRFGQPSTTPSQMKSIFGTPKPAQESTTPATTGKSIFSQPSS
	GQEPSTPTAPASIFGQPSRGFGQPSSTPSQTKGIFGNPSPQQESTTPLKSGSVFAQPSKI
	PIPGATRTSIFGTPSSSTPPAQSATNVFAKSVDKSKTLFGSSTALGDNGKEEDEEAREKD
	SPDSDKNEEEEFDEEEDQEEEHHEDGESEEEPFDEDDSNSEESTTPDSKEKSFKPTLSSF
	KASGSSQKGASSIFDSTTPAKTTMFFGKATTPPTKSKIFGQTSESSTPAGKSKSTTLAKN
	PFAASTTPTTTPAPSRFSFISSTSAPVPPESTSKKSYTAGDSSSSASKKGVSDDDLTFLK
	PSLPKSTAKSTEKSTSVLEDAPLPPDPRPLTKKPAGRVGGIGKKSNFRKPPPPESEDESE
	EQESDDEEVSGPHDGNDLESDLEFDGSAVHVSKEISPSSSGRTHSSFSGLNGPFTLVSKP
	STSDKTSLFSESLSKPSAIFPPPTQTSPRSPSPMRSAVPPRIMRAEGTRSVSAPGLASNV
	AGRGVTSKAFGSSILGSKDSQIEENSFLSQQRKAKAKKDADEAQPLIDDEDDEVQKLLAS
	ELQPTLEIDQLMAHTDVAPPAHDSIPAQVEAVYRDINSMVDTIGLNARSVTQFVLGHSQT
	NGVQRQKEDLEIPDDWVLCNLMDLTDIVEIDLANDLEQARVSNPEQKKNVCSDLMRSMSR
	LRSKQQDLQVILARLDPNQAEMYQNLPLSPEQAAQQNELRREFAKFTQKLAEVEEALTLL
	KTRIATISQASGKGKGASGQVPTVEAVMRTIGKMTTMAEKRSGDVDVLETQMRQLRLTSA
	SATPSRDLVLAASAGSSTPRTPQRYNKRASLFSPDRSMTSSASTMLFSPATPRPGYSSLL
	ANSNGPFRASVSMTPVRDLALTPVAMASPVRRKLSGFSREEKVQLMSKRARKKAVLGKLK
	AQVQEKGVRVWEMETAE
	>Calbifundus_CMW17620_03711-RA protein AED:0.00 eAED:0.00 QI:0|1|1|1|0|0|2|0|1230
	MAPSDISAKSGTSMEWDHQYNTLRRENLFRHPPTDHSAYPLLQQAVNPHIEAFDAIFRSS
	TGRSLLDHAIADIGHKEFADNAEGSRNKLTVRIKSVDMQKCFLPPSNTFAKNREIYPSEC
	RERHATYRGRLTAVFEYQINNGEPREFQRDLGLVPIMVKSRKCHLRGMSPAELVKHKEES
	EEMGGYFIINGNEKLIRLLQVNRRNFPLAVVRPSFTNRGVGYTQYGIIFRSLRPDETSQT
	NVLHYLNDGNVTFRFSWRKAEYLLPVVMLLKALVDTSDREIFEGLIGPAGSKAVENTFLT
	DRVEILLRTFKTYNLHTKDSVRAYIGEKFRPVLDVPETMSDYDVGTEFLRKVVLVHLGNT
	NVTQEQDYDKFKLMLLMIRKLYAMAAGECAADNVDAVQNHEILLGGFLYAQIIKERLDEI
	IGHSLRLALNEYLRSNPANNFTSSGFQADFPSKIFRKVNDNIGRAMEYFMSTGNLSSPTG
	LDLQQANGFTVVAEKLNFMRFISHFRMVHRGSFFAQLKTTAVRKLLPESWGFLCPVHTPD
	GSPCGLLSHMAHKCKIITEAVDASAVPALVYQLGAVESSAAAGDENVPIMLDGKMIGWAS
	LPVAKRIADSIRHWKVEGSHNVPLYLEVGYVPKSNGGSFPGVYMSSTASRMIRPVRYLPL
	DKEDWVGPQEQPYMSIACVDQEIKSGQTHVEFLPTNMLSILANMTPFSDHNQSPRNMYQC
	QMAKQTMGTPGTAIAHRTDHKMYRIQTGQTPVVRSPLHNAYGLDNFPNGMNSVVAVISYT
	GYDMDDAMIINKSSHERGFGHGTIYKTHVCSLKSDSRSRTARSITKMFGFPKGAYVKDKH
	LEALDEDGLPHVGRMVREGDVLCAWHTIEVDYNGNYVNHDGQVHFELYKDSETGFIDQVR
	LIGAESGTEPLQQVSIKIRIPRAPVIGDKFSSRHGQKGVASQRWPSVDMPFTESGMQPDT
	IINPHAFPSRMTIGMFVESLAGKAGALHGLAQDSTPFQFDEMHTAGDYFGEQLIKAGYNY
	HGNEPMYSGITGEELHVDIYIGVVYYQRLRHMVNDKYQVRSTGPIVQTTGQPVQGRKRAG
	GIRVGEMERDSLLAHGTAFLLKDRLLNCSDYAEAWMCRRCGSFLSVQPVVPRFLSKQRKV
	ASVRCRKCAIRADEAKADELQGETWEDGQGVQYIGGDDTSMVAIPGVLRYLDVELAAMGV
	KLKYHASTDDVVRKGVRKPLKWDGQNLGSA
	>Calbifundus_CMW17620_03712-RA protein AED:0.18 eAED:0.18 QI:0|0|0.33|1|0|0.33|3|0|416
	MLHLPFQSWRSTQRYPTSNNADAVSQNTLAAKELDAQTNSLQQRIFTLLSRNEGYHAFSS
	KVFNSTEGRPHESIEAIHDVIHVSTGGRGHLYYIPFSAFDPIFFLHHTNVDRLTAIWQTM
	YPDEWITQYPAGENSYTTEVGDMVDANTPLTPFYSDAEGNFWTSNMARDTRVFGYVYEDT
	LGFPLNTSSASMSRKTLVSAIVTKYGHAGVGGIINAKQRRDTGADPRRWRTKFRVQEGKT
	LDTAPDFSRHSLIPDPPAEAIMNGDKYYEWLVNVNVPNRALESTFAIHFFLGPPPENVHQ
	WGSARNLVGSVSVFAMLGMGNPKNQVVGTVPLTSALLKIISMGWVLSLDQQNVLPFLQKN
	LHVRVAKDSTEAIEPDKVPGLVIKIAKAEVKISATGEELPSWGPVQDLFTLPPSSK
	>Calbifundus_CMW17620_03713-RA protein AED:0.24 eAED:0.27 QI:0|0|0|1|1|1|2|0|91
	MKLMNTAMRNVRMTISGQEPLSLDSMNIRGSTIRYFLLPDSLPLDTLLIDDAPKPKNKAR
	KEADRGGRGAPRGGRGGRGRGGRGRGGRGRM
	>Calbifundus_CMW17620_03715-RA protein AED:0.05 eAED:0.05 QI:43|1|1|1|0|0|6|0|735
	MASRTFSRSLRAARQIAAVPAVQQRTFIAARSIARTAVKAAVSGPSQQVRGVKTIDFAGV
	SEEVHERADWPQAKLLEYFKNDTFALIGYGSQGHGQGLNLRDNGLNVIVGVRKNGKSWTD
	AIQDGWVPGKNLFEVDEAITRGTIVMNLLSDAAQSETWPAIKPQLVEGKTLYFSHGFSPV
	FKDLTKVDVPKNIDVILVAPKGSGRTVRSLFREGRGINSSFAVYQDVTGKAEEKAVAMGV
	AVGSGYLYKTTFEKEVCSDLYGERGCLMGGIHGMFLAQYEVLRERGHSPSEAFNETVEEA
	TQSLYPLIGNYGMDWMFEACSTTARRGAIDWTPRFKDALKPVFNSLYDAVKDGSETKRSL
	EYNSAPDYREKYEAELEEIRNLEIWRAGSTPRTEDELAGTEWMGRTPAKPIMRFWFKCEN
	LQRVGAFKVRGAFHAVEKLKREPGWKEGGGNHAQALALAARESGIPAHVVMPSISPASKI
	AATKGYGASVYFSGPTAPEREQLAAEVIEKTGARLVPPYDHPDIILGQGTVGLELQAQAS
	EMIAEAAARGSMQNSPTTPEPALPHAGRFPPPGKTRLDAIMAPVSGGGLLSGIALSAEGT
	GTAVFGAEPSFEGADETRRSYITGERIAQVSSLTIADGLRAPVGVLPWGIMYERRLVKQI
	FAVTEEEIKKTLKLVLERMKMVVEPSGVVPLAVALWNEEYRSLVEQEGGEDGWDIGLVFS
	GGNIAVDALVKLYGS
	>Calbifundus_CMW17620_03716-RA protein AED:0.49 eAED:0.49 QI:0|-1|0|1|-1|1|1|0|125
	MSLTNAHPLQAVQAARKASLTLATLPVSARNDALTLIHDHLLDAKDAILAANARDLENAQ
	AAAREGKLSASLVSRLDLGKKGKFEDMLKGILDVRNLEDPSKLLIVWSPLVRHPGPFALE
	PLLRC
	>Calbifundus_CMW17620_03717-RA protein AED:0.18 eAED:0.19 QI:0|0|0|1|1|1|2|0|282
	MACVISAALTASASVPNDAVQLVTTRDIIPQLLEFDRYIDLVIPRGSNELVRYIKSNTKI
	PVLGHADGICALYLAADADPAIAVPVITDSKTNYPAACNSLETLLVQESALDTLFPAVAR
	DLVAHGVTLKCDTATKAALAAAAPEISVEDATEVDFRTEFLALTIAVKAVPDVDAAVLHI
	NEHGSHHTDVIVTQDGAVAERFMAGVDSAGAYWNASSRMADGMRYGFGTEVGISTNKIHS
	RGPVGLEGLTIYKYKVRGGGHVASMYGDGEGKKQFLHQKMPF
	>Calbifundus_CMW17620_03700-RA protein AED:0.12 eAED:0.12 QI:0|0|0.5|1|1|1|2|0|155
	MKVYAELDGKPLSLSGTNVGIWSGVSEVLSVSNTGLSDSTFAVGDGSLQTSVGVNKTTRN
	DGSPTYLQPLVALPDSQAVESFSSNLFTIEQLNETADARFYTVAWQDARGWLAGPVRENQ
	ETGQPEGWSIFSRPNTDGVVVQTYMPVEIIAKVAI
	>Calbifundus_CMW17620_03701-RA protein AED:0.22 eAED:0.22 QI:0|0|0|1|1|1|2|0|369
	MASQTSIEQCWQGSNTVSLPDLRTEDADVRAFFNTWVSELVTNYSIDGLRIDSAKHQETS
	FWADFEAAADVFLLGEVYSGDPAYVTPYLNYMPGVLNYPMYYWIQRAFQSLGATTSELVS
	GVNTMKSSTSLTNQLGSFTENHDVDRMASWTSQSSDIGLAKTTIAFTMLMDGIPIIYQGQ
	EQGFTGTGIPANRAPLWTSVNTDNERYTWITTINQVRKALIANDGQYTVFQAVPFQPTST
	SIALRKGQDGKQAVSVFTSGGSSSSNSVTLSGSNTGYTANQALVELFSCTELTASSDASI
	TTVLSSGLPKIFYPKSELLLTNLCPGISRDGITATATVTATSNACETPTTVAVSFTETVT
	TVLGDTIKM
	>Calbifundus_CMW17620_03703-RA protein AED:0.19 eAED:0.19 QI:0|0|0|0.5|1|1|2|0|324
	MALNCRPVLTLASIQSLPEPTDSASSAVRNLHNYEIKGRRLRVDFSNEGGTEDEDGESMS
	FGGMNAGLGPATTTSGGPGTTPTGSASVLNTSTSLPPLPAGKELPPGVTCADQISRTLST
	LPASQLLDILSQVKLLATNEPNRAVELFEAAPQLAYSIFQALLLMNLVSPDNIYSVVDMN
	SLAAAAVAGPPAQQPAVAPSQVQLPSSGSVPPSMGSGYPNNGYGVPPVAAPPQMPIPTAP
	AAYNRQQQQQQQQQQQQQQQQQSYSAAVVPPPPPPAPSAPVGGQDSDALMRAVMDLPQET
	IDALPETERMQILALRASYQAQSR
	>Calbifundus_CMW17620_03706-RA protein AED:0.07 eAED:0.08 QI:0|0|0.5|1|1|1|2|0|238
	MAIAADTRATSGPIVADKNCEKLHYITPQIWCAGAGTAADTEFTTAIVSSNLELHAQSTG
	RKPRVVTCMTMLKQHLFQYQGHIGAYLVIGGVDPTGAHLFTVHAHGSTDKLPYVTMGSGS
	LAAMSVFESQWKPDLNEEEAVKLVSDAILAGIFNDLGSGSNVDVAIITKDKTTLKRGYIR
	PNERTPKLNNYKFQRGTTAVLNEKIIKKRDLSKFIDITDVLEIGKSKPEEAEKMEVDG
	>Calbifundus_CMW17620_03708-RA protein AED:0.07 eAED:0.07 QI:0|0|0|1|1|1|2|0|609
	MELPALKPFSEIQDAFDQLPKPLSNNALLHDFLRENFGLAGGELQALDKSTLETDATFLE
	KIEDPVLREFTQKVIDIWPDLTRQYVGNTNCDDCPSSFIPVKKPFVIAGGRFREPYYWDT
	LWIIEGLLRTGGTYVELARNAIENFMDLVEEYGFVPNGARIYYLNRSQPPLLALMVKTYF
	DHTHDLEFMENALPVLEKEYNYWMDQRSVSIKIGGEDFVLNRYNVKNTQPRPESYYEDYV
	AANNASYYSESGTVYPGTPLNDSNIADLYSNLASGAESGWDYSSRWLANPSDAIEDKYFP
	LRSLNTGNIIPVDLNSIMYGIESTMATFMLKTHNDTGFRIWNQRSINRSLGMYKLLWNED
	IFSYFDYNLTSNSQVVFVPVNGDGSDKYEDGVNGAPKGMKILRSVSSYYPFWMDAAPTKI
	LWNSHAVKKAFLPVMHQLGKSSGGIPATNVHSGQQWDSPNVWPPHMHILISALRGVPRMG
	GWIDSSREELQELSLKLAQRYVDSVFCTWRATGGSTSDMPKLSGLSENSNGIMFEKYSSQ
	SINSAGSGGEYAVVEGFGWTNGVLLYIMDEFKNKIQRPKCNDAQPVKKSKKRAVELSSFD
	AEWVKRSMD
	>Calbifundus_CMW17620_03709-RA protein AED:0.28 eAED:0.28 QI:0|0|0.5|1|0|0.5|2|0|274
	MPASSLSGAMMVRVTPSNGIHLTLEDIIPHVTLGDDIHTCPTRVISLENTLDGLIFPPSE
	ISRIAAYASEHSIKLHCDGARLWEAVAAGSGTLRELCAPFDTVTMCFSKGLGAPVGSILV
	GSASVIKHARWTRKAIGGGVRQPGLLTAAARVAVDTTFGVGPGGEGGKLKAVHEVARKVE
	SLWAGFGGKVTCPVHTNMVWLDLAAAGCSDARFVGLMEAEQLKAFGPRLVVHYQVVEMAE
	QVLEKLERVFRKATDRSEGGPDTRKGQKNMYKSH
	>Calbifundus_CMW17620_03710-RA protein AED:0.23 eAED:0.23 QI:0|0.8|0.83|1|0|0|6|0|68
	MATQFQRLVSISKSSSEAMSHSNVGTSAASLVSGPCGSDIAETLVRLSTLLTLPTWSKWS
	SHETSSMH
	>Calbifundus_CMW17620_03714-RA protein AED:0.00 eAED:0.00 QI:0|-1|0|1|-1|1|1|0|251
	MLPTPDTSHVPIERVYEPAEDSFLLLDTLSAPSETSWLASHFPANSPTPLVLELGSGSGV
	VLAFVTAHAQLIFGHANILTASADINPHACLSTVTTVSKACTEHKKSAGSYMCATNADLF
	GPWRSGMVDMLVFNPPYVPTPEMPSKPMTSKTDTEIAKDTHAQFERDEYFLALAYAGGKD
	GMETTDKVLDALPDVLSERGVAYILLCRQNQPDQVKDRIKSLGSEWRVETVGTSGKTAGW
	EKLQIVRAWRE
	>Calbifundus_CMW17620_03718-RA protein AED:0.00 eAED:0.00 QI:0|-1|0|1|-1|1|1|0|822
	MTIPLTLATESSLNIASSNSATPASSTELLSPSPSNLTTSSTPSTTILPCKRPFGSGSVS
	ASSLDMAITDSLTEAQSTASVSPNNENHTHLQSQSHASQPRPDHRMSRVMSGTELSPLKL
	LGGGDVRSPSACSTGSAGSGSGDNNFRTSISSNHPISPSEKTVRSPRKFPEKRFPVRVTS
	PSSQTRTRAGSEATTAHSMSPDRPTLSIGEALLDNGNLAKAIQIFEDEDKAMTTPPASLN
	SATGGVANGLNHDHDAIMEDDESTVANDNDMSNYSNFSAIRLGQSPDIQDQAAAARARGS
	SPMHQPTSSGGNTTNLLMDFTDNLRHPHGSLNKTPSRRPVSMMPSTSSDYSQPSNAYPPT
	ATPGRQGGNLLDFDIPPMPTPRSIPSVTPRELESLKSQFLSEISSLKASLLGKEAEVQSL
	KAAVGDAEKRVGESMEQMREERTMRETLAVEKEGWEHRGRELETVLRKLREDYATTHRER
	EEFESKLNESEGRREMAEMMAQEAESKMAGMRAGQQQLQAAAAQATAPGAPKGIASRSPA
	AATAREVEVAVERVARELHTLYKGKHETKVAALKKSYEVRWEKKVADLETKVMELEQEND
	RLRGSHHDQTPKVDPAQVQAEEERRAQAAHDQATLRQLEAEVDKLEAVLREVSRDNGDLR
	QMLEQERIEKGELVQLAEEMMAMQASMPALQQQQQQQQQQHGHQDRHEQVSRTPARPPAR
	SPARSSTGNITAPRPPSAASASSTGSGGNGSSSANLRTPAKPRPMSMIATSSMSRPSGLR
	APGIAGRGGVAERGKPGGAIMPRPGATRSSMMPAMPGQRRVG
	>Calbifundus_CMW17620_04318-RA protein AED:0.11 eAED:0.11 QI:0|-1|0|1|-1|1|1|0|414
	MDFHNQSPFEPVQMRSASGVGPNMSTSHSLNQLTPINPINHHQYSSHAQWANNATPTSTS
	AHHYPASMYQAPASASSNSTATINNLLNDTTSNTAHSTHSQHPQHSLPHPHPHSHQLPQI
	QAHAQVTQAAHAQAYEMMGFGRPPSMSPTTFTDSAYSSSASPSSPTYTLASPASPLGLPH
	HFGLGGSSGPNSARGSMSAPRQTPGGRSFSHDSTNMMHPSALAAAAQQHQQQHQAASNVH
	SAGLYQFDHGASNAFTPRTQTSYNSAQTGAHPAHGPQDYSLLDPNAGAPSNNLSAVTSAG
	MQHASAAASTAGMMQPLRQQTQQQPQQQQQQQPSSPVEPNHQPSFRELMGQFSSKKRSGP
	QRKHQCRICQHAFTRPSSVDIHIRSHTGEKRKFLLQRCDCHISTSSILLTPFLF
	>Calbifundus_CMW17620_04321-RA protein AED:0.20 eAED:0.20 QI:0|-1|0|1|-1|1|1|0|420
	MSPQNRGDRDGRRDRERDRDRDSHRERRRTRSPEYRGSRRRDDEPDAYSSSRSHRERERE
	DRYSGRERRGGDREWDRERGSERSSRRERRGDDDDRSSRRERDRDGGFGEERRRDRGGRD
	RRGGGANGGGANGGGGGGFDEFPSNRERRTPSPPAKREPTPDLTDIVPVLERKRRMTQWD
	IKPPGYDNVPAEQAKLSGLFALPGAPRQQQQQQPDLTRLQAFVKDNTTTTPTNNATLKPT
	NARQSKRLLVSNLPSSATDESIMAFFNLQLNGLNVIESTDPCILAQKSKDGSFAIVEFRE
	SNDATVALTLDTTLMEDLGTENGNANGASAGLSIRRPKDYIVPDYIDDGSRERGVVSNVV
	PDSPNKISICNVAPYFTEEQVTELLVSFGEIKSFVLVRDRHTEESRVSLLPACHKPPFIS
	>Calbifundus_CMW17620_04322-RA protein AED:0.00 eAED:0.00 QI:0|0.75|0.8|1|0|0|5|0|78
	MRDVHEECSKFGTISELKIPRPTSGSSKQSPGVGKIYVKFETKEAAGKALRALAGRKFSD
	RTVITTFFPEENFEVGLW
	>Calbifundus_CMW17620_04323-RA protein AED:0.38 eAED:0.40 QI:0|-1|0|1|-1|1|1|0|87
	MGRLHSKGKGISASTIPYSRTAPAWQKTTPDQVADQICKLARKGASPSQIGVVLRDAHGI
	AQVKVITGMFSLHISRFTRFQLLIRPR
	>Calbifundus_CMW17620_04324-RA protein AED:0.37 eAED:0.38 QI:0|0|0|0.5|1|1|2|0|94
	MISLAPELPEDLYNLIKKVSFIPVCRFQAQPVLTNLQAVTVRKHLERNRKDKDAKFHLIL
	IESRIHRLARYYRRVAQLPPNWKYESANASTLVA
	>Calbifundus_CMW17620_04327-RA protein AED:0.01 eAED:0.01 QI:0|-1|0|1|-1|1|1|0|231
	MYSSSQYGVPQQAMHYGMPPIQAAAMAATAAASGTNTNGFEYLANTNITQRSPKDKRDPR
	SPDNRRLSQVSSPTTTVTTAAMLNHASRAVSNPVTATAPPMETVEPAVAPAEETPLYVNA
	KQFHRILKRRVARQRLEEQLRLTNKGRKPYLHESRHNHAMRRPRGPGGRFLTAEEVAALE
	KGKNGELSTDGSGDGPGSEALGSASGTKRKASESPTSAAKKVKAEGQKVQT
	>Calbifundus_CMW17620_04328-RA protein AED:0.00 eAED:0.00 QI:0|1|1|1|0|0|2|0|403
	MAGTVRQPIDEAALARYLSTAAPTISQPFTVKQFGLGQSNPTYQLTSLPTVPGGKPQRHV
	LRKKPPGALVSHTAHKVEREYRVLSALSNASRSESSRKNSAPVVPVPKTVCLCEDSSIIG
	TPFYVMEFVEGRIFEDFLMPDVVATDRAAMWRQAVIVLSALHAVDYKKIGLETFGRPNGF
	FPRQVATWKAVCEAQQKVRDVKTGEPVGRLPYMDELLQYFGDPKNQPRDQSCLVHGDYKI
	DNMVFAREGTEIVGLLDWEMSTIGHPLSDLCNLLVKFILARQSEVAAASGISITKVVGAA
	GNLLAVSDPAFLPGRTPGLPSIDEIVSWYAASSGYDPRIGNELVYGMAFTIFRLAAICHG
	IAARYALRQASSAMARHNGLQMVPLAEYAWALVLATKKPTLKL
	>Calbifundus_CMW17620_04329-RA protein AED:0.23 eAED:0.23 QI:0|0.5|0.66|1|0|0|3|0|102
	MEDGHIFPEPLVLSGCWLHGALCHVHLFAHIWSRRRRGRSQHPRHRPPSYGSSDSRTTTG
	FQLDVKQHGFPVDSCHDLGFCIVDVSIGLVFLRLSYGLELAQ
	>Calbifundus_CMW17620_04330-RA protein AED:0.32 eAED:0.32 QI:0|0|0|1|0|0.5|2|0|293
	MALTVAFSFLGNTLFLTVFVSVLTNHFAQISCNSSAEIQFRIAVSTLEAVKSDATFAYQP
	PFNIVAIFMLVPLKFLVSPRWFHKIHVAAVRAVNLPTLVVISLLERYVLETFRHLPPERD
	TGSDSTSRTDPETPDTALPATNLKKGKVLWKKFHFTAHPDLAAVFDFPPSDSIEDAIAAD
	DEFTHHLIRRQYVRPKTRRDSTFGSLSQTTPITSLSGAAGAVGVGPQQSEVTELSRRLDM
	LENRSARIESLLEKLVANFPPASSEERASMRPGDGFVLSESPSQVSPLQSHET
	>Calbifundus_CMW17620_04332-RA protein AED:0.32 eAED:0.32 QI:0|0|0|0.5|1|1|2|0|129
	MVVVRKAVRPWTPRESLVPGTVLILLAGRFRGKRVILLKNLDQGVLLVTGPFKINGVPLR
	RVNSRYVIATSMKVDLTGLDQAKVDEISSAKYFTADKESQKAGEEAFFKNGEKPQVRFHN
	NYYQRCWSE
	>Calbifundus_CMW17620_04319-RA protein AED:0.00 eAED:0.00 QI:0|-1|0|1|-1|1|1|0|1192
	MSDSDFETVRKLQAERNATAAAKKIGSSRFDQTSQRASTKQNLTDAGDSELYDTGDKFAG
	YNTSIAVLDDDEEMANDGVDTRRNLTGQYTASRDIIDEFARGDGVEEDDVLAGKGERTNR
	IADRETDYQKRRFDRALTPTRADPFAEGNGANYRDVMEVRELEREEERVRKAIEDKQRET
	ALNGNGNEEQATLKDGQGDTVRKRRQRWDVAEPTKTTDSAKSETGAAVAEVKPKRSRWDQ
	APAPEAAPKKRSRWDQAPTAGGAASTITPDVVPAPVLPTDIRNHVYTDEELDAMLPGEDQ
	GYKILEPPPGYAPTRVPTHRAQLPQPASGFTMQDPETVRLSGKSMPAQIPGVGDLQFFKP
	EDMVYFGKLADGADENTLSVDELKERKIMRLLLKVKNGTPPMRKTALRQLTDNARVLGAG
	PLFDQILPLLMEKTLEDQERHLLVKVIDRILYKLDDMVRPYVHKILVVIEPLLIDQDYYA
	RVEGREIISNLSKAAGLATMISTMRPDIDHVDEYVRNTTARAFAVVASALGIPALLPFLR
	AVCRSKKSWQARHTGVKIVQQIPILMGCAILPHLKGLVECIGPNLNDDQTKVRTVTSLAI
	AALAEAANPYGIESFDDILNPLWTGARKQRGKGLAGFLKAVGYIIPLMDEEYANYYTSQI
	MEILLREFSSPDEEMKKVVLKVVSQCANTEGVTAGYLKEHVLDEFFKSFWVRRMALDKRN
	YRQVVETTVDIGQKVGSGEILERIVINLKDESEPYRKMTVETVEKVVASLGAADVGERLE
	ERLIDGILYAFQEQTVEDVVMLNGFGSVVNALGMRCKPYIPQIVSTILWRLNHKSPTVRQ
	QAADLISRIAMVMKQCGEDALMGKLGVVLYEYLGEEYPEVLGSILGALRSIVNVVGIAQM
	QPPIRDLLPRLTPILRNRHEKVQENTIDLVGRIADRGPESVNAREWMRICFELLDMLKAH
	KKGIRRAANNTFGFIAKAIGPQDVLATLLNNLRVQERQSRVNTAVAIAIVAETCAPFTVL
	PALMNEYRVPELNVQNGVLKSLSFLFEYIGEMAKDYVYAVTPLLEDALIDRDQVHRQTAA
	SVVKHIALGVVGLGCEDAMVHLLNLLYPNLFETSPHVIDRIIEAIEAIRMAIGPGMMLNY
	VWAGLFHPARKVRQPYWRLYNDAYVYGADAMVPYYPNLDDELLDRPELAIIL
	>Calbifundus_CMW17620_04320-RA protein AED:0.00 eAED:0.00 QI:44|1|0.66|1|0|0|3|0|431
	MLPRSTWAAEWRKIPLKLADLSIDTTLRCGQSFRWRKLDDGWVCTLRGRVVRLRQDETAL
	YYQSVWPAHKPIPKDNEDDTEGLIRHYLSLDVDLQALYREWSAADSHFKKLAESFCGIRI
	LSQDAWEALVSFICSSNNNISRISQMVQKLCIEYGPFVAKIGDEVFHDFPSPEEMAGEDV
	EATLRSLGFGYRARYLADTAKNVANKPKDWLNNLRNPENPSYGSSIINHNATYKQAHKEL
	LKLKGVGPKVSDCVCLMGLSWGESVPVDTHVWQIAVRDYNFGKGKPKAFALSMYEPVGDL
	FRDLWGSKAGWAHSVLFTADLRSFSDQKAATSSKTTVKKEEIKDEPDEDKMEVEYQPRKR
	RNSTEPSASKSSKKSKRELTAAKRVGVATVKTETYEDTKIKSEDMDIDMMTPEPERPTRR
	SARLRGVKMEE
	>Calbifundus_CMW17620_04326-RA protein AED:0.00 eAED:0.00 QI:0|-1|0|1|-1|1|1|0|234
	MATTTCKPKLPQLSTPVNSNFPLSVSGSSLLSAKPLSATDGRTPISPPLAYVEYLRTWSM
	NSPRTARPSSLSGNTTPSTSSSHSDCSCKAAASAAIAAAAGEDTGAKKTLTLETPLTAPV
	VPPSPFTRVPMSAPAHGASFPSLKVPPSPSVALSPYSTDSPSSALSASFSSRSNIKFDWD
	SALSTALKARSNAGEARKQPSRTSVRHIREVVTRTVTYTPRMKPAPKGKRRHLD
	>Calbifundus_CMW17620_04331-RA protein AED:0.00 eAED:0.00 QI:0|-1|0|1|-1|1|1|0|804
	MMQARLQLTSTARRALRSRAISSAFSQRIPTSSLSAALIAANNITHNINAQLSQSRSYAS
	GGRPHPPGGTHRMDMSGGEQKSALEEFGVDLTARAKAGKLDPVIGRDSEIQRTIQILSRR
	TKNNPVLIGNAGTGKTAVLEGLALRIVQGEVPESIKNKRVVSLDLGSLIAGSKYRGDFEE
	RLKRVLKEVQESNGEVVLFIDELHTLLGLGKGEGSIDASNLLKPALSRGELQCCGATTLA
	EYRMIEKDVALARRFQPILVNEPSVQDTISILRGIKEKYEVHHGVRITDGALVAAATYSN
	RYITDRFLPDKAIDLMDEASSHLKLQHESKPEDILVLDQKIMTIQIELESLRKETDIASK
	ERREKLQNDLKAHEAEREKLNKMWQAEKAEVDSVKRIQSELDSARIDLDKAQREGNFGRA
	SELRFGIIPNLEQKLPKEGEPRTESGNLIHDSVTADDIAAVVSRVTGIPVTKLTSGHIEK
	LVHMEDLLCESVKGQNEAIKAVSNAVRLQRAGLSGDNRPTASFFFLGPTGVGKTELCKKL
	AGFLFSTESAVVRFDMSEFQEKHTISRLIGAPSGYVGYDDAGQLTEAVRRKPYAVLLFDE
	FEKAHRDISALLLQVLDEGFLTDAQGHKVDFRNTIIVFTSNLGADILVDANPMHPYKETP
	EGDVDPSVRKAVMDVVQGSYAPEFLNRIDSFIIFKRLALPAIREIADIRLKELQGRLDDR
	RITLDVSSEARDWLAEHGYDPKYGARPLNRLITTEISNTLADRIIRGQLVHGQTAKISVK
	DDKSGLTFEAVDAAVAPKAGSPAQ
	>Calbifundus_CMW17620_04333-RA protein AED:0.00 eAED:0.00 QI:0|1|1|1|0|0|4|0|706
	MSSEDLKHFLADAPPSVVRLEIEKHFNVLDEKLKRYAHYISKASFAGTRIVLRQISPESE
	PIYDFIISLHKACNGNWKALAANVGITDTDLNAFLQYAGMFLGNNGNYKSFGDSKFIPRC
	NESVFAALASASPEAEKFYKATNGAIFSTDKPGLLHLGYPDAGHMTTYYPNSPSITKDEI
	DAVSSWMEKKGLLPENTRLAKTPQGAFNILIASANKEVPATGGDIGKETSFTVEGGLLDG
	KTINLVYGDYTAEMKMAADYMSKAHENAANENQLKMTEAYSKSFGNGSLLDFKDSQRFWI
	RDKQPMVECNIGFIETYRDPAGVRGEWEGFVSMVNLERTRAFGELVTSAPKLIPLLPWGA
	EFEKDKFLSPDFTSLEVLTFAGSGIPAGINIPNYDDIRQTEGFKNVSLGNVLSAKSSNEA
	IPFIAESDLELYRKHRDSSFEVQVGLHELTGHGCGKLLQETSPGVFNFDKENPPTSPITN
	SPIKTWYKVGQTWGSVFGSIAASYEECRAELVAMYLCCEFPVLKIFGFGDGSTDMDSEAG
	DVLYAAYLSMARAGLVSLEMWDPKSKKWGQAHSQARFSILQCFLEAGDDFCKLEYTKPDL
	SDMTIKLDRSKILTSGREAVGKYLQKLHIYKSTADVVEGSKFYNSMTHVDSDFWGHKVRS
	VVMNNKQPRKVFVQANTSIDAEGKVSLKHYDATLEGLIQSWVDRDL
	>Calbifundus_CMW17620_04325-RA protein AED:0.10 eAED:0.10 QI:0|0|0|1|0|0|2|0|703
	MYTLAWHRIYRLEYHNDVTDLDGTIQTLERTREFQLPSKNSKDKPVEDSREECVSEINTQ
	FEDMPVCIDDARFEEFFTFAESSTKHITTIEDAISLLSLDELRSLAKEAKALGKNKPELR
	SNLIRATQEQASLLSMGVTQKRSSNIEENSLEPADNDTSAPICRKQAMLEKIAKITGPCT
	RLSRQTVKLFERVHLVFYRSNKWTEKSLTTIILAKISRRNFPEYIVHRSAAVFSSRTDVI
	EFEAALRLQSDVDKLFETGSAGFMRLVEILDAVYPRWKVLVEREQKRKRTFEDGESAYIR
	RFSPTHVYTRIVHKGAHILGRLKNYAREYSLVCELLEQRLFHTARRGSWYQRKALLEEHY
	MYSVELANTSTSKLGSDVLKKKWKNQAIETCEQALQDNDCHVIFHYDLQKRLVKLERQLR
	IPKRLQHDFGHVSLRAPLQHTVEGIQLKPKSETDSKSPSSKSTRTWWLDELGSDPDASVT
	VEEMALSWYRKHGGWKGYHAEGGIVRTLFAYLFYDILFLPVANVFQTAFQSCPLDLFTDT
	FYATRVGEINRRLAIISNGGGNDLVSAVLEREGPRRTCVIGLNWDFPPDDILQLVQCFPP
	AALAAMCTILAQDYRMRCGGMPDLLLWRERSRPKCGDGNGEADYFLQGMEMLEDNTFGEC
	MFVEVKSANDRVSDTQRLWMHVLGTAGVPVAVCQAVAREVRIV
	>Calbifundus_CMW17620_07071-RA protein AED:0.64 eAED:0.64 QI:0|-1|0|1|-1|1|1|0|157
	MNLQTNHSSAGEASNPDASGSGCNPNSDAASASAPASASASASASASAFGSGAGPGPCPS
	SSAPAQPSSPPSTSAGESSRNKDGKTSDATSSTGNATASSTATKKTATRRRTKTGCMSEF
	LTSSARFCPLHLLLSRMTIRFPNLPDMTGPRFSFLVT
	>Calbifundus_CMW17620_07072-RA protein AED:0.34 eAED:0.38 QI:0|-1|0|1|-1|1|1|0|482
	MFSHSNFMAGPGHHHGHPRSNHHYQSTSPLAVLAPRLDPNQHAYMQYQVPLMDLSLDPRA
	QAAMAQAHDPSYFHHLQQQQQQQQQQQQQQQHQQQQQHHNHHHHQQQQHGHHLHMHQGLH
	QSLHQQAQQHPLPQFPHVLGRAMASDPIAVNIDSSSHGVDMLNISPDVSMQFQFDPQSTV
	TSLMDLDVPMSDEFSSELREHSFSSMSPPLLQQQQQQQQQQQQQQQQQQQQQQQSRLQPI
	PTALSLSDTGSVSENLVSSDNITGPTVPTSEMSAGVVDEDSSPPLSARALEKMPAQDDDF
	FYMGAANDDGDPSDEEHDPRHKADEALLAQHAVSPWRNNIAYQMAHSRGGFNTPALATDL
	RSFSYYANDHNVLDSYTPSPHSSPLNDPNTAAVFWHFVNVTGVTMSLYERHPFDHSRFAA
	EAEAITEARQAPPGQNIWSRKLLPRLDTTTPTAISTLLTLRAQTRFPLFLSAILLFCRPS
	SL
	>Calbifundus_CMW17620_07073-RA protein AED:0.47 eAED:0.49 QI:0|0|0|1|1|1|2|0|82
	MIQSEAEEVEADLDDLDCEFLGYMTGTHIDQDDFGQGPINLKQKLNEPTQRDIEDYEHER
	DLFFWFLKMNIYQSMLGGTKLL
	>Calbifundus_CMW17620_07074-RA protein AED:0.46 eAED:0.46 QI:0|0|0|0.5|1|1|2|0|123
	MARYQDQDQRAWLVTRMYDTARLTGWGSARQIAEGCEAAWAKAAHMNHGPRFRKPDLSMQ
	GVPLAAGGSGADVWNNPRRLDRRFEELESDKLVLVQSERAHFALGLLEVEDDMSRLQLKD
	TMQ
	>Calbifundus_CMW17620_07076-RA protein AED:0.00 eAED:0.00 QI:0|1|1|1|0|0|3|0|944
	MAGSRATSRINTTVDPSDRPNSRYQSSTSQAYRGAGTSTGDRGANSRSPSTQFFHGPGGH
	GSTASSMASSTAHAHQRSASANPSRSHAGRSTEDMRVEERERRTETRTSYQVETLMSRTR
	TRSPDRRDRRATAQKRPEPKQKDRPAPETPQVLWNPEASIVKHTTAPLASRISMPPSASH
	YPQPPKPLADLSLEAQEAVMIEDLLFAFMGYEGQYIRFAKVYDPSEERDRLTGPEYRIAP
	GLDPSLHDLTASMLRMATHYSALQCFVDAQSRDEFGLVNHALCASVRKILHEYLVMIAQL
	ETQFLTNENFTIHVLNVHIKPMSHTLFQIYTLGLELLTKNALLDEDSEEEIDSGDDFENI
	LETLREGAGLGPGNITGKKECKGGVVLGLITQRLETMSGDPAAKKLLTALLQDASRPYMV
	MLNEWLHHGSIHDPHSEFMIKAKSIRHDRLEQDYIDEYWDSRYTIQQQIVPPQLEAVKEK
	VLLSGKYLNVVRECGGMDVSTSMADVPTTFDDAKFLENINAAYAHANESLMQLLLTTHAL
	PARLRSIKHYFFLDPSDYFTYFLELGASELRKPIKIVNTGKLQSLLDLVLRQPGSVVSLD
	PFKEDVKVEMNEVPWTRTLQHVVGITGVDKDEVLPPVSSQPLETDRNATGITSLQLDYAV
	PFPVSLVISRRTIWRYQTLFRYLLSLQHLEAQLSTSWQLQSRGLPWTNRSSNRRLEVWKA
	RAWTLRSRMLVFVQQLRYFCTTEIIEPNWQKFMARLDRSDASSTMRTVDEVIGDHIDFLD
	SCLKECMLTNGKLLRIHSKLMQTCTFFASPSTLTWITREIEKSDPDLLPGAARPPSISAR
	QWGAYQATKASRPAELAQPASSSSSSTAANNQYASIDARVDNLFDLLSKWELNFSKHLQI
	LLDALNHYAARETVVLLSLCARLSIANNGTAFSGLRHDDEAAGT
	>Calbifundus_CMW17620_07075-RA protein AED:0.18 eAED:0.18 QI:0|0|0|0.5|1|1|2|0|197
	MFITFSPEGRLFQVEYSLEAIKLGSTAIGVATNEGVILGVEKRVTSTLLETSSVEKIVEI
	DRHIGCAMSGLQADARSMVEHARVECQSHSFNYNEPLRVESCTQAICDLALRFGEGADGE
	ETIMSRPFGVALLIAGYDEDGPQLFHAEPSGTFYRYDAKAIGSGSEGAQAELQNEYHRVS
	LPSPISLSLFLPCTSTK
	>Calbifundus_CMW17620_06501-RA protein AED:0.01 eAED:0.01 QI:184|1|1|1|0|0|5|0|738
	MVVVPAVPELTEEVLHESVESRTESLVSLRELGPPDLVHLVRQGVRNPGKHIGIYHHVTG
	VDASSSASLAAYINTLTYKESGSHSQSQTKIAEGLYSCYNAFSRVDMRVHVAIPGGVDSY
	CVDERGEKRKTTDEMWLETYLCSVLRAYFYADDGTGEVTRKIMGVRRFNPVTNTETEHRF
	LNAAEQLFFRGWQLGSDSVVQVPNIVSNHLTTGLLKYFHTTGRYTSGINLFEKLRSHNVE
	VASLLAKVLFMGNEEVKGIRVLHQALKESPMDYVMLDTQAEFLLQKALKSETPELKAERL
	QMALACADRSTIAAPSEFGTWARLAQIYVAMEDWEHALAILNSCPMFTYQDKDAPLMPEP
	KDVFLPVLADSRLDEIDNENEQRFDQIDPSLLNLRAATYKGTFKEAYKILTEMTSQIGWD
	QLLKIRSTVFVMEDEYRTEKKEAATPSQPHTRNPSTDGLRGSKDGQEISDTESGVDETIE
	RLDGEDPVDESIVEDFAATDHSDTKTAEIAPDLDSGLDTTSLHSALDAGSTDNADVKSND
	VPNNVEKPSIAINGVDDKSKSPPNHFSKLNTKRLCERWLDSLFMVLYEDLRVYTIWRTQM
	AQYRAQSMQYRKSAEEWEILGALAERLQHTDEAVEAYRACLSMRFSPKALSGISHAFERT
	KSTRETVAALIRLITWQYRWYSDFSPELLRTIRILIEEEGALKVRSIIQATNMPQNVLDL
	THQYAALCATFRSSGTDG
	>Calbifundus_CMW17620_06502-RA protein AED:0.34 eAED:0.35 QI:0|0|0|1|1|1|2|0|130
	MAIVQLILVSEVMYMCALAATKVSIMVLYFRIFPSQKLRRLVWAVSIFTILFAIASVLAT
	IFQCQPAKAAWDFLVEGKCYTFVNFLYINAAVSLATDILVLAMPMPLLWRLNLPTKQKLA
	ICSLFMLGAL
	>Calbifundus_CMW17620_06503-RA protein AED:0.01 eAED:0.01 QI:0|0.75|0.8|1|0.25|0.2|5|0|133
	MSASLIWSIIEVTVGIICGSVPHLRPLFTHIIPGRWGSSHISGKNVYELSSTQKRTKPSQ
	KSYADLPEGAIAAIQNGNVVHVHTHTYMKEEPAYGSGNSTEELTATDHHPAPVTNPSGRA
	IDLMKASRNRGSM
	>Calbifundus_CMW17620_06504-RA protein AED:0.00 eAED:0.00 QI:29|1|1|1|0|0|3|0|412
	MSEGGANSSSWSSFLKSIASFNGDLSSLTAPPFILSGTSLTEFSQYWCCHPSLFVAAANE
	PEPAKRATLVLKWFLSTLKQQYASRSEKYGNEKKPLNPFLGEVFLGKWQEDATGTTELIS
	EQVSHHPPATAYCITNLPTGVRLQGYNAQKATFSSTIYIKQIGHAVLTLPASPNGPREPE
	TYLITLPSLHIEGLIMGAPFLELESSSYITSSSGFTAKLDYSGRGWLSGKKNSVTATLYQ
	TGNEKAIVCNATGIWTKSFELYSGPPKTNSAKTLIDKFDAATFAVTPLTVADIEEQDCLE
	SRRAWLKVANAISSGNLDKVGSEKAKIEQAQRQLRSKEKEQGRTWQRRYFTACQGQDPVL
	AKLAGIVGLPLDGDTDKTGGVWRFDDVKQEAVKARKLSPEEAKAIQAEVLGQ
	>Calbifundus_CMW17620_06506-RA protein AED:0.19 eAED:0.19 QI:0|-1|0|1|-1|1|1|0|277
	MSSVRKFDGKSHLRFRMFMADIKEKQIRDCEALGGEREFISYVFSRLTGQAQVRVGPYME
	SHYSTADKTESLEGFYTFLEDTFADPTAQQQAAERLFTAKMGNRSVEDYVAQMELLFIQA
	KGANWDDLVKITCLKMGLSLAVADKMQTMRFSEDYAVFKEELLLLGTQMKTYNKRVKEEL
	GSSRSFRSQNKGTHTRVHASKEGSEKRRAKWVSKEEIAQRREEGRCYRCGMKGHMIGKCP
	YQPAKLPKTENPGVRKVENTPVLEEEEEYTDESLSEN
	>Calbifundus_CMW17620_06500-RA protein AED:0.02 eAED:0.02 QI:0|0|0.33|0.66|1|1|3|0|2261
	MVFVCVDDALKLFQYALKLHAQGPDSFAAAADAYDDLFKSEIFNYPEAATEYERAERRPD
	QPSFLDLAVVDSDGTGTSLPQALYLAHKNRGQFHLDKIRYEAKIAAGPRSAFFARPDTIK
	QAQLCLADFTAALDRDPSDAELWRRTARVAAYLQSARTVRYCLESAIEMDDDPAVVDVEP
	PSIAESLAGQQLKDHLAKLGDEMAVSHPIMAPWLKTRISALLQKSLDPIPFLPGLSEPAS
	FNQAIDTETETETNSTLKADHHVIEVANASWTNIGIALLVYWSTYGPTASRITFSFEDLE
	ELEDLHNVEELPDSLDDAVMDEVLGDSPKTTFDSGKDETEAPPTLRLQTQRNDDTPGVVA
	TVEPPEGSNDDINSPSDPAAVTTDATIIPLQQHERPEETRDTSANNGTSRKRSQSVAGVA
	EPREETMLEKRSKRTRRRETVEEVEDSSTRIAAQLAPIQAADKNLFNMTKNILENFGVTD
	KDTMDQLNEMIEVCASEDRSTKISNPAVDELQAMLLTYKEDAVRFMINKKNMTLSLSSFL
	EYSKSSAPQQTQPMVFQEKKGLASFQQRVNDEWWCCSDMVFEWLKRISTTYLTQQWPDAL
	KNTVVQLISRVDGPLYERITTECASTGVIAGAVSGRGPIAGSPAWTQARAVGQMLLELHV
	EVYGALVRAGAVTSDERRAEVGIRVSRWQSLCSDLCLDSPVCEAHKDPLTVRLLWVSVAT
	LALTTESTNRDHILASWTELRDLFVDNGLAGYDLPNNSFLGPMSGAAADREISKLTTMDF
	FLSIFQDEMKDPVHVIESLEPVLNPQTVAVPIPLNSDDTTTASISRSPSSIADEDFIQDI
	NTSTGFTVATGDGGGVENAQRNMVPIMECASQRLRDLWKFMESSDAEVRLFMWTRLAEAY
	SRIDYISKEFSCNLRSIEMLVGEITGPTIRQTAPELRGLALVKPLKFLDDLVVVTLNMTL
	NMSASTNGNDPFEIIDGDHLRASCGAITRAIVFLHNVAMLEDEVRIGMITQKTHNNSFQA
	FLSKLRYLQVRLWCLLYALVRFGVQTNSQTFPNPETELADYLAAIHQVLGPRKYCRSSNK
	IFLQLMRQELLKFSTIDNWEDYLGQVLYDLHGLRLGVGLWEVQEHHCAPIGLERKHALAL
	VERVMILAQAMPMKDLLRSDLKGAIEQLQKAMGQSKALPAMIHNIRNYTEFMKRPILALP
	LYQADNGALMLNAVTVKSTPDWVLARHGWYHLLGMMAFTRFTSLELMKRQTPGAIDDLRI
	ATTYFRQQLQFVPDRWDCWLRIAQCFDYELDEAVLWTADRMNRDRADLVKLQRQAIHCYT
	LALSYSWTERSWLVSYMKQCQGKGLGMLTDDKGRRHLQGLDIDTIFDLYYCFGYRLYSSS
	REPFAMDVFRHADCQRFFIELSSYDTFQKQAHEEMTPYKVWKFSGQMFRRAIMLKPQDWK
	SHYMYAKCLWKMYQATDEDIRGNSSSSDSSISTTRPTATMVLKALQKSVAVVSARTKNSR
	SAPVLEPHYKILSVAMKLVARGDLSPINAASMLSKQPFGVPLHGQKDTDDDEDNENTTTT
	TTNNNNSNNSDDNDSTTSHELPQGDDEDDQEDWWESYTIRSLCLLREKDKSNWQHRLIIR
	QASTLLGESMMNGAVIDFIQARATFNVLRDSMFTKTMAMNVWKCDAERPGRHYVYTERYT
	RFMVKLLGVLGDHENLELILRRIRKKGTDFYHFTDLWQMCCMEHMRVLRKAYKIPPLTEE
	EPFKTWTLDQLDKVAELIIKWAAEAAASCSSDDQATGQSGGQPSLIPPMACLKDSVELRK
	LNAGLLKVGGIDDLIVDAFSRVFSACSSDCPEVLAAIEKEKEKEKSSLPSSALVPEPATS
	QQHQSADGDATVIEDGDTREAPAATAIAAPVAQLPETPVAPAPKLRRVMARRPDIIRKAE
	QIVTILADILAGGNTKPNATATVGLGTKSRSRNRQDSSGTRDPSPAVENTQEDTVTKDTI
	MDEGDHGDDDEEENDGGRDGNDDEENKADETALGGDTELMDTELGPNYTTQFGDHSQSDA
	ADSYLESDLSDIPPDYDDDAPPLTSILFPNLVRKGPASESKVSRPGDDANGGSAIHKDRE
	AADNTKSEAEAGLDLEAELEASASASGSADTGAEAEAETEAQNETTTHIGESGSKSRQSS
	VKLQRTMEAEEGEGEKGEEGEAEEEGDEGEEGEEGESEDIGDEDDEDDEDEDDEDDDSDS
	DEHYDGPTLDVELELPEEAEDGVEADDEDEGDDEDEDQTMG
	>Calbifundus_CMW17620_06505-RA protein AED:0.00 eAED:0.00 QI:0|-1|0|1|-1|1|1|0|718
	MTQKPFTVASYAAGAGLAAIALVYVFAPTFFIDESDYRKKGAIGLINVGNDCFINSNLQS
	LAGLNELRIFLIRETYRRTVDGDSIYDTLLVQPEPVSSGDTSSPSAPLYSTETIPEWKLR
	GLQKGLASGALKTMLDKLNERPIARKTLSQRDFIRVLEMSFGQTINRQQQDAQEFLQLVI
	ERLKDEYSAGQRVHREILKRRAAISESQSESDVGLPELATPSIASVHANGKEKQKEDRGA
	PSLKEPQANPPCGQNSMDQLPKEANSKNQDGPAAHQPNQKVPDPFADEPGFPMDGERESH
	LTCQTCNYSTSARSEPFTMLTLSVPQVSSTTLATCFEKAFAPEYISDFKCEKCRLINAVD
	LLQKHINHPKNSAESKSHAEADMKKLLEAIDKDPEHPPPDVPLPDISLAPLRTITRKTRI
	SKYPRVLVVHLSRSIYDRVSQKNTAKVSFPESLVLGGLGNPKNYRLNSVIIHRGGHTSGH
	YESFRRQCVSAPFSNPNRALAESAFSRALSSPNSSNLPTTPNPVSSSPSSPSSQAGTPVA
	TLTPLPDPLSSMASLASILPSDRPSSVTHVSPDTTTITQQPQDEDQNQALPLPHANDKQA
	CSSSSPYASDSSSIRSLAKSVLSRKSSRLSTRLRATSSKRPQTGVKPEANEDSGTRPVTL
	DAATHAQSTKLRKRKSNDKWWRISDEKCRQAKTSDVLGMQREVYMLFYELDRKHLNHV
	>Calbifundus_CMW17620_05371-RA protein AED:0.03 eAED:0.03 QI:0|-1|0|1|-1|1|1|0|536
	MPSGKITSAEKAPPLDDMREVTPPAESTSGTSTSIDDGGVVNDITASDSNVISSADTNFS
	SNPNGTDTNTSIGASATTESKSMTDSKAKEPQSYDLPSGPSFGLGPDFGSNSGLSLGMDF
	GSNTGLGLDFGSNSGLGMGTGMGFGSNTGLDPGYGFNTGLGFGPSTGLGLGHGSNSGLGF
	GSNTGLGPEFGANSGLPLGSFDPSLTETAAITPTTAPPTGSTSISTTLPAPAPAPAPASA
	PEPATESAPASTDRKVDHLAMPGSGLPLPLPFSFNNISQGASSASSGHSYANASSSTNTS
	GLTSWQTQTVPMTLPMPVTITAPAAVSTRIDSYGPPPPYEPSRPPTAATAATAATATTGT
	TATGTTTTSTTAPLGSVSSMTQPPSPTLSLSSTAPMQSRRGRGRGNTLSSSDASLIPMRA
	PSDASAASLMSHPRPHLAQNSVYPHQHGHIQQYSHSVPRDRPWSTAYWIHPNGQLTTVAP
	DVVAKKKHWGKHKRYWICAAILLFIVGLSTGLAVSMGNRRGGPRVPSPVVNLPEGE
	>Calbifundus_CMW17620_05373-RA protein AED:0.26 eAED:0.26 QI:0|-1|0|1|-1|1|1|0|308
	MSSSETLTHSPGSRRSLSSQYLKTYGSNSSRNPWIWRYQPVRNTAFMLLGVGLAFVILKQ
	AYVDSAGRDYISSLVKEHSSNGSYHCPALPELKATATVPDYFQTTPELFPGPTATGKAAF
	LAQTMSFDPLATTIYEPNTPLQTALPISGMPGASKDEKNSTTDRVPVNIFRLMGNLSPYQ
	PADGFGVREYPLPPSAKIVQVQMLSRHGSRYPTTGSEVALFGERVANASDTISATDKLEF
	LNDWEYGLGAEILVPKGRQELFESGVLHSYMYGQMYDPNTKIIARTTTQDRMLKSAENFM
	AGFFGLDW
	>Calbifundus_CMW17620_05374-RA protein AED:0.03 eAED:0.03 QI:0|0|0|0.5|1|1|2|0|404
	MSISPRQSQLSFLPTPKSETSPPHGSETTESYETNEAALASRANPGTISDSSSSVQTPRL
	ATDVANHSESLNIFKVLHFWDPGCFAQNAIHQLFKSIRANEDRTFPVVAAWHFTITGYLE
	QSNANLQDAALPLDWQISYDGDRYLRLIITEGGVPRKEALLVYCQAPQPSRLCEIQSWPD
	NNSMSYDTATITSLKTDAQSNPNKPISCAGDDVIGGAGIQHEQWFLAIETTTRKLKATSP
	QSVLQVVIALGACSLWLIWDPNTPRYPPLWLNPRRMDGWEHVYHKDPIRSFEWYLDKHLH
	LVPRGVKTFELSGEILPSAFIGLNYWASFSDGVNSLGVNQIRREPNTYSLLNIEQSLLQV
	FNFQSAGMDGYRNQILHHRGSAGWEIGGRDTRAFIPWSDGDAKK
	>Calbifundus_CMW17620_05372-RA protein AED:0.00 eAED:0.01 QI:0|-1|0|1|-1|1|1|0|519
	MPSPSSSAAVAAFQVSSALTIPRLRRLAFHVGSQMTARKAELKAGIEAAVMLQAKHIPST
	ASTASATSAAAGSATRGTARTKLKPGAASKCDSLTLLPPPHRHVVVSIDMGIRNFAICVL
	GTGVAAPQTLKTAQHYRAHVTNISRPLWLSTPQVLVWRKYDLLELFKSSNNSTKTLAAQS
	MQAGLTDSDASLPSTTVKVNDFATADIPALAVRVVRDIILPLVTDAASCAGVVCPEGKPL
	DSVRADRVLIEHQRHRSGGLMGVLHTTVLVNSLEVSLHTLLEGMREFAFDPEKSGVVAKK
	APAPNSKNAPLLAHVPPTYLMDPRKVSEFWVRDIDATLEEADARNPRPKRRRKRPAGADS
	QIAISGAIDEDLMATNEPDTELEASISLRKAAPRARLTTQAIKRAKINVLTNWLEAGAID
	LATPEAKNVAAMFLPPPPAEPKGTKEKRKRKTKTKANGQESEPDPEPKQAKNKKAPSAAV
	RQRKIDDLADCLLQGLYALRIDENCRTMLTWGVEPFLDE
	>Calbifundus_CMW17620_05375-RA protein AED:0.03 eAED:0.25 QI:0|0|0|1|1|1|2|0|553
	MVRWYTTGDTSFIIFASCLVMFMVPGIALLYSGLARRKSALSLLWVVMMSFSVLTFQWYF
	WGYSLAYSSTASNSFIGNLHHFGLQHVLGAPSQGSPLVSSLLYSWFQLMFCAVTGALVVG
	AVCERGRAFPAMVFIFAWATVVYCPIAYWVWNANGWAFKWGVFDYAGGGPVEIGSGMSAL
	AYSMVLGRRNAFLMGNYRPHNISLVMIGTIMLFFGWMGFNGGSAFGANLRAVISCWNTTL
	TAGFAGMAWVVLDFRLSHKLSMVGWCSGTISGLVAATPASGFISMWASIVLGIVAGILCN
	FATKIKYILKIDDSLDVFAEHAVGGIIGLIFNGLFAEENVIALDGINVGIDGGWVDHVWS
	RLYKQVAYICAASAYSFGVSYVLARGIDLIPGLHLRVTHDGELFGTDDDQHGEYAYDYVE
	VRRDYLAWTPATDFPQTGELDGVYANPQLGIPQHATLAAASQAEKERQRGGPPEPEKISR
	LTRILGPTSPANRSPPRTKAERPDSKGSGPGSFNISTSPTGVNDTAGVSAGASTRAIPEP
	VSSSDVDAITKRD
	>Calbifundus_CMW17620_05376-RA protein AED:0.22 eAED:1.00 QI:0|-1|0|1|-1|1|1|0|472
	MTSSMEPSRFTCPHTFSRRRRLVDITPSSEDDEESMTSPMQEELRFYRIRTPPEYSLDLS
	SRDLIQTNAPLYELRNSVWGLHYTPAGETLYEEFEDLDLSFMYEEDEIGQSHSENLEIQD
	SIREPDMAAGAYPTAAMTAELLRTSTDDYRVPPELTIRDEDDSTLLRDNNGNIIDNREIL
	ATVTPDQSESNESVLGQLDKVLQLTRLRHSREYIPGPRVVFSTMDQIGLYPRNHHKLFSF
	LKRKSQPFLTTKTQQLTELYKNGSPVRLVLGISREILVMSPNSNDIAEDMVICGNFSRPG
	AGPETGHPRLHLMATIPELSLMIVGNANGCVSMLTPTKVPNKFSQGCKHNIRYTFAVETQ
	LPQWDDETTPMIDGVSLVGLSCSPVFEENAETHTHDDLHFCSRAQLYPGPGWRFDSEGLD
	VDYLVPWRQRRKDRLFNMGAVTGKWRVMLYYDNHTIITYIVERDSSGKIIII
	>Calbifundus_CMW17620_05377-RA protein AED:0.37 eAED:0.37 QI:0|0|0|1|1|1|3|0|244
	MAAYNLYFVAMSHRLYVYRPRTHLTQVIPAKADLLLYPGPTPEAMSIHGYQNTVRCHDAN
	TITTGFLGAMEIVVTLHDDGDVIVYNTSHIEEYVRFLLANEGRHPKNSDGKIPYPEPLYH
	FNVGMSAWGVAIHQKSRLIAISSNRHEVTIFAPASNGTRGLPLISPTVSSRTRHINSGNE
	DLFIIVLLSNDQGQNLPCIDFMEDKDGFATKVLVGAIGGYLWVADIWERGTTPGYYHELP
	RAEP
	>Calbifundus_CMW17620_05378-RA protein AED:0.43 eAED:0.45 QI:0|0|0.33|1|0|0|3|0|168
	MGGGLHVNCCGAGLVHDPSRPRDHKTMYQIITSPIVAQPQGQYALKILHNSKALYVPQNG
	QKSMHEVSDTKEDMMEIFHTDASGNQRELKRLMGRRNYISVTSMDSEYVDHIQKQQQVQM
	QMGFVQPLATGPGSKLTLQVDFVVQGDGAFTTPTKYGPVYLPHLELGC
	>Calbifundus_CMW17620_05379-RA protein AED:0.15 eAED:0.15 QI:0|-1|0|1|-1|1|1|0|905
	MERSRDLPDEELFLNRPKNNHTPDDDSPIIEPLRIQKPQSPKPAGQDRYKYPTPPASIST
	PPAPFSSSSKPSFPLPPGALSSANIISLPYPDEEDPAPSRVQPSPIQTSVASSSYNHNDT
	SPRLHSPSEYRGPGLAQRRGAAPKPLSGPSSPIYAGDEPHIRPLTASTNQSQPTERPVAA
	ASATGYPNVNKKPFYPEPALLSSGAPSSSPAVTGSSFNNMTLPNLAGDSGGVNRFASTAS
	ISTIKASRGSPPPPETPVIEPGALPGGGIIEGHYAISGIPGATTLNSLQTTHSVQSAAAS
	QRLAQYGAAPQQPSILRPWTPTEVPGAGPHGPPTVYQGSTPVASSSHTSSAAPPSKPLVV
	SQESSNLQVSVLEQDFQRLSTKTPPPAYSSLNAAGARSKYPQEKQQMPDSSATADANTSS
	GSASSSAVAAATTSHLQASIVAPKPVPAQAATQAGLVITTRLDGNQPQIQDPQPLTHQHA
	VSQHHQDGSQQFQHQQQQQQQQQQQQQQPYSKAQLTAAAAAAAAAASSSSSSVGLSNHPA
	FANDATNNTGTPLPVVSSPPPLPEGWIAHLDQNSGQYYYIHLTTQSTQWEFPKGPNPISH
	EVAPLSPTASTYGNPFASPLLTGKQSLASPMFPPQTPVYAESIMSVAHSTAPSTAGFSGP
	PPSSGVDMYKVQPTNGVYFGPYLRYTNMDIEKGIWYGSILIVTDSPQPPTIHVHLSMDLS
	PNPRQLMPQVISQHQKWKFYKYEVNLAMGDNGTERWTYAITSHMGCTRYEFVVAGKTQVN
	WRFIAHSGNDFSPSTSQNERSKLGGVGFMWKDVLQRNIDCGGYHVQLGLGAQIYGDRLWK
	EIPVLKQWLSISGKDNRKAAQWTARHEEDVSHAYFHYYTSHFDQPYLREAFAQIPHVLQL
	DDHDM
	>Calbifundus_CMW17620_04686-RA protein AED:0.00 eAED:0.00 QI:134|1|1|1|0|0|4|0|288
	MAPPASAQKPLAERFQELAKTLQFAWFSGHVMLIFSTLLYMFQFIKFNTSGGFARFTYRV
	GFLSAILTYGIVVYKSFMARQKLGSRAPSGIMTIVGDENVQYMIMSVVWFLMPHFTLALL
	PYFVYSVFHVATYLRTNILPTIYPPTITTSSDSTPGSKVQHNPAAERYISMLRSFVNSHY
	DASMALVARFEIALWVELAFYALFFRRWSWVLITVYTAFVRVRYSQSMHLQTLFTSLSTQ
	IDSKMAYQGTPPGVRQGWETAKSVTKQFYAATDINKYIGGAPAPKKSS
	>Calbifundus_CMW17620_04687-RA protein AED:0.17 eAED:0.18 QI:0|0|0|1|1|1|2|0|412
	MASAMESTSPPKSDLPDDCPAANGRVVVIHCKAGKGRSGSVACSYLISECGWEVQQALDR
	FTSRRMKAGYGEGVSIPSQLRWIDYVDRWTRGGKKYTDRAIEILEIRTWGLRPGVKLEVK
	SYANEGKEIKVVHRFKRDERVVVDNLERDDKAGFRPEPDSLHGSTRSHVIPRTSHPGGSS
	GTAWQEYNQKTSRTWFGAAFGNFSFFQALASSFTSKPESSSIISSPGDSIISQASQANSP
	SSAEDNAQQNGPTVVFRPETPIRIDNNDVQVSLERRSFTPSPLPFNAMTSLAYAWFNAFF
	EGDGESGVFEVPWEAMDGVRGSSAKGSRSLDRMEVVWRVARDGGVSVMSENIEEPALGER
	VPEMEPAIWSSTVDSESKLAAHITTELVNPLKTVKTADTDGKPLKEISVVNL
	>Calbifundus_CMW17620_04689-RA protein AED:0.29 eAED:0.32 QI:0|-1|0|1|-1|1|1|0|100
	MADEDEKHQQQPLVVSRARRVGAEFMDLPTELHIMISKLLIYPDALSLKHSSNYLYNLVD
	TGVSVKVEWLMLRHSLHLKGPDDKNCDLRSDLQFCRGSIP
	>Calbifundus_CMW17620_04691-RA protein AED:0.00 eAED:0.00 QI:103|1|1|1|0|0|5|0|700
	MSVVGIDFGNLKTVIGVARNRGVDVIANEVSNRSTPSLVGFGPKSRYLGEAAKTQEISNL
	KNTVGCLKRLIGRSFNDPEIQIEQQYISAPIVDMNGQVGVEVNYRGEKERFTSIQLVAMY
	LSKIKETATKELKLPVQELVMSVPAWFTDAQRRALVDAAEIAGIKLLRLMNSTTAAALGY
	GITKLDLPGPEEAPRRVAFVDVGHSDYTCSIVELRKGELSVKSTACDRHFGGRDFDKALV
	DHLQKEFLAKYKIDIFSNARAKSRVLTAAEKVKKILSANQQAPLNIESVMNDVDVSAMIT
	RKEFEDMVKDLLDRVHIPLEQALAEAKLTKDDIDIVEVIGGGLRVPSLKDRIQEFFGKPL
	SFTSNQDEAVARGCTFSCAVLSPIFRVRDFAVQDIVSYPIEFTWEKAPDIPDEDTSLTVF
	NQGNVLPSTKILTFYRKQPFDLEARYAVPEQLPGAIKPWIGKFSVKGVKADGKEDFMICK
	LKARVNIHGILNVESGYYVEDQEVEEEIKDEDPNAMETDAPKKTRLVKKQVRKGELPIVS
	GTHSLDEATRIAFQEKEAAMAAEDKLVADTEEKKNELETYIYDLRSKLDDQLADLASEEE
	KDSMREKLTAAEDWLYEDGEDTTKSVYIAKFEELRMMAGPVLGRYFDKVEAERQAALERA
	EAERAAKAAAKAAEAAESSEPASKADADMVDAESKAEESK
	>Calbifundus_CMW17620_04696-RA protein AED:0.01 eAED:0.01 QI:0|1|1|1|0|0|3|0|408
	MGAVGHELGEGIKREDDGHNNIDQKDSFASDDESEYLRLKTAEIQQACNTRHLPTLRRCA
	LSKGGFLKDYLRQSACDDVAEDAKEHPLDPSWKDLEPHHDENQVQLDVNRSFVYYPNDKT
	ETELSAFKQELSDLMLEVLRRHPYLHYFQGYHDICQVFVLVFPYRRARARAVSRLSLLRI
	RDFMLSSLRPTVSQLHLIPDILAAADAPLRRHLAGVVDPFYALAGTLTMYAHNIERYGDI
	ARLFDAMLAAEPAFSVYVFAYIILSRREVLLDIPNDEQDVLHAVLSQVPQPLNVEGLISG
	TVALMEKYPPRSLPAWKRISAYSCLKTYSPSERCESMEDAVRNFKKQTSELEWQDMCERT
	TKALWKYRKPTRAVCAAVAVGIFAIYLRNTPTLLNSLPSFISRVLFYR
	>Calbifundus_CMW17620_04699-RA protein AED:0.26 eAED:0.26 QI:0|0|0|0.5|1|1|2|0|95
	MSEHDNQFEATDAGASETYPMQCSALRKNGYVMIKQRPCKIVDMSTSKTGKHGHAKVHLV
	AIDIFTGKKLEELCPSTHNMEVPNVKRSEWQLVRL
	>Calbifundus_CMW17620_04700-RA protein AED:0.54 eAED:0.54 QI:100|0|0.5|1|1|1|2|0|95
	MFMRTSGIQNIPEYLPTVDWSVWAKHMILNRDDKSEVIDYSGLSGEDIVSMSEEEETRFL
	KHALMFSKADGKWLQFYNLISNVTFLHAANSAPLP
	>Calbifundus_CMW17620_04701-RA protein AED:0.42 eAED:0.43 QI:0|0|0.5|1|0|0|2|0|137
	MRSAAGLIYGYTLFVPVALFGALRYFGSESANLLECWALYGYGNLIWIPVALISWSPIDI
	LNWAFVGVGCAMSIMFLVRNLYPMLAATDRKTSQMMLIVIVVLHMALSLTIKFLFFAHKS
	PLHDSSKDGDKPALFAI
	>Calbifundus_CMW17620_04688-RA protein AED:0.00 eAED:0.00 QI:0|1|1|1|0|0|3|0|356
	MTIPQSFTPVYPPQDTVQPPAQGPTGHHYYQSPPQQAQQTMAAPDPATAPAYAAKRPALI
	IHTPFWIVVVLNIILGVTFPILGLSARIIHDLYLDCNGLSLAISIMTWLAVGYVVLTEKI
	PAMRSYYHIYLVITVNLFMTLMWLVTMAAVAHKRAQFKYPVTLGDCSSDGSFLNSSTCSI
	LKRWYVQVLTKSGLAMEVAIACLSALQMILYIVVSIWFLKAYFDSRNTIATTMVTGPSAA
	EAQQYVPTPPQQPDKQDVVAAATPPPVYNTPVVAPLPVPSVPVEPATGQQQHAAANPVSP
	PAPPISSVSPVSSSAVIYSPTPPPPISELPSHAQQQMNPPIEMYAAHTQGHGHGRN
	>Calbifundus_CMW17620_04690-RA protein AED:0.07 eAED:0.07 QI:0|-1|0|1|-1|1|1|0|377
	MPCLQTLKASKALLSHIKKTAVEKSEAAPKKSLLDDPEAETPSSISETPLWLVLTTKRHI
	SDTSRLQPSKIPLPYSLNTSEWSTICLITADPQRAYKDIVASEDFPPELAKRITRIIGLS
	KLKAKYGQYEAQRKLFSEHDIFLGDDRIINRLPKILGKTFYKSTAKRPIPVQLQSKAPRG
	PDGKRGKRVKTEGNINAGTPKAIAAEVEKALSSALVNLSPSANTAIRVGYANWSADKVVA
	NVTTVVNSLVEKFVPQKWNNVRSLMIKGPETASLPIYQTQELWLEGKDVVADESEEAKAL
	KAAQTANTSRKRKVITGASESTEATDKADKEPVTKKAKAAATAAVAAENETKVLNSKIAD
	RKTKLKKAKAKAVKAMD
	>Calbifundus_CMW17620_04692-RA protein AED:0.54 eAED:1.00 QI:0|-1|0|1|-1|1|1|0|98
	MVSANRTAETNKQPYPRTSIERDHKQIPVCKKGQPSVAVKIEMGNHQPTYGRHLEESDKL
	YSLLSRASIDCLKDFYRSEVTNEEWLLIKKLKPLFDIA
	>Calbifundus_CMW17620_04693-RA protein AED:0.06 eAED:0.06 QI:386|0|0.5|1|1|1|2|0|775
	MRSGPKKKIPAHLRLIQQQQEERRRREEEAAAAAAAEKARLEELERKEAEEAIRREEIKA
	AKKQREKDRIEQLKREGKFLTKAQKEEKLRNERKLQQMLAAGIKVGAMDDDKEKKTKKED
	QRKKGRGGLNKVDEQKALEEAAERARLEAEALAKIAADKAAAEKAAADKAEAEAEAAAAK
	AAREEDVKDSWDASSDEETDEIAASADAKKDSDEDEDDGESSEDEETKNTRAALEAQRKQ
	EAAERREKAHQAALNARSADNLRSPICCILGHVDTGKTKLLDKVRQTNVQEGEAGGITQQ
	IGATYFPVEAIKQKTQVVNRDNSFEFKVPGLLIIDTPGHESFSNLRSRGSSLCNIAILVV
	DIMHGLEQQTLESMRMLRDRKTPFIVALNKIDRLYGWNKIDNNGFRDSLSQQNSSVQKEF
	QNRLDQTKLAFAEQGFNAELFYENRNMSKNVSLVPTSAHTGEGVPDLLKLLLQLTQDRMV
	NSLMYLSEVQATVLEVKAIEGFGMTIDVILSNGVVHEGDRIVLCGTEGAIVTNIRALLTP
	APMRELRVKGSYVHNKEIKAAMGVKISAPGLEGAIAGSRMLVVGPDDDEDDLIDEVESDL
	ATLFSRVETTGRGVSVQASTLGSLEALLDFLKDCKIPVATVGIGPVYKRDIMQTGVMLEK
	SPDHAVMLCFDVKVDKEAQQYAEENGIKIFQADIIYHLFDAFTAHQAEMLEKKKEESKML
	AVFPCVLNTVAVFNKTTPIVIGVDVAEGQLKINTPLAAVRTGNNGQKEVVGIGRV
	>Calbifundus_CMW17620_04694-RA protein AED:0.02 eAED:0.02 QI:0|0.66|0.75|1|0|0|4|0|731
	MPRSTNTPICAKLQRSQSLFAPPMIGLKAEHASINLGLVAVAAHLDAAYKLFLLEVDGTD
	TILRGGASVPAEITCLSVCQIENSRFILAGLQREGLTTSVAIYNADSFSPDSTPVSEFSI
	VSAASSSDRVSSSQHCTEAFSSIRKLCETETSVVVIGGTRAGYIVIMSLSRETLECSFLS
	VRRLGLLPVCLSLMPNDDTGYSIIASSGTSLISLNDYREDYSGRGEFKDVSYIFPGDSKD
	SMRTLPAVHYLSVLPKGIPSHNSSSISVLMVTSQGVHVAELEKKARPVPRLIPVPGSPKR
	VLYSHTLDCLVVSTFEDNCPTLLFIDANTGENLSKPTSRTGIVWPYISGLGEPGDRILCV
	KEWLYTKDNNQFLFFLVCLKSKKMLIVSTSLVQDSTKVGNRALRYWTAHKIRGDEDSVYC
	AHASGQNLYYSSGNNLNWAYLDNEDKKFKNKTTLRLNSPIISIEDYGEHIIIMTAMQSIL
	VLSAKEDENGSGFFEVVNADPKPSMGNGIMAIGSDDSPTSPFPLMLLADREQTVAGRWIP
	KSVGAEIEQIFEGKTNGSIRKFCRARTQPNWWFKQTGPRFGRIPSTLDDAEVFGIALDGT
	IEHFALLDMDGWRFLSLVEKMAKHTPEICPFNFGDYRLLQQLSASELMPLADMPVSMHVN
	GNILQRVVDRKALERCFFTPASRELLPYLLENLDGGYWVSHIRSEQDPAKRELLCFELAY
	TILEYYLRPVI
	>Calbifundus_CMW17620_04695-RA protein AED:0.39 eAED:0.39 QI:0|0|0|1|1|1|2|0|364
	MSNFEPRIVHCRVIGYNYEPETLTTHGTGDSELPVSAILDENAVDRGDLPLQILVLFLET
	HEYVFIFMGSKNGKAEFVCSHSAGPRNDMLQDSGLHFAIDPESRYMATAFSKSGFCVSEL
	ENYATLRQQYRAGQSLNPIRSWKSKMTNGYVVKMEFLHPRDEDPESVILLLVLNVDGNTR
	IIAYEWRNGNNLHEVLRSRRKGYLVLPSNEMPMHVIPLTVKSSFCLITDVSLAVCDDILH
	SNPTFQTIEHEVKDPTPWYHGSAKPLWTTWARPYRRKSYYKRQDNIYVAREDGIVVWLEF
	RPGEIMATSLEMGDTHLSTSIDTAFTTVSNDFNDVLIIGGDCGNGSIWKVSEKKSYHVSV
	KMQT
	>Calbifundus_CMW17620_04697-RA protein AED:0.22 eAED:0.22 QI:0|0|0.5|0.5|1|1|2|0|383
	MLVAIERIRDYMVAQIKALRSPNINAQILQQQNFIKFKAAFAFLYKHNSKLGDEICLAYM
	NTIRWYYLHHFTRYQKSLEKLKIHVFDKHDALGAEDPSRKSSILSVPSMRQQNPPHDTFN
	LGRRVDLLKTNNQTALPSYLAEDTQSYQYLEVPFRNFNLALVDNTTAEYTFLSSFFSPPM
	SLSTIQKHFNYIFEPTFALGENTARALTSDTYDALGILLSIRLTQHFAFELQRRRVPALD
	AYINNINMMLWPRLQKVMDFHSDSVHTLTASLPSKASSSSMSFAPHMVTQRFGQILHGIL
	ELSSEAADNEPVVTSLGRLRMEVESFLSKYAQVQSGGDQRKRSRFLHTNFSLIATIITDT
	TGKLAKEQESHYESLKAQFQESI
	>Calbifundus_CMW17620_04698-RA protein AED:0.44 eAED:0.45 QI:0|0|0|1|1|1|2|0|144
	MPPHIVFCTDDAEKKRLDQLHSGIIDCDTILNSVEINLENFRSDLEFVSTDIETLQARSM
	ALNVRLENRKTVERALGPVVEDLSIAPTVVSKISDGSFDEAWIKALHEVDRRAIAYKKEP
	RRQGKAWEELGPLLEKLVDKVCDG
	>Calbifundus_CMW17620_02747-RA protein AED:0.00 eAED:0.02 QI:0|-1|0|1|-1|1|1|0|294
	MLSTPSSKPTRSSPLASSSSSADSTSPASSISSVSSVSPVSVNRSTMSMTQTYYLAHRAR
	SKLGAEASRSDHNLRVLVGHANLLDTLMLELAEAEREQETWYHNSPGPSSKSSSTTSTSP
	SQARHIQWADQYISQGDSDSDSSSDDWDVSSTEDEEESDDEDFAEHIPETSSSLQRVPKN
	AAAAGVFSPSVVTISAVESDSDSDSEFGDDEDLSQLGLVRTPSHSGSASGSPPELALDCD
	LDDSSDDEADMPPSPPTAIIDIYRASSKSSGKESLFLTVPPRSPSRLVSNVSVY
	>Calbifundus_CMW17620_02749-RA protein AED:0.01 eAED:0.01 QI:0|-1|0|1|-1|1|1|0|463
	MNLSHCILTAPLRSRTASVCTTCLGRSFSQRRHVGNTAPKLDVKPFISGVSALPERRLIS
	VSGPDAAKFLNGMVTAEIKSNGPHPPVQYAGFLTARGRVINDVFIYTDILGIGKDGPDAS
	FLIEVDANEAQGLEKLIKKYKLRAKFNTRLLDQGEVGLWVVWTGKDKDKAVPNRNVLQRY
	YGGPVIAAADARLAQLGSRIISPYSYKSPTSVLGIKSVPPEAYRLRRYLYGIAEGQGEII
	NANALPMEMNMDILNGISFSKGCYVGQELTIRTRHRGVVRKRLLPCVVYTEEETAPKTLK
	YSSHVDLAGNIPQDTGIFRASKKRRVRSSGRWVGGVGNIGLALCRIDSMAGLTIPGEEPD
	APEVYNPFAEFDMKFQPKSEIPVESHADDTDGITEGLVDKDESAIMGGFSLSANDRVDHT
	LRVKAFVPKWMRSALNQQLERTEEEKVEEEKVEDEVEAGEEEN
	>Calbifundus_CMW17620_02750-RA protein AED:0.27 eAED:0.27 QI:0|0|0|1|1|1|2|0|108
	MEVVASRILLVWGVVDLYPFLARNLPYSTMLLAWSATEVIRYGYFVMSLLGSEPSFVVWL
	RYSTFYVLYPIGILSECSMIKDAIVPARAIGPVPPAVYYAILAIYVPG
	>Calbifundus_CMW17620_02754-RA protein AED:0.00 eAED:0.00 QI:0|-1|0|1|-1|1|1|0|375
	MATDTSPVVDIHTHMYPPSYLAMLEKRITIPLVRSFPGANEPRLILLEAEIENLEKAGKD
	AATGLPGRPLTSHYASLEQKLHFMNTHKIDISVISLANPWCDFLEPENAAPQTRATNVEF
	SQMCAAHPGRLYFFATLPLTAPVDQLLEAITELKTLDYCRGVILGTSGLGSGLDDPKILP
	IFSQLAQNKLPVFLHPHYGLPNEMWGPRASAEYGHVLPLAMGFPMETTIAVTRMFLAGVF
	DAVPDLQMILAHSGGTLPFLAGRIESCIMHDGHLVATNKTGLGRRSLWTVLKEQIYLDAV
	VYSPVGLKAAIDASGSDRVMFGTDHPFFPPLKTDPQGEWESVSLNAKAITLAANIGAQGA
	IMGGTAARVLNLTGK
	>Calbifundus_CMW17620_02756-RA protein AED:0.19 eAED:0.23 QI:0|-1|0|1|-1|1|1|0|206
	MSDSSSSSSLNPSSSTSVPKTLTNDPKRTGFDPTLAWYENLYRACTGQMTPEGVVHYRES
	RYIANEARDCARCEEYRDWMFKFSPIVRFMQQKIGLLHGELDERNIICRRCPTRMTDDGS
	IHRIGGGFSPDHGILICANEVRNKKHMEDTLAHEMVHAWDHLRWKMDAENNLRHAACTEV
	GCSAVLLEHRILANKESTGFRFALPC
	>Calbifundus_CMW17620_02758-RA protein AED:0.11 eAED:0.11 QI:0|-1|0|1|-1|1|1|0|255
	MTTLSNPMDTKFPTPGRSSASTTTHTQGNFCISTRKLPISKAVPISEMEAKLRIPVPEMI
	FGDNMVAIEHVPSGWSIEFNAFDALDGVEKTAKNMLQVSYARDWSSSRETNNSHVHEVVK
	PYDWSYTTPYSGTLDAKSAAMMQEGKTLIPLELLKRRDPILFFEDVVLYESELDDNGISL
	YSVKVRVHEKRMLLLARLFMRLDNVLVRIRDTRVYVDFETDKVIREYTVSEASFDSVKQV
	SCLQNPLPQNLGVYF
	>Calbifundus_CMW17620_02761-RA protein AED:0.17 eAED:0.20 QI:0|-1|0|1|-1|1|1|0|434
	MSTDPSSASESSPLLNSLQNPPSSQDPPPPSSSSSLTTPEANVTPNHSSKQTRTVSFDPN
	PVTRTFEVDALEHRRQRLRPSSQSPHGLGGAPVMAALNLNSKLRRRNSSTPSGTSPASSA
	LVPPSAPVPKIGPQRTTKNAQKLKILPNPEVDDSDQDYESGRDVYSQYTRIKDPTARRDA
	ARLGKADRNRLPRVTAYSTAEHFNMEAILRFLKGKKKRGGNPKFFDECIYSPYSYTHLID
	EVSYSSTAAHGHVPANDHYIQHPDDPVQAYERRHSTGSDMDGNYNRADLLNLSPEQCDDL
	AIDDTPTLDTKVHTPEVFVFEYGVVVIWGMSEIDEKRFLKEIAKFEIDPRSKDAIQLELF
	NFYYTNEYQARIYNDFITLRDRQNYMIKLAISHALAQSVQVRTVPYQASEDRDEANPPLS
	PLDVSFRRPRRPCN
	>Calbifundus_CMW17620_02762-RA protein AED:0.50 eAED:0.50 QI:0|-1|0|1|-1|1|1|0|129
	MAIADLFNLRIGIHLTGSVLDTPELFWTEPHLEPVYQAVREYLELDQRLNVLTDRLDVIA
	DLLAVLKEQLSHGHGEMLEWIGMCPFASLQIAILLHVLTNRRVIVIILVAMEVVVATINI
	IVDLYVSPE
	>Calbifundus_CMW17620_02764-RA protein AED:0.24 eAED:0.24 QI:0|-1|0|1|-1|1|1|0|248
	MSHLYSTDASQSGAIMIPQCGIESAPSDLSAWALVQTLQRELGVATGPVTISLELHGSPS
	GGTLATVLSILDSFSIADIKKAFMPYAWSPHTRHNPPVTPQSWWSRLTGLRKVPGLGLLT
	TSIAARTDSALVERSWGLMQVVPSLRPFNYGPDFSFDEYFRPSGALHGVMVHFLTIAIQV
	VMVIPPLRALLRSHVTQPGHGPSKEQANKETVEYRGIAVPSPDTAGKRAYSHVRYAGPMY
	YCKSLDLS
	>Calbifundus_CMW17620_02767-RA protein AED:0.11 eAED:0.11 QI:0|0|0|0.5|1|1|2|0|633
	MPDKKQPVQTNDLDASISVELEDSHPCPICLSAEDESVLLLCDGPNCRAAYHTYCIGLED
	VPSGDWLCMECAHLHSQGLIPSPSDVNNGAAVEGSRPPPRRRAMRTRLGLRNITHVIRNI
	QPESNMPWARLVSHVYESTNIDLNTGDESSDLDILRERRSAIRRRIESERIRERSHTSRV
	ALRGPVRPPLPVAARVATPPPITAPEPLSQEVADAWGALDQALSTSSSSGSSFNNPRPAQ
	NSTIKSTALRRRKRTVPDTNTTSPNTAEPPVERKQKRPCTRPPPKVAESTLGPGAASSSS
	SSASNTVTAPTSSAASPAEERPSFVSSLLKEVGLEHSTDDEKVGHYLRRGACEMAISPVG
	SPDRSRGSSPMSGCQSPPFLINKSGSPGLTSHIEPDYSSVTQVFSDTRRTRDGESKDRRI
	REPEKREKEKEGGRRGPVAPPLHARSRVPAWLQDAPKEAQLVSEPIWVSRAASSSSPPPS
	NVASTGSSSQGTPSTSSSSSSSSTGPPSGWRENEVAASKRKIFEAMTALAFPPHIYNRDP
	DEVTSAIQHSLRQHMTVASTLTSGQFGQIGAQALATVRQQLRSVDPDEAGFADKLVHLAT
	VEVQRRIDEATIGTSSKNVAATSVGGGADSSDA
	>Calbifundus_CMW17620_02768-RA protein AED:0.00 eAED:0.00 QI:102|1|1|1|0|0|3|0|321
	MACNRSMAISATLRRTQCLPQMPRGISIRTYAATTTATTIADSTPVPSTTAPTATPSHVI
	KAGIILTRAPLLTAEPTAFESAFWFYQKRLNERLCLPFSQRFYFKPDTPAQLDWAIKLRE
	RDGLVAREVGKYNGKSANSWNDELLVGDTLSAPETLTRTLLKDAELRVSEDAEEIPEEDR
	QPVESPQPRLSEADHKGDVRRLDRKMDRTLYLTVQQKDGTWAFPAVELEKEENLHLAAKR
	AMDTSAGLNMNTWIVGRVPVAHVVQPATKTFFLKGRIMAGQANLTGNPLGLKDFKWLTRE
	ELETTLAPEYFKGVRNMMADR
	>Calbifundus_CMW17620_02771-RA protein AED:0.01 eAED:0.01 QI:0|0|0.5|0.5|1|1|2|0|1885
	MPLLETGSTRLIRETAVNQLADWQKQQPEELFNLLARVVPYLRHKDWETRVTAGNAIGKI
	VENSVLYDPNEDEDSSLAPVKTLDDDDSAVKKEEDSSCTSTTPNEGLFSFDTLNIANVAL
	YGRELLRGGPVDVNLALLDSIGRLNHLKKTLNGRLGLLGRKFNDEEVPVPIEVGSPMHVD
	GSSNGASVKSEGPSGATGDESGLSTRQLNVLKRKRKREAQKAAQGKSGFGDLSIRRSNPT
	TIESTGGPDDDESRKGKVNDFFNLDRPTDVDEDSKVVSEFKGPVVPIKSEIEAENVLEGS
	EWPFDRLCEFLKMDLFDTNWETRHGAAIGLGEILRVHGAGAGRLRGMSRDKNSQLNKQWL
	DDMACRLCCVLILDRFSDYSSDTSVAPIRETVGQTMGSVLKHLPKSSVLGVYKILHRMVM
	QDDLNLLNPSWGICHGGMIGLRYVVAVRKDQLLTNKEMVDGIARAVMKGLADNDDDVRSA
	SAATLIPIAKEFVDMRPLSLDSLIDIVWNSLSNLGDDLSASTGKIMDLLATMCSFPEVLR
	IMQATAAQDAERSFSQLVPRLYPFLRHTITSVRLAVLKALVTFANLEVNAGSNAWLNGRL
	LRLIFQNILVERDKQTLEKSMEVWSALVSTLSKDPQVLADEFGAHASDLIELTLCPIGTS
	RNNVPMKAHLFQKPSGGFYHLPGVPASTARSSPVDSSAPGDRPQKRRRKSTKVEEPLPTV
	SSTTHDVDGHMMQGDVDLVGMDTLTRSRVYGARALGMILAVLPSNITQSLSSLIVEGMNR
	PYSSTQWTAAMIIDETAKNSMDTKAFDIFVPNLQKVIDSERPSSYRELVGHFQRVRSQCQ
	QMFNIFRDHGKVSASRMPLLPVIVQGEAEAGPSAFSLIHAEKAIAEDFEKLKKLMSPGHR
	MIVAPQVEDARILTRNSIQEACSAKILRDIRVKAAAASALVAIRALPKKPSILIKSIMDS
	IKSEENLVLQNRASATIAQLVRLFVELGRRGPADKVVANLVKFSCMEVAETPEFPVHATK
	TDCILSMLKEEDRPDHADAIQWAKEVKAARITRRGAKEALEMLCHAYGPKLLEMVPSLRQ
	FMEAPLVQVFSTDEIPAAVHDDEDTLGQDVVDALSVIRTLTPSIAPELHEFVLSMLPYII
	KALHSRLSVFRYMAAKCMATICSVITVEGMTALVEKVLPSISNPVDLHYRQGATEVIYHL
	IAVMGDGILPYVIFLIVPVLGRMSDSDNDIRLIATTSFATLVKLVPLEAGIPDPPGLSEE
	LLKGRDRERTFISQLLDPKKVEPFKIPVAIKAELRSYQQEGVNWLHFLNKYHLHGILCDD
	MGLGKTLQTICIVSSDHHQRAEEFAKTGAPDVRRLPSLIVCPPTLPGHWLQELRNYAPFL
	SAVAYVGSPAERRAMQSKIAGYDIVITSYDVCRNDIGFLEQSTWNYVVLDEGHLIKNPRA
	KITLAVKKLASNHRLILTGTPIQNNVLELWSLFDFLMPGFLGAEKVFHDRFSKPIGASRH
	AKASSKEQEAGALAIEALHKQVLPFLLRRLKEEVLNDLPPKILQNYYCDMSELQKKLFED
	FVKKQGKKIHEEAGKEDKDSKQHIFQALQYMRKLCNSPALVMKPGHKSYDDTQKFLSKQG
	TSLEDPNHAPKLTALRDLLVDCGIGVEGDNGNDPLYQPIKPHRALIFCQMKEMLDMVQNT
	VLKAMLPSVSYLRLDGSVEANRRQDIVNKFNGDPSYDVLLLTTSVGGLGLNLTGADTVIF
	VEHDWNPQKDLQAMDRAHRIGQKKVVNVYRLITRGTLEEKILSLQRFKIDVASTVVNQQN
	AGLATMDTDQILDLFSLDDSGPSLITDKPSNGNDIEGREEDMVDVETGDVRVPGKKAWTD
	GLGELWDNKEYEESFDLDGFLKKMQ
	>Calbifundus_CMW17620_02772-RA protein AED:0.05 eAED:0.05 QI:0|0.5|0.33|0.66|1|1|3|0|499
	MAKWDALELSDDSDVEVHPNVDKKSFIRAKQNQIHMERAQRKAQIEAYHYEKIVDTGLLS
	RIEALIAYLKSNSAAIASGEKNAGQVAFAAVMETAPKDKSADNPPPRPQVMQEADKKPPT
	YTEMLMGLLDQVNKTLEEKKVATEGRFNAIIEELGVHVAKIKQISAENAKKCEELEKLEG
	KKITSESYHTGFDSSHVNKNKELAGESSKTKETQSQVELINPNFDMNTGREKGAPPSALE
	NDDEEIAASPLAKQFARIPPNDHAAALSFLRANPQVLSEREQDGLMVDAFDAALEGRDDL
	CRQNVHQALLIQYCRALGKDGVAMFFQRITTRGHQAQEVFFKDVQDTYMRIRTRAREIVR
	ERAAKPEGVEQIQLEAVEPGTEISIEVPPKDSADPEVQACRIIFESFSKEMQKALESGSL
	EKVNKVLGEMQVDEAEVLVGQLGDAGILGVNELIDATTEEGKQRQAQVKEEGKQAKEARE
	KAAAEEEATLEPEAVPDPE
	>Calbifundus_CMW17620_02773-RA protein AED:0.10 eAED:0.11 QI:0|0|0|1|1|1|2|0|416
	MGCYTDSNRTGHGIYDGDSSFGLNTSTAILFVFCLGVAFVLGYLYINVARAFPKQFIWVT
	GILNIVLAIATGVYYLWAGTTYAGVVFLVFGVIQIFFFIGWRKRIPFSAFMLRTATDVAK
	GYGHVWLASFFGGLVGIAFGALFSATLVGLYVRYDNSSHSKLIGFIAYITFAMYWFTEWL
	KYTIHTTVSGVYASWYFSPRNFPKHATRSSLRRAVTYSFGSISLGSLITAIIQALRQLCS
	VVRSQAGADNNIGLWILFCCLDCILSCINWAADFINRFAFSHIALYGTPYIQAAKDTWNM
	IKQRGIDALVNDCLIGPVFSMGAMMVGYITALLAYLYLRYTDPVYNKGGDYTAVVMAYAF
	LIGFQVTNIFTTPIASGIDTIFVAAGWDPEVMRRDHPELWGEMAQTYPEIMNGLHG
	>Calbifundus_CMW17620_02748-RA protein AED:0.00 eAED:0.00 QI:0|-1|0|1|-1|1|1|0|316
	MSTKNAFITGGSGYIGSEVVREAIAHGWTVRGLSRSESSDAKLTALGATPVRGELISLDI
	LASEAAKADYFINVAYDLDLRKPTDDYQEASNTDRIVIDAVIGAMRPGSVFIQTTGVLVS
	TQPADGSEADETAPYADTAFGLRGQSETYALNKGVEHDVVVNVVRPAAFVYGKQASSLAM
	MMTSAAQRKTATYVDEGSALVSSVHVRDCAKVYVLAAEKRTSGIYHAVSDNNVSFKQISE
	AIGEVLKVPVVSIPKATLESMTTPMMVTFLTSSSRASSQKAREQLGWKPEEKPILEEITK
	GSYTKLADSLQAQAQA
	>Calbifundus_CMW17620_02751-RA protein AED:0.32 eAED:0.32 QI:0|0|0|0.5|1|1|2|0|312
	MCMLQEKVIDIEVDAGTQSPTIDPSVHTILVGHSMGGIVAAETVIALTSDIPILPTSSSD
	SNAASTSDATGCTTGATDASVPFSNSLMFPYVQGVLAFDTPFLGLSPGIIAHGAEEKYMT
	ASSVASQLSDFWSRNAPAAASGAGASNVDSGQSASAATTATAAAATAAAAAASGSSRWGT
	WGKLAIAAGGAAVVAAGAGAAWYNRDNISSGIGWVGSHLEFVGVLGKPEELRKRVAYMVR
	LQKEQGTGFVNMYTLLGNGAAKANYASLLYSKDRTFCVLPTGNVPSGTWRAVRNNKAGDE
	ITAHISKSSCRK
	>Calbifundus_CMW17620_02752-RA protein AED:0.48 eAED:0.48 QI:0|0|0|0.5|1|1|2|0|70
	MILFQDDKGGLQIRSPSGKFFDATPIENTVVINAGDLLARWSNDTIKSTVHRVVEPPVKS
	AEYPARYSIA
	>Calbifundus_CMW17620_02753-RA protein AED:0.37 eAED:0.38 QI:0|0|0|1|1|1|2|0|203
	MAFFLDGCEVDRKETAKAILEGFQTAGFIYLKNIPISAESRATAFSMSSHFFALPEEDKL
	ALNWTTAAANRGYSAFGREKTTLLTDKAEIDALRNTTPDIKESLEIGREDEENYPNLWPD
	EQKPGLAGFSAKMKSFFNECKQLHIEIMRAIGIGMGLDDKYFDPYVDKGDNTLRLIHYPP
	VKADAFKTAVRAGHHSDYGSITM
	>Calbifundus_CMW17620_02755-RA protein AED:0.00 eAED:0.00 QI:0|-1|0|1|-1|1|1|0|262
	MSEDTSARSLADLLQFAKDYASKEVDLYDVLKIDTTTNNKDVHRAWRRQNLKYHPDKTRE
	KFDPVIYELVGRAKDILTEPAARKAYDDARDALSKRRAERDALNQSRRKLIDELEAAENA
	AKLKRDSDEAKRVELERERMRMQAEAEEHELAERQAEQAERDQRRKDIDSLEEQEAALLR
	KLQEKKERRAAKKSAATSEAASAEASGSDAKLADAKVKAKKKSKKPSSYFFTRDPTLSYE
	EKVTGVLSRMREAQRLRDAAAV
	>Calbifundus_CMW17620_02757-RA protein AED:0.11 eAED:0.11 QI:0|-1|0|1|-1|1|1|0|360
	MASQAKATRPTLVKVALQSQTTNSHQNSQWKPSASTASVANSPLRKTTASTAGASAKAAE
	RERERERERDRDRDRERDRLRESDRDHRQDAAEAERRSLTMVEQPDVPKQFHLGMFEIGR
	PLGKGKFGRVYLARERTSGFICALKVLHKAELQVGCGVEKQVRREIEIQSNLRHPNILKL
	YGHFHDSKRVFLILEFAGKGELYKHLRKERRFPEWKAAHYVSQMASALSYLHRKHVIHRD
	IKPENILMGIHGEIKISDFGWSVHAPNSRRRTMCGTLDYLPPEMIKPGSADNSYNEKIDL
	WGLGVLTYEFLVGEAPFEDTQIMTHRRILKCDMTVPSWVSPEAKDLIKKVRICPETDCPS
	>Calbifundus_CMW17620_02759-RA protein AED:0.23 eAED:0.23 QI:0|-1|0|1|-1|1|1|0|717
	MPRPTRTRRMRGAPTAETPHPSQKSPVPVGKAAASSGASSRLGSVNSDIYSATPPPVVDP
	KPNDTQDAEPEPATTETKTQRSTRSSIGNANLQREVQQRSHPRRQSRTDTRSTAQQNEPP
	PSVRRGRTSRRDASGVDLNDKVFDDLDSDLGDLDVDLDIDDTELDSEQVTVSANTSTISV
	GQFKRRGRSRKPSFAGSASGLIRPSSRGAGNSSTIASTFNIGLFRRRAREPSILGANRRR
	ANSVATDNSDVGTDMECDNGDPVADDDAEDMADFKPDAISTPINKRRSTRHQSPSILALG
	TTSSTVPQKRKSSVSHLGNLQAEKAPRLEDESGVGPEHELEESIEKETTPALDGQEEIEV
	EIEVPASAPLPEASPEIEVPASHPPPTIAESSAPIQAIADSSAPVAPMEIDANDDSLGDV
	TSDEESLPSPLAPHRTTAVRPTTPIYNETDMAPPVSSSSDTGSPVAWPPIRDVARRRRIA
	APTTPIRAREGLHGHIDGGGSSPLSSPPSLTHSPNYVPTRQAKGKSRSTHKPPPPKVLTA
	ELQTLLPQRRTRTHHAHVHEPEPDNDEDELSRPARRKGTGGPPSRSNAASFGPAPVAPVT
	TMAQRKRMQFEPSRRISRTYGTRSAQTSVSHGDGEADDVGTPDGEAHAEHEGENAERSTF
	QPLPDDTFTQDDATSSASTSNGKSSELKQAVKKFKEVDRWEMEFEEVTEPESPPNAR
	>Calbifundus_CMW17620_02760-RA protein AED:0.27 eAED:0.27 QI:0|-1|0|1|-1|1|1|0|609
	MLSALLRPLCPKCTLPIAISTRLSAAAFPPGVSSTTISAGSTRGYAFSRRTVPSRMVLSK
	TVDRPPMKAGKMNKRMVEGPFGSMNQTVARLPSKAARVERHRRQDDERHDRNQREYFRRD
	DRKALKMQQSLSTMPYSRRNDIKDRMVRFESFDQFDLLPQVRSAIFSDALRGLVDIKPTP
	AQRLAIPAILSQSKAKTRREYLIAAETGSGKTLAYLVPAINALKIAESEDPEIADYKERQ
	RVATESVKDNKSAAPFDEPHPTMARPKVVVLVPTAELVDQVGNVAKTLAHEAKFKTEKLS
	SQLSPLVIHRNLYSPRGVDLIVTTPHLLASIVKSDPNVLARVTDLIIDEADSLFDRSFTP
	VTTTILEKSLPSVKRLVVCSATIPKRLDRYLSEHYPDMIRITTPNLHAIPRRVQLGVIDV
	SRDPYRNNKNLACADAIYSIGRDAMRNSGTGGGTSKDGALEVRRIMVFVNEREKTEELAE
	YLKSKGIKAVALNRDTQEQRYQAEALNEFTTSKPIQIPESQTGIKAGKSLPNVKVIVATD
	LMSRGIDTVAVRHVILYDVPHTTIDFVHRLGRAGRMGRRGRGIVLVGNDDRKDVVAEVKN
	SMFMGQALI
	>Calbifundus_CMW17620_02763-RA protein AED:0.15 eAED:0.16 QI:0|0|0.5|1|1|1|2|0|232
	MAAPKEKPLRLKRGHRKPSIADDGPGAAVNGTAPASPTADNKTNGTKPDAETDADLGSVP
	ANAFEVYCSSMRQNLTADNIDKPDFNIEDELERGWKDLPHELREDYQEKYELLLKEAEKN
	QGQKKHKAAGSGTTVAARGKQGKSASINGKATEGDKEKESANADPEADDDTKKSDVKDDA
	DVDDIDADIESKSEAKVSEGEAEAEVDVAEDEDEDVEMADGPDTRPASPKND
	>Calbifundus_CMW17620_02765-RA protein AED:0.04 eAED:0.04 QI:0|0|0|0.5|1|1|2|0|543
	MASYDNEDGAVLRNIEACRSISSTLQTSLGPFGRNKIVINHLQKMILTSDAATILKELDV
	VHPCAKLLVMASQQQEAEMGDGTNLVMILAGEMLKKAEDLLRMGLKTADIVSGYEMAQNF
	ALETLEKLAVDKVNDMKSQEELSKALRTVIASKQTGNEEFLGDLVAEAVLAVLPKNPVHF
	NVDNIRVVKIMGSSLNQSRVVKGMVFPKEPAGSVKKASKAKVAVFTCAIDISQTETKGTV
	LLKNAQEMLDFTKGEESQLEAAVKELHDVGVRVVIAGSTVGEIALHYLNRYGILLIRVLS
	KFELRRICRVAGASPLARFGAPMPDEMGNIDVVETMEIGGDRVTVFRQEDEVTRTATIVL
	RGATQNHLDDVERAVDDGVNVVKAITRDARLVPGAGATEIQLVERIQAFGDKTSNLPQYA
	IKKYGEAFEVVPRSLAESAGLDATEVLSRLYAAHYDSADWDTGVDIENNEKNGTLNVQDE
	GILDLLITKHYAIKLATEAVRTVLSVDQIIVAKQAGGPKPPAPNPVSFHTNRQVINKRSI
	DRN
	>Calbifundus_CMW17620_02769-RA protein AED:0.36 eAED:0.36 QI:0|0|0|0.5|1|1|2|0|177
	MGLRLIIEALAGNPNLGAYLDCRWYGHRQASHNVHVSDVDMTPMEEATSTLQKLCDEYST
	FPRTNSKFPYLVGHNILWDLAFLYQCFIRDLPKCYDEFQASIHSLFPRILDTKVMTSTVD
	SALTNYSLESIWHRISNQVPEIKVEIPYDAFQCGVAHDAAYDSKTRIESFLSHSFQK
	>Calbifundus_CMW17620_02770-RA protein AED:0.00 eAED:0.00 QI:126|1|1|1|0|0|4|0|1199
	MYIKQIIIQGFKSYKEQIVIEPFSPGTNVIVGRNGAGKSNFFAAIRFVLSDAYTQMSREE
	RQALLHEGSGAAVMSAYVEIIFDNSDDRFPTGHPEVVLRRTIGLKKDEYSVDRKVVTKSD
	VVNLLEAAGFSRSNPYYIVPQGRVTALTNMKESDRLNLLKEVAGTQVYEARRTESLKIMH
	DTNNKREKIDELLKYIDERLKELEEEKEELRGFQDKDRERRCLEYAFFHSEQVELQESLD
	QIERIRDQGKDVTDESRQAFIQGEKAIAQMETEIHRLNREIDLLKIDKRQLEEDRRDTSK
	ALAKAELSTKTLIDSQSIEQAARNQQASQLAAISQEIATKEKELNDIIPEYTRRREAEEK
	TRQNLDAADIARSRLLTKQSRSSQFHNRAERDSWLNKEIQDLSLNINSQKAHRTEADEEV
	ARITQTISELENQVDDLRKSLNGWGDERNARYEQLAQARDVVDKLEDTRRQVRREDDKLE
	SILADARNERENAERELSQSMDGATARGLATIRRLKLERDIPGAYGTLSELLEVPDAYRL
	PVEQVAGASLFHYVVDTSDTASQLMEILQSQKGGRVTFMPLDRLKPRRIDMPRTADAIPI
	ISKIKYDSKYDKAFQQVFGRTILCPNLNVAGQYARSHHVDGITMDGDTTSKRGAMTGGYV
	DPRKSRLETVKAVGKWRDEYDRLLAQSEDTHRHMEQLDQEISQAMGELRKAEQNLGQMDR
	GLEPLRNNLASHVNQLEMQRNQLDEAIKRRDRMERNLQEFIGNLEAHQAELASDFKKALT
	NQEERQLQKLEEDVVQLQKEWNETSMRRRELETRKQALEIDLRHKLQPSLDQLTSMVFES
	ASATTGGAGSVEEAQRELKKLQKQSATTEKTLQSTLRQLDDLQTKVKEIEHQKAEQERSQ
	HDIAAQLERQQKKIDKSLHRKAMLTQQLSDCAKNIRDLGVLPEEAFEKYESMETKTITSR
	LKRVNEALKKYKHVNKKAFEQYNSFTQQQDQLMKRRKELEASQASIEELVAHLDQRKDEA
	IERTFKQVSKEFATIFEKLVPAGHGRLVIQRRADRRKEDAEESDAENRGMVENYTGVGIS
	VSFNSKQFDEQQRIQQLSGGQKSLCALCLIFALQQTESSPMVIFDEVDANLDAQYRTAVA
	ALLQSISTDAGTQFICTTFRPEIVHTADKAYGVLFRNKTSSIDCVTTEEALSFVEGQKS
	>Calbifundus_CMW17620_02766-RA protein AED:0.37 eAED:0.38 QI:0|0|0|0.5|0|0|2|0|177
	MLTTKQHINLPCSNSDDIHTQPRPSTTILFANFGVSSIKALNTNPTDRYGSSLRKVAKKA
	EISQHARYTCAFCGKDNVKRHSVGIWNCKSCNKTLAGGAYTLAYVSSLPELPCSIAKFCA
	HCLGKSRTTSQVLRSFFSDGRLKTAPGFRACSDEHFLVYFVHMKQTQTLTIESFLPL
	>Calbifundus_CMW17620_06481-RA protein AED:0.00 eAED:0.00 QI:0|1|1|1|0|0|2|0|939
	MATQMEMAYQAPPSPTLTNPDMILPDMEYDQSTSDDRSDALMAWKTAQAGDMSFALPESQ
	YFNLDLNIAGTMSPTTPIIYGNGTMLSDIGEVTEVESTVGRSSPPASPIVTPRMTSRAAL
	RAGALDAVVNSAAYQTIKAKARMAHERRGSNESTSTITTNEHRGLFEDFDDSISVDDTNF
	QGDDEESVAEYYSADPMSRNALLAPGKRNLMVDPNDEDRLSTISIGRRAEEILANAKRRL
	TSMEGNLNRARSSLYDGTESPIGSDSSATPSPTMKINYEIDSLSHPTEHSGPSRYSSDQS
	AFNDDTNTRRAASAFGAAGGYRHVVNPRNSNDVLHKHPNKRDSFESFQDIQMDDTISIRS
	RRDSGQADSLLSPTQLQFSDRGITRSTSAMQVLDIKDQVKDLKGKVSALRDQARADSLKR
	RSLQSLRMNSPFTHAVVDQWYAEPKTAPIAETPDNEIKVEAEPKTEDENPPQTPTMDNSQ
	NNAWLEETEITSDEEMSPVELEHSNIGGDNIDDADSVVSSKYENAERTMITVNGHAATPT
	TGPDPQMLQDLIQQRLENDIDDDMRTEDGYEDTAVITDYESDSGDSMYHDARLPLSHEDR
	EDAFDYEHFFLHSAMGTIRQQRLERERRGSFSSEDSVETTRGPAPTQSLERRNSNESIST
	IASFETANEGRQSRLTRNNSSDSASGSGSGSGSGRRSSSVISKTKTGHISHMSLDTFVSA
	QEDRSSPTKSRRGISSFRTSTGSDVPRSVSAMSSSNTTMRGPMIRRPVSTSTFRHRPSTS
	SFDSTGTNRSFPLVSKSRLSLTLPCTTNGRVPSAGILTPRDSPNAEVGEEEDLASVSKRL
	MHSTAAAANHNAPVQANVNPSSKANDPRMSSSTSMSLLQHDDQMLVEQLVASLGQCVLKL
	SEVSRSSADSRILRQRMAAARRLLEGLDEPQNCEPSSLG
	>Calbifundus_CMW17620_06482-RA protein AED:0.21 eAED:0.21 QI:0|-1|0|1|-1|1|1|0|177
	MSPFHDGPNNHDPPTRLTTSVSLSSLDEFRILPTKGSSSHRNFSLKLSPRLDTIQDTCQP
	TLSRVPSCSCSRVQPVSSAANSTCSSVSPSRSTSRTYNSALSQKPVQGEFEGGTVPVPDI
	SARLRRSACRGDSFWWTPTGDENVDFPIDDGKGMFWTGSSGYNNPEQAETRHRRRSE
	>Calbifundus_CMW17620_06483-RA protein AED:0.16 eAED:0.16 QI:0|0|0.5|1|1|1|2|0|386
	MGALLVSLWILLVDITVKWGKAEEEERLTGRAENRRTALEWLQVVLSNLTLTFVLVVLIS
	TTLNLTLRSFDAALGPPGRQVWVDGGKYRIHVYCADATTGDPNYATPGPSSVWMPPAPVV
	GSHKNGNKDKPTLLIIGGETSAENGMWQVAQHALHNGSIDRYCLIDRPGYAWSDAAPSPL
	SASMAVASMTEALSLVGEHGPWVVTGAGTGSFYARIFAQQQGREAVSGLFLIDAVHEQQL
	RQLGSAGRGFGLFLRGLVSPLGLVRLPGAVLRGRSRADRVWGRTAAQSGKTAFAMLQENL
	VAGSLTQREVLATRTLLREWDVRLGVVSSGDMVRHDARWETWQRDLAMLTKNLVGWDTVK
	GAPHQIWKTEKGRWALEDMMRRMMHG
	>Calbifundus_CMW17620_06484-RA protein AED:0.00 eAED:0.00 QI:0|0|0|0.5|1|1|2|0|1494
	MRIMSDPAASGAPLSSSQAPGLSPPNQTARPASATSEKHMSVPDSDTAGDYDSEMERRHS
	IVQDLARAYTNQSHADVTGTPFTAGEDSPLNPASKNFSARSWAKSVVRAVQDAGSQFRTS
	GVAFQDLNVFGYGEATDYQKSVGNIWLALPNMVRTLSGDKGRRIDILRDFNGTLNTGEML
	IVLGPPGAGCTTFLKTIAGEHNGINIDENSKFNYQGIDSQEMHSAHRGEVIYTAEVDAHF
	PNLTVGETLNFAARARQPREIPSGISRDAFAQHMRDVTMAMFGISHTVNTCVGNEYIRGV
	SGGERKRVTIAEACLSQAPLQCWDNSTRGLDSANAVEFCKTLRLQAELFGSAAAVSIYQA
	PQDAYNLFDKATVLYEGRQIYFGPASEAKAYFESLGFECPDRQTVPDFLTSMTSPRERVV
	RKDWEGRAPRTPDEFATAWKNSDLYQRLKRELAEYNQAHPINGPDADAFRVSKRAQQAKN
	QRKKSPYTLSYIQQVHLTLWRAWRRLIGDPSVTIGQLIANLVMGLIVASVFYDVQPVTSS
	FFQRGALIFFACLMNAFSSALEIFTLYAQRPIVEKHARYALYHPSAEAVASMLMDMPYKI
	LNTLVFNTVLYFMTNLRREAGAYFFFIFMSFLTVMVMSMIFRTIASASRTLSQAMVPAAI
	LILALVIFTGFVIPIDYMLGWCRWMNYIDPLAYAFESFMVNEFTGRQFLCDSFVPNDSSL
	SEYSNIAAVNRICTTVGSITGQSSVDGDRYLSTSFQYEHGHKWRNVGILIAFILFFFLTY
	IVCAEVVSERRSKGEVLVFRRGYKPAAFDEKAKDDLENLAIGPMATHDRASNKQGGPQPE
	IQGSVFHWENVCYDVQIKDETRRILDHVNGWVKPGTMTALMGVSGAGKTTLLDCLADRIN
	VGVITGDMLVDGHPRDSSFQRKTGYVQQQDLHLETTTVREALNFSAILRQPAHVSRQEKL
	AYVDQVIAMLDMEEYADAIVGVPGSGLNVEQRKRLSIGVELAAKPPVLLFVDEPTSGLDS
	QTSWAILDLLEKLTKAGQAILCTIHQPSAMLFQRFDRLLFLRRGGQTIYFGEIGEESKTL
	TSYFERNGADPCPREANPAEWMLEVIGAAPGSHTDIDWHETWKASQEAEAVRSELQNLRS
	RASGQTVSNDETEHDEFSAPFSVQFEQVLTRVMAQYWRTPSYIYSKFTLCLSISLFIGFV
	FYDAPNTIQGLQNQMFSIFQLFTVFGQLMQQTLPYFVIQRDLYEVRERPSKVYSWWVFML
	SQIIVELPWNSLMAVVMFFCWYYPIGLYRNAEPMDQVTERGGLMFLYLLMFLLFTSTFCD
	MVIAGFQTAQAGANMGNLLFMMCLIFCGILASPDDFPGFWIFMYRVSPFTYLSSGMLSVG
	LANTNVVCADNEYLSFEPREGQTCGEYMAAWINKEGGYLLNSNATTACQYCSISDTNIYL
	DGVRASYGDRWRNIGLLIVYIVFNAVAALLIYWLVRVPKKQSPLAMLFGKKKAE
	>Calbifundus_CMW17620_06480-RA protein AED:0.00 eAED:0.00 QI:0|-1|0|1|-1|1|1|0|438
	MSPAGGLWAPAALRLLRVAFTKGSRALRTKLGPSTSQVSHTRTITNNARKPTTSYIAQRS
	QRRVPRIKAFNTPKKQPAFLQSLRRYLSTESGVPRFDRSKFPKSQTATRVAQQSGRAPFC
	TTLRPNLTGGAIPRSAGGYSLGGGAGVRYFSHTPASSAQVVNNVSQAMRAFCLSGQRARF
	DGLDTRGNPKFRSVSLEDEKKIHNAIKASRTEPGSFVEFRLSPVVTALTPLAAVELKNKA
	VDSTENQTIAASTLNADGVMDELALDFMRAWKDLSVVFEDLKKLSQLGDLPITLESSNLI
	RIRFPGVDVHTLENICDDLGMQRGVIGEDREFGKSQNIDLALKFPFAPGMDDTDACGILL
	SPEHSLSSDNRVQDMFIAEEENPWLSDIEETLSRGLPPIYAASLPSTGFHCSDEFDGLSG
	IYRFIDVCEREQACNRFN
	>Calbifundus_CMW17620_03810-RA protein AED:0.01 eAED:0.01 QI:0|-1|0|1|-1|1|1|0|933
	MSEYSVAELMRLLEEQRQRADAEAAARREADERANAEAAARREAEERANAEAAARREADY
	RVDREIEHRRDVEVFAAKKQREAEIFKSEAEIFKSEAEKHRSEAQDGELQDKNAVEEQYE
	IQLTWQTAQNLRSYLNQIRHLHLYSSRLLPFYTQSSVSLSQKTIKNTTTTITTSGQTSIA
	KKVYPLRVRQWTEFPQDRARVFSLLLEQMKDDGFFFPRKIVEGTEVRIDQEIPMDFTRSD
	GYLNHDRTSEFIASTVEKPCSTILEGYFQVTGGKKKVFFDNKTIGVKSVIDPTGKVTQDE
	SGDTSAGADTVDGSDTAAPRLPPRKTKPDCVVLVQDQPADGSAPQPDPYRLTIGEHKPCH
	SLRATDLQNGPTLPEDCLIRMAIASKTGESSNAAKGQEGQLQDSNSMVLSASGSPIELSK
	IPSKQVFFASALAQTYHYMIMSGLEYGYLATGETLTFLRVPLEDPATLLYYTSFFPVTHP
	KDLPRLGNNPIYPSQVTASANLQDKPDLEDDGLAELAVSQLSSFCIMASTSAVRSVEWVN
	KTLDILAKYPNLPKGYSRRITSSLGTRLRDDSDDETSSDDGNDGNFGSRRLVRRPNMRRV
	HDSHERAASPLWQSHPAPGDNTEDHHTARNHQSDLSAAGIKAVKEKQMLPYCTQACLVGL
	VRGLSFDASCPNYHIHKSALLQPFCAKPQAEHEKHGISGADVCRLVQEQIAIHPENNCSL
	LYNEGLYGAIGCLFKLSINGYGYTFVAKGVESHNVRRLKRETRIYNYLRQQQGTLIPVHL
	GLMKLRSPYPFMAKFTTLSHLMLMSYTGQALHYGPLLDQQSQELGRDLNQEVEDVYQKLL
	AWGLCDRDKDVCNATWCEETQSVMKIDFDHCVMDMDVYEAKLRAVEDCLKGSSGSRKRSM
	VDDDDHYGQTGDDMKSPITVMEPALKRARYVEG
	>Calbifundus_CMW17620_03814-RA protein AED:0.00 eAED:0.00 QI:0|-1|0|1|-1|1|1|0|2173
	MDSDIAAPNLAQPQPGTPDRSSGKQTVASSSKHDSPSHLAGPTFDAAGSSSLSQKSFSDY
	PYPQLTMQNASSSTGSPRTHRTPPVPVPPLTTSWSTPAKKAQLNKPSNSPIDAASVSLAL
	PPNIKQNRSISPDSAVFNESGSGRYYDDPYHNPESDAVPLTSRAQPIDGTASGATLQPRS
	PADSARRDSFQTVSSYANSPVKGQMLSADDALRPNRQTGYGSSLTPSGSVRRRSRSPSAT
	GALHRAGSAMRAMSERVVNVSGEAEVVEQQLSINRRSKAPSDDERTSPHVSPVMSPLGME
	SGYVSQMYSHSPKEKLGNPFEDTAPVSQSTVPMPNPLKGRSLGIFGPENPLRKWLCTILV
	KPITEIFILLSIILQLILLTVDAAPSVFDDGRGRPQFWGESRMDWAYLVLFIIWSLEMGA
	HVIVSGFILNAAEYSTVDRQRGVRANIIDKYTTFFQPESHKGKASRTSQAPPPLLRTFTA
	LADNASKEDQKRWQLARRAYLRHGFNRLDFVAVMSFWLSFSLSVTGNEDRHDIYIFRMLS
	CLRILRLVAITNGTAIILRSLKKAAPLLVRVVFLLIFFWVLFAIIGVQSFKSSLMRHCVW
	IDPLDPKNISATYANEFTFCGGHLDNTTGAKMPWVYSESGDSLDDLRNGISKGKGYICPR
	GSYCLQQSNPHNGTVNFDNLFNSMELVFVVMSANTFADIMYYTTNSDYLAAALFFVAGLV
	IMMLWLTNLVIAVITSAFQVIRTENQGSAFSSKQDIQLETNETQTWQATSLQKFYEKTKF
	VWISFIVCDLTAQACRTWSMSDETAKSIDNISIIATVALDVEIIFRFIANVKHFFRSYVN
	LFDFVLAIATTAILLPPIHDNAVLYGWLSVFQILRIYRVVLAVPMTRKLILLVLGDASGI
	ANMFLFVYMMTFFMAIFAVQLFRGAVPEEIDGEGLDITFGNIYNSFLGMYQILSSEDWTT
	ILYNVTSVGKGTSMAVFGAIFFIGWFFLSYFIMINMFVAVIQENFDVSEDEKRLEQVKAF
	LQRKELGQTTSHQISLATIFSIGRRQKPRDPLDYGPATMEMLLKDALVQEFLAETDNADD
	STGSGHGHLNAATTTFLSGGSRGDVKPGFFSSLWGKMVTLFTSREPNPFYSNIRFDPPAG
	GDTIGGSDPRSIAKKAVLATNARKRAQREYIARHPRYNNSLFIFSPKNPIRRFCQLIVGA
	GRGSERFEGREPNKYAWYSFSFFIYICIIGMVLLACVATPLFQRQYLEDHDITGRPWYTW
	CDVFFAGIFTLEAIIKVIADGFFWTPNAYYRSFWGFVDGVVLITLWIYILTLFANDGAVS
	RAVGAFKALRALRLLNMSDDARETFHSVIVGSFKIISAAFVSMSLLIPFAIYGLTLFSGK
	LLSCNDGDSDIVMLSECFGEYSNTPYADDWELLSPRVVKNPYFNFDNFGASMFTLFQIIS
	QEGWIDVAFSTTAITEPGYQPISANRPGNAVFFVIYNLMSTVFVLTLFLSVFMRNYTEQT
	GVAFLTTEQRSWLELRKILRQVSPSKTTHNDHAKPWRKWCHKRAIEKRGVWYSFITTILV
	LHLILLMTEYYQEPDSWTIGRDILFMVFSLIYVINISVRILGLGWTRFRRSSWDLYSLFV
	VSGSFITTSALLISSTESDTYVQLHKAFLVAIVLLLIPRNNALHQLFKTAAGSFSAIINL
	LATWFVFFLMYAIAFTQAFSLTRWGERTSSNINFRNVPNALIMLFRVSMGEGWNQVMEDL
	ADIVPPLCVDEPRFFDSDCGSKPWARFLFVSWNILSMYLFISLFVSLICESFAYVYQKAN
	GLALLEREEIRRFKQAWRLIDPHGTGFITKEQFPRLLGELSGVFEMRVYPHEDSVGQILE
	DIRDTSADSQHAAFGNINQTKPEINLERLNTRLSQLDVAEIRRRRRRFNIFFEEVMVAAD
	PDKGISFTSVLMILAHYKIISESKSLRLEEFLRRRARLQRVEEEVRRRVVVNFFNMLYWS
	RKFKRHMEMKRASRMGTVPSLPAIQINRDGNASHSEDNDGQQNIKDSVSSTISNSPTLAV
	ADGSARSSSIHGPSGSNGSNGGINPLSPSGDITYDADSRRTWNGGLAGLHLDTSQHPLSL
	PRTGSSNSPSTQFASGGSFTFNVRETRPTAGDRRMTTVNSSSAVQDMLDESVWIESLRRS
	TTVRRNQSRSGRR
	>Calbifundus_CMW17620_03815-RA protein AED:0.00 eAED:0.00 QI:0|1|1|1|0|0|4|0|699
	MNSLGSICERCNGKAKVLFSTSNIAGYDSASLLRLSSVINPESRISIGCAGAVVSDIRRR
	CEVAIITDDHEVSKISMFTLKDFMFVNLDSMVSLQIINSEMHPNSLIWGPQNPSTGSKET
	LRGVKNIRSSLEQLKKGTDPVMGRGSSDNGVWGTVTKFCSSVTKIREIVSRISSPNLPPI
	IQSTLEAIHSPNMHAVGQMISRTVNLERSQPVSRAVVAEGVDPQLDELRRTYDGMESLLN
	EAAQHMIGSIPSWARDCISNCIFYPQLGFLTVIPINPDTNTARYAGEGMPDSEWEQMFAA
	DGNAFFKNNAMRELDAQFGDMYSMISDLEIEILHQLSLQVIKYEESLVGAGDACAELDCM
	VALALGAQKYGWTQPTMTDENVIQIKGGRHPLQELVVPVFISNDCNLAGGVGKDSSIDSG
	STIVSESGDAPQTLVITGPNHSGKSVYLKHVALIVYLAHVGSFVPAESAVIGITDKILTR
	ISTRESAGQNQSAFTIDLQQIAFAARMATCRSLVLVDEFGKGTRADDGAALLAALIDHFA
	TYGVEAPKMIVATHFHEIIQGGYLKSCPGISLAHMEVRDMKDKAANNQDRVIYLYQLQEG
	PSLSSFGAICASLNGVDDKVVQRAEALMAAMSLNKDLRSVCSEMTEEEQFKYEVAEEVAR
	GFLRLPLDSIDLIGDKTMHATDVIRELLQDTLRHRVDDE
	>Calbifundus_CMW17620_03817-RA protein AED:0.41 eAED:0.41 QI:0|0|0|1|1|1|2|0|220
	MLFEQEDDPGTRSFFSEIISSISDVRFSNDGRYILSRDYLTVKIWDINMERQPIKTIPIH
	EHLRPRLCDTYENDSIFDKFEVVFSGDNKNVMTGSYNNNFMIYPTDPDQETEVVLQADKF
	AFKAKKIGVPTPINFSSSPNGKKGSSRANSPAGQRMRKETDADQIDFNKKILHMSWHPFE
	DSIAIAATNNVSLFSFFFFADAARTLVLNAHSLLTARLYS
	>Calbifundus_CMW17620_03818-RA protein AED:0.39 eAED:0.39 QI:0|-1|0|1|-1|1|1|0|103
	MSEKTDLDSSRPTLSNSAPVDVAAPDEEKKPLIDPKPSEPPATSSEEDRSQDAPIFPTKA
	ESQSGMTTVLVDFLVSSLSVLVIMAFIFGGCCSNVYALESIVK
	>Calbifundus_CMW17620_03819-RA protein AED:0.26 eAED:0.26 QI:0|-1|0|1|-1|1|1|0|226
	MSAQVQGKAEGSSGHSDFSMGLVILFVAQVLSAIMGIYTEETYKTYGPQWRENLFYSHVL
	SLPLFLPFLPSLIDQFSRLANSPPMIFSLPSWLISEASTSSVSALPVTSVSFPSQLVYLV
	LNVLTQYACIRGVNLLAAVSTALTVTIVLNIRKLVSLLLSIWLFGNRLAVGTLVGAIVVF
	GSGALYSLDSSGRRAAKPASTVTPVSVPPSQAVQKPTKQAVQKKMA
	>Calbifundus_CMW17620_03820-RA protein AED:0.29 eAED:0.29 QI:27|1|0.5|1|1|1|2|0|835
	MCGTSRASHSHVAMPDTISTSYPKLGSQFLLHDGDSEDDDPSLRHQTSPGDSEFEDTHPA
	DPTPSKISEDMELSSQDGMLARDRRQRSAFYDPVVERQMSQEDAKLIFQNHKSRSMNSPL
	ISSTSATVPGLQLELPGPGIDSAEGSTISPVVSAAPSINQNAPLSPVVEDEPAPQPAPSA
	FYHKPVDFGGGDTSLFDTEPHITAELSAIAAKVQKALDMRKAYMDISLQGPNDNPKDAPE
	WDIYPPPPEPFWDHAHSSAVNLSSAAETTSTTTQRRSRRRKQGQDIGEDFVREDLLPVPN
	SSDMEFRLDVNGIFQVYKSTADADENKPIIKVPTMRDFYMNLDEVVSISSDGPSKSFAFR
	RLQYLEGKFNLYMLTNEYREVADSKKVPHRDFYNVRKVDTHVHHSACMNQKHLLRFIKSK
	MRKSPDEIVLYRDGRHLTLAEVFQSINLTAYDLSIDTLDMHAHTDSFHRFDKFNLKYNPI
	GESRLRTIFLKTDNFIKGRYLAEITKEVIADLESSKYQMVEWRISIYGKAMDEWDKLADW
	VVENKLFSHNVRWLVQVPRLFDVYKASGLMENYESVLDNLFRPLFEVTKDPSSHPNLHIF
	LQRVIGFDSVDDESKPERRVYKKFPVPREWNSNQNPPYSYWIYHIYANMTSLNNWRKSRG
	FNTFVLRPHCGEAGDSEHLAAAALCCHSISHGLLLRKVPILQYMFYLDQIGIAMSPLSNN
	ALFLAYERNPFHQYFRRGLNVSLSTDDPLQFAFTKEPLIEEYAVAAQIYKLTPVDMCELA
	KNSVKQSGYEASIKQQWLGPDFFKPGSEGNIMAKTNVPNQREEFRYQTLIQEKRV
	>Calbifundus_CMW17620_03821-RA protein AED:0.43 eAED:0.43 QI:0|0|0|1|1|1|2|0|482
	MYAPSISEAQALYEYTRQTDEELSFPEDAKLQVYDTSDPDWILVGFENEFGFAPSNYIEL
	SPSGASSSSAAAAAPAPPALPSRTQIDPPAIDPQPNHVAAAPEPEVPAATSAAAAIASAM
	QARKVIEPPVATSTPPPQLPARHVAFSHTVDDIEDEPQSPPLPSRPTPSKVNLREPPSSS
	PSMASPLSPVSINDDTAMSGNRDNKSSVVKVEGGYHLYNVNEMVSVMGKRKKMPTTLGIN
	LLTGIIMIAPEKSTDGPTQEWTADKMTHYSREGKHIFLEMVRPTKSVDFHAGAKDTAEEI
	VSALGEMAGAMKANGLREVIMAATSNSQKLGVVLYDFIAQGDDEVTVAEGDEVIIMDDHK
	SADWWHVRRLRNNMEGVVPSSYIEITGTMTPPESHSGLNAGMSIAAQNRAEEIRLTKEAV
	KASKRADEQQVGLGISLPQRSSSLNASEHDNNIWVQQNNRHSENGHRNGTHDSSKKSSTC
	YF
	>Calbifundus_CMW17620_03822-RA protein AED:0.38 eAED:0.39 QI:0|0|0|1|1|1|2|0|573
	MLLSFTVEAQFIGIKDGKLNLHKLNGVKIAVPIVKMSVEDLEYVESITGLNLVPSGARAA
	AKTARQQSTSSTSGAVVQKQKPEHDWFQFFLDCDIAVGLCERYSQAFVKDSMDESVLPDV
	TSSVLRNIGMREGDIIKVMRKLDAKYNRTSKPETAADGDPNDQGGLFTTSGGALRTKRSR
	PAPSNVANGKVDLDAFSKSGENGSISPATSSMSPAGGGFDDDAWAVRDQPAAAATTSIPT
	GATTTKTETVTTAVPAAPSTASAPAPGLVGSIKELSLLAAPLEPTKTPTPEISAPGVSST
	TGAIQPQATGATPSFFTTMQQNSATGVSGSLVPPPTSRPLSAPQTAGLSAFPSPAPVLSH
	MTGVQGQVAPLGQSLNDIQQARLQQQYLQQMQQQQLLQAQMKPMGVPGQTPMLSFPTGMQ
	TGMQTGMQNPVFMQPAVTGIAAMPQQIPMQTGFAAMQPQMTSIQSQGSPFQSNPGFNIPP
	QQGPFLTARPGILPPPLEPQRTGLQPSTQQQNSGPGLQVPGPVAAPLAPQPTGPAPPVRF
	GVTAAQKLTPQPTGRKANLSHASKSTTTVCNHA
	>Calbifundus_CMW17620_03808-RA protein AED:0.10 eAED:0.10 QI:0|-1|0|1|-1|1|1|0|860
	MSIDKNVYPLRVRPWSDFPRDHKNVFSALQAQLGDTGVFPSQIKVQVNEEEMEAAIPTEF
	SRANCVYNCARTYTFLDRAVEKPSSIVLSQYFAAIGDKKGIFFDNGTYKINTATCNSADA
	FLRRRKSETESLRLVKTDSAETANPTALSIKPQPDCLVLVRDSRTDRTQPIPEPYCLVIG
	EHKPCHSLRASDLQNSFVLPEDCLIQMASEGKTEILEKEEEKNSKVSPSQPIRILNPPLG
	SPATSPRISEKLSFFAVALAQAYHYMMMSGLEFGYIATGETMTFLRIPLAAPTTLLYHTS
	FFPSTDPNSLPRSDGVIQYPSGVTASSALQHVIQLQDGSLSELAVSQLCSLCIMAASSSV
	RPLAWVNEVFNHLAKFPKLPTSHNLMRVSPPDLRRCEINSGGVHENETHYSVQKPLRHLH
	PANIRSNNHKTLSPVRQTPKPHKGNIHRQRYSALTSAGIKAVKENAMLPYCTQACLLGLA
	RRLPLDPGCPNYPLHRDARPAATSSASLPRELQMHAVTKTDIRALIREQISVHPENNCKL
	LYNEGLYGAIGCLFKISLNGYGYTFVAKGVESENARRLRRETQIYKHLYRQQGVLIPVHL
	GLIKLLSPYPFMAKFTTLSHLMLMSYVGKALHYGPSLDELGQKIGRDLNCEISDTYQQLL
	DWGLDDRDEDVCNATWCEETQSVMKIDFDHCILDVDIYAAKVKTLENDTRDDNFTVKRNV
	VTEKDEEDDDDDESGSSEDDDNDEHYGGDDFNSYYDHDHDGDNYADNYDTDNACVDGNSI
	VHDNHVVLCNSETHPVNDDDGAYEDVGYKEMKHGDGSSTKKRKISDDDHNDEIRDGDRLP
	MVSLKPALKRARQVKVEESD
	>Calbifundus_CMW17620_03809-RA protein AED:0.51 eAED:0.51 QI:0|-1|0|1|-1|1|1|0|61
	MSANRVAELELLLAETRHRADREAQARKDVEGFAARIQDKLSDIQGKYQDMKRKVEEREL
	H
	>Calbifundus_CMW17620_03811-RA protein AED:0.07 eAED:0.07 QI:0|-1|0|1|-1|1|1|0|777
	MSRLLDLDCETSRLSGLNADNNCNIATATSAQTSIKRKLYPLRLQPWTEFPQEHRKVFSA
	LQEQLQDFNVFPSAMSVELAEKMLEIEISNPFQNLNKVSNHDRTSIFLDGVIERPCSDIL
	VEHYRLSEERKSILFDNKKSKGDLIPDCSARTSHGLSDGDTPTSGEADKFDISAQKPPGK
	TRPDCVVWAREDYTNRPLPDRESYMLAIGEHKSCHSIRAKDLENNPKLPEDCLIRMAIAR
	KSQLVEEQEDQTTGDQQSDIIVISSSDSSVEPPDISQELQVFASALAETYHFMITSGLEY
	GYLATGETLTLLRVPLEDPTTLLYHTSLFPAVDPTDLPELHGHPVYPTCVTAPESQHISD
	NIGDDVLSELAVSQLASLCIMAFESRARPLTWIQGARELLAEFPNLPEDRGYVMSSSPDI
	RSENDIYSADDDDSDNCQSDFHHTMHRADESSDLAASPSEQDHHAFKYRHASSAGAGIRA
	VREDIMLPYCTHGCLLGLVRGCTLDDTCPNYEIHKNALPQPSSAEPQVEGQKHGISKADV
	CRLIQEQIELHPENNCSIVSRLGLHDFTKCLFKLSINGYGYTFVAKGVESQDHYRLMHET
	RTYSDLERLQGLLIPVNLGIINLRLPYPFRERFTTISYMMLMSYAGMSIHRNPPLSSELE
	EAGYDLEQEVRDTYEELRGYGIRELENPFSNATWCEDRRCVMKVDFSHCVVDRTLCRART
	YGLADSWLGTAARNNRRKAKHGERDQTGDNGAASVTDMELAPKRFKQGENYQAAHDS
	>Calbifundus_CMW17620_03812-RA protein AED:0.00 eAED:0.00 QI:0|1|1|1|1|1|2|0|449
	MPFVQPTLSKSIATASPGRAPRVRPPMVNFPPPSAASRTRIKDVRMSEPTIARPNLRTRS
	QKAKPGSARKSGNASKHDSSGEFVPVIAGRIEKTPSPKKRNAKVRPGRRSAAIRSPLSEL
	SRQFPSIEIPDIDCFVKRSFEERHAEINVGKNPGKVKRPMNAFMLYRKAHQMLAKTICCQ
	KNHQYVSQICGDSWAIEPMAVREKFNVWAKIERVNHQAAHPEYRFSPNKIEEKAPIGGDE
	TEVEDADAEDDLSITFDAVRLGSPHLDQGDVDMHEASYGASSSEFQVASAPAAAGVVPTQ
	GASSSFGSGPVSSPATAPSLTLVARAESPLFTTSTESHLANTSSQAATSTQQVESDMPLA
	NGTYFPPFHNTEESFLNAEAYPHSVTMEFGVPFFGFEEEADHMLETFGSEPNAHQVLDDV
	PVGQGSMNLGENWAYFPPTTNFFGTVAEL
	>Calbifundus_CMW17620_03813-RA protein AED:0.06 eAED:0.06 QI:232|0|0.5|1|0|0|2|0|645
	MSIIEPYGWDSEDRSYYVLDDNRLYRMTDAPESTSAPSKSKKSRKSQRPGGRSSKRRRVG
	QATGVDSADAEEEDAAVSESINDDEAHSVDNGLGGAKWECIAVGYNEVMSFLATLQKTKD
	ENEKVLRDQIKRHLLPILEKQENSRKRKQQQRDKELENLSKMANAKRSSRLAVKQEQKTM
	EENAKEEERIQQENQAKARKEEQMMLKREKERDQRLRARERRMKDRESRKLLHQQELARL
	SSQSTEAAAGQRLSGRRLQAEIERQKEALAALEDEEDWMFDCICGMHGQVDDGTHCLACE
	RCSVWMHSKCVGVDHQDAEHPDFHFICASCKRRTEDEQKKVQTVAESNVGPHNVEPSNVT
	DGNALSQTDSTFIPGPNDTASAKSLKTNKDEEEPLVAAVEDCATPPSPSPCSSPGVPRSP
	SKKSVPLPSSASRNSNTPVSVNGFASTLFATRQLHDRTGESNCALSVRPETPTEKGCTKV
	PDAHGTTTPQRFMKTTPMSRRLSTPSGNGVFAPPGRRSMSFLDSFNANLNSSPLGNPADL
	DNPSSPIPPAEAGISPLKNTPARPKTQQGLLASLKAAASIQPPTVLAPVQGEVILTPPVK
	MTEEQRRHSRLQQRLSSPLVERRLIKEGGEGGKSQDEGVEKEITA
	>Calbifundus_CMW17620_03816-RA protein AED:0.25 eAED:0.25 QI:0|-1|0|1|-1|1|1|0|131
	MCSGSGTNLQAIIDAIAAGTLPYAEIVKVFVNRKNAYAVKRASNAGIPTDYFNMVKDGFH
	AAGEKDEEKLKEARSKYDAALAQRVIAEKPDLIVLAGWMQVFTPSFLNPVGAAGVPVINL
	HPALPGKLHIH
	>Calbifundus_CMW17620_07150-RA protein AED:0.00 eAED:0.00 QI:0|1|1|1|0|0|2|0|573
	MAHDNDGFPVKTADPEKAPAFANDSSSASAVPAPTYGRYSEGFWTRNGLTPASFRRRIVA
	DGEAPELDRTMKKRHLHMIAIGGSIGAGFFVGSGAALAKGGPGSLLVDFAIIGVMMFNVV
	FALGELAVMYPVSGGFYTYSNRFINPSWGFAMGWNYVLQWAVVLPFELVTASITIGYWDR
	DGSISRGVWITVFMLVIVIINIFGTLGYAEEEFISSFLKLTATVVFMFMAVVFVCGGGPS
	HGRYNEYWGTRYWSDPGAFQNGFFGFCSVFVTAAFAYSGTELVGLAAAEAKNPVKELPGA
	IKQVFWRISLFYILGLFFVGLLISSEDPNLLDTSKSGSDTSPFVLVAEYAGLPGFAHFMN
	GIILVSVISIGVSGVYGGSRTLVALSEQGYAPKVFTYVDRAGRPLPAVGFIIACAPIAYV
	NLSSAGNSIFDWLLAISGLAALFTWSSICLSHIRFRLAWVKQGRSLDMIPFKAAGGIYGS
	ALGLCLNILVLIACFYVAIKDLDAETFFKNYLAAPVVIVFWLGAFVWKRSPWVSVENLDL
	DTGMRQHNWEEINNFRAKIAALPKWRRILHKIF
	>Calbifundus_CMW17620_06349-RA protein AED:0.02 eAED:0.02 QI:0|0.85|0.87|1|0|0.12|8|0|234
	IGNGTTIESVKHCLYSLRRLLSYNYAVIPISELALLKEPWAPTCALLVFPGGADLGYCKS
	LNGQGNRIISDFVRKGGSYLGFCAGGYYGSQRCEFEVGNPVLEVIGSRELAFFTGTCRGG
	AFKGFEYHSESGARVVRLKTQGLRDCPENVKSYYNGGGVFVPSKAEGYSGYKYEVLATYE
	DLLDVEGGQDKAAVVLCKVGLGLAVLTGPHPEYLLPPISMNTKMSRGMKASSRI
	>Calbifundus_CMW17620_06350-RA protein AED:0.44 eAED:0.45 QI:0|0|0|1|1|1|2|0|160
	MSGPKDGGSAYVKIGGILATCSYCDGEYQIVLGIGINTTNARPTTSLNALLSASQEPIRI
	ERLLARILTRLEATYAQFVREGFSPDLEARYYKHWLHTGQKVTLETEGGVKTRILGITRD
	WGLLRAEELGHDDRGTGKIWSLQSDENSFDFWKGLIKRKI
	>Calbifundus_CMW17620_06352-RA protein AED:0.01 eAED:0.01 QI:0|1|1|1|0|0|3|0|501
	MGTNIRTLTAENSDSSSIQGRDMDPKREATRNSHDGAPVSIDPKAEARLLMKLDLYLIPT
	ASILYLFCFIDRNARIAGMDEDLKMAGYDFNVILSCFYISYIIFEIPSNILCKHFGPGWY
	IPSITIAFGLVSVCNAWVNTVSQACGVRFLLGMFEAGMFPGIAYYLSRWYRSSELTFRLG
	LYVVTAPLAGAFGGLLASAILTMDGFGSFHRWRMLFAIEGIITCALGLAAFFTMTDRPET
	ATWLTAEEKAIISARLAAERLNNTEVLDKMSKSKLMAGIINPVILLTSFVFLLNTITVSG
	IVFFIPTIVRSLYPDSSTVVIQLRTVPPYVVGAFFTVVISYISWKINRRQILLILSCPLT
	MVGFAIFLGSTDHRVLYAATFFVCSSTFALGSLTNSTVSANVVTDTARAAAIGFNVMTGS
	IGGLISTWSYLQSDWPKYTIGNGLNMAVSSLAFIVTTLTLIWMERDNKKRDGRNIDAELA
	GRSPEELSKLEWRHPAWRWKP
	>Calbifundus_CMW17620_06353-RA protein AED:0.00 eAED:0.00 QI:0|-1|0|1|-1|1|1|0|300
	MPDLHHTHTHTHAHAHDRDRDRDLTVKRADSGYGSLYTSNPKRSCSLRRSSTAVSAKPAS
	RCLLSSPSSSPRRSSPSSASKQVSRSKPKSSMSPSESASSASSPNSTSSKRRPRCCRPHH
	RSSGCQLRSSHSHSMYRKPTPPSHASSFFHFPAPSLPGDPATASGANAVNNPYAGPGLRS
	ASLGADPSYFHPHSLDSDAESLKRELPQTTQYWTSDHTRRLEYAAIDAASRGVRGWVMRN
	LVPDCLVPKHNKQHVAFDDDTGSVRRYRLDLDDVEESVASSSHKTKSPRKRSDVLSWIRR
	>Calbifundus_CMW17620_06355-RA protein AED:0.12 eAED:0.12 QI:0|0|0.5|1|1|1|2|0|296
	MAVNRLTRELSLLRAAQNASVISNTSSTSAHGDCIVDPHAHPLTSPVYPIPISPAASRRH
	HRAASNASMRSQTAGSMSTSYEARRSSAIPLSRQGSSASRRSRTDSPGPHSIPPADSTLA
	YLQQQRNPLPTSVPPMMGATGSLPDQVSPALLPVTPRYEETAYYRAELEAAKRENDALKR
	RIRELERMVRSRRPSDASRQRSESVSTTASMNPTIGSGIGVAPPREPIHLHTHPSHHGQP
	PSTSTNATPGSALSQPLPSSPRPAPVRQTSASGSIAVGVPEEEVKVGESATNAGLS
	>Calbifundus_CMW17620_06354-RA protein AED:0.00 eAED:0.00 QI:0|-1|0|1|-1|1|1|0|429
	MRSVHVSVALATFSFTAARSYHQLTNATSPFTYKGCYVQTNSGATVLDGPTETSNTAEVA
	DCSSFCSGYQSFSIDAEWTCSCRNKFDSTGSLQASPTCSDNCTETDCREDGGISLYENNE
	YRLPARYDDSSFPYIGCYKKTNSTDFIEESFSSPAMTANKCVDYCLGSGMYYYFAVENGT
	TCYCSSYLDPGAQVEEAQCNSQCGGDSGETCGGRSRMTMYGKPQSLAVVGEEPYYYQGCY
	PDNTRHHRLTAKHTQSEAMDLEACREACSEYPNFGVENGNECFCGRGESWRGDSVSNDYC
	STPCAGHAGLACGGDRHLSIYSNSALRLLNPSDISGYNRLSCWTNDDDDPSLPVRAATDP
	LMSLGLCQSSCADYEYFATLNGTHCLCGNSLSGGAALENQCNVHCGGDAGQWCGGADHLY
	VYKKANLPA
	>Calbifundus_CMW17620_06356-RA protein AED:0.07 eAED:0.07 QI:0|0|0|1|1|1|2|0|264
	MTNVTAISIEADGADKKKATVTFEKDTAMKTALLLNHTQLGSSKITVTGEANLDEHNDPT
	PAQRDGDEITQEEKPRSRILAEYLAHGYVVGDAALEQAVVLDKKHNVSQRFLTTLQSLDS
	KYKATDRARATDESYGISTRGKGLLFGLNSYFEKAAGTPAGKKIAKFYEEGSKQAQDIHA
	EARRLADLKKDQAGGSAYRASGLEKVFGKSKCSATTDSAGVPNASVPLSPQSAASPAAAL
	DIKVGYPSDTKTASGPDSKPPPSV
	>Calbifundus_CMW17620_06357-RA protein AED:0.01 eAED:0.01 QI:0|-1|0|1|-1|1|1|0|68
	MDAFNISSLRVDRFHIDSSMFSSEDQILNSLWIGLMGIETLMVVGVVCQSLAKRFTSKTT
	PQPVGLDM
	>Calbifundus_CMW17620_06351-RA protein AED:0.29 eAED:0.29 QI:0|0|0|1|0|0|2|0|579
	MVYCLLVNRVQFLRSQTSRNVQQSVMLARAALCEILATKVLRKFDEENSGLQGLLLLANV
	LVAGFDPFQGASADIHQTARLAQWPVQDRGGHERKLTALELAILAESKSFLASRACVRIV
	NAIYEGRVTFTALSFMDILPDHYKHHPVALYDPSKAPMLNHYRLKVPQLRNIIELIQFLT
	LALLYFMAMAHRNSPWMDLLEPVFSIYTLGWIVEFIAAIIEHGWAVHSQSLWSFLDVAFV
	LIFCCYGVTRLLDIFLEMSSAYSYGLDIICLAAPILMTRLAFTIMPDNIVFISLHAMLKD
	FFRLNFLVVWCFAGFSMSLIWLLNESGNSDAATDNPSYLTTVKWLIWIWFGLDATGIEKS
	TEFHFVFGPLLTISFAFLGNILFLTILVAILTNTFSNIIADADAEIQFRHTVLAFQGVKS
	DSVFMYPPPFNILALVCLLPLKFFVGPRLFHSINVFFIRIINLPTLILIHLYERRSFNAK
	PKSLTASWWWWPFNFEFRRFSPHADIDAVFEVELPDTLLDNLEKLDPLEEVGLLEGDAIV
	HKIPSVAIANTARENELQRAQIRLRTSRTTNSNDIQPDP
	>Calbifundus_CMW17620_07077-RA protein AED:0.22 eAED:0.23 QI:0|0|0.5|1|1|1|2|0|141
	MDPTIDNGDLPQERNIPSFEGHRSKNSRHFDTEVYHKGSGAATLATPARWTDHSSYTESS
	YDMAGDPWASQQQQQHPAYSAQEGYEYCEYDNYGTDERVWSKTSPCSSRTSGTVSSPSSG
	ESVVLDYSAKSRKSTKGKRRA
	>Calbifundus_CMW17620_07229-RA protein AED:0.00 eAED:0.00 QI:212|1|1|1|0|0|4|214|81
	MGTDNLGHHHQLGSPRLFLAHDLRLSLLCSRNDALVHAAVRPGSSGNYFPCLSASVRYHD
	CCWYSNQQNGTGLASGLRSDA
	>Calbifundus_CMW17620_07231-RA protein AED:0.39 eAED:0.39 QI:0|-1|0|1|-1|1|1|0|93
	MDFGNQQEEISAMKKRVAEMEAEASKLREMQASLAQQSHDANESREDIDSRSVFVGNVDY
	SASPEDIQAHFQGCGSINRVTILLDKFTGQPKG
	>Calbifundus_CMW17620_07230-RA protein AED:0.08 eAED:0.08 QI:242|0.66|0.75|1|0.33|0.25|4|0|715
	MVSTSAMSSMITRDLKKAADNLVVNGKIILNLSMNLQNPPTRNNSVNPAPAPQNIGSNSR
	ISLPGSTLSTSTDGRPRSPLPPSQMGAGGPPGPSSNMGPGPNPANLNHSQSVTASGSASL
	LPPAGLASAEAAVQRTGANGVATGIPANTNQMSPFEDAQGRLPSGWERREDNLGRTYYVD
	HNTRSTSWNRPNANGAVSQSDRDANTQVERQRHQNRTLPEDTGANSPTLQAQQAGSSAGT
	PPPNTAAAAAAAGNLLMSGTTQAGSGELPSGWEERRTPEGRQYYVDHNTRTTTWVDPRRQ
	QYIRVYNPQNNGSGVQQQPVSQLGPLPSGWEMRLTNTARVYFVDHNTKTTTWDDPRLPSS
	LDQNVPQYKRDFRRKLIYFRSQPAMRITSGQCHIKIRRSHIFEDSFAEIQRQTPTDLKKR
	LMIKFDGEDGLDYGGLSREFFFLLSHEMFNPFYCLFEYSAHDNYTLQINPHSGINPEHLN
	YFRFIGRVVGLAIFHRRFLDAFFIGALYKMILNKAVTLADMEGVDADFHRSLQWILDNDI
	SDGILEQTFSTEDERFGTIVVEDLVPDGRNIDVTNENKKEYVDLMVKWRIQKRIEEQFKA
	FKEGFSELIPQDLINVFDERELELLIGGIAEIDVDDWKKHTDYRGYTENDEVIQFFWQTI
	RGWDGEQKSRLLQFATGTSRIPVNGFKDLQGSDGPRRFTIEKAGDINNLPKAHTW
	>Calbifundus_CMW17620_07451-RA protein AED:0.37 eAED:0.38 QI:0|0|0|0.66|1|1|3|0|147
	MVFLIAAGLTGGSTTFTLNSADFASGTYAFKIVDGSEDNFSSAFSLVGTGSASSSAASTS
	GASTSAASTTSAASSSEASSTTGSGTTTTTDAETTTTTDATTTDASSTTLATSTTSTVSG
	TVSSSGAARSSGSATRKCHILYMRDPG
	>Calbifundus_CMW17620_07452-RA protein AED:0.03 eAED:0.04 QI:11|-1|0|1|-1|0|1|0|401
	MRASSLAVVRNSLRLSNPSPASALLFSTKSRSFSTTMKYSTSSSDASPTSLGSPQLSYGL
	AAAFIGKDLSWHATRNIHHFNPHKRVQPVKKTPDQRPPSGHDAFFISHLGDTGAVAFGVA
	DGVGGWVESGVDPADFSHGICDYMAMVSFAYPGHDPVSPKAIMQKGYEAVCNDRSVIAGS
	STAVVGVAAPNGAVEIANLGDSGFIHLRLGAVHAYSKAQQHSFNTPYQMSVIPPSMAARI
	ATFGGAHLSDMPHQSDVTHHNLQSGDVLVLASDGVWDNMFNEDILKVVGKMMLASGAWTI
	DDDGAVQVAPSISEMIKVPELSSGGPQALSSQATLQSLVASRIALTAKANSHETRRDGPF
	AKAMKRINRRERWVGGKVDDIMVVVLIATQDGTMVPVKSRL
	>Calbifundus_CMW17620_05837-RA protein AED:0.55 eAED:0.55 QI:0|-1|0|1|-1|1|1|0|65
	MFARSVKTMSFSSALARACAQAHAPQTAPIASSLKQSLRSGAPIIVNRGKQLLLFQIPGV
	EAHPP
	>Calbifundus_CMW17620_05838-RA protein AED:0.10 eAED:0.10 QI:0|0|0|0.5|1|1|2|0|233
	MKGQAAAPSVTSSVVPSSSRKLAQLATATPTSSSDAANAFANQAIDPSALTMEQHEELLL
	DVIAGHSQSAEFKARECVRVIRAPLMLAEEHLETSLTYSTLCGEGKMACRPIIFLDEQAG
	ALLGYYHMGRRLAGHQGIVHGGFQAMLLDECMARATFPRLPAKISVTANLKVDYKAPLPV
	NRYIVLKAETVKVEGRKAWVEGSVSDAHTGEVYASASGLFIQPKWADKMAPIR
	>Calbifundus_CMW17620_05839-RA protein AED:0.00 eAED:0.00 QI:0|-1|0|1|-1|1|1|0|390
	MSSQDENPFFSPVAPPPTELGRLRIMAANCSLRVSPLQLGAMSIGDAWKNFMGSMDKESS
	FKLLDAYVAAGGNVIDTASGYQNEQSEQWIGEWMKERGNRDKMIIATKFSMDYQAHRFGK
	GNTPNTSGNGRRSILLTLRDSLKKLQTDFVEIFYLHYWDFTTSIKEIMDTLHALVESGKV
	MFLAISDTPAWIVAAANTYAIENGKTPFSIYQGRWNIGIRDVEREIVPVLRHFGMSFCAW
	DVMGGGQWQTKKQIEERRKNNEKMRSAFSNGIDQSPQDAAISEALEKVAAEVGAANIQAV
	ALAYLLAKGEQLKINVFPIVGGRKVEHLNGNISALSINLSDKQIEYLESVAPFKPEFPYS
	SFGSDPNIDPNGGLMLKQTGSYKFPLPFRP
	>Calbifundus_CMW17620_05840-RA protein AED:0.05 eAED:0.05 QI:30|1|1|1|0|0|2|0|447
	MHSSAKKETVAAAIPQSPISTAAPLHETPEPLSVLPLTMILRSLLVTSISSSRLLLPPSL
	AVMNVLANATSPLLNPDKNPLLKMAIKNTFYVQFCAGETHKETRASIKGLKNIGFKGVIL
	CYAKEVVLKEEQLKTLADCMGAGAAEAIAKEITPWKNGTLETVGLAGPGDFVAVKFTGAG
	RQALYALSEGMDPPPELTAAINEICNLAVQRGVRLLFDAEQARLQPGIDKWTLDYMRKYN
	TGSDDAVIFGTYQAYLKRAPAVLQSHLEIAAKEGFTVGVKLVRGAYLGSDPRHLIHDTKQ
	DTDDCYNALAKAVLRREWDGLMQSNVPFPKTSMVLASHNADSLRIARKLMAQGRAKTPVA
	FAQLQGMADEVSCELLVPSKDAEVQAAEPKVTPEVFKYMVWGSTGDCMKYLLRRAYENQD
	AVQRTLEGRNAMWAELVRRMKGVFSMN
	>Calbifundus_CMW17620_05843-RA protein AED:0.24 eAED:0.24 QI:0|-1|0|1|-1|1|1|0|175
	MAFNLVRQVPAAAAKLPALRTLPMSTRAFASSAKPYSTFFTSRAIPSMARSSGRSGARFY
	NQQSYQQAAPVQGNTVRKLLVGGAIFGGTLTAINLVFNRETRTDGGIPAFERNYLNDTFL
	HTGLGVGIIGLSAHQMIRSGFVYRLMVTNPWLVGIGGLALSFGTMIGTRSISPDK
	>Calbifundus_CMW17620_05844-RA protein AED:0.27 eAED:0.27 QI:0|0|0.5|0.5|1|1|2|0|164
	MAYYIPKYAMWTAFNATQAAMIAPMLAFLPGALIARAGLYTVAMMGSLSVVGATAKQDKY
	LYIGGPLLAGAAIVAASGLAPLVIPATAIRTLAFTENLWLYGGLAVFGGFTLYDVQKVLY
	HARLAERGAMSRDPVNESISLELDFINIFIRMAQILAMQGQRRK
	>Calbifundus_CMW17620_05842-RA protein AED:0.09 eAED:0.09 QI:0|-1|0|1|-1|1|1|0|1003
	MRRSRTSQSSAFRALASLNNGTSQDPAALIRSFNVETNPTRPVYPSPLTASTIQDMPLDL
	LDRVRSFPLFNSAPEEFLVAVGQHLKPQIHTPSDHIIREGDEAKAMYWIVRGVVAVTSRD
	GEAVYAELKPGSFFGEISIIMNIPRTATIVARTKCLLLSLKKEDFQVELPKFPEMEKLIR
	DEAQERLTILKKKRQDRLLTQHQTRHSQSGALSRDAQQTSPPNPKKRKSPSPSLVEGPSV
	GSALGSAQVNIRTTLKELPLFSTLPADVLHFLGLSAQPKTYPPFTDIVLQGTPGNEIYFI
	VRGEAEVIHDTWAANTSPNARSEVGMNNSTAQGLQSAPYIAMAQRPRLRQGQYFGEVASL
	GLAHKRTATVKAITTVECLMIPGPALEELWKNSPPDIREQVEETAKERFNNSSDGDVIMS
	EVAAIDTGSAKSSSGYPEKCNQTVTDQFASFMFSGSAKPMTQTPDEKSRPTPDPDPFLSV
	DMENLRNRRKGSIAPPTPPADSSSPALSHAKPVHPLSMDPMSITAPPVAPLHSPPPDRDE
	APAKRARVQPLRRESAKQPVPDPVLEMVFATLNISELMRLRRVCAHWKRILTTSPNVCLR
	VDLSLFNRVITDQLIKDVLAPFIGQRPEYIDISNCFHMTDDGFNSLWKNCGQNVKCWKMR
	SVWDVSANQILEMSEHSKMMEEIDWSNCRKIGDNLLARVTGWVVPEIPPGPPGPLQRSAT
	TGSKGKMSPQKQRQAPQQPVQRAATTMSIPGTVVGCPKLKKLNLSYCKHITDRSMAHLAL
	HASSRLESLTLTRCTTISDAGFHSWASFRFTNLTQLCLADCTYLSDNAIAALVNAAKNLT
	HLDLSFCCALSDTSTEVVALGLPRLKELRLAFCGSAVSDGSLGCVALHLNELEGISVRGC
	VRVTGGGVESLLEGCPKLKWLDVSQCRNLEPWVRSGAISRYGHDERGGNGIPEGQEIITP
	PPVPEPSGPRLFVNRSRALAPRRRDREKVKFILQKEKVGFGLR
	>Calbifundus_CMW17620_05846-RA protein AED:0.00 eAED:0.00 QI:0|-1|0|1|-1|1|1|0|198
	MLLLGLPRLAFMAVMLCFLAAAAGNRIIPYTSDLGLQLSSQDNGWKFVKGPNSFFAEVYI
	SRSDKYIAVSQMVYDDGKYDAYEALLSIWEQESGLGASKLSRIKYYNVHEESDIKIFDDI
	FTTSGYDPEEDDDILEISIKRNSEDSNWISLRRTSFGSDAIDICTEFRETDGLYIESFDI
	GRDGFDGRWIRVNFEMNN
	>Calbifundus_CMW17620_05845-RA protein AED:0.20 eAED:0.21 QI:0|0|0|1|0|0|2|0|117
	MYAEALQIIFDPKKVSYRQIIEFFYKIHDPTTPDQQGPDVGTQYRSAIFFHTPEQEKIAS
	EVTKTAGENWWKRPLATQILPAGQWWNAEDYHQLYLENNPSGYECPTHFLRVFPSDN
	>Calbifundus_CMW17620_05841-RA protein AED:0.46 eAED:0.48 QI:0|0|0|1|0|0|2|0|89
	MRSAKSSNVVVCKLAPADKAVAIWSHLSTNVEGTPLKITDENLAAVTDWQKVNKYYKLNG
	LQWLGKLAEDQRKVQAKTLVIGSIAVKGV
	>Calbifundus_CMW17620_05971-RA protein AED:0.49 eAED:0.49 QI:0|0|0|0.5|1|1|2|0|73
	MQCSNPTHANSEASVAVASQAWENNGSGKYQYYPGGDISKAPKDAPSALNVVVVPKMTLP
	AVSLVFISTITSL
	>Calbifundus_CMW17620_05973-RA protein AED:0.00 eAED:0.00 QI:0|-1|0|1|-1|1|1|0|315
	MAASPAPSVSDDTHVTMSASTLSLASTAIGADVAFDKPEDLSVSSPSSTYSTAPTKSPKI
	TLTEDHLAHLNTQFEGMDAMDILRFSLVMFPGLYQSTAFGLTGLVTMDMLSKIQQSNPQL
	PRTEVFFLDTLYHFDETYNLIDAVKTKYPDVKLHIFKPDNTATVADFEAIYGAKLYETMP
	DLYDWYAKVEPLDRAYATLGVSAVLTGRRRSQGGSRGSIPVVEFDEERGIVKINPLASWD
	FKRVQNYIKDNGVPYNALLDRGYKSIGDWHSTSPVGEGEDERAGRWKGQNKTECGIHNRK
	SKYTQLVSAPSQITV
	>Calbifundus_CMW17620_05974-RA protein AED:0.00 eAED:0.00 QI:0|1|1|1|0|0|2|0|340
	MSPLPPPPLSFAAKKAKLLEGLQVPDEEYTDLSPKGSVDVGIRPLIRDINCIDGLVTTSS
	CAGRVSVFVEGRKKASAQATHMADIVTEQWRGEEPDTEAARSDAKTLAAVGGKGGGGTWL
	FVSHDPVHKGNGDWRSILGLQGPQADKPPPASADERLVHFKFEPMILHILTASPAHAQLV
	LRCALQAGFRESGSLNIMPDAASGAVTPMVAVRSMGLSFESLLGHRRDGGSAEAGETTLY
	VPEDYLDIIMNLANERFVENARRIERFRNAFLDAFNDVGAAKKKKKGQEGAEWEDVEVRR
	ARKREEGLRKRDEAKKATEIKETAKQSNEVLDLEGGLSML
	>Calbifundus_CMW17620_05976-RA protein AED:0.00 eAED:0.00 QI:0|-1|0|1|-1|1|1|0|616
	MASFSDAIVGISPKIEARGTYPADASSTIAPYHSGLTGVNQPMNLLFVDVLWWTLGIIGL
	IIFAVRVSEITWMHIRQVTAMTSRPEQQNYWKYTQNTWIPSLKQHLLYAPLWNKRHNREF
	RLSKAGNMGTLPSRLHSLFLAIYILSNIAYMFVLDWSNPNEYAVHAELRGRSGTLAMVNM
	VPLILLATRNNPLIGLLKISFDTYNLFHRWLGRLCVIEILIHTGAWLYVQTSDGGWSSVS
	YRFSNELFISSGFIGTFCMIILLITSFSPVRHAFYESFLTCHIFFGGITFAMTLTHCLSA
	EIGHLPQTSWTVGIIGMWFLERLARVCRLVYCNYSGRGYTEAVIEAMPGDATRVTMHLPR
	FVNVKPGTHAYIRFRDISPFENHPFSIAWVDHHEDNEDLPTAEKHTIVTRANRKHMTTSV
	SFIIGAQTGFTRQLYNYAATGGSQPRNLAAAFEGPYAGHHSLDSYGHAVLFAGSTGITHQ
	ISYLRPVIEGYNNGTVATRRLTLVWIVRDYDALEWIRPWMDTVLRMPNRKDILRIQLFIT
	RPKNPREIVSASSTVQMFPGRPNVPMILHKEVQEQVGSMVVTVCGAGALADDVRMGVRQM
	QDEGTVVDFVEESFTW
	>Calbifundus_CMW17620_05977-RA protein AED:0.61 eAED:0.61 QI:0|0|0|0.5|1|1|2|0|61
	MPMLKEPWKKYKKFQPLDLPNRQWPSKTLDKAPRWLSTDLRDGNQSLIDPMASWPLCSGS
	P
	>Calbifundus_CMW17620_05978-RA protein AED:0.06 eAED:0.06 QI:0|0|0|0.5|1|1|2|0|546
	MHSRDEKWRYFKMLVDMGYKEIEVSFPSASKTDFDFTRSLIETPGVVPDDVWLQVLSPCR
	EELIKRTVEAMKGAKKAIIHIYLATSECFRRVIFDCSEEDSLAKAVACTKLVRSLTKDDP
	STAGTEWAFEFSPETFSDTSPEFAVKICEAVKAAWEPTKENPIIFNLPATVEMSTPNVYA
	DQIEYFCTNITNRETVCVSLHPHNDRGCAVAAAELAQMAGADRVEGCLFGNGERTGNVDL
	VTLALNLYTQGVHPNIDFSNMEAVIDTVEICNKIPVHPRAPYGGSLVVCAFSGSHQDAIK
	KGFQLRAKEGEDKHWQLPYLPLDPSDIGRTYEAIIRVNSQSGKGGSAWIILRKLELDLPR
	GLQVAFSSIVQARADQLGRELLSDEITGLFESTYSLHSNPRFKLIDYTISPDRSQSPAPA
	EPGKSQDTTNMKRVFEGVVEVDGREYTVRGRGNGPISSLANGISKILGVNFDVQDYKEHA
	IGRGSNVKAAAYVACSVQGTKERVWGVGIHEDVVQSSLIALLSAASNVSPSPKFPSSAVA
	PRQSKL
	>Calbifundus_CMW17620_05969-RA protein AED:0.07 eAED:0.11 QI:0|-1|0|1|-1|1|1|0|528
	MFLTRNSTSVRMASKDHMPWSFHSTSRGHVGFSNTTANWFVCLHSRQEGGMPPTRNRRAV
	AETGSFGKSNRRSRSRTGTPRRERDNPTQAVADKIFGDWVSMQAAAPKNANSNSASGNGS
	GSAAGGPSSNSAQRRPSSLAKSVSHSALLDLDDVTMGGTSLATHHHHRHHQNQNQTQNHR
	EPAELILRGYRNSTQQYAAIAHFEQLAGRICEDYPRMAPMEQRRYRSELTDPAFTQRRAL
	TSDERSKVNMAAGGEHWVKVTFESAEAAEAARVASPQNIMGYLVSAEPWTGVAPTKDEAV
	PDLSNLFDPPARNKSIPGLQSTANPFLKRATSNNAFSRPAAITMGDGADEASPSHSHTSS
	NTFDSGTNTLDGGEQALVSGSAASKTGQFAMRRHSMGMPTSSFAPTVFDDDDVAMMGATD
	VHGNSSGNDATGAGTNGAYCRRIPTARRVPILPAEQALLPQQSMAQRVVAAVPFLNWFSG
	SMVGSAVPRSELGEFDWARASLYWKVVWFLDAWFGLFGGEIFRGSREE
	>Calbifundus_CMW17620_05970-RA protein AED:0.00 eAED:0.00 QI:0|1|1|1|0|0|2|0|723
	MTANANDLASAPTVTEHTQHTTNIYSHAPPQPTAGPPSIISSRMTDIASEEGDRDHEAAS
	QTASHIRSVGDAPGNKRRSLLVSEVASRPETARTGTSARAWSGNQPLRVPPFSTSGAGNA
	HRGSIGGGSTTTATSIMSRSGIGSRGHNSRNHVPSVANQAFFHPMSSQKLQAQRAGTAGR
	RPSETPSTHSALSAMAPTNAATNFSAGLARMGKPFGEDDRDHHAQSPPSRGTEWTEQETL
	DRLTANTSPTGHRPQESLTESMKPLQRRRDRETELSVDTSRQYSTSKNTQAARPHNRSPT
	KTSRSFRSSLFNPTGAGQARNNGAEKLASAASSPRLASTESHDDVEDIKTSAKATGLNGK
	SRLNNGGSGSKVYQYFDGNTVFCLNGRFQNTHAKPINIATGVLVALPIGLFFGFSAKWIW
	KHISPAIPLTFAYIAYLCLSSFLRASTSDPGILPRNLHSFPEDTSENPTASLLPTNDWVL
	VKSAEASTAAMEVPVKHCRTCDIWRPPRAHHCRLCDNCIEGHDHHCVWLNNCVGRRNYRF
	FFTFVSSAAFLSLYMVGVCLAQLLVYKNRQKVDFSDAISEFPVPFAMVIYGVLASLYPLA
	LTGYHIFLMARGETTREYINSHKFTKSERYRAFSQGSIWRNWIVVLCRPRPVSFYQFKKQ
	YVQGDQRLGQLRRDQRKRASLELNNVRPVAMAAGAGSGAGPAQPGFQGPTALRNEARVER
	GDR
	>Calbifundus_CMW17620_05972-RA protein AED:0.00 eAED:0.00 QI:0|-1|0|1|-1|1|1|0|481
	MSDQSASSSATSRALRPTLKDFGRSNSFLKEHQQYRAPATATSPTASAVNHPGIDSVVEE
	SAAMSSTISAQTPHSKYAFNGIPVKGQGVISSGIEHSLSHENCVPLASNSSSAAGAPDKL
	IATLFYHGAPKNGVSSPAAAPAASMAAFPLEPPFPAQDAEQLDHIYGSYVSPLCTAAFLH
	LMSSFPLPAGVSQLASSHRCLDNQERPRVVEFTLTPAPSPELLSLADLRKHEQIYGFERE
	WGVEVVLQYESLWRRHPRLVVFDMDATLITQEVIDLLAATIRDPPDLAARVSEITERAMR
	GELQFDSAFRERVKLLAGLSADIFVELRPVIDVTKGVPQLIRALKRLGVKTAVLSGGFLP
	LTGWLAGELGLDYAHANEVVIDPATNTLTGEVLGKIVGPERKRELLIEIAEKEKVDMTQV
	VACGDGANDLLMLEKAGLLGVAWNAKPKVQMAADARLNSESMLDMLYLFGFTSADIETLI
	A
	>Calbifundus_CMW17620_05975-RA protein AED:0.20 eAED:0.20 QI:0|0|0.33|1|1|1|3|0|128
	MVEGTDLSRAKLIETHVEARVAAELAKLHNAENARLAAVQERLGAAPAETDESLTSHVVS
	KEIENLRVKLEARKNLRELPPSVEAARGGVVRCLREHDRRPLDCWKEVQAFKDEVKALEK
	SWVDKVTA
	>Calbifundus_CMW17620_01232-RA protein AED:0.03 eAED:0.03 QI:57|1|1|1|0|0.25|4|0|291
	MTTPFDSGRLFPGYVPAQSSIQTHSYARVELYDIKSTNPNPLLKFVGHTGNVTGVAFHCE
	GKWMVTSSEDGMVRIWETRNGVVQRTYMHGCPVNDVVIHPNQGEIISCDRSGSVRVWDLA
	ENNCSHQLIPEEDTPMSSVTVASDGTLLCAGNTMGRVFVWQLIPGPERTELIPITQFQAH
	PTFITRILLSPDVKKLATCSADHTAKIWEVSQTEAVPGQEPQPFHQEATLTGHQRWVWDC
	AFSADSAYLVTACSDHYARLWELSSQQVIRQYNGHHRGAVCVALNDYSEAR
	>Calbifundus_CMW17620_01234-RA protein AED:0.34 eAED:0.34 QI:0|-1|0|1|-1|1|1|0|709
	MTHLRQFISPKNRKRFSSADTDLASSRPTCKKHKLNCTAQDVSFDQYIPRDFPKFPSGHP
	DETTRLPESAVSALGSTGLSGVGPSRLSSNNNESEGSYTLQETEKSHIQATEGKEVVPRL
	IPEVSPLKPRFNPENLAVQIEQSPDKAHRKQPESNETTGFRLKPSSSPVSVQRRYTSVQA
	IPQSKAPYLVESTKLVPILPSRKGPGSNRVLVRPRNCPYKTPVLLAPRPNTWNERSLESS
	SGQVPPSRVPPLLPALYEGAGEGTNKHEVPGDDAEKEVAHKSVRGTGNQFNGRRLYESIK
	ISPQQQLTQGLTSSPSKSLLPVQSTVVHESPSNFQSLSQSEPLDIKDSVPTSPPATTHEA
	RVTKPPKPCSRLNVSRLLFDIDSSPVKARREPHRLSLSNPVVVAGDAPIKTASNKLNKSL
	RRTISDLDFTPINSKRSQPLLSLTRCISDVTISPIKTRYIESKPQPKAQVPPATPMSTTS
	SFFRSLHSPTSNSSPSRKGLIPKSPSFKAKYKSASQPKCKSLIESAFDVVIYRQEGAAHP
	PAGVSSLVTQLPEASVDVYRRLLTPGHGMASCSNPHVSWNIPHDPAWYATKCVAPRPHSR
	KMRKQPYAGARILVQRWALDAMLREAPKTLGRSERELAYMELGLHRKKAADSIKEMEQVR
	ENLQPRDPVVHISHRLEMSELQLVGLDMMPADELNWGFVVPSRKRHVKL
	>Calbifundus_CMW17620_01235-RA protein AED:0.00 eAED:0.00 QI:0|1|1|1|0|0|2|0|1698
	MLSLGSIDAFSHVDSPKKGIGNIVTSAFDSDTFDADITISVKGRVGSATISPCGRDIALA
	SPDGLSIIDLDSPDIPPRKLSTHGMPWLVVDAQWSPFASRDYWVVSTANHRALVWNLNMK
	EDSVTGAIEHSLQGHSRAITDINFSAHHPDILSTCSVDGTVHCWDLRRPRQPVMTFYDWF
	AGATQVKFSRQDAHILASSHDRWLRFWDDRKSCEPVKSILAHKSKIYGIDWNRTRADELI
	TCSLDKTIKFWDISADDYGTPQHVIRTEFPVWRARHTPFGSGIVAIPQVEPGNMYLYDRP
	KELHQPTDVQEKTEPVAVFPGHGNNAVKEFLWRARGGIDDDGMDAREFQLVSWGEDNKLH
	LQKPDDEILKAIGYTRGSRAPDKLQLTRKGATYKTFTTVMDSNMRDMRVTTMNDIRPNSG
	IKHTSALTLGMKNSQLRSKRGSSGGWRGSAMKVRSRNGSRSMESSQINWMKGVSVTKRRS
	LGSAGGQREPSRRFMSGRDSPVFSISEEWQGPEQVEVEPFREEVISLSSKLPKVTWIYVD
	PTKAVASLQGPWGEKKKNIYFEVSIAITPGYPLTEAPTFDIQGNIYMDVKTRAKLEEDVH
	TLAQQHKEHGKNCLHSVFKYLLGDVDLQSSLRFLKNVHNLTDLSKFNPEESSSSDEDDTT
	TDMRASSTLMSMDLTTSGEANSLAANVINRTALPLDRRTCGARFSHDGRLVCFFLTQEEK
	TRATFMGSASDSSKERKTAGPYSVGFGRMAFESPLRQQQRFSDYGSDSENCQSDSEETDS
	SMTSSNSEGTSMHKTSWYRPSGKLRMMAWSETHSVHSSDGGTGLGTVTGTGVGRRRLGRP
	KNIVSMHDFSGLLPSKRKYAKYYEVFGDDVCSHNAAVAERYGNHEMRDVWLFCALLLRKG
	IPLEQVDAMGLGLSLGASGSDRQNPVLLVARSVVAQHRESVTDGSFGYETPLTTRVRWGT
	HPMAREFVDTLFDYFEQMGDIQMLALLSCIFVEPMLDDDTYRDGSNGLSLDAQLHPNQSY
	TPLAYQAPGFSLPFFKSTEAFWRSKFSSRNTSSRAIPLPTPTPLQISGSQMSVEDTSAFP
	ADSNSQVQSQIHSQAASRPHSVGGTPPTTRFSRDYKEHGGMTSDSGQLEPPPSQAQSQAP
	SLSASPNTRSFWKQASFSAHIPRAIATAMSSSPPNTRKKASPAEQGQGSSGNGNVTWGNT
	TIMGENGSLGASTAGSGPASRVNNHPSDDEARRSEFCTEMPVGVEIMLEDQSMFDDDNVC
	TSVPLLSPSRNHLYASYRYSYAELLQIWQLPLQRLEVLKFNLMQKYEETPCLTGPIDAED
	SMHDSFATPSTIHELKSAPVVSSSTSVPKSASTTAISSSVLLGRKLAGQYPNPVQRGLDV
	TGVCRIHEQQLDPLNYTLSNTGLPLIGGAVGTCPRCHETQRQLRCVYCLEPLDAQYTPCL
	ACGCATHDACLAEWHAAGEELCPAGDECNCVEEASSGQVETWEAMMGSLGRSRRGTMSLS
	SLPLNNGGSSAGLGKPPLPMRAHHDSLGLGMGMGMGMGMSRVHLHGAAGYAIDDTWDIGR
	NNNSNSGLLHESSGTSSAINSMTATPMRDGKARAARASTGAQEAAPYKFAFRSKMKRQNT
	GVWARTQAAEGEGTAAQAQQLQQQPQGKTHGSGGGGGLQQSVSDIRGLSGLGGAGSSSGP
	SLTSGATGSGNVIHGRRA
	>Calbifundus_CMW17620_01237-RA protein AED:0.12 eAED:0.12 QI:0|0|0|0.5|1|1|2|0|390
	MDSESDYNSRRSSLAIRHSATGKRRRTHRPPPTDDDDSNADANTDPTNIYDPDQPIEERR
	AIQRSLRELSRQLADQGDEFLKPSSNGLRTVLQDSNRINQDIRQTTEAAIDSRLLVTVAD
	LSYRKTVRLMQGSAANGLDIDDFIAKAIRYMRHGRGIPESTDGAGLTLTQHHRRQRTSAV
	QRAGDEFDADEESAVRRGQDEDEEDESGDMLNWDHLGRYAALPASRRAPSTAFLLGPLHA
	EKKVRKIGKRSAPLRIDALHETRPEVLNTEDLAKVDNDLTVICARILNVLGDTQQRIQDT
	LEELLEDDISDEERVRLMHEHGLRSTGGVDLMRFVVNPQSYAQTVENMFYVSFLIRDGKV
	AVEFDEDGLPSLCKYCFFISALRLYFIASR
	>Calbifundus_CMW17620_01238-RA protein AED:0.23 eAED:0.23 QI:0|-1|0|1|-1|1|1|0|1021
	MESYGNIDYDTLKRKLDAIGDRMGLPQGPESSSDPSREILHKEFLTLFESAVKDMDDQFH
	REIEACKMKARDNMERAYEYTEQIEGMIDEKVQSIDQNKKLKLQLRNEKRNVHREFQEMQ
	DIYETYHKDLIKSQLTELRQSFLKQVRQISNKVQEHKKLSIPEANTKQVAQTSLDNIDHE
	DSILDEFLANGSAYQTESFILSDVNADGSTQREAELATIMAEHVVDLELAASGTPKLEVD
	TNLSQSFKDGLQEFRNIFPEYRTFQDQEATIRAKLQARIRKLQDIGREKDPENPAFLASP
	TASPIYTESSEANQVTIASDFFDDLQVHEALGISEEDLMFYAKKDQPSFILEKVKSFLES
	KPVPKATLDVTIQRLERKHQKALKTARDDYEAKIEKSQTEFADSQKTFDDPKEDEGTHES
	STVSSLRKNDDLEARISQLQSKIVDLQKERDTYEALATSSSEKAHTLEIKFGKSQVTIDH
	LQEQLTKEKNSLGTSAVPSLQTTSDLQRQLASVEDDFNNLKTQAHSLKCQVEDKKGHIQS
	QTKELEGIQATIINYLVSLIELQKQIKEQESKKDILSRTPSPHQVRTRLDKEAYGPAVKD
	LVKARSRTMNAKEIHRSNSSKAAGTQNELDAAKKQCENAVESPVATKHQRTSIQYQDTKD
	LGDFNDFKNEFHPTRADNQSTDPRLTQAQKLLASAEKNYETCIHQLNEAVDRFSVIQKDR
	SYLSYTLGEAAGKLESVENIEIIDNLRQLKELLPASQDEPIASLHEAEKKLAIIEGKCNF
	VASELQAVEERLKAPDMARVSLSVCELSEVKKSLSTCEKAHDAAFRDCAELKNNIGIILS
	ACKTTEGDLDDLQVTSSPLASPPMSVSRYVPAPRPTLTPVAQRDVPAWREMVCDELERLW
	HSLLVYASLAIYVLEWFMWLAQPSLPAPKFQLLFIQHVDFSKIRLSLPLQIIPFIFFFSN
	IIWAAHKERTMWLSSNAVAGRYMRELAMTENIPFSCLWGGMDYRMVPLYSAYSAFSGRLA
	L
	>Calbifundus_CMW17620_01240-RA protein AED:0.30 eAED:0.30 QI:0|-1|0|1|-1|1|1|0|76
	MNFSKLTDQAKNALSGSQENKNSDSQNSNNNNNNNNNSSNNKDSNTGGFGGLTNMLNNAA
	GGGAKGEKNEDMLDKG
	>Calbifundus_CMW17620_01241-RA protein AED:0.00 eAED:0.00 QI:1520|1|1|1|0.25|0.2|5|1160|361
	MMRSRRAPPRSGAPPAAGSPAHRGDRSSDRTAPRPRRNSESSIIDRERPLTEEEKVLREA
	RRLARMNTQKTKETGKKPNKRMDIIDQLDASSIFGMGIVHHDGPYDALNAHRNRGSSRRA
	PMRAFPKNSLNNSMGGSGPLNARPDHQTFMGNNDSDAFNDYSVAAPKADVPDGVFDPTSR
	GHIIHGDESLGLGSSTFLEGTPAARTIIQQKQAEDAEQTAVEGLKRQKSLAHRLRSVRRP
	NRNYPDGFKGAARKPSDAIPLPSRAGGMGENTPFIPEYDAEPESLTVRGKGGSPSPPQFR
	GRTMSDDVTSHNATSGSGGGSGGGILSRVKSLKGGRRNRSQTENYDPSMPMPNTTSHGTA
	V
	>Calbifundus_CMW17620_01242-RA protein AED:0.03 eAED:0.04 QI:0|-1|0|1|-1|1|1|0|858
	MDGSALTLAYYHLANIQSFEELCQHTKWDKDVEPPPYLKSATRENIQDRIRIASKYMVEA
	TVEQYDELKIVFTKIWNHRNYVHLDNFNIYLALEGSHSTWCNLSALPKTAILPKIEKICS
	HIDEYSSSCLYNSRERSLYLYKRKGFKSMELTHPDFEHTSTILCRKLELYHDQFHDERNE
	FLYPYTTIVASLGVGKTFAVSQLAVKHDKYVLYMNFSEEEDSYPNMSCYADQLVGGDTKI
	EAWTSSIKGLIHLARAARACGLSPETFFRIQTDEDYTPQQLAIGKIIAYIIESENNQDQD
	YWDEVNRRCYDVINEVKVALPPYLQSQPVPAGFPKLQFVVCIDGVNSILQSYKGPNCQSN
	FNCLQKSLLVLSESEKAFFAVLVDRSAAIMDLSPAIYQDPNQKVPNDKQLSKRFFPPFIQ
	LFTKSLVTPYNMIEPDSTMLPGENILALGRPLLGVRLLAGGSFQDVQEIIPCYINKVSEL
	APDEPDMKPGLSDNRIKQIALLSYRINFAICDSVLAKELVHRWMFNLIDVSEDREHLLVA
	PPSEPILATISRKHGIGGINDDFLAALEVFEDLLYWRIVAIENKAEFVAGLVGLIGCDAA
	RTKIHNGNEYSSPALVLDFLRCLTPPCVISELTANLKQKSPLGRMISSGKMSFNRIFRRV
	TLPSMPDVENMYKASAACFLPGNSIGREILIPTWVPATGKMPSYVGCILMQVKDNDRDSH
	LEAWQRSTYDRIRDVKAQLGFDYDAPVISLVVYLEGSEGEDLCETKVIEFPTGYSMCHNS
	IVISLSLNSLVHCILESCRNVKHYSLNDVQRFVGILQILASPCVARRDFVARYKGQSLFP
	RLGMVSICSDRDCGVLGM
	>Calbifundus_CMW17620_01243-RA protein AED:0.06 eAED:0.06 QI:0|-1|0|1|-1|1|1|0|276
	MRFHSVLSWFGVSLYGFRGSMASSAREVRRTEITGSGITPNLVARVDNTDETGSDYMEEP
	YGSKTTDITSQYYLPERGYYASLFPDGETKVYSDHYDELGAETMLSIYFDEEREVTSFRN
	DNLRHEKDHEYKLPLHKIFKALSYSHSIDYLEMDWIVMDIFDSRTLKLVEEYRESNNLGI
	EADIRLTDQDRYWKSFSNTYYYQQASHMIPARIDKMIIRRQERWTKDTNSPATVAHLIMF
	SFKSFESKGRDPPATDPSEIRALEIVGAAIKAVDES
	>Calbifundus_CMW17620_01244-RA protein AED:0.18 eAED:0.18 QI:0|-1|0|1|-1|1|1|0|688
	MSTTLPFEGVSAAVLLDAEIHRRGTSTHADGTPGSSHSHNLAKFRLGCPDIDDHVLLGGI
	EPGSVLGISAEEASMGLQLAMQVLAQRLVATPRQTALVASTLPVATVARTLRDVLVGMQG
	RKAEWRAVLARVSISRVFDFQGLWEVIGDVDAAEHAQPENGSDKNIDPGHGPSDKESDSM
	VKSQKGGVPEMDPLPHTQQGSPIAVQSPYADAEPAKTQAPTLAVGGIDRGLNATQEPGLA
	ALGHHKATYRPSSMEIPNSDEDEDEDDDRDMAFPFNGDSALAEQKDSDTKANTETSGCQL
	LESTPSTQPPPQKLHTKDLSQASKISYHTLSSSSSLSSLSSLSSLSDLEEVYESGTGQQI
	GNDITSNEQTINSPGRLLEHGALDQDQFPAASSSPARSLPTVPPSVTASATSATDLVFDS
	GLQTTSPPHSFVKAEPTQEAPIVAIQDQIQMPRNPSTSSPPLPCPVGDPTQEANRAEKIQ
	ARTPPAQIPIPEQAPAPTPTTPRNVPSIIVVTHFSMLLTSLFADTPSRVVAHENLRFLSS
	KLRSLSRSLSSMPLIILTNSTIPSSVQPTTAFGTISAYPAMQYSIVEPTLRSLFTPDPRY
	ATEKHNKPAFGMIFSQILDLHLLCSTIPTDATDARKMALGQPGKTAWVVEVLTDELGVWE
	GKRGRKRSREQRWGAVVEKRGMFRDLRI
	>Calbifundus_CMW17620_01248-RA protein AED:0.19 eAED:0.19 QI:0|-1|0|1|-1|1|1|0|886
	MSEYRPHDRGHQPPGRAPPQQQYQQRDAAFSNIFGAAPPPGRSHTMSSSVPPPNFGPADF
	HDPRRVPPPPIPQQYQQQQQQQQSHQHQQQQRPPIPPYPHHDQPPAHGQQHPPHPQQQQQ
	QRAASAGYHVPNPLAQYQQARRPVGPPPQGAYQQMGHPQQQRADPHVMPPSQLANSRTPA
	QRFYQGGGPAPAMNHDQYRTQSLASTARPQMYQQTPYGHQPSGPQHPQQPHHQRPPQLQP
	AGYQHDGPQFQPFNANAAAQARTTAHGRVVPERNDERAMSMTGAYYPADRDSHQTMSGRV
	IPNRRPADAQPPQNYPSNGYNPPRSSYGKTSQPSHGPSNSSGGYSAPGTATRTASMASSV
	GDASARTFSMASSIAPTIVSSEHDSQVAYRPSTGKQTSENGERPQTAKVRPPIVYPALLS
	RVADCLRRRIITSERMKNGLSYKDAFSGADAVDVLSYIIRTTDRNLALLLGRALDAQKFF
	HDVTYEHRLRDSSNEMYQFKEVEGEEKSSVNGVFVLLSECYSPTCTRDQLCYSIACPRRL
	EQVSRLNLKIRPGLKKEQDNAVVEDDVDQTDEQKLWINSVPQEVVDSVGDRERKRQEIIS
	ELCYTERDFVKDLEYLRDFWIIPLRSRGSPIPAERRDAVVSNIFSNAIDHPSIHGVSSRF
	AKALTERQQKNPVVSNVGDIFLEFVPQFEPFIIYGSKQMEAKYYFEGEKSANANFCKFVD
	EIERRKESRKLELNGYLTKPTTRLARYPLLLENVIKYTEDGNKDKEDLPKVLTYIRDLLS
	RVNAESGKAENRFNLRRLDEQLKFRPNERVDLRLREEGRELVFKCQLKKSPTDPSDINAF
	LFDHAVLLVKIKQVGKIEEYKAYRRVSVARGRLNNIKSINTRSHLC
	>Calbifundus_CMW17620_01249-RA protein AED:0.40 eAED:0.40 QI:0|-1|0|1|-1|1|1|0|423
	MEEVIPENNGTVKRSSSSILPALRNESGGKKGEGWPITFRHLGKNGYELQLFASNQAARK
	KWLEFIDTSQVRLRGRADFFTETIISYNFFGVGNHVNCVTPFGMLVSFILNYFFKFCNAC
	TNAGTFCFFIDGGRKLIYGTDNGIYMSDRKLKDAQPRRVLEAFSVTQIDVLEEYSMLLVL
	SNKSLVLYNLSALDPNEQAASRRPRKIQSHCNFFKTGICMGRHLVCCVKSSALSTTIKVY
	EPNDAASKGKKQKGLGKMFSAGQDDLKPFKEFYIPTESSSVHFLKSKLCVACARGFEVVD
	LETLETQSLLDQADTSLDFVSRKEGVRPTHIERLNGEFLLNYSDFSFFVNKHGWRARPDW
	KIDWEGMPTNFALSPPWILAFESNFIELRNIENGFVHIVPHKNIRMLHSSSHEVSLFYMF
	CEI
	>Calbifundus_CMW17620_01250-RA protein AED:0.04 eAED:0.04 QI:0|0|0.5|1|1|1|2|0|687
	MHDSHLMTNETFAFLGIARELNENFVPVIIDRDERPDLDVVYMNYVEAVHGVGGWPLNVF
	LTPELEPVFGGTYWPAPNNDRAVDNEDRAADFHEILLMLQKLWSEQRSRLRQEAREIIGQ
	LLAYASEGTSSEPVSTAAMAVAGIGAKDLQAKPPRAQSSTASNKAPVVATNGVGNDLDID
	LMETAYTQIAGTYDAVHGGFTGTVKYVTAPKLSLLLRLPHFRSEVRDMVGYDETETALRM
	AKDTLRAINRSGLHDHLGRGFSRCSVTADWSLPFFERLMVENALLLGLFTDAWLDEDAAR
	ESEFFPVVLETADYLSSAPLLAPHGLLLSSEAADSRFSQHDSHDGPGAFFLWTRRELDTV
	LGPGAHSDVAATHWNVQPRGNISPNNDPNDDFVNRNVLHIVKDVPALAAQFNQPEAYIKT
	VLAEARTKLAEFRAKERVAPSVSSNAVAGYNGVAIAALAKAGAAVQYVEPAVGKKYIQAA
	TSLAQKLKALLWDAKTATLFRMLCEGKRCDTPAYAEDYAYIIDGLLALYAATLDESHISW
	AVELQNAQIKAFVDATGASRGGFFTAQENTPHLLLRLKAGMDGILPSANAVSAANLFSLG
	TMLAAPGKTDTDKKKAVEYTALAKATVEAFEAELLHFPWLFPGLLACIVPYRLGVKTVVV
	KDGEKAEKELKQARLAPREGPVVFVKA
	>Calbifundus_CMW17620_01253-RA protein AED:0.06 eAED:0.06 QI:0|0|0|0.33|1|1|3|0|386
	MPSQFTRTNLLASSPNASWHVDYRDTAFVYFGGLPLELSEGDIITIFSQFGEPVFIKLAR
	DKETGKSRGFGWLKYEDQRSTDLAVDNLGGATIGSRMIGVDHARYKFRDDEDPDEGKVDW
	ETMQRQAGQSADTDLSDTGSDDENGTATQDRRHRPMLKEEKELALLIQEHDDEDPMKEFL
	IEEKKKEIEEALALQKSNGGRSDRDKDRRHKHRKSSRRDGNDGRSTRDKYGDKDRDRKGK
	RDREPAHDSHRPRRDADGDVDMDSNYERSEREKRSKRRERSPGTRHADYNDSYRSDGDKE
	HHRHPSSSDKTSRDSRSTRDKGRDRRQDTSHERSSGKKDLNRRHGHDRHSNADRNRDRSP
	RRRTDSERDCNSDAIRRRHETRSRSP
	>Calbifundus_CMW17620_01255-RA protein AED:0.00 eAED:0.00 QI:408|0.66|0.85|0.85|0.33|0.28|7|0|306
	MRPVSLRLLATSSANTTTFYPKSRESSVTLASETTVSMLCSTLSPLPAMAMFLRELDIEL
	MKRLAPRVNVIPVIGRADTLTPTELAESKKLVMEDIEHYRIPVYNFPYDIEEDDEDTVEE
	NSELRGLMPFAIVGSEEVIEIGGRKARARQYPWGVVEVDNPRHSDFLAIRSALLHSHLAD
	LKEITHDFLYENYRTEKLSKSVEGGTGAYVSYLLSQFWFSLILTFENRDSSMNPEDLATQ
	SVRLKEEQLRREEEKLREIEVKVQREINEKRQELLARESQLREIEERMRREVAANTSASE
	VGNETQ
	>Calbifundus_CMW17620_01257-RA protein AED:0.00 eAED:0.00 QI:38|1|1|1|0|0|4|0|453
	MAAQVPATELTSEWAPNDVTNHHGPLYASRKRRAGIISRKPLKYPDSLMAQLSRAFVENQ
	ISYSFNLLALLFLADACLPKSRPYTRKFFTLSYYNESTEKYAAGADDIYFISFCVVLFTF
	LRASVMQYLLTPIARMGGITRVKMQARFTEQAWLLVYYGFFWTFGMYIYYTSPYWMNMKE
	LWTNWPDRELNGLSKLYILAQWGFWVQQVLVINIEERRKDHYQMLTHHFITIALVSSCYS
	YHQTRVGILILVLMDVVDLFLPLAKCLKYTGFSTLCDVMFGIFMVSWVVARHFLYMAVCW
	SIYADIPVLIGNRCYTGNSKSLSGPFPTPEGYSYLIQPFIKADGLVCFNDTVRWLFLAPL
	LMLQVITLVWFTMILRVAARVIRGAGATDSRSDEEDSDQLEKEVDASSINFGNWEKKNAK
	RQAVASTTTGVSLAAHSGGKELLGRIGCEKHVE
	>Calbifundus_CMW17620_01262-RA protein AED:0.00 eAED:0.00 QI:0|-1|0|1|-1|1|1|0|543
	MDLDELPSAGLTDTHYESLELFPEVTRADSIAPEVPQFDTELVSSNTTASPAAFSTTASQ
	LGDDLSNIAIDPKPSAAKKSQVKKKGAGIKKVPNGTGATSMATQRPKATRGAKTSTTRRP
	KAKPSTSTSASGAAGANGALSCSGPGGIANGSNSARGSPTVGDSDDPGTYCLCHGRDDHR
	WMICCEKCEDWFHGECINLDTEIGESLIEMFICPRCTDGDTLVTRYKKTCSLDGCRKLAR
	SYAPAAEADDEVEGAAGAVEAEDSFTNSVFCSDEHCHQWWEQIVSRMTPASTIPPAVIGK
	LSREDLLGLIASGLGYVDEATGTYKLAHEPFLAPVSEEESEDVHLSAEERSLLSKSADDR
	AELASEIELCSKMLQLADQVTERHKAAVASGFITNDICGYDSRLDSVGVQAAFAAFLQTE
	EGQASCAQGTLQAPKSELAVIADIENEEDKERRQATAGMCDKKRCKAHQGWAAMFHKAVK
	NQIRQLTSQTADLLCEEEVIRAASLERYRRKKVEKNWVEAVGAETRVKQEESDKMIDDAM
	DLD
	>Calbifundus_CMW17620_01265-RA protein AED:0.12 eAED:0.12 QI:0|0|0.5|1|1|1|2|0|565
	MVVFLGENNSVKLGDFGLSKMIKSQDFASTYVGTPYYMSPEICAAERYTLKSDIWSLGCI
	IYELCMRAPPFDGRSHYQLVQKIKDGQYPALPNIYSSELRDAIDACLRKSPDSRPSTHDL
	LHLPQIRLTRREMELAELKRKLRAKQDTLAQKEKELNHFAGAIETEKKLIRQEIDSQLRR
	EWEARAQLEISRHINLEVENLQKQFETEVRARVEAELKRRESLNGSQRTATPELEAKKPT
	VSNVQEQLAVTAISAPVTEPLPSEATAGLTKRNMSTPLKRAHTMYPGLNPETPGDIEMVS
	PSPMAISSLSLSPRRNGTTKPPTNNGNIFQHNKAAAGSGNGLAWEVPRDVVNIESDDEEP
	PASPTPAVRSNRNPFGKNRPVLLAQKSAPNRNLSIPTLASKNSNSELPRTSPSRRLSKIP
	SVTSLHNAKLSSGSSSSGSSSDTNNIRGSPTRGKKLVRHQHHHSSGDDERLSKVLAKNNI
	KGRTLVELQQARAGGRPLSAVLPSSAVLAAPSSSTGENVSPKRAFRDRLTAAEGNSRRSS
	DPTVWDPEVDEMPSPFLQKTRQVRA
	>Calbifundus_CMW17620_01233-RA protein AED:0.00 eAED:0.00 QI:100|1|1|1|0|0|3|0|809
	MDFLKSAVASAMAMQGPPFPYSFGDRVDIDQSIWTLNNGTKKEDGSNCSIFSFDITANRS
	RLPLARNALKKMRTMRHPGVIKVLDTVETETYIYIATERVTPLRWSVKRKSLSPETIKWG
	LFTIASTLKFINEDAQSIHGNVSVSSIYASESGEWKLGGFDILSSIKDDDAIIYTYGSQV
	PGANRYAPPEIARGGWDSIKKNPHAAVDSFNFGTLIFEVFNGDYSGPDQAGQTKSIPPTM
	QTGYKRLVNPSPKSRLTVAHYLEQGKRSGSFFDSPLIKLTDGIDNLGMKSAEERDAFLSD
	LNELSDDFPEDFFKMKVLPELLKSVEFGGGGPMALSVVLKISTKLSEDEFNAKITPVIVR
	LFANPDRALRVALLDGLPQMIDRLTQRIVNDKIFPHIVRDKVTMVCVTSGFTDAAPIVRE
	QTLKSVLTIITKLSDRTINGELLRLLAKTQNDEQPGIRTNTTICLGKIAKHLNNSSRSKV
	LLAAYSRSLRDPFVHARNAALMAFTATSEYFSDEECAARIIPAISPLLIDKEKIIRDQAR
	RTMDSYLNHIRKVVANMPDSALPPPGLEPSGSTPRMGTPQPAASGDSAGSWAGWAISSFT
	NKLASATGEMTDASGGNSATEPNQNPQPALSSSQATQSQTHKTTTASSLHRQAVKSPLLS
	SSRITSRTASPAVEDDAGWNVDNDDYGTDAWGSMDDTISATEDKNTAASNDDNDDMWGEP
	AAESSPPPKKEAVLYDDGGEPDFAGWLAAQSKKPATKPLPKGLSKSGPGRKPTGGVASRP
	KPASKPAVPKKIDTKPKDTGDDDGWGDGW
	>Calbifundus_CMW17620_01236-RA protein AED:0.05 eAED:0.05 QI:0|0|0.5|1|1|1|2|0|843
	MQTWNEWLTLPIKFKDLPSNAQLAITLWDHACALPSSTPTSTDDSSNHNRPSNAVPFGGT
	TFRLFDKDNQMHQGRQKCFVHRHLEADGNDVTKTPSNPPKETIKTGELALDKEAEEMSRI
	EALFKRHEMSELAQVNWLDQLVFRGYEKKMAAHHAKVIQLKKMGLTESNGPDKSSPSRFY
	LNIELARFDFPIVFADHEYAPPPTISPHYFNGPQPQQVLRRPPPQVQFGPGISHGIGNNS
	AEAVAGPLFKVYDAEIGRDNPVESKHRRLFRSAHRNGILDKDLKPNAKVRDELNAILSYP
	PTHVLSPEQSDLVWKFRYHLTRDKRALTKFVKSVNWLEATEVKQAEQLLSRWTEIDVDDA
	LELFGPSFESPIVRAFAVERLRKAEDAELQLYLLQLVQALKYEHISDSPPASAVASSPAT
	EESATAKDSSLATFLISRAAANFQLGNYFYWYLMVECDDNSPEQGETNRNIYRKVAYDFM
	AKLVQEPEGTNQRQQLRRQAELITILSKISTEVKLSNETIARKVERVKVFLADPKNELLE
	IKPPLPLPLDPSILITGVVPEETTVFKSSLCPIKVTFATHNGPNYSIIFKTGDDLRQDQL
	VIQIITLMDQLLQKENVDLKLSPYKILATSASAGASQFVASTTFQSIASRYRTNPALEYL
	REQQPDVSTPLKIRNDTLETYMRSCAGYCVITYILGVGDRHLDNLLLAPDGHFFHADFGF
	ILGRDPKPFAPVMKLSKEMVDCMGGTTSENYKQFKQYCFLAYTALRKQSNLILNLFSLMV
	DANIPDIRLEPDKAVLKVRERFHLDLSEEEAIRTMDRIIEGSLGSIAPMVIDKLHELVQA
	FRT
	>Calbifundus_CMW17620_01239-RA protein AED:0.00 eAED:0.00 QI:0|1|1|1|0|0|2|0|580
	MSEAPTEPKPEATPAAPAAPSAEGGADDAGPSKKALKKAEAKAKKEAEKARRAAEREAAA
	AAKAAAEATEDLAKDNYGQIQSSVQLEATRVHLYEVSEADLGKTVTLRAWVQNSRMQGAK
	MAFLELREERAWTIQGVVAASAEGKPVSKPMVKWIGGIKLESFVAVEGTIQKPLEPVKSC
	KVSNFELHITRCYLVSSGPEVLGLSLAVSNRAVMGIDEEEEEDKHVAAAKAAIETLTVDG
	VPSASLATHLNNPAMHKRAPVQQAIADIRMGVRKLFAEYLDSKRFVQFEAPCLIGASSEG
	GANVFAMSYFDKQAFLAQSPQFYKQMEIAGGRKRVYCIGPVFRAENSNTPRHMTEFTGLD
	LEMEIENTYHEVRDTLEGVLLHIFRGLQERFSEEIALVRTVYPSEDFLLPEAGKEVRLTF
	AEGQKLLREEGPEEYRNVSDFEDMSTPQEKALGALVRKKFNTDFYVLDKFPEEARPFYAL
	EDPEDNRLTNSYDFFMRGQEILSGGQRIHVPELLEARLRKKGIDPNSAGIKEYVDVFRSA
	GVPPHGGGGIGLDRVVAWYLNLPSVHLTSYYPRTPKRLLP
	>Calbifundus_CMW17620_01245-RA protein AED:0.00 eAED:0.00 QI:0|-1|0|1|-1|1|1|0|457
	MRYFTIPTSLFALGAFASTLPVQPVMMADKSVYDVIRGLGDSIKFQQHVDKNPDVRARLQ
	DMSNKYTVFVPNDEAFEKLPDHVKNRMFSTDSAEFLKYHIAHGDYAGAGMLALHTIPSLL
	HEEDIGDHLQRIRIDAGLTSTNINFYAKILGSNTDAANGAVHQLDSVLIDPPRQGKLLQH
	FPGDFSTTKLGLDKTRLDKWLHRQSVEGGTAFVPSNKAWEGVKDDVRNWLFSDEGLEYLR
	AVLEYHVVFDRTLYSDTLYFGKEEDRHHETPAHRVLRIGKRVASDEFLWYVSTAGETPEC
	KEGPIPGEANAQIGSSCKISFPTVLEKSQLDVEVSRLLGHVKIRLNDKVDVQTMDGIARD
	GVLHSIDEVLLPCHKNGKNHKHMDDKLLKDLELDELKKYLKEFVERDSRKVGGHNHWMDG
	SVPHFEDVMEEESGRAVEEKLENFKEHIHHILDDIEL
	>Calbifundus_CMW17620_01246-RA protein AED:0.00 eAED:0.00 QI:0|-1|0|1|-1|1|1|0|414
	MALVAPSDSMADRRPRRPTDLQISSASHQHPFAHNSKPARYAEVRKDRGSMNSEASAPGL
	MDDQASDVSADDDYQYQASGDELWDSWQNDHTTFNGAYAMPATSTRSPELFFATNYAGSP
	LLSPSAAISARKDQPRPVGHEAFISHKASDSFSRPEHLVPPSTAEPVPLPMPKFFDASSI
	SYLPPQLPPPTSPLPQLPLRAPRSPRALRTAKSHGVLNRSDASVPPRSTSLARPMTPTAR
	PGTTSSHHHSSSFAMRQGQGQGPRRPPRPDEKVLYSPFPTGTHSRNHSRSHSNANSIAAS
	GHASSNSTGTISPRAMQTVDSDDMQLLHQLCMERSRPMAAGARPATSGLSGLGQNKSAFD
	DSDSDDEGDSADSRPQTGLQRLMKGLQKRSSQEKWREPAAKEKNMFSRMFTRSK
	>Calbifundus_CMW17620_01252-RA protein AED:0.11 eAED:0.12 QI:0|0.75|0.8|1|0|0|5|0|70
	MATHTRQNIVTSPLNTIAVLHLASPTIVDTRNYPRYSDSSPLGLVTTASVATTAARMDSH
	VAPGPHYTRR
	>Calbifundus_CMW17620_01254-RA protein AED:0.18 eAED:0.18 QI:0|0|0.5|1|1|1|2|1625|192
	MDGTLIRVFATSTGARVAELRRGIDPARIFSIAFSPSGNLLACTSDKATLHVFDIPHPTK
	SMASKSPSPSGLPSSSPTSLLPSSGDGSGRGKWGILSRLPLMPRAFSDVYSFAQAPFETG
	DESLVGGLPVSETTTLGTTRPAKGLIGWISDESIVVIGTGHDARWEKFSLSVGQDGRRQL
	LRDNWKKYLGHS
	>Calbifundus_CMW17620_01256-RA protein AED:0.21 eAED:0.22 QI:0|0|0.5|1|1|1|2|0|166
	MGAMFAAIGFMAATYWKRKSYPMNLVLLSAFTLTEAYTISVIVSFYDIGLVVNATLITAG
	MFIFLTAFACQTTYDFTSWVPYVSGLLWGLILFSFMYMFFPYSSTGELIYGGAAALIFSA
	YILIDTQMVLRKFHVEEEIAAAITLYLDLINLFLAILRILNSQNDN
	>Calbifundus_CMW17620_01258-RA protein AED:0.00 eAED:0.00 QI:0|-1|0|1|-1|1|1|0|687
	MRSELIASWVADVADACRPLTASEQDAAIWKPSLDQQAHAESALTSLVWSQRPQRKPLAT
	SSQNHPSVRNGSSPVNIKRSGTPSSVSGLAHSKNTGAGAMTITSAIRITPSPDPETFADF
	DESPPAGVSIALPVGLRGQNSGILRQKASQGSSRPSHPQGAALSSLRREFSKHEIVNPSL
	LYKPHMKFGGMRSIETLLDLDDDDDEEEDDDRYIDEGPQRSAADTNGSSPYNLPYQGTDN
	YSRSHHAASSDVLGAPSKPPTRSLAPSPAAVRSNTRTTNTHANVCSPVPNSSHAAHRPVP
	LRTILETLAKPLRWNDSTHDIRQRARILAATDSRHSGLLNLVKALTASAGDFHNCQLPHE
	VALLFEDDEQIPADAFTDSPFTAIDALPGLVDALAEPVTHNQSMSLISVQTSAAMAVFQH
	SQINDIVQATHYCRDTGTSSYGWGDSVYMPLLRLAIGQTKGVRAENVASATMLESLAPTT
	LSKAMPTPRRPGDPVPLMMDYALTLCPSQLATDSGAQIQRRLQSLLRQKITVGDPSINHS
	MYGPLCKSPIAAFIAITAPSHGHGQRNGAPTNIQLASEEGPVVALSQLGLSLTSWYRHIT
	SFCKCSYQKACCMGPMFMPLLRVSGDAWSVTLVANTDDDFEVLPAINIGSTDTVTGIYRL
	LEALRHLVEWIRTDYMKWLSDFLDQHY
	>Calbifundus_CMW17620_01259-RA protein AED:0.00 eAED:0.00 QI:115|1|1|1|0|0|3|0|842
	MMDSSTSGAVTQGPTTGSQAIAPPASEKPSKAVQIADPETFQFAEAESWHKEEPTSKKQY
	RAGLGDRRLSGRMPAMSSLSLTSPALGPTALETPIPDHSIGPSLPGQAPDDGATAPTSNT
	AGSGPALGTGTAYSHHNSIKTPQHSHRSRVPKVTERLLAQVAEWLDHEKAKAERRKLSAH
	VPRRRSPRSSNNDVSSPTPIITTESPTSAIHVRSNSMDSQASDDVSLDRLQRIIEDTVSN
	LGLAQIPAFTPRLGRRPSRRRLLVRTNSSDTEYTDGDVVVPSCDGVLDVSKTLAYSGGQA
	SSSSSEAVSKHKEKEHQAWISFKNEIIRLTHTLKLKGWRRVPLDSGDLISVERISGALTN
	AVYMVSPPTELPQDPSASPSMMPLRKLPPKLLLRVYGPQVEALIDRETELAVLRRLARKR
	IGPRLLGTFQNGRFEEFLNAITLRPQNLREAETSRQIAKRMRELHEGIDLLPAERLGGPA
	VFNNWDKWQETVEQKIKALDKKYDDFKASGGAAGSLMPDMWMTNGYVCGVEWPVFCDMVK
	KHREYVNKAYGSKQRLQEALAFCHNDTQYGNILRIEPDNQKSPLLQPANKHKQLAVIDFE
	YAAANVPGLDIANHFTEWTYNYHDPVAPYKCNAEVYPTREEQLRFIRAYVEHQPQFPHSG
	TTPRLTPLDSLTNTPHLGPISSAASIVDFMLDARSVTAPAPAVGAGIVGLTSASKEDLST
	GSVGTRDEESEIRVKELYDESILWRAANSAQWVAWGIVQAKVATSEEDNLAKEEGLNVSV
	AATVEEEKKSENGEEDDDEAFDYLGYAQDRAMFFWGDCVVLGLVKKEDLPESLQKRIKIV
	RS
	>Calbifundus_CMW17620_01260-RA protein AED:0.31 eAED:0.31 QI:0|0|0.5|1|1|1|2|0|262
	MGYGFRSVVTPADILAAQPNIYPFQSLMTEIYANTWRPLPKPLYNPDQPTADALKIDAVF
	VFNDPRDWSLDIQIITDILQSREGIIGTYSPKNGKSSLPNSGWQGDGQPRVYFSNPDLLW
	AAHFHQPRLGQGAFQASLDGVWRAITGGHSLQRTVIGKPHQLTYEYAERVLNRHHVSLAG
	GKPGETVDSLRNVYMVGDNPESDIRGANEFRSVSGAKWSSLLVRTGVWSEIRGPPTHTPT
	AIVPDVREAVRWALKREGMEGL
	>Calbifundus_CMW17620_01261-RA protein AED:0.30 eAED:0.30 QI:5|1|1|1|0|0|2|0|281
	MAFTLPLRAAARCTSLASALPRQTASFATRSITRPHIHTSTCLRDYTASKHQVRGAKTIG
	EAKSRMRFGPFSWQAGVLCLVTLGGLMFYFENEKKRMHQKRIAEANKQIGRPKIGGPFEL
	LDQNGKLFSSEDLKGRYSLMYFGFTHCPDICPEELDKMAEMINIVNKKIPGSVKPVFITC
	DPARDGPAELKTYLAEFDTNLVGLTGTYEQIKAVCKSYRVYFSTPSKVKPGEDYLVDHSI
	YFYLMDPNGDFVEALGRQHSPQAAADVIQGHVKQWTGPKKF
	>Calbifundus_CMW17620_01263-RA protein AED:0.08 eAED:0.08 QI:0|0|0.5|1|1|1|2|0|556
	MVRALAERNTFQEERCIYGALTLKVRNLLLSYDFSKATDPLRDWSGHINSIRSGQPPGEP
	DFILRIKDDSGASCGVHRMILAARSPFFRDMLAKDPGLTSWTAQGVDVDEECLHTVHKFL
	YLEQISDSELSQHSNIDNPAVNRLIEGCKRLAQEFDLPAFEEILDTRGQLNVGRKTHQQQ
	VNLAQVQMNEFFTEFIMKHKMVVSENEIDSIQWSYTNHALADVLLKVEHIDESPEIGNET
	EYELNNQLSTCEVSNRDMNSTDVILRKEDGQQPQKQPKKYIIYPAHKAILARSPYFKRMF
	TSGFVEGQYSQSLHMVSMTCAPVTLEVILAYLYCEKGEIPLLYSLDLLYTADEILLDRLV
	NKAAVTISSQGIVQSNVWEDRTREQDPKKKSRGGRSEAPDGIDIYEIIHAAWDLGVRRLE
	DFAARFFANRLEDYIDDPEFLVIIRKSAERVKDRQATDSIELLDDIRHHLQDRFRMRFYD
	IRLMMERDPTQAQDLQAEQTMTKTKPAIRTLSGEMAEDEFAADNMNFEFLIAWLDKVLKK
	TNEEVYKDNVNRQNVA
	>Calbifundus_CMW17620_01264-RA protein AED:0.53 eAED:0.53 QI:0|-1|0|1|-1|1|1|0|107
	MNTDSDEISPRRLIEVQNSILDTSWHYDKLRKFPEKDRYAGTPLDESPQFEALLEACRRG
	DLKTCHELIISGVDINARDQYDYTPLILVCGSPLLFSGPVKFSRLMG
	>Calbifundus_CMW17620_01247-RA protein AED:0.14 eAED:0.15 QI:0|0|0|1|0|0|2|0|171
	SYVSEAPSYHTIPPNEKVPEYTARDVPPYTRTEPPRYGLPPIPAHRPVPLPSLAAFSIPT
	WSTVHSNPTSRNYQNIARRRMTAGSSSSSINTTASANSTATNTSTRTLDQEQPRAREPDA
	VTASSSSRPLEDPYLVGETAAAQAKAQRLAREGQEDILVIEDRRWDWFLGK
	>Calbifundus_CMW17620_01251-RA protein AED:0.44 eAED:0.44 QI:0|0|0|1|0|0|2|0|62
	MPRRTLPTHKASFLNRSRSWNQPRRSASLSLALQHDVSPERCPTSLNVLAIAKCATTLGQ
	CR
	>Calbifundus_CMW17620_07477-RA protein AED:0.09 eAED:0.09 QI:0|-1|0|1|-1|1|1|0|404
	MRFSILATLASVALSYAANYNGVTDSWSFDMERVQNPRWMSTVRDDVLLSQLSIPGTHNS
	MTNNIGRPELQSQSAPIDVQLHSGIRYFDISGRIVNNDLMVYHRNTPTGYNFGQVFGSIF
	GFLDANPREVVIVRIKKEHIGDRTASFSQMLRNYMTPGTPLGNAAANRLYHPSGDISRIP
	TLGELRGRLVILQDFKKKKSFNYFGIPWSSSTISTYSFRPSPGNILKGLRWGFTKCSIWN
	IGRADSKKLFITHTTVSIGARPIDIAAGGSNANDVGMNRYLGEYLHGGKTGRIGVIAMDF
	PGAYLINEILRLNTPFGAPQPIDPVAPNSGSNTYPAAGVYPPNSAAGVYPPNPPPGAYPP
	PPGVNVYPPPPPTYRDSNTPEEVTPPANGRLYPPPPTDEISRPY
	>Calbifundus_CMW17620_02601-RA protein AED:0.00 eAED:0.00 QI:0|-1|0|1|-1|1|1|0|218
	MDHKVQDAIAHFSKTPWCAALISRPGATHFVPHEPRAGSVAVDMTQDQLFRKTLRTSSTV
	PHQLGFFQDPFGPHPETSKPASSSGLTMLNPVVTVLYDLQPGVNGFNGTTHGGFISCIID
	EAMGSIIYTNYDELMGAKMKHKLPDNVPDLSDARVFTASISVQLKKPILTPSIVAVVAEL
	DRIETRKLLFKITVKNNDVVFAEAQGLWIVVPNTKAKI
	>Calbifundus_CMW17620_02603-RA protein AED:0.00 eAED:0.03 QI:0|-1|0|1|-1|1|1|0|228
	MPLASSPALRLARFRIHGSGLRYSSSTPRPRPPSTSTSTSSTPPAAASTPTTSTASTSTP
	VPRWKRIPFVASMSSRPVTSTISFLVLHELTAVVPLVGITACLQYTDPVPLDSLNKYMLD
	AFSQGLDKFGLYFAKKRWFGFELDTEGKVVGGLTWESSGEGDRTAAGLSEEAKARYKLLS
	NVALAYALTKLLLPVRIYISALATPWFANIMTKVGALLKLGKKNSPKP
	>Calbifundus_CMW17620_02608-RA protein AED:0.18 eAED:0.18 QI:0|-1|0|1|-1|1|1|0|1462
	MANSGLPEGWESDYDGKRWLYRYKATGAVQYKWPQPGDEYPDFVDTAVDTMDPEDRLASQ
	QMRRMRKPTEARQTYDSRMSATGGPLGFYENEEFGNIEFFQPDALMYMGPGAYTDISPLG
	GDDIEQPLPDNVAELPSASMNAGVSPLASETSTPRPANANISGRPQTEDSFIDGGLVMSA
	IELASTTPVGELPSTNAVPRPVTSMEKLPVPLPPSKIAPDECEFPMLDGREIQSDTRRFT
	GFYDPVGLVAEMPTEFTGISKEESAPIELSDHQTMAPIEQTAAQIPNIPELSSTPVDQGK
	DRREEKNMDRQRIRAQQRPYGDRQYPFQPQQDAVSPLPVSNQSKEHANSVSQSPQTSNST
	VAGPRYQPFTPGAAIPPKIASINEKHPQGDSIITGSGAFGGKDLVRLSSVPPVLRAMPPV
	FQPSLPAKPLIMSNGSVAQHRVPIPPNFNDIDQKHPPPLVLRPGVLVSKSLSLGEGKPKA
	SAVPDGKPKRVLPYPDDDHEYDLGQSLSRPLQTIFHIKDHRAASFPTVHRRTSEGNGIPK
	SSYTPIKSGLDSLVDGQELVALQSKSNPTQSNSSRPINTPAINRMDFAPATTPASMLSIS
	VSQQQNGACPLPPFNKQVERPKSQGPPHNGGSVSPPHLTLPKGLPPQSNLPTHQNSSPGQ
	TGRKANGNFKQHSIGVPMVAPPSVESRTAPGESLASAGLPQQSTGSMHLAPRADSFSSRP
	PSVPNSVPEHPEEDQTLCELPALVPSRLSSNLGADRQLRRHSQGMSNEMGRQRIPGNRSS
	PLSFQSVILSDPVTLPQMSKPDTQPKNTRARSTSESIMGRPLPQTKDNTMIISSRNESHS
	TTHKSGIPQSQSDLTVADRSVNTLSGDVLHPHINPVTVSPSAPNLSAKESSVGRRLSVGL
	STKVSRSLNDTPNASQADTSPSISRQATAPSIGRPVSMPPPPRVSTFSSTTVNMTTIPQS
	QRFLKLTPVPKRPEPVTESKGNGRWLSRLFRGSKRKSVPSSSFKVLSLPQLSPMLAESPI
	ANNIEPTAEPKLKPETGVESVTLKAPVLDIKGKGLQDSAFSGHQDGLRDIAPGTVAKKRP
	EELHFSDSINDVSDSGSTNASNIPTEEKSAVSPMKPPERNDASGELPISTESINGLSHPI
	SPIVNSVGSDIPGTPTLSSEGISRAHSGNSKTQSIAISDPGIFDVGLDSISDQASVSTMD
	ISEAKAQPILRPQLIEVSTHALVKVRESASKKFPISVDNASEQNHGLISPLNLKKPDQRF
	LPKSFVPGKCDAERLEQCGNISAQPDGVLEETPAIRNSRSDILEAELMDALLSYGTSCAP
	SERSIEPASSSGSLLPDVRFGAKSLPCVQSELFVAPLSTPRIRSTSGSNFGPSLSKSLSP
	AFSSAGVDMGNWIGDLGATNSRPSMLLQGQENGPSLPMIPGCLHALSVETTTHVSASKPS
	RGDSVWKKLPSLDYSGDGWEGE
	>Calbifundus_CMW17620_02609-RA protein AED:0.38 eAED:0.38 QI:0|-1|0|1|-1|1|1|0|179
	MPSESSAAWLNTSTADGSNTLVGNTLSVPNVILYIAIVLVPGILFKIFKTGKVPKTIDQD
	VTSTPAQTKKKIPIKDFYPGAFPGPRLFPIIGRVHDVPRFGLWLKFKEWADEYGPIFQTR
	MLDQKFIVISNEELGRELLTKNGNSFAGRPQIQALINHKAGPVYSALMDRHGQYIYMCS
	>Calbifundus_CMW17620_02610-RA protein AED:0.32 eAED:0.32 QI:0|-1|0|1|-1|1|1|0|241
	MALAHQQHFFGHVERETKRYLATLLMDPEKFHAYTREMTGRVTCRLAWDDATQGKLNGDT
	AIETLTQMSVSGPIINTVSPIWHLADLIRYNPWRDFEVAREGRLKAWWRQMLLLTRKQFL
	EGSLANDTWAYRYFEQLANDGNPTLEMSEEDILMASCMLGFQALVGAVTISGPMQFFIMA
	MGLHPEWLQKCQDEIDRVCGDRMPTTSDSPNLPTVRACLKEVVRWRSGVPLGMLKNKTDF
	R
	>Calbifundus_CMW17620_02611-RA protein AED:0.46 eAED:0.47 QI:0|-1|0|1|-1|1|1|0|161
	MVCFSPTNTDSATIPCVGSSTDLELRNINRDEEVYPDHEHYRPDRWLDPSFPTYQEPLSR
	YPNFREGKGMHSFGWGRRTCLGQTIVDDEMFVAGASLCWAFNIKQKVCPLTGKVVEFDTQ
	ATNSNVILEPVPFPMDIKPRSDERAKLILEQYNEIRSEIRV
	>Calbifundus_CMW17620_02612-RA protein AED:0.00 eAED:0.00 QI:0|1|1|1|0|0|3|0|116
	MTSTIGIPIKLLNEAQGHIVTLEISSGTTYRGKLLDAEDNMNVQLKDITVTARDGRVSHL
	EQVYVRGSHVRFFIVPDMLRNAPMFRSRNVRGRGVGLARGRATVSRARASGGRGGR
	>Calbifundus_CMW17620_02614-RA protein AED:0.13 eAED:0.13 QI:0|-1|0|1|-1|1|1|0|506
	MTPTNYQPSPFLSSSTRSKTNSLSLVYLSRENLVPLILQDSRQTGVFDGYAEGATLNSRF
	GSFPHSTLINVPWGSQVRASNVDTGSRGRKRKRNHAEQEEDEASEVPTAASAAGDSQTDV
	SGSAVVKKAVTAASGFLHILKPSPELWTLSLPHRTQVVYTPDYSYVLQRIRAFPGKRIIE
	AGAGSGSFTHASSRAVFNGYPTDPSDVRGKVFSFEFHEVRYQKMTEEIKSHGLSGIVQMT
	HRDVYNGGFLINGNESPQANCIFLDLPAPWEALHHLSRRQQGKAGEALKDEDRDPNWVSP
	LDPNDTVYLCTFSPCIEQVTRTISAMRRLGWVDIDMVEIAHKRFNVSRDHMDKTMATSIV
	DVEDAVAKLDASLNKPQKGARFRRLAEKAAKQNSRPEQAENTKPWLEGRVIHRPEAEIKS
	HTSYLTFATLPREWTVEDESRVLALLPPCSSSKVIGSLDKEARRKEKEEAWKSKTKKSIQ
	AGHVTVPVTDNSKNDESKESKEESNV
	>Calbifundus_CMW17620_02617-RA protein AED:0.00 eAED:0.00 QI:0|-1|0|1|-1|1|1|0|497
	MKPSLLALGSSLGLASAFWRMECPSRVGNARLDPIVNPGSISAHMHSIYGSSGFSKTSSF
	GELHGAECSSCRVTQDKSAYWTPSLYFQDTATGEFTEVDEQGGLLAYYFLNHDNMTAFPE
	GFRMLAGTNSRRSFTTGNPKEADPPKSSWAAEGISGQKALAERAIGFNCLNYGKQGEATL
	SRHYLPEKSWLDANCPDGIRIELMFPSCWNGKDLDSADHQSHVAYPDLVMTGECPDTHPV
	GLAGIMFETFFRTQEFAGKTGRFVVANGDPTGFGFHGDFITGWTPSVLQQAIDTCTSGSG
	LIDDCPVFNVVSKSESSECKLNQIETAAISSSGPLKALPGNVAVVDANGSSGNGGAGSGT
	QASSSLPLATLPSAAHPPSSSSSSSPPPPPPATSTSKSKSTSRPASSSTSSRYGSATMSI
	AAAPNHTTSPPNTTTISTSSVDPDAGKFYSTQWSTDGRGTVYKILWLVVYVTEVKWVDAM
	PTATFKSVTTSKPAQYT
	>Calbifundus_CMW17620_02618-RA protein AED:0.00 eAED:0.00 QI:0|-1|0|1|-1|1|1|0|1085
	MPAVQSQVTGPGAFLMARNVAEASLGWLISAVLGGSALLAGVLSIVLYTLSIRRKRALAV
	AKMANADSSAAPSNLVPLDSATTLNESIEAPESVGKKRGLRAFFRSRQKPYVGSLTRKAS
	KTKLKKTTRSVRHMASLENSLGSPRRNDNWINDDALHGPAVMQHLAYTHKSQSLNNTWVV
	GSPTLPDIAGHDVPADDMTAAEKEREQFYIQASNNAPYPMFSGNRSASTDTSRSEFILHG
[truncated: 62,772 more rows]

## Sheet: C. cacaofunesta
	Prediction of the Ceratocystis cacaofunesta proteome
	>Ccacaofunesta_C1593_02582-RA protein AED:0.00 eAED:0.00 QI:0|1|1|1|0|0|2|0|573
	MPHDNDGFPVKTADPEKAPAYANDTSSASAVPAPTYGRYSEGFWTRNGLTLESFRRRAVA
	EGEAPELDRTMKKRHLHMIAIGGSIGAGFFVGSGAALAKGGPGSLLVDFAIIGVMMFNVV
	FALGELAVMYPVSGGFYTYSNRFINPSWGFAMGWNYVLQWAVVLPFELVTASITIGYWDR
	EGSISRGVWITVFMLVIVIINIFGTLGYAEEEFISSFLKLTATVVFMFMAVVFVCGGGPS
	HGRYNEYWGTRYWSDPGAFQNGFFGFCSVFVTAAFAYSGTELVGLAAAEAKNPVKELPGA
	IKQVFWRISLFYILGLFFVGLLISSKDPNLLDTSKSGSDTSPFVLVAEYAGLPGFAHFMN
	GIILVSVISIGVSGVYGGSRTLVALSEQGYAPKIFTYVDRAGRPLPAVGFIIGCAPIAYV
	NLSSAGNSIFDWLLAISGLAALFTWSSICLSHIRFRLAWVKQGRSLDMIPFKAAGGIYGS
	ALGLCLNILVLIACFYVAIKDLNAETFFKNYLAVPVVLVFWLGAFIWKRSPWVTLENLDL
	DTGLRQHNWEEINSFRAKIAALPTWRRFLHKIF
	>Ccacaofunesta_C1593_02583-RA protein AED:0.00 eAED:0.00 QI:0|-1|0|1|-1|1|1|0|214
	MNRLFGSKPKGPKPTLDSAIGNIDDRIASIDVKLTAINSELTTYQTKLAKMRDGPGKSAL
	KQKAMKVLQRRKMYEAQRDQLQGQVWNMEQAQTMQDNLKNVMTTVDALKTTNKELKKQYG
	KVDLDKIEQLQDEMADLLDVGNEIQESLSRSYDIPDDVDESELDAELEALGMEIEMDREA
	EAHGALPSFMQDELPEFVDELPAAEKTKIREAAG
	>Ccacaofunesta_C1593_02586-RA protein AED:0.17 eAED:0.17 QI:0|0.5|0.6|1|0|0|5|0|678
	MAHAPLIRNDTAPLPLFSRDRKNSIAGLMSAAPRISGLSGTTLGSSETNLSSTTTTGAPN
	STPTSIMAMAGNPMATANIINQKADASRSLYQICRSLKQRLALVPGFEPYLQQLDPNEPV
	DSLWEMFRTGLPLLTIYNALQQGEIKIEDSIAVNKRPKMAVFRFVQACLKDLNIPAAECF
	VINDVLGNDTTGFVKVTQVVNLVLDLAEQKGLLYQPQTYPEEDAMAPTEAVKMSYTDYVI
	RELVDTERKYVQDLENLFDLKNTLEQKGVITGDVVHSIFLNINFILDFQRRFLIRVETTN
	SMPQTNQRWGSLFANLEESFDIYLPFIANQGKAAELAGQVFDKIQSAEHPVAIDFNTLDG
	FLLKPMQRLVKYPLLLKDLLKKSEDEAIKQDLQEGIDAAERVLFKANEAVNVGLLDEARN
	DLMSRVDDWRSHKVEQFGKLLMHGTHPVITGKNDQEREIWWRGDPGIEYFTVKFANEEQL
	KKWSAALDKQRKECETKTATEEAATTEFNWMRSQNIENPYKEEGNDDDEDTYNQTTYAPS
	GSFSGAPGGGSDYRTVSPPTASVGAGNGATHVGSPEIPNATQLKVRVNCDGGTYFTLVAG
	FNITYQTLVDRIDAKLARFMTATIGRGQLKLRYRDEDGDFVRISSDDDIQIAFMEWRESM
	RNSPAGVGEIELFCTSDT
	>Ccacaofunesta_C1593_02589-RA protein AED:0.42 eAED:0.48 QI:0|-1|0|1|-1|1|1|0|306
	MANFVTATQKTPDKPVQIQLEVDTEFNELCAPLVGEMAVQELHRDVDDQVSLPRESDMEP
	ENCEWVAKPDPVTQVALETGLLSTERALAEPPANSVSSAETALENNVLPVAIRDPRIVTS
	KQCAAFDNCYYTIQARARFPYWISRSDSDGPCDFLLCPPSPTMDDDSELIQEVTSLMQSL
	SLSVGSTSVVPPPWLVASAPPSSLATGPALASISMPISASIFDSTLGSTPLSSPRAHLQG
	AQEVQAPAPPITGDFVFGVTRSISPIFNPNFGPPSPPPFTFTSTPTQCFPTATNSLYCAK
	NRIWCF
	>Ccacaofunesta_C1593_02590-RA protein AED:0.08 eAED:0.34 QI:0|0.66|0.75|1|0|0|4|0|423
	MGRSQLHGHAHIFNCLIFEVCERPVKACLRAIKHLRNPFDPFHDRSHSLENSGEYQYIVC
	QPGICPCLESRMALRDFHVIERGPGELSELWVIEDQNDPLLYVAFKRHFGRRVRENSAHD
	QRDKQRETERKKERGREKERRRDRSRVYAEYPEDRGNWTPSPGRDTEARERRQSRQLREH
	RLPTEKQPSRSRKRFQEGRSSSSRPVDQRLEERLPFENLTPNWNLPGRYTPERYPSSGPS
	SHEYSPERYVSRGRTPGSASGSHRNPERVRKSSRSVGFVLPDEHDNYGYSYDHGERGFDE
	RNYRSKERARCESRGRTRHESRVSSGDRSRDRSYGARHGANCETSHSERQNARYDEYYGD
	DSYDSVPRAYHRKTKESKTKRDCAPAPRSHIGGDGNKLVNKGGSTANRAVSNYKPPSVES
	VAE
	>Ccacaofunesta_C1593_02591-RA protein AED:0.00 eAED:0.00 QI:0|-1|0|1|-1|1|1|0|730
	MTFGISQNIPNVPSNLRSKVLDIASLRSLPRHVSTSHTPYLGLRARLSQVWLNRWTVLLL
	LVLVRVLLTLGSLHDNIDDAKEKALSACTKVEDVGSAIASMPHYLSVGVNDMSAGMVDTA
	VRAMVGAMDLALTVVESLIIFVINMMTSTYVCLVTSLIHSGLNAAANVTQEVTDLMNKAI
	KGVTDSISSGADSLQDTINKFADEIESSVFGSLLPDIPKVNFTEDLTSLNNIKINTTSFV
	SDLNELNDNIPTFEQAKNMTNAAISVPFDLIRDAITDKYANYRFDSTAFPIAQKQQLSFC
	SNNDGLNSFFDTLYETARSARTAFIVVLILLALAAMAPAGWMEVRRWRRDRSNAQIVQAS
	HGSGAGSPMAAQAEPPRDPMDVVYIVAHPHSAHWGLMAASRLSGKNQILLRWTWAYMTTT
	PALFVLSLAVAGLAACLCQLAVLHALQKQIPALSDQVGDFAGDVVTTLQNASNEWAVGAN
	SVLSELNADVNGDILGWVINGTTAANNTLNSFTDVMETALGTAFNGTVLKEPISDVIYCL
	IGLKVATVQKGLTWLQEQANVSFAQFPADVFSAGANSSLGADSNMTSFLASPASVTTDEI
	SAAADKIVNKLRSAITVEALISLGVLLVYVVVVLSGMLAGLYAAITTEKTRAEGGGSFTF
	ADPHGQPNDSPPVYTATPTDAYRMPRRNSAATVAALGKLLKTRAGLDNDIGQEYAGASVT
	SEKAAGGGRN
	>Ccacaofunesta_C1593_02594-RA protein AED:0.00 eAED:0.00 QI:0|-1|0|1|-1|1|1|0|498
	MSSLLRSFEAQERAFKERRDEAKRLIIPLMEVIETHCAREATQTARAVKAEFLETAVRML
	ENILMGKISNTLKRDKKGQGQPKEANTTPKDANVALSFAEVAKIAAQTTAGKQSPAPEPK
	SHETAKQGGEWQTVSRRKADKTAHPAPRQDDRILVRISASNKLRDCESFLMTEKLKKLDA
	GLGKALKNVQKTKSSFVLIANKDSRTTLLEKSDKIKKYLGPGTEVTQALNTDAYLIGPVV
	RHLNGGGKAVEVTEEMIRVCFAEATRIAPVYMTEKTRGNEKTFIAKIPANGAKVPRQLRM
	GSRLVPVRLLAEKPKATPQCTRCFGWHDAKKCSRAQLCRHCGSSEHESSKHPACCEVEHQ
	CVSACFICRGPHPADSKECPLRKKGTTPEERRAIRKEQQKLTSEKRKACPKANKRTPAQA
	AEQSDSTEAQEEGPETPEGNPQTEDRPVEAEEAPAPRGNEASEPPLPEPTPSAPGAQGLR
	KSARTKARQGEQPQTQSE
	>Ccacaofunesta_C1593_02595-RA protein AED:0.08 eAED:0.08 QI:0|-1|0|1|-1|1|1|0|966
	MESSNIECLTQLVKSAEERAQAAEEKTRAAEERAKSNDDRAQAAEKRALEAERLAEHEDD
	RLQAANGLVRIAQNLTETAERLVQAEGERAQRAEDRADKAVQEQGRAAEKAEEAQRQAAE
	AQKRAEEKVKEAEKQAAEAQKRAEEKVKEAEKQAAEAQKRAEEKVKEAEKQATKAQKQAK
	KKVKEAQKQATEAQKEAEEKVNEAQKQATEAQQHAKTSAEAIQLTTLDEYVEACSSLVSS
	KFCIQRNKNFGTQGAVSGSTSKNCPTYLKPWSNFISAQQLAIASLRESSVAAKRIFESRH
	FLTALGQRISRRAVADEKALEHFMASSIEEPIMAILKALARDESFSTKFDVGRGIIFENY
	AHVISKVFDEESSSQDSSAASPRTPPENITLRPASHYGVINPDRFCVCIPTDRTTNKQSW
	AYISELKAPHKLTTHHLRAGLQVKKIFEDVVNRVTIPHPDDTAGLFKYHAERATAASITQ
	AYDYMIRAGLEYGLVSNGESTVFLNIDWAHPETLLYHLAEPEPEMREEFETTTRHWYSAL
	GQHLAFTIIALGETGQRRLHDQQECSEVSANMKNWLVDPNDLLEKIPESARQASPDSPAY
	RPASFRDLRRSPYLLRKRKRGQGDDGNNESSRPSRRWPDDDSNGGSGSNSSGTQGGPAGD
	HQGSSSGSGSSGARDDSDSSSSQQESTYNSGDSRQLTGYCTQKCLLGLVKGTTLDSMCPN
	VALHRQKKSINDFSDHHPVSYQKWSQLLKKQIDELQYRGIEDLCISGTFTGLFAVTLLGY
	GYKFVGKGTPKSNADRFGNEACVYHRLEPIQGTFVPVYLGTIDLCKMGRDFPHRSGYTLG
	FMMFLSWAGDRLRVSDKAYLSLKDRGVKSLRAIHEQGVTWRTLSLNKMRYNSETDNVMVF
	GFSQSKVYRRPQWSFGYLESFEKLWVKRKKKAAEKSREFEYCKKISVKSFTNEMVEMPRL
	FWALEN
	>Ccacaofunesta_C1593_02600-RA protein AED:0.01 eAED:0.01 QI:0|1|1|1|0|0|2|0|632
	MSTSPIIGVAGGGQLGQMLTQAAFPLNIPIVTLDNKDAPAKKINHHDNHVTGSFKDAEKL
	RELARRCDFLTVEIEHIDAAVLQEIADNGVTLADGSAKSVEVHPAPRTLALIKDKFRQKE
	YFASKGISVAEQLPISGGADFAISLADAAKKLGLPLILKSRNDSYDGRGNLKLDTLDAEL
	VSRELGTENLYAEKMVPFVKELSVMVVRSDVEQQTGGPRVPKTFPYPAVETVHEDSICAT
	TFYPPRGVSKEINEKAQALASKVADQLWGRGVFAVEMFLTSEGKIKVEEAKAHLYQQLTL
	PTTGNLLVNEVAPRPHNSGHYTIEAIPQMSQYKAQLYAIRGLIPASQKLTPRCASSIMIN
	VLGGAGPASHVPLVSLAETLYNDDMDIHIHMYGKDAKPSRKIGHITLCSNKPIAELEALA
	QPLIELASKIHAERVEAGSKALRNAAAPAVVPSAAQKQAAAQVLVIMGSDSDMPVLRAGL
	EILEEFKVPIRVDITSAHRTPGYMAEVVEAAASEGIKVIIGAAGGAAHLPGMAASHTPLP
	VIGVPVKATHLDGVDSLHSIVQMPRGIPVATVGINNSTNAALLAIRILGAEFPEYRVKME
	EYMTGMKDSVKAKSSKVLDIGWRAYLDGMAKK
	>Ccacaofunesta_C1593_02602-RA protein AED:0.22 eAED:0.22 QI:0|0|0.5|0.5|0|0.5|2|0|211
	MIPFSDFSGNLDAFDQESSFLLNDLSAPSINQFTSSDFLFPSLSAPASAPPVTITTDIPM
	NHISFAQTQIALDNSVRSSASSSVSPPPCDSPPTGASGIIIRNASPVAASKSSRKRGRTS
	ANLDDEDNEDEAAVVRRQKNTLAARKYRQKRLDRIKELEDALAEVTGDRDDLRIRLARQE
	AETKALKALMAQLAPAASAITTAQSVTAKED
	>Ccacaofunesta_C1593_02603-RA protein AED:0.00 eAED:0.00 QI:0|-1|0|1|-1|1|1|0|317
	MSDIRTTTAAAIFAPVGNAAQKLQQQQQQQQQQLQLQLPQPLLEPQPNPMLSGVLSTDTD
	VREGAGKDQEVTEQEKSYGAEEHRLAGEESEPEPEPEPELGSGAGSIYTPNNDDGHVADK
	PCGPPPPTNVTYPTFEAAHTAVVQHAEASGYALAIRRKYPNKAKFTRVDFKCSKGGERRM
	VVRDGEEVSVRAVDTQAGRRRQTPTLRSGCPFVFKIAYNYKYTSWQITYYSDPKTREHNH
	GFVQPVAFAPYRQKIIALYRDHIVEKLSLGMKPTNIVCTIPEVHRHLIMSRDIRNLAVRE
	KVLQRDKMLEEEQSDDR
	>Ccacaofunesta_C1593_02604-RA protein AED:0.00 eAED:0.00 QI:0|-1|0|1|-1|1|1|0|345
	MQLPSVIAIAGALALGVAAHPSPAPGHVKAHGQFHQRRVAAVESPLEQRGEGVEVQEFYA
	AGKPSKAPTAAPTASTPSITPTPTKDISYPASATTTPKPTTTTKADSYNIAAAASKVVSQ
	AVAKVSSALTPSSSGTAKEFCASSSSKKRATLADITYKGNTGSTSDWGCNIMEVDCGTIS
	LYSYTAVVTTTDADQEYTCAHWNKIGPTGEVNGFWTSALTFTISTGEKKCFAFDTNTQGG
	MACSAGSAVQTTSYGQLAGTWAEYDFGSDTNSGNSGSDVSVLVAQAYSQKFIGMSISNPS
	GTLCSWVKSDATNFQAYMKGMEDLDGVGCTGYYKGSLSIVLGDRS
	>Ccacaofunesta_C1593_02585-RA protein AED:0.48 eAED:0.48 QI:0|-1|0|1|-1|1|1|0|122
	MNHQFSVGQDQQQQQQQQQQQQQPDEGFYEQQQQQQQQDHVLQLQQQLQLQLQLQNSLQI
	QPQSQSQRSGPDDKFGLFLLRRGDDGKLPGGYINSLVGLQLQAIQTLPLEMQKSRLPTTI
	KS
	>Ccacaofunesta_C1593_02587-RA protein AED:0.20 eAED:0.20 QI:0|0|0.5|1|1|1|2|0|62
	MRCWAAAGYNTAGCAVLEQQLRKCMDGSKPAMPPHNAINSHLARLKRNVNPTPFKKGKRF
	QG
	>Ccacaofunesta_C1593_02592-RA protein AED:0.40 eAED:0.40 QI:0|-1|0|1|-1|1|1|0|172
	MCPNVALHRQNKSINDFSGHHPVSYQKWSQLLKKQIDELLYRGIEDLWISGTLTGLFAVT
	LLGYGYKFVGKGIPKSNADRFENEACVYHRLEPIQGTFVPVYLGTIDLCKMDREFPHRSG
	HTLGFMMFLSWAGDRLSVSDKAYWSLKDRGVKGSKKGSTRILNKRKKVMAKS
	>Ccacaofunesta_C1593_02593-RA protein AED:0.15 eAED:0.15 QI:0|-1|0|1|-1|1|1|0|572
	MESSNIECLTQLVKSAEERAQAAEEKTRAAEERAKSNDDRAQAAEKVARAEKKVARCEKK
	RARCEKKRARCEKKRARAEERQAQRAEDRADKAVEEQGQAAEKAEEAQRQAAEAQKQAKK
	KVKEAQKQATEAQKQAEEKVNEAQKQATEAQQHAKASAEAIQLTTLDEYVEACSSLVSSK
	FCVQRNKNFGTQGAVSGSTSKNCPTYLKPWSNFISAQQLAIASLRESSVAAKRIFESRHF
	LTALGQRISRRAVADEKALEHFMVNSIEEPIVAILEALARNKSFSAEFGVGRGVGFESYA
	HVISKVFDEESSSQDSSAARPRTPPENITLRPASHYGAINTARFCVCLPMDCTTNKRAWA
	YISGLKAPQKLTTHHLRAGLQVKKIFEDVVNRVTIPHPDDTAGLFKYHAERATAASITQA
	YDYMIRAGLEYGLVSNGESTVFLNIDWAHPETLLYHLAEPEPEMREEPETTRHWYSALGQ
	HLAFTIMALGETGQRRLHDQQECSEVSAKLKSWLFDPHDLLERIPGSARQASPDSPAHRP
	ASFRGLRRSQSHLRKRKRCHADDGDNSSSRPG
	>Ccacaofunesta_C1593_02596-RA protein AED:0.11 eAED:0.11 QI:73|0|1|1|1|1|2|0|391
	MSKTYAEALAIDMVESVGTLRYYAGWCDKIHGQTIVLPNKLAYTLRQPIGVVGQIIPWNY
	PMSMATWKLGPALACGNTVVLKAAEQTPLSILMLGTLVKAAGFPPGVVNFVNGYGKEAGG
	ALVEHPLVDKIAFTGSTTTATHIMAAAAKTLKNITLETGGKSPLLVFEDADMDQAVKWSH
	MGIMSNQGQICTATSRLLVQKSVYADFVAQFIDRVKAVSVTGSQWAEGVYQGPQVSKAQK
	ERVLSYIQAGKDAGATVALGGGVPAHLPKGYYVEATVFTDVTPDMAIFKEEIFGPVVVIM
	PFETEEEAIKLANSTSYGLGAAVFTTNLERSHRVAADIETGMVWINSTQDCDPHVPFGGV
	KQSGIGRELGEAGLEAYTQIKSVHINMGTRF
	>Ccacaofunesta_C1593_02597-RA protein AED:0.17 eAED:1.00 QI:0|0|0|0.5|1|1|2|0|120
	MAYDAAGFKMPYPVKKRPSAAISTMRNSRSIAAATAAAAGPTTTTVSKSTSPTPSLVLAL
	AGSSGPPSGSSSEFASNATGPGSGNNPGPDLYDTYDVSRPKTVVKSAGMTMQQPLPQIGV
	>Ccacaofunesta_C1593_02598-RA protein AED:0.00 eAED:0.00 QI:0|-1|0|1|-1|1|1|0|499
	MSQYDALQSWATANGAYLNPKVAIAVSPTTGASFVASEEIPRSEPIVSCPMRLSLSYLNV
	LEGAPADFINPWTTSPPGDVANAGNRPARVKNIPLPADFLASTPPHVVSRFLLMQQYLAG
	SQSYWNAYINALPQPGELQLPVFWDSDDTELLDGTNLGASVVEIRTRLADEYAAARKLLT
	GWTEGGWREFSRELYSWAYGIFTSRSFTPLLVIPKGVQAALAAPLGGRRMDEFSLLLPLY
	DIGNHDMTVPVTWTPLDAGENDGGLSRVTLTVDRVHAKDTQVFNNYGMRTNSQLLLSYGF
	MIPESETLHNDYVHLKKRNQKADVTHDYILSLHPATDRRSVLLEHRQMVKAGRLEALSNR
	GKHEVLSSFQRVQDEIVYDLVLMHASLDKLREKLGVQADLQTDDSIKQEVLARLLTKQVP
	DDVRPWLLQTMAVIGAQAMVALEKLDETEVEVDEDQMPHLTQNQRLGLGYRKACRRVLEN
	VLEAIDTRPVEDGGEEEEE
	>Ccacaofunesta_C1593_02599-RA protein AED:0.00 eAED:0.00 QI:0|1|1|1|0|0|2|0|515
	MKLYAATAAMAMVGSASAVAVGSQVPLKATTDSAVSAPGSLMAGSRSTLTSKALQDSIKG
	APLMARASEFYSIAKLSEKKYGHPTRVIGSPGHNATLEYIKSELAKQGDYYSVWTQDFEA
	FAGDVHSSYLIINHVKLNGTAMSLSPSTKDAKAVSGKIVPTSGTGCKAEDYPSQVKGSIA
	FIKRGECAFGTKSELAGRAGAIAAVVYNTEPGDLHGTLGVPTPHHIATLGLSQEEAQPIL
	EQLGRGKWVSGIAMVDSTVELINTTNILAQTTEGDPDNCVMLGAHSDSVAEGPGINDDGS
	GSMSLLEIAKQLSSFSVRNCVRFAWWAGEEEGLLGSDYYVATLPKEENSKIRVFMDYDML
	ASPNFAYQVYDANNYANPAGSGELKELYIDWYKEHGLNYTMIPFDGRSDYDGFIRNGIPG
	GGIATGAEGIKTEAEVAMFGGSAGEWYDPCYHQLCDDVGNVNETAWVLNTQLVAHSVATY
	ALSFDGFPERVLTSDAKILASEGYTPKFHGGKLAM
	>Ccacaofunesta_C1593_02601-RA protein AED:0.10 eAED:0.11 QI:0|0|0|1|1|1|2|0|369
	MNLFYILLVVSLNVIASNGGANLFPPQQLATFTQEQIEKRILNSKIVVVSEQAMLNTIYV
	LKACLLVMYTRLTVGLRTQKAVRALSIYALIGWLATEISYFTMCMPFNQYWAIPPENEQC
	ATLEYYGVVQGVFNISSDMMMLSIPISIVVNLQVPWRKKLVLGLVLTMGIFVILAAIMCK
	IHNLSNVYSHNYMLWYIREASVALYVANMPMVWPILREWFPVLNRFGPSHSGRGGNGDSG
	IKHDTGLAGMPGSSSAGKTNAGMHGSRFGTVTTSVYHQKRRHSLHSISDTTDEMALQDMQ
	KKKHRSMKGDNMGGAFDEERAIDLPKNGITVQQTVVIEKSSVKSMSMVDGLDFDFDGRPA
	SKPRDHLNV
	>Ccacaofunesta_C1593_02605-RA protein AED:0.00 eAED:0.00 QI:0|-1|0|1|-1|1|1|0|496
	MNLHSFSLLALAALATADVCQTLRSMSDETDGMNIKSKTSVAFMTENLNYWSTLCSALVP
	SCIITPKTVDQVSQVMRQISESNENFAIKSGGHNANCGWSSVDGGPLVSMREFNEVTLDR
	DTETIRIGAGQRWANVLNKLDGTGYTMVGGRMSDVGVGGFVLGGGLSFLSTQYGWAASNV
	LEYEIVLINGTVTTASADKNPDLWKVLRGGGNNFGVVTTFTVRARPIGEIWGGSYIFKDS
	PKTEAILLAAMRDFAEYYPDPKAALILTRQMSLGKINAWTMFAFYDGPKPPEGIFNNFTA
	AGVILDTTRKRSYRDLITANSWGSQKGLVFTIGTETFANPTVEHAKEVYNAIHQSWMPVS
	QSVQDVKGSVGVIGYQPIPRAMARLTRELGGDMIGLTDDVDRIIVEVNYGHLLHSEHDRM
	GGATQQTIDNMSSAIDRLVAEGKIPNAARPLFMNDGFRSQDIFARYGPESQQLARKVSAE
	VDPMGIIQKRTGGFKV
	>Ccacaofunesta_C1593_02584-RA protein AED:0.19 eAED:0.29 QI:0|0|0|1|0|0|2|0|595
	MAEAKTASSSPSSKSASQLTSPVTPARSRGRHEDPDFEYLDRPTVPQPNEIPKLSLWSFN
	RYNDQFRINWKYIYDVIISGSSDSDVIVWRFSTGEMIQKLTAAHRESVLNLRFNKNVLVT
	CSKDMTIKVFNRHPLKYGDAGYGPGDQELLSKVPITVKRYGYENGPADYMPIRPPYETIC
	TLTGHTAPVNSVQIYDKEVVSASGDRLIKIWNWEKGQCVRTVQGHTKGIACVQYDGRRVV
	SGSSDNEIKIFDSRTGAVVARLSSHRHLVRTVQAGFADLPYSEVEDEREARLVDLEFDRA
	VAEGLVDDPSRPHQRERNRNMAPGSRRPDQLLSRGAKLPPGGGGGPHARIVSGSYDETIV
	VWKRNRDGIWQDSLTLRQEEAILNAQMLEAQRHSPHQPLPPRTMSQWQEHCNHILSLGSV
	ALHVALVQRPALLLLVNIFQGLIDRVSHPDIRQHLRTQLDISLNKYVQAVQVHESRRSTA
	SNSKSAASVSASPATFALDSISNPAGGAANLAAAPGSLPTGNGMPNFEIDPVRGPPVSMR
	QITHRLDLGTARIFKVQFDATRIIACTQKPTIVGWDFCCDDRELKALERLFLPIL
	>Ccacaofunesta_C1593_02588-RA protein AED:0.48 eAED:0.51 QI:0|0|0|1|0|0|2|0|65
	MALAATQSPTQKCRPRQAPSLNAAHIVKTATGKAARRRRQSCMMPELTARVRSAGTNRLT
	ALFQT
	>Ccacaofunesta_C1593_02608-RA protein AED:0.06 eAED:0.06 QI:0|0.5|0.33|1|0|0.33|3|0|1326
	MLRGTPTPPKRILRKFDGLLNPGELLVVLGRPGSGCSTLLKTICGEMHGLQQGDESVISF
	NGVPQTRMVKEFKGEAIYNQETLEFAAAVRTPAVRPHGLSRDEFCKYAAKVVMAACGLSH
	TYNTKVGNDFIRGVSGGERKRVSIAEMMLAGSPVSAWDNSTRGLDSATALKFVQSLRFAA
	DFSGGTHLVAIYQASQAIYDLFDKAVVLYEGRQIYFGPANAAKDYFERMGWYCPPRQTVG
	DFLTSVTNPGERQTREGFENRVPRTADDFERYWLESPEYKNLMGEIDAYTQANPIDANGA
	GFKDMNEGKALRQMKHVRPGSPYIISMGMQIKLNTKRAYQRMWNDSASTITDMAIQLLMG
	LIVGSLFYDTPAATAGFFARGSALFQAILLAALSAISEITKLYDQRPIVEKHHSYAFYHP
	STEAMAGIVADIPIKFLASVIFNIILYFMTNLHRSAGQFFIFFLVTFLMKFVMSAVFRTM
	AAVTKTVSQAMALAGILVLILVVYTGFVIPQPAMKDWFAWLRWINPIYYGFEVLISNEFH
	GHEYTCSSIIPSYSPPQGDSWICNIVGSRPGRRTVNGDDFIWINYRYKWVHTWRNIGIIC
	AFMIVFMAIYFIASEVNSSTTSSAEVLVFPHGKVPSHMANGHNRAAQNEELAHSGSNSEK
	SAKGGHAGDTTAIEPQRDIFTWRDVVYDIEIKGEPRRLLDHVAGWVKPGTLTALMGVSGA
	GKTTLLDVLAQRTTMGVITGDMLVNGRPLDPSFQRQTGYVQQQDLHLDTATVRESLRFSA
	DLRQPPSVSKKEKYDYVEEVIGMLNMEDFADAVVGVPGQGLNVEQRKLLTIGVELAAKPK
	LLLFLDEPTSGLDSQSSWAICAFLRKLADANQAVLCTVHQPSAILFQQFDRLLFLAKGGR
	TVYFGDIGENSRTMLDYFESHGARKCDDDENPAEFMLEIVNNGKNNQGVDWHDVWKGSNE
	SSDVSTEIDRIHAEKMSEPVAETDHSATAHSEFAMPFWSQLVCCTTRVFQQYWRMPTYIF
	AKFFLATAAGLLIGFSFWKTDTSMAGMQNVMFSVFMMTVIFTTIVQQIQPQFVTQRSLYE
	VRERPSKAYSWKVFIISNVIVEIPFQVLTGILGWCTFYYPVVGIQSSIRQVLVLLFLIQL
	MVYASSFAQMTIAAIPNAETASGIVTLLTIMMLSFCGVLQTPDAMPGFWIFMYRVSPLTY
	WIGGIVSTMLHGRKVVCSEAEVSRFNPPSGMTCGTYLADYLADAIGVLQNPDATSDCRYC
	AYTLADQYLAPSKIKWSEKWRNYGIMWAFVLFNIFIAVVTYWMFRVRKSGGKSTKTKTKK
	PSAKKA
	>Ccacaofunesta_C1593_02611-RA protein AED:0.29 eAED:0.31 QI:0|0|0|1|1|1|2|0|86
	MSSVPVAAVETPAPEAVAPTVTAPPADEIRSGVVPECKRYYQVIPGDTCESISLAAGIAM
	TDFMRWNNAAWSCKDLALGSYVCVGL
	>Ccacaofunesta_C1593_02613-RA protein AED:0.00 eAED:0.00 QI:0|1|1|1|0|0|4|0|324
	MAPILNRTPLAAISYQDDNGDHIRVFYQDMDGYIRQSFYDTGKGWNERKNDIVGKAKLNT
	GIAAITWNNGKEIRVYFIGPENTIVERGSSGNNTWYYGPLTKENHEAAPYSKVAAVGYHA
	KSPAIMRIYFQDRSNKIIELVQRGDDFASWEKRSEFPVASPGTGLAVTPYQGLDASSVYL
	YYQQASLMPTQLLLDDASAHTKGELAINGYYSLIASLAAVAWDGEETRVVAVSDENKLTL
	TSIVHGEAHATEPLYPVVIPGSDVAVVRLRSAPAHQRIFFQRYGSIITALGSDDNGETWK
	ILEAGIPVDASSTFAVHGEQMSEW
	>Ccacaofunesta_C1593_02615-RA protein AED:0.02 eAED:0.02 QI:0|-1|0|1|-1|1|1|0|201
	MRSFALLASLLLPLLGVQAGKLEENGYKVTYDEDPESSVNIMSPSYTEYTLNSISIYKDE
	SMAVIYIAENSYEPYHDGQLSLAEIFKEVCCLRDTLPGNLDLLVFDDLDSDTQSKISTYR
	RQKEIDRKEDLEFTPDSSGWGVVSNLDYYSKAASMIPKKSISKIEIRVTKMTKSNSMWDD
	TKWDWNDRSESYDSLYFTFSS
	>Ccacaofunesta_C1593_02616-RA protein AED:0.09 eAED:0.09 QI:0|-1|0|1|-1|1|1|0|194
	MRSFSLLASLLLPVLGVQAGVLEDNGYRVTCDTENPYGDVNLMTERWPGNMVNKIAINKE
	GAVATIYSARNSEEPDSEDKLTLAQIFSAVCGLRETSPDYINRVVFDSLDSDARAVISGY
	RAANGKTEDYSFTVTPSDDSWDKFTNLHYYADAKSLILNKGIIEIKVIAMNVKDLWDWNE
	RNGHIDLLQFTYSS
	>Ccacaofunesta_C1593_02618-RA protein AED:0.00 eAED:0.00 QI:0|1|1|1|0|0|2|0|1264
	MDSRQSQSQLSQPSQPSQSHSQPPQSSQPRHPSQSVHSRGSKPSPSAASSQQQEKLKQPQ
	KQPHSLLETPHSQQQQQPKQSLQSQPLNQPHPQPQPHQHLQQSPSPAPPSLSHPHSHSQS
	LSGSYTRSSFTQSNTAAALQSAPSQYQSQPPPAPSHSHSNRSPNGTDQPARPASSNFYST
	STGVRSYAPDQPALPPAPPLNSAHARHHSSSSLPAGSSALPLSRNMPPPPPSSYMVGRDL
	PALGQRTTPAGSSMSISAMLGGASAAGRDSKQPASSGHLPPAHYGSVPGPSSQGSAYPPS
	VHASPIMQHRSGPPAQQQSQQSQQQQSDYHPQYRRPHTPDQSRSYDANRSTHASPRSAAY
	TPDVKRYSNGTSQSYHQRGIPPAADNRDPGRMSMPQPPTQAPLLPPSRPSSQPKAFPISR
	PGDEPRRAPEEAYGNRHEEMGASGRPPITPDYSSERALQMKPGVGAYDDRYRYDRDRSQP
	EHNHRNRAPVARERTLSTGDGRPPAHGGPSSHMGHPSHVGSSHNATPQGGSGPGPEYAEY
	GSARNISPSHYVRGPEAGHWQQRPHYDSSRPSYDQSGARRSLEYPSAMGSQYGHPQGHPQ
	QQPQGAPQSYQQSPHPDRFQHHAHAQPNDQSPQGSSMHTNFDRSPERPHASSVHPQSHLS
	RGPQQQPHTQLGCHTRPTEDGPPPPPPAVSNAAGPSNPTHNNDGQPMRITSASFDSSSRH
	KPSGKILTAPPLQRSNSLLAIQEANRNKGRSSPLPQAVQGAQPQAPGPTGEPVIKSEFGR
	MFSGIGMSLNVGLLSPAPAASTPTSLGSGGPESQHLTESETKTKGRKKKLRDETSAEEDS
	AAKLLSGAKAMQGAKAKRLKTHAHTHTHAHAHTHAHSHPHHHHHHHHHHHHHGSDGASLG
	PRKDDANSPIDGHHLAAPHHHHVVSRSDGSDQNRVLGLVTAASTTDVSQLAPSPVVAIPP
	QKKMTVTSQLVLDSVAHKPRHFLGDVVYDPIITAERLVPIHPSNRGYKTTPRPLPLHLIK
	DKENCTLTVKIPKVHLHPTAREEITARRAIWGTDVYTDDSDIIAACIHAGWIRGEWPEDV
	DTDLLDLHCGIGYDEKLGSSNANTSSNKPADKDAFENDRQASHAAMHLTAPPATGPVPVR
	PGCDLQVTLLVLPKLRRYASSTRFGIQSREFGRNHDGLSFMITGVRWVVNGAAPQSRLRG
	KARRERMRQALAAVRFPQPSGQGQIQSAGVESAKQAVAASVARQAPGESMEGVQRTGNLT
	AITA
	>Ccacaofunesta_C1593_02621-RA protein AED:0.09 eAED:0.09 QI:0|0.83|1|1|0|0|7|0|692
	MAPIASYKIRKILPLTLYLGISANVNDDGTVAIAMAIHDTTYLVDFSVRTIGPPTKTQTV
	DDLICDHVTNQVLRYEQEHFVKFIGAGLPIALQKKSPGLCSRLWLQLDIVPISMRTEQDL
	PGYRWEQRLIEEQADSMARKCILLFGPSLVPVLQVGFRGIVQTDCGFRAHLATKEDFKST
	CGTSTWDAMMHYVKQLKAKKIKIAFFSSTPQGGGVALMRHALVRFARVLGVDLTWYVPKP
	RPGVFRITKNMHNILQGVSEPGQRISHKDQAAVTEWISRNAERCWLCPDGPLCSPKEGGA
	DIIVIDDPQMPGLIPLIKKHTPNRPVIYRSHIQIRSDLIAKAGSPQAEVWDYLWNNIKQA
	DMFISHPIPEFVPHNVPREKVAYMPATTDWLDGLNKPLNNWDTGYYGHLYNSACHAQNMT
	HISHPDYKYFIQIARFDPAKGIDHVIHSYAAFRKRCTERDVSKIPQLIVCGNGSVDDPDA
	NTIYDKTMELIENSYPDLASSISVMRLDPNDQLLNTLMSNAVAVLQLSTREGFEVKVSEA
	LHAGRPVIASTAGGIPIQVKDRVNGFLVDAGDTEAVADHLLQLSTDKAFWNRMSEAARTG
	RLQIARDRVLVSTSSNGQSARLLVAHQPSPSRALDTGKGSVGLLAESVDRAKVFLNGGLK
	STARIAATRAASRGQVLPEQTVVEVATTVEVD
	>Ccacaofunesta_C1593_02623-RA protein AED:0.00 eAED:0.00 QI:69|1|1|1|0|0|2|0|186
	MSYYDVDAILTEAEKVPCTFNFDSNELGYLDNNPAEPLVAGTQLSLPLWLAQMLASSTMA
	SGESAVTMTLPEALSHEVVQALKADPRAVAVRERTANFYNLTDRMLDLFDDVPLAAVVRY
	SWIVRAAEISVLARRTGEDGNAAVGNSGPLGEEFLRGLDEWERKLFRVAHDARKDVKEWM
	ERGAKV
	>Ccacaofunesta_C1593_02624-RA protein AED:0.09 eAED:0.09 QI:0|0|0|0.5|1|1|2|0|358
	MSVLSRKSPSQLTFTDADFDIIRNALFTHQVLVFKNHAHVTPKAQYEITQRFDPEAAPSY
	GHGKTIDAKRSVLHPDLKTIPHQPQVQVIGNGRVAEYEGLKDIQLRHPHHRTFHSTTIPE
	ADDLSCTRFYRWHIDAALYGLAPPVATTLAAVKVPGGRRQMCRYDDGTGDELAVPLGTTA
	FVSGYSMYEGLSEEDREFVRTTRVEYAPHPYVWMSGAKSRPTGLGMVSEDKEIPIDELPE
	VEESKIQILPMLWKNPVTKKLALQIHPSAVRKLHLKDGSVVDDLAKVREIVYKLQRPGIS
	PNKVYAHDWEEGDFVVFHNRGLIHSVVGAFAEDEVRLFRQCNIAGSKLPEGPGEGIAA
	>Ccacaofunesta_C1593_02606-RA protein AED:0.00 eAED:0.00 QI:0|1|1|1|0|0|3|39|508
	MSADAPPATNVAPSIRDEKSGPTEIAPQSSNDALMRPAGWQYKSFTVFGRELWYASPKVQ
	LFMVAMVCFLCPGMFNALSGMGGGGQIDTKPSNDANTALYSTFAVVAFFAGTIANVVGVR
	LTLSLGGIGYSVYVAAFLCYNHTQNRGFVVFSGAFLGVCAGLLWTAQGAIMMSYPPEESK
	GRYISWFWAIFNMGAVIGALIPLAQNVNNDAGPVNDGTYAAFLALTFIGALLALLLCNAK
	SVIREDGSKVILMKNPTWKSEFIGLYETIADDPWIILLFPMFMSSNIFYTYQLNDMNALN
	FNTRTRALNSLLYWSAQIIGALLYGYALDIGSVGRAMRAKIAWAMLMVLTFAVWGGGWAW
	QKDQPTREVVTSKEWESQKIDWTNGSRYYEPMVLFFFYGLFDALWQTSVYWFMGALSNSG
	RKAANLAGIYKSLQSAFAAIWWAMDGKKISFDAMFGSTWGFLAGGLLFAGPIIFLRIKDT
	VSVEEDLKFSDETAEDVTAKASTKEQNV
	>Ccacaofunesta_C1593_02607-RA protein AED:0.06 eAED:0.06 QI:0|0|1|1|0|0|2|0|1221
	METAYAASQPLRSSLQVAPLSIHKNSISLQEEYQQQRQDQSQHQPRPHHNYQLQTASTQS
	PDYSSGDHHSISPSSSGQYQLQRGSSNYAYKSSAPASSSDMYSQSQITPPATPRTGVDGF
	ESRTNHIHHQQIIEEEEESQYHNQQEDYEETHVLQPPVFHNFLRAIFPFTPTTSSGEASV
	TLPLNEGDVILVHSIHTNGWADGALLASGARGWLPTNYCEAYNPEYMRGLLAALLSFWDL
	LRSTSVKNEEIFGNQEFMKGIIAGVRYLLTVVTLPNKRLSNAYSPGATAFGRNKPVNNNR
	LSFAGSTRVQRWSLGISHRMSVAGPASPLPAQQHLVSQRLSKSHDTFLSHLGSFIGRLQF
	QSQSHTELVLSIKQSATSGGGLLAVVDVVCFQTTVSADIITAARASMFERIQELVSAGHE
	IIKKSSPEDTDAVMPQENGVLIAAATGCVKAAGDCVAKTKWVVERIGDFEFELDESWSLG
	IDLSVLDFSNDTTATATPPEPATQIVEDDSEKFAPSTDTVSEERDARQSQTSVSNSMSSD
	VRQSGSNESQKPQHTTKPSIAASLDKPLPEVPQVEVTTPGTTESFDNIETARHSTTSSIS
	HSRPASAQGSAVASPRQDNVRELTSPELPASPNPSRLSLPPLPQISTTIDKVSSESHPDE
	VTSAATTDFQPSPTFETPATSSADSGTTHTSRDSESSMLSRTSTRATTPDGPRNKSSISG
	LSTNSSSKAESVVASHDVDVEDDENKLLVKTYAHELMFNKEGQVTGGTIPALVERLTTHE
	STPDAMFVSTFYLTFRLFCSPVRFAQALVDRFDYVAGAPHMSGPVRLRVYNAFKGWMESH
	WRDQTDRDALSIIVPFADTKLSAVLPSAGRRLVELAQRVSHEGALVPRLVSSMGKTNTAI
	AAYISPDTPLPQVQISRSTINALNNWKNGGPSPSILDFDPLEFARQLTVKQMNIFSSIMP
	TELLGSQWMKKAGVDAPNVKAMSTLSTDLSNFVAENILGYTEVKKRAAAIKQWIKISYQL
	YELHNYDGLMAIICRLNSSTITRLRKTWDNISPKRREMLKNLQAIVEPQHNHKALRSKLH
	DHVPPCLPFLGMYLTDLTFVDIGNQATKQLHSNPATQEASTSMPSSPRLGGSDNNGSATN
	SKSNSGITVVNFDKHTRTAKIIGELQRFQIPYRLTEVPDIQDWISANLERVHGNDQGNVQ
	VTYYRQSLMLEPREMAAAMQR
	>Ccacaofunesta_C1593_02609-RA protein AED:0.44 eAED:0.44 QI:0|0|0.33|1|0|0|3|0|258
	MAPSHTEYIMNNMLKRQDLAPPWIDKQQEITRATETFRNRIRTSWKIRLLSLLGSSSGRG
	ASSLEERISRARANACAEARWNPPPRGPTTGLGSVAAGATDDVVMKAGRGAGIPVEAGTV
	PDNDSNPMVPSPPPLRDPDWEHNERKFLALSIAEVNALLRSYNLMAPDLAKKAYLSIDSE
	LRLCYAEVAAQAEQALRTSETRPARVNSTGLGQILGRGTGWGFSFGADGGGPPERRVLDT
	PGRYGLRDMWRDLWGRKE
	>Ccacaofunesta_C1593_02610-RA protein AED:0.14 eAED:0.14 QI:0|-1|0|1|-1|1|1|0|1473
	MLSHLRFHRRGVSSPTSPTLPTAPVADGQPPSQRVHGLNIAHGHGHGQAQTQAQAQAQAR
	SQPESRSQGNSPYLQSHAQFQPLSQPQTHSQSQSQSASRTSSPHRSKTKSLFLSPSSLGS
	GSAFDTAPFALPSIPQDTASDLPSAVSPRQPASTVSSPIPDDNSPSTGFIGGLALLKYQS
	RRQQTAASASASAGSGAPRLGVGSENTSPSYTPNNTNGNSSSAITTSSSTYIPPEPLNPA
	PLPPINTSLNINFSAGRYSLPAQPSPGYASPSSSILSPPYNDKSPSFVTPTDIKNHQEMQ
	KQQQQQQPQHGIPSSILANNAGIPMGPMTTISASGPSSASEKQQAPPKKTKGITFLRPVS
	TLLLRRKGNNSVPDLIPLGRVAEEPAYDPRIKGTRVHDFSAPRSKRAPSSAIPPQTNSFH
	SHVNTSGGLHVYNLPKLSTSASTSTLVGPQPNSATSEAADPTTAVKDAASLPASLRSVPS
	TVSVGQPATGKSEDAFHETTAQGHSRTFSFKSRISRKISMSEISLHSSISRRMKSTSSRF
	SFDMIGAAKQEKIMEERHRQRQLERGEAPEEPAEVNAFVQGDDRFDDFDMDDFDYDNMMD
	DDGLEEEIPGLNLDYDEAEILEDEEHEDPFEYDEQYSGANNGYEADDVAPVQEGLGHMTL
	ADMEAADTLAASSAPTSSAVLDEVPDTATAISPIAHSIIDDKTASTNRDTTQDTVQDTVQ
	DIAQDIPQETTKSTRFPLVSDPQCESRVVEQIIETPLPHSTRSAAATAKRDSQNFAAFIF
	QRSNPTSQLASPRSFGVQATPRDAEGRVIGFACSNETPPGTGKSLSGWGPCPGNIPDDKT
	STAVGALGSAADHPRDSEEMQKSLDVMMARDATLSGVYVRINSPLSSIGEAEPEAIPLEM
	QEQFQMRASANERLGVLEGEENTFDANISNDFSGEFITDEFTTGNDAGFDESIFDMDDTD
	QYGRPIPGAFAMAQQRLCESRDKLKRDSAALAPEPSLDVSNLQPEQSDPRPTLHPITIPN
	FYPIHHAECLQQISPENAATHDAAIAMGLSHMGLRNEIRGVGPETRPEDVMAYQAALAAA
	AQKAADAGKFQRHSWLSEVDDGNGQDRGQAIGQGNSAAATARAGAGDENVEIDAADDLDL
	GGGFNMADYENDDMDDYFDLDQADDSKIIEEANAEALANDYDGWYGQEFGFYSAPLNQAH
	QLNSAVKYEYSNGGFFGPAGMSTISRSDSGRVAVREPNLTPITERSEYSNRNSIMSLPGI
	TLPTSAITSPGLSQLAMIADNEESMSMSTLLRLRSRAWGGGSQASSNHGSPRSERADGAS
	SPLASFVGVSSGLNEHLHAMSAAGGRDTEPEKLENTNPLSSARTSIGVAPAVGGSGLRVL
	FSPVTSSGSGGVPGQAQTQAQGQTQTQTQIPTTAGFPPTREFPLASAASSAPPISLTLNT
	ALSPGVTSNVSGLGPLPDLEEEEESEGEGKVVL
	>Ccacaofunesta_C1593_02612-RA protein AED:0.00 eAED:0.00 QI:39|1|1|1|0|0|2|0|127
	MNSTAIRRAASAAAERTPLIKFLGKRVYPPASQIDHTPVAHPMSPNGALPAARHNSFTTY
	RSSAQQHGPLHNSPRSGNSVPGSRLGPIAPPVGVFFDRSELPPAYHYTRIDLTEIDAIES
	GGASLVA
	>Ccacaofunesta_C1593_02614-RA protein AED:0.00 eAED:0.00 QI:0|1|1|1|0|0|2|0|269
	MRSSAPALLAFAAATLAKTDLAGCSSYTTTMFDADGTPYASVVWYVPGSLEVCSIVDCGG
	GRLPANQAPGCPGYTGSAVASTQFLTALPTDATIVATSAATEISQATGTPTAIVSASESA
	IDTATAISSLTASATSLDTSMTTDTAASTALASTTGSDTLTVSTTDSVTTTSLPFTTTTD
	STTSSSSTSSTSTSTTHSSTSTTSSTTSRTTTLSTSMTSTTTRSTTSRSSTSSASASSTS
	DPESGAAGTTNGIMSAIAAGVAAAAVILA
	>Ccacaofunesta_C1593_02617-RA protein AED:0.00 eAED:0.00 QI:0|1|1|1|0|0|3|0|602
	MSQTLTMAAVADSVNVELEHLDHKASKSSADIEIRNISNTGAGGAGGSGGGNGSGKKALA
	QFLDSARQATEKEHSMTLKQGLKMYPKAILWSMLISTCIVMEGYDICLINNFYAFDQFNR
	KYGQQLPDGTWEVPASWQAGLSNGANVGELIGLLINGWASERFGYRYTVITCLALICAFT
	SIFFTAQNVETLLVAEILCGIPWGVFQTLTITYASEVCPVAMRGYLTTYVNFCWGLGQEI
	GIGVLMSMLKRDDEWSYRIPYALQWMWPVPLMIGIWFAPESPWWLVRKGRLEEAKHSLER
	LTTKTDDTEFDADETVAMMVHTQALESQTTQGATYWDCFKGTDLRRTEIVCMVWAIQNLS
	GNSFSNYSTYFLKQAGLSENLSYAFALGQYGINMIGVFGAWFMMSLGIGRRSLYLYGLCG
	LCLMLLVLGFLGLAPETHKKEASLATGSIMLCWAMMYQLTVGTVCYSLVSEISTRRLQIK
	TVVLGRVLYILVGIVCSVLTPYMINPGAWNWSNFAGFFWAGVCFLCIIYTYFRVPEPMGR
	TFGELDVLFRQNIPARKFAETEVNVFEENIDTSIIIDSYANASQVSLEKSEAGVRRRAGV
	KK
	>Ccacaofunesta_C1593_02619-RA protein AED:0.44 eAED:0.44 QI:0|-1|0|1|-1|1|1|0|162
	MFRIRQTLAPLCRNLRLPTPTFTFARPASSLRPSPGPPRLPAAEQAEFERLQRLAASALT
	NPNSVSAAEALAEATGGAGVASSTTSSSAPSASSSSSPSSAVSSSVAAPSPDLEEGGLFR
	GAKPEFDGDRNPATGEVGGPKNEPLRWGSKSDWSFNGRATDF
	>Ccacaofunesta_C1593_02620-RA protein AED:0.08 eAED:0.08 QI:25|0.66|1|1|0|0|4|0|1033
	MSETKPGENMLWGGRFTGGLDPLMVAYNESIYFDRVLYKQDILGSIAFARANAKNGIITQ
	EEFTKLEAGLQAVKKEWEDGVFKIVPGVDEDIHTANERRLGEIIGKDVAGKLHTGRSRNE
	QIATDMRLWLRDELVKIEKHLVDFLNVTAARAEKEVDYVMPGYTHLQRAQPIRWSHWMLS
	YGFSFASDLERLREVIRRVNRSPLGCGALAGNPFGIDRDMMCKELGFDSLLWNSMGAVAD
	RDFVAETMQWGSMLMLHISRWAEDLIIYSTGEFNFVRLADAYSTGSSLMPQKKNPDSLEL
	LRGKSGRAMGQCVGLMTTLKGLPSTYNKDLQESVEPMLDHIKTVSDSIQIANGVLATLTV
	QPTKMAASLDPFMLATDVADYLVRKGVPFRETHHISGRLVALSENTGTPMNELMYEQVSQ
	VDARFEKDIAAVFNYEKSAEARSAKGGTSKATVLEQISVLREMLKATLPETALGPHFEPI
	STPTSLAMRLLASLNLAGGLVQGSSLSPSRDHAATTNLASHSHAEANAFGIFNTVLAGMR
	QWDSSVHHNGMAFVPAQVPEGTLLYHGGISAEVPDTLEWLAFEIEHAQNFARSFRGDWKP
	RFPPPGTKPGKKPPAGPGVGPIKPPHSGAPKGGHRPDDTTGHRGYLHTYRATRPLKMLYL
	DGMAAAKAMFGPLDQQDLILATKPIEPGYSNTEPWFGPVSTFQWLRAVARRYDGIGAHRV
	QLSWSGAVTGWWYPFNTSSLDPAFASLPRFEQASPKMRAAIRADVVQAMSQDWPPAASVD
	WQGVVDMVAGRFSRRLEALAAADADPQLFVTQVMETAAPYFNTPLQDDEKKGQAENELSR
	PSPEERAVDRCVDSFFYPVVPLIPKFTTADNLIYVALTNVTREICTAMFDARSILLTAAP
	KTAAHLDQRPPPGGRPGDEKPPLNHVLIPAVPKAQPIIQALVKKLDWAEWKRCYGCKYNE
	ECFIAMFPFGTPEDHFRPQCFNDTAMHEHAMLSMGNSYWRTGMKDRQETHLDVSEEMEEN
	PEHEQQVMMMGDL
	>Ccacaofunesta_C1593_02622-RA protein AED:0.11 eAED:0.11 QI:0|0|0.5|0.5|1|1|2|0|190
	MSHDYNALEPYISTEIMKLHHSKHHQTYVNGLNSALEAVESAKETGDMSKAAAQAPLINF
	HGGGHLNHSLFWENLAPASGAGGGDPSGALKAAIEEDFGSVDAFRKQTNTALAGIQGSGW
	AWLVRDKQTGTLSIATRANQDPITGNLQPLLGIDAWEHAYYLQYQNRKAEYFDAIWNVVN
	WKTVEKRFEA
	>Ccacaofunesta_C1593_02625-RA protein AED:0.04 eAED:0.32 QI:0|-1|0|1|-1|1|1|0|218
	MSRRSSAYTMASSMDAADADFFAISPCPSPAPMAQISAPLSPPAARPSLASISSCSSLSS
	SMSYSSFSSPAHCFSPASEPAAAPFASISAVSESSEPRVVLHSDSHASDRELWNCMLDLQ
	RRYGCYRSARIEAALATESEDLMRESLSLPPVNNLISNRLSTASRAILVLMNENAAQMPA
	EAKSRLSRFITIPDPEEEPLMRNRMKRYRHLRFWRNRA
	>Ccacaofunesta_C1593_02626-RA protein AED:0.00 eAED:0.00 QI:0|1|1|1|0|0|2|24|111
	MSSPATHYMDTAEAYLDFENADFSWMGATIIDDDDLMFGGKPLCAWYEEDRQRFSNPYDE
	EEHRGRERVRREYSSDSSSSQQRSTHVSSSSSTTPSSSSSALCESNEEKQH
	>Ccacaofunesta_C1593_02627-RA protein AED:0.00 eAED:0.00 QI:0|1|1|1|0|0|5|0|442
	MSLQGFRPQASSAPTRTPNFCSSPAPSPPALPRLPAGQESPRWMRTIFGARHISKSPLMQ
	KVPCFIKGCERRVVRDGGMYCDGLSNYRKSVLPRAQDIIGPILRDSFPRLDAENTQRHRF
	CVHHTCVLNNCSRARIPNFPRCNSHLQRCTSTGCTRFAIRGTLCDAHFCTVVGCSDERVF
	EGWCQQHARCEGIDCHNRRDKEKWPGTHCSNHALTFCNTVNCNRQTANHKRFCSVHQCSW
	ETCLEARIIIHTVPSPCCAIHTCTSPGCRRIISQHDSQLCKKHVCQQPGCTSACTSGMPS
	SRSRSHYCNTHTCIIAGCSWKRAAIDKMGCPAHEELFPAPLITSRELVKQRLRDEAGVVA
	REEVSRMIMQLAKKSHASVSPALAAGDSRQRPTSPSSTNCSSGIGCSPFIARVANNGTTS
	EISGLESLHFPFPTSKETRLQI
	>Ccacaofunesta_C1593_02632-RA protein AED:0.00 eAED:0.00 QI:77|1|1|1|0|0|2|0|719
	MAASSLPLLHKYAAPVTIAEFADVLRQLCKPRFPNLRPHSGHKIALAVSGGLDSMALAVL
	FSQFLKRYPHVYIGDAHISGIYAFIINHSLRQGSLQEAKDVAAQVQNIPGIHPVVASIDW
	TQYGHTNPKSQSVSIPEAQGFSKISSAAFASNIETLARRARYQLLGKLCLKHNSDSLFFA
	HHRSDVYETILLRLLSGASRRGLSGIRPRGDIPECHGMFGVHRSGLIKALSNGQSYLGVD
	TSQLDVSSVGNELRSRIFDDIKSLRSKQAKQDNHTSTYGSWYLKTVSRAQQQGDTPFGPC
	ILPAREDIIQNSVSPADVVLEDGGVHIYRPLLPFDKDRLRATCIEYGINWVEDKTNADPT
	VTKRNAIRYMATHYKLPRALQKDSILHLADRCTELNQQDASTANWLLSRTELKLDSRVGT
	LKVGFPNVAVSLRDRLRRHRQIMVNPKARNSQWLRRKLKIKRLRLPAAILVQKLIHTISP
	REHFPDLADIDPFISRLFPDLSPTRSFPPAKSFCLGGVLFTPLPGPPHAHWLVSRQPYVS
	LQPPPHVSFPAANMPTARLDSPYIKTQLMSSWHPTHLWDGRYWICLRHRLPGHIVVAPLT
	PAHLSTLRNRLSRKLRQDLDAVLRACAPGKVRFTLPALYYSEAVCGPAGPFNCSNNRSAV
	GGGDTGDHVKHLPGMQILALPTLGYALPEAGGLVEWQVSFKMVDNDVKAQAIGLPKKRR
	>Ccacaofunesta_C1593_02636-RA protein AED:0.06 eAED:0.06 QI:0|0|0|0.5|1|1|2|0|829
	MTKNTNKFLRLASWVVLIVVNLAGLVLTLMNLFQCKPIKAAWSPMKESYSCIPLLQEFLC
	SAPVNVISDLAILLLPIPVLTGMNLPLRQKVILVGTFVFGIFITIIDVVRTYYLQQAYNS
	TPRVDLENQESPSNSTEGLSGSHADLMWYGAPAIMWSVVEVNLGIIWACIPTLKPLFIRI
	FPRLVVDPNVNSKTSASHSISHERKPQTRESSTSDSSATIQLPPPTAIIASNQNREISMI
	DFLAENSDIDDGDMDSIYHRRAVASTFAAMPSITEAPTVTSTLNDQRTSGKDATYFGFVD
	MPAPRSLLTCTTKQSWKYGSSVSLLFFLWGCSYGILNSLNTAVSLVKDISTPQTIGLSTM
	YFGGGYFFGPLVVGGWILRRDEHQRFKHRRPRDTDHIGGFKVLFMVGLCFYGIGTMIFWP
	SSILNSYSGFMLSNLVVGFGLSILETGANTYMILCGPDDYAELRLMLAQGFQATGSVVMN
	VLARKVFFRNLSQNSQNPKILINVQWSYFAITLLCAFLTIYFYYVSVPEVTDAELKEVAG
	RSPVRPDKKSWFGLELRTVCVSLAVLSQWTYCSMQGGMRTYNSALMLSIYPEVPQRGPEA
	VFTASVLSNIRLPGYGLTITEAYYISQSCFVIGRFVFAYLLYLAVKHPRMPKPRVLLLGT
	TICTIILCIISSLYQPSRLGLLNIPVSMCYFFMGPIWPLIFSIALRHQGERTKTVSVYIT
	MGASGPAIWLFAQYGIINNGSTANSSFFLLVGLQVITLLYPLFLNFSRDAKLLSDPVRYY
	ASAADGEKAASSRRGSVMGAEPVASSANTGGNVALLDYGMLLPGRQLSR
	>Ccacaofunesta_C1593_02638-RA protein AED:0.00 eAED:0.00 QI:0|1|1|1|0|0|4|0|675
	MAIPLVPWAIATVLAAFAVSSLLSLQKNINRARASGFNYIIGPCSPFFIGWVGIARVVCP
	LLQKLGTWFPFHRWLDIAQPEADFHCKNALYDRNGPVYLVVSPYAIMMMTNDADVIHQIT
	TQRERFLKNVSMYIILEQFGKNVVTTEGQEWRMHRRIVKISFNEKNSALVWRESIAQAQG
	MVEQWVSQTNRQQLRGVKPQQPGYIEDGKNGSERRMYDPKTITSVNSDTMKLALHIISYV
	GFGLTMLWPAHLFKRPMDARDEKYTSETPRGSHTMTLIESLQNLLEYLFIVLITPNWMMK
	YMPIKAFKVAGEAKANYQQYMDEMVDERLDDIQNNVQRDEVQGMDLVGHLARKYKEEEQN
	SMEKKKQKPMANHKTLHFDRSNILGNIFIMMVAGHETTANLLHFMLLYLAAHPSAQHSLV
	RDLDGIIGSKSPENWDYDTMLVPLLNSYAGACMNEVLRIMPSVTMIPKIVTPDASQTLTL
	DGTTHVVPPGTQILMSAFSAARNPKFWPTQPSRATGQPHDMDDFLPERWFRPSLKEENDI
	EEVKDDDLEDDIVDNKAAGMYQPVPGSYFPFSEGARSCLGRRIAQVEMMATLAVIFQHYS
	VELAVDEWATDIQVDMMDHDARRSVYKKAQDKFEDTMTQCISIITLKLHGSHVPIRFVER
	GNERFVNVLADEEKE
	>Ccacaofunesta_C1593_02639-RA protein AED:0.00 eAED:0.00 QI:96|1|0.66|1|0|0.33|3|0|334
	MSTNAWLRAQRKGELQDLAIALGLDVSQPLKKSDLEALIETHVLSNDASLADNDRLIGFW
	NSRARSVGSPVKREPVDVSEPKPPSTALRRRTTRALDELSNESLDQDSVSPLALLPRTPA
	RALALASSRLHLPSTPASVQRAVDRSVELFQDGVVAVQDSTLAEATVTTRSTLSTVPNIL
	LSIAVFEAYFLRPAVLPDALWLTTPAVPALYLPAIPIVLPNLTTMLSASFWGPVLAWLAT
	TVFVPLVFAYFYNLSANAASKRLRNKYLFDPLSFSIAKAVLSFVVFAQGVSFSGLVHQTA
	IARVNAAVYGGWQGLLVGAGISGLAAFYEAILSK
	>Ccacaofunesta_C1593_02641-RA protein AED:0.00 eAED:0.01 QI:0|-1|0|1|-1|1|1|0|209
	MSSNLSAAADARKARLAQLRNLKRKLPADEVAAPESNRTSPLDTPSASGSTIPDVDALHL
	SGRNYDAATRGPKLGFENAPNEALDGPTLEEKAAEIAAQVRETAQKDAQESAASIDLFKL
	QPKKPNWDLKRDLDKRLETLNVKTDNAISRLVRKRIMASSNATRGKSKGTAAEGDQETMI
	MDGTELVEGLRVREQEMEEERRERAELDA
	>Ccacaofunesta_C1593_02644-RA protein AED:0.25 eAED:0.25 QI:0|-1|0|1|-1|1|1|0|105
	MAFTQKKFRSARDMDTAAGRYRQAIGRHPFLLFGLPFLFVITAGSFVLTRATAVRYERHD
	RKVRQVLPDKLDDVRKASRKVSWEDEYQVCLWQRESRMMRNRLLS
	>Ccacaofunesta_C1593_02648-RA protein AED:0.25 eAED:0.25 QI:0|0|0.5|1|1|1|2|0|161
	MEHHVLDTLAEIIALDDSFSNSSLFGTGADASAAARSASSGAVEDVSDNVDSDPEEVEPE
	VEDDSAAAPAAESVAAAESDSEKPLIVDPAEATESDPEEVPAASEPLAAVEKAEIQDGPA
	VVPAVPDAPTSDDGHSDAEDDSSEAELISVPESESAAASKE
	>Ccacaofunesta_C1593_02650-RA protein AED:0.00 eAED:0.00 QI:0|1|1|1|0|0|2|0|1746
	MANRMSMYSMASEPAGRPSQPNSQVSATTLLNAIHNIYLSGQPYQLDAGTSVVVNTWLTA
	SQAGSDGRVGGTIDTALASRVWEHARRRAEDGCVVLGSLHNSTPSLLTPFLLSMPCSVPS
	IIFRGLEALQPFLRCVTPFNPSLARQSALAVALTLNLGGEVVGVNFALSQSGIDTKAGLL
	NVPAEAGYRAFDVFYYLLTSASTPAEREFLGLKTPNSYELLSRSGTYDPPSYLPTADDAA
	AAEDFRSALKDVGIKGANHRNLISILAGLLKLGNTLDYSLDSDELENICEDVSGLLGIDP
	EILITKCSTEDRPILIGGLYEALVDWVIARANKTMNAQISHMKDGIESVDGRSMAGPIPQ
	DDGDTVNITIVEIPDIELGKAIALRGIFDDSQGINQEMIRDGVEVPSASSSIVREVGAAV
	AAVGPDLGDLSGSAGRDRERDLEKREIVLERVALAVEDDGFLKKLLFPNPSQGINLGREG
	RFEISSLLNSSRVWYHLSIHPTDESPASLAALPSVNSAWSAGVVSRQLRSWRLPEWANRR
	NKSLDFTADFDIDEFVQRFATLGCGQGREGIENWLMARSWSNGEVVVGKERVWMREIAWW
	GAESMLDMKPAHSMRSMVSGMPEGGFPTTGSYYPPPMESPTNGSREQLLDHQRTFSQGNM
	SQMTLGNPNPNVAPSIAPSAMRNVRAGDYGLGNKGDVYQGEVYYNEEGQFIGGLDTELAE
	GKQIETTKLTKQRRIWVAIVWGCTWWIPSPLLRWVGRMHRPDVRQAWREKFVLVWFILLL
	NALVLFLIIGLGNVLCPNKNKVWDIGDVSGHTASNDFYVAIHGSVYDISKFWKLDHGTSN
	VKVTTSAMQPLAGLDLTAYFPIPIYLTCPNLVSNKYLTLQHNNTESVQYSNAMHTSGDRT
	NYANSGLTASNWYWDTFLPTMKEYYKGRLVYTKDTVKKQANDDARKWFWYKKKLYDLTDY
	FYTLDLMAGSDAYEFLNTDLTSMIEKNTGTDITSNVDKLRLEKATNATALTEINESIDCI
	INNWYMGVNDFRDSPRCQVINYMLLAFTIIVCATILVKFLAALQFGSKKRPQPQDKFVIC
	QVPAYTEGEDSLRKAIDSLTALQYDNKRKLICIVCDGIIVGQGNDRPTPKIVLDILGVDP
	KVDPPALPFKSIGTGAEQLNYGKVYSGLYEFEGNVVPYLVVVKVGKESEQALSKPGNRGK
	RDSQILLMSFLNRVHHRSPMNPLELEMFHQVNNIIGVDPELYEYILMVDADTSVREDSLN
	RLVAACANDAKIAGICGETALENDEKTWWTMIQVYEYYISHHLAKAFESLFGSVTCLPGC
	FSMYRLRTPDKRKPLIISNDVIRDYSICDVDTLHKKNLLSLGEDRYLTTLMTKYFPTHRY
	KFIPDAYCQTAAPESWAVLLSQRRRWINSTIHNLFELVQLKEMCGFCCFSMRFVVMLDLC
	STIILPATMCYLGYLLYLIIGNHGPFPLISVIMIAAVYGLQALIFILKRQWQHIGWMIIY
	ILALPVYSFILPVYSFWNQDNFSWGNTRIVVGEKGDKKIVAASDGVFDPRSIPLQRWDDY
	AMANNLPGRRGYADKEYYADDQYEMDEMKSVYSAVPPGSILGGGVHRNSYMPPSPSFVGR
	GQYQDHPMNRHSMASVGASPYQDGRTSAMGLGASTNRLSSVSPGLGAKRSSAMLRSPSAF
	DFQTGATGPDDLMIVEAIQGVLREVDLDTVTKKQVRALVEQRLQTELAGERRAFMDRQID
	TELANM
	>Ccacaofunesta_C1593_02652-RA protein AED:0.00 eAED:0.00 QI:0|-1|0|1|-1|1|1|0|1163
	MDQLHKPHRKSKDRKKPAPSGERNPKAFTYANAGRLNRAAARSHDIKEKRLHVPLVDRIP
	DEPAPRLVAIVGPPGVGKTVLLKSLIRRYAKETISDPQGPVTIVTSKKQRLTFVECPNEL
	EAMVDIAKVADVVLLMIDGNYGFEMETMEFLNVLAATGMPGNVFGILSHLDLFRKPQALK
	DAKRRLKRRLWAELYQGAPLFFLSGVINGRYPDREIHNLSRFLSVMKNPRPLVWRNSHPY
	SVIDSFRDITHPTKIEADAKCDRSIVLSGYLRGTNFAASGQRVHIPGLGDYSIANIEVLP
	DPCPTPAMEKAMEQATGKRGKRRLDEKDKKIHAPMSDRSGLKIEGDAIWITREKGFQFDR
	EDEEGERGEGEELIIGLQGERKLLGKTDQGVQLFKGGDKVQQAEDDEPNDTGRKTLRRAQ
	FAEGQGPEDFDEEDFDGSDDEDGDDNQIPPDSDAEEQEFDDSRLGAMFHKKTNDKNTHDE
	ALAFADSDSDLGSLSGSDAEPGSFSDEDFDEDEEVAALRWKDNMASHVASLSKRPAFRPV
	DLARMLYNDTMQPGDVLKRWAGQSGAENEESEEENIEDEEDGEEFFKKKQSAVDAQEEDR
	TIPKYNYEELAAKWGNSESIEALGQRFAAAASLGGHNSSGSGGSDNDEDPFGASDDEGDG
	AFEDLESGEVHGPNAGKTGAEAPESADDIEAERQRNAKRKEELKLRFEEEDREGFLNDKA
	NARRENGATEQFGEDEWYDMQKSLLQKQLDINKDEFAQLDERQRVAVEGFRAGKYAKIVL
	DGVPAEFVESFNANMPIIIGGLAPTEDRFGFVQVRIKRHRWHKKILKTNDPLIFSLGWRR
	FQTMPVYSISDSRTRNRMLKYTPEHMHCFGTFYGPLIAPNTGFVCFNSLGKKTAGFRVAA
	SGTVLSVDESTEIVKKLKLTGVPYKIFKNTAFIKNMFQTSLEVAKFEGAAIKTVSGIRGQ
	IKRALSKPEGHFRATFEDKVLVSDIVFLRAWYPVKPRRFYNPVTNLIGWQAMRLTGEIRR
	AENIATPLPKNSQYRKITRETRHFNGLKVPRALAASLPFKSQMVATKKQKKDTYMSKRAV
	VLGGEEKKARALVHMLSTINKDKEAKRRAKKEEKRAEFKKRMAGLEEKKAARERQEKKDF
	WQKEGKKRTMAEQSGGGGKRGRR
	>Ccacaofunesta_C1593_02628-RA protein AED:0.40 eAED:0.41 QI:0|0|0|1|1|1|2|0|206
	MQFLISIFSNQAGLTLHPDPKSKAPTKSDKTREYKGKCDNILRALNLPITLYAATAKDRF
	RKPQTGMWDSLLSDNGLAPEDIDMASSFFVGDAAGRPARGVRKTRDFSCSDRNLAANLGL
	KFSTPEEFFHGEAAEAFERDFEPGTVARSKATGDSDSVSSVAHWQKKYPREIVLFCGPPG
	AGKSSFWWRHCEPQGYERINQDLLGS
	>Ccacaofunesta_C1593_02629-RA protein AED:0.40 eAED:0.40 QI:0|-1|0|1|-1|1|1|0|252
	MDTRKNIGLHQQGQQMTPGDSIVVANATKSVSRDIMTNLTTTALAQSPAASLSSAPLTLT
	PDLAAAFSPGLSPAMIAIRNEVTHKKAPSQCHASAINPTYNHANGIQKQRVAPDFLAPPK
	APHSSVQITMPDERSKLAGYGIQRMPTVLPETFSRWETGLSRDLHDVCLDKLGAESDDTP
	GADAETGDSSSNNNGVSKDDNEDNDSGNEGFTPYVNDGSNPDDSDHDDSAVVLVASESFV
	GLGEENKEKMKR
	>Ccacaofunesta_C1593_02630-RA protein AED:0.49 eAED:1.00 QI:0|-1|0|1|-1|1|1|0|149
	MPSSSFRPLSNALSSSLKGELLEHTVQYFDDSGIEYCLCKQYLLKDRSQYQPMLSPDTRP
	IASHLPAQEALECGDPMGRWFLFVKINVLEDTRPHEITRAAEKLQVIQRELEGAIEFKHF
	DRRTWDPRVPLEVRSGPAPLPQVVTVGDN
	>Ccacaofunesta_C1593_02631-RA protein AED:0.43 eAED:0.43 QI:0|-1|0|1|-1|1|1|0|152
	MLELFMTAVIDRDDETRARAVLKGICARDGYESMNRCLRFQGPRRPTGMSNLVSVHKSDK
	DKQPSELLLWRELQTAVSRQSYLIDLRYEVPYDGFGPQAQQPDFNANEGILRWLDFPDPP
	PPNSNRAITTRKKIEIWKQKNLLKIMQDNNHA
	>Ccacaofunesta_C1593_02634-RA protein AED:0.62 eAED:0.88 QI:0|-1|0|1|-1|1|1|0|235
	MSQTTAHASTARSVLDWLSEDNVTLLNEPDDSTCFHSKESPSVIDLAFASSNLLGQSSCT
	TKVMKELNCGSDHFPLSTTIEGIQIDDVVSDQGHEGAQLRQRPFPPQHHHRRHTDRRCSQ
	SDPAQHEQARHREVHEGLRKRVYLSKRKGTPEGRGRRRARSRADQSDDQSTRRSGTQGPG
	QRHRQEVVEPAMHGGGQRDEVSMATNWQEVVEPAMHGGGQRDEVSMATNGSGQLP
	>Ccacaofunesta_C1593_02635-RA protein AED:0.35 eAED:0.35 QI:0|-1|0|1|-1|1|1|0|498
	MSSLLRSFEAQERAFKERRDEAKRLIIPLMEVIETHCAREATQTARAVKAEFLETAVRML
	ENILMGKISNTLKRDKKGQGQPKEANTTPKDANVALSFAEVAKIAAQTTAGKQSPAPEPK
	SHETAKQGGEWQTVSRRKADKTAHPAPRQDDRILVRISASNKLRDCESFLMTEKLKKLDA
	GLGKALKNVQKTKSGFALIANKDGRTTLLEKSDKIKKYLGPGTEVTQALNTDAYLIGPVV
	RHLNGGGKAVEVTEEMIRVCFAEATRIAPVYMTEKTRGNEKTFIAKIPANGAKVPRQLRM
	GSRLVPVRLLAEKPKATPQCTRCFGWHDAKKCSRAQLCRHCGSSEHESSKHPACCEVEHQ
	CVSACFICRGPHPADSKECPLRKKGTTPEERRAIRKEQQKLTSEKRKACPKANKRTPAQA
	AEQSDSTEAQEEGPETPEGNPQTEDRPVEAEEAPAPRGNEASEPPLPEPTPSAPGAQGLR
	KSARTKARQGEQPQTQSE
	>Ccacaofunesta_C1593_02637-RA protein AED:0.00 eAED:0.00 QI:0|-1|0|1|-1|1|1|0|336
	MPPKLLISPPVLNSACPWATDLTHLESLYASSSTGAITTRTCTLHGFAHDDGLHRYLLFD
	PASLTEHTDSLSAVAPCLPSSTAATPTPIPTPTFSASLNTLGYSPHPLQTYLTYIRTLAR
	RYSPSTKPIIISIAGPIAELAACYAAVQQFSKTLDAGAPPLALEINLSCPNIRDHPPPAY
	DGEGLTAVLKALPTSPTLPIGIKTPPYTYAGQFAMLREALRAADAGQRISFVTATNTLGS
	CVALDVAGNAILPAAAAGLAGPPLHPLALGNVRAIREALDSEPSLRCIDVIGVGGVEDAQ
	GFRRMKAAGAEFVALATAVGRRGVVVFDEIANGILM
	>Ccacaofunesta_C1593_02640-RA protein AED:0.00 eAED:0.00 QI:0|-1|0|1|-1|1|1|0|862
	MQALFCSRPALPLGVSRGLALPARFISHQRLSLPRRSPGNGQPLSSAPAQVPNHFRMTYA
	QCRCYAANVKTTEVSEQALTPEAQADPGNNDFWDSYENTYEASPRGTHPPKKPYIKASGY
	ANRDSASQQTESLLSNQGNSRTRQKGRWKHQVVAPINGKNMWSRAFVPFFDYREWGWLRH
	QIPPESIPKMRRMHRHWKEHCQQVRVGRWETKFDPAITRLLPECESAEAMLEIWGDVQAY
	DILSIWRPVILSIVAVAPGRGAIFLEATTRGEWQPPGYMISDILRLEAQLLDNIKDKKLR
	EAAANNLVNIAITIMSRLPKGYSPFRQNDLFRIQQHVTNNKALEFYMMLLEKQIPVHPNT
	MAQFAYRFALQNSYKPYAMRIIYEVLTSIPGAEKMSAWAKVCTVLFLPGKVKASPHSGGS
	ANTGSDADTGEIAQELWASLIPAGFSPSLIHFTALIRYLCLHGHMETAWKVFDVVVEHDI
	QPDPVLYATLLDGAKKQLDLDSFQRSLALISTNNTATVATWNTTLHYVLSLAIAEAFHRK
	LPYPRVIPIFAPMLDIYRRIFRMDSLEKLLPGGFDKIRVASDLHDWRFAQDLLHPIHSAL
	PELRDDQKLEPSTTTLVIMMISYLKNATMSYDVMVFYTRFRSLLVAGDPMATALVREQGT
	VVHDMVIKAFAGWPGLLRASVDVFNDMMPGNGSEADNSSTKPASTDQPPIPKAQSADTDS
	SEPIPQAENTDELVDKPIPQFVHPPPSIYTWNILLHSWVIQRSDNTDQVLQMMQEHGIKP
	ILISWNTLISGYARAQHPQQVSETLIKLHRSGFQPDDWTRRAFARLRDKETAIRGLQKAI
	NEGADQEGGLDEKGFQSLMSGL
	>Ccacaofunesta_C1593_02642-RA protein AED:0.04 eAED:0.04 QI:0|0.5|1|1|0|0|3|0|211
	MAETKCNACGSWRTDIAHGFTLMAPYDCGVFYTAHKALMQETFRNPNAAYLANTISKDTD
	MLNSPLDMGLENSRRFRALPIYAILVSLGRQGLTEMVGTMVAVTRALAREISRLPEYEML
	PMLRGTQTDAETSEDDGLLSFSHISFILMVRLRNREKNKTLVCRINESREVFVSGSVWNG
	VPVARIAVSSHRTTLADVGGVVELLKRVAAQ
	>Ccacaofunesta_C1593_02643-RA protein AED:0.37 eAED:0.37 QI:0|0|0.5|1|0|0|2|0|146
	MAQGAIKKVSARPPPKANKATKKGAAAKTSKPKKLKTSHEKLQRKFAGALVAKTEKLLGE
	RARHLEMIGKGKKTAPEDRLNAKGGSKNFGLSPCPVLAAPTRQPRVSLPAWPSCHAITYS
	ERHFASSERTGCISTLLWLCDGWRVA
	>Ccacaofunesta_C1593_02645-RA protein AED:0.00 eAED:0.00 QI:0|-1|0|1|-1|1|1|0|362
	MPLKLHLRKSSNSSISTQNISSPIMQSSSPSPTFSTSTTLFSPITPRTGSISSTSSSFSS
	SSHRRSRTLDIDPLSFHPVFHAPPRLQDRPYLFTPSTPKSPSSTMSVRSPSTTKIILQKP
	RSLPQHLRIVHAIEEQTSFYDDASDFESFIGDDEEVAQEDEYNVDAEEEEDFDLQNSQLV
	QEFYGSSSEEVETPVMLQRPSLQRSHWSESTIASSMSDDTENAEHMAAATDDVTITSIEN
	ADEHQQLQPPTKALPFPSLPLPPYPAEFLEDPESESEEDRDYSPLSPVSERAPTPHPQPQ
	SEDKGLSAPSFPWKRETMPILADEAAVEERFRRGGWKRCGGIFDHSESHFRFVGRNSSPA
	TF
	>Ccacaofunesta_C1593_02646-RA protein AED:0.09 eAED:0.09 QI:0|1|0.75|1|0.33|0.25|4|0|328
	MDTNMEDVVRLPSNVPLQTLEPATLPTVDGWIESLMACKQLSELDVQRLCEKAQEVLQNE
	SNVQPVKCPVTVCGDIHGQFHDLMELFKIGGPNPDTNYLFMGDYVDRGYCSVETVTLLVA
	LKIRYPQRITILRGNHESRQITQVYGFYDECLRKYGNANVWKFFTDLFDYLPLTALIDNQ
	IFCLHGGLSPSIDTLDNIRGLDRIQEVPHEGPMCDLLWSDPDDRCGWGISPRGAGYTFGQ
	DISEAFNHNNNLTLIARAHQLVMEGYNWSQDHNVVTIFSAPNYCYRCGNQAAIMEIDEHL
	KYTLYVSISFLSLSSPFLFPCCVLSWPP
	>Ccacaofunesta_C1593_02647-RA protein AED:0.00 eAED:0.00 QI:0|1|0.75|1|0|0|4|0|761
	MSLSLRSSKRKGGRTPISAKQISGPIVQSVPIAANNATILAGSGASLPSNAPRSVPAMSA
	APAGSAIGGGGPAAAGPPPAAAGAAIPEARRRVAPPAGDKTSDLVKRRYSTRFNNANAPE
	WEAGAPPMMPPMPSIPSVPSLPHPSQQQYENRSRSRSQGGDDPSGAGGAARDPRRPPQSR
	DVGGGGGGGGASGSGPQVDLKALRDPNLSADQCMDCCFTLYSDVSSVLAEATDEEIRSFE
	DSLRKVKSRAAYALQQNVMQNRTQIIKISKETEKLKTEMRTLRNLMAELKVNTTALRTSS
	SKSQEGFGGDGLASGIGPGSGAGMGMGMSKKDKRSSITDRSALWNSQMQALYKSVEGSQK
	FFPNSLGRHVLQNGGPWIELDNATYKSRRAMQIFLLNDHLLIASRKKRKNDGPDARGPAT
	KLVADRCWPLLDIEVVDMAGTGDTTVGRSKLADAVMVRGVGQDTFIYRTERPESPDKNLL
	MLNIRKAVEELRRSLQSEMEANNKAKDTINYFASRDPGLLQNTELLETLSDVKDMLIEVG
	GKQHNLRWVESQMDELDIDISLQNLEPAVARVEKLRGLARGLKTNVVAQDFITFKVEERC
	GKLAELILHRLAVTHGLLSKTRENANWLARLGFEDRARETYLATRREMINTRSRLCIFQG
	DLHMYIWEISFVYFKIIRHTVSCFQACFPPVMMSVCVKWAKEMVEAFNEILARQLSSTQR
	GGDEWNQCISRAKEHAKFLSEVGLDFQTLVGKNLVGEEERW
	>Ccacaofunesta_C1593_02649-RA protein AED:0.01 eAED:0.01 QI:0|0.5|1|1|0|0.33|3|0|2586
	MSAQANGGPSQASLPSLPAHLQSDTQLTAHLASRFYANQPTARLSSHALIALNTYTSSSK
	GIDGGREGSTQAGAEEIADRAFTRLGYRSENQAVVFLGESGSGKSTLRSHFLSAILNKSS
	TPLSTKVSLAAYVFDCLTTTKTATTSTASKAGLFYELQYDTATTTNPVLIGAKLLDHRLE
	RSRITDVPTGERNFHILYYLLAGISDAERSHLGLDSPTSAPMRWKYLGHPTQMKVGINDA
	EGFTLFKNALKRLEFPRSEVAEICQILAAILHIGQLEFQTTSNTSVTADDSGGFSHEGGT
	TTTTVKNTDTLGIVAAFLGVSPLDLQHTLGYKNKMIGKERVTVMLDPIGARSHANELSRT
	LYSLLIAYVVENINQKLCASEESIANTVSIVDFPGFAQHPSTASSLDQLLSNAATEALYN
	VTLNNFFERKAELLESEEVTVAPTSYFDNSDAVKGLLKSGNGLLSILDDQTRRHRTDLQF
	LESLRKRFEGKNPAIVPGSVTAKLPGSNFLTENTAATFAVKHFAGEVEYSVQGLIEENGE
	IVSSDLMNMINSTRSEFIARLFGQEVLQTVNHPQERSAVMQASISSKPSRQPSVMSRKGR
	GRPGLRGKKDESEKDTVKNRGSEQGASGQFLAALENVTRAVNDIGTNAYFVFCIKPNDRR
	IANQFDSKCVRTQLQTFGIVEISQRLRSADFSLFLPFGEFLGLSDGETMLMGSERERVEF
	VVDEKRWPSNEIHIGSTGVFLSERCWMEVANLATASAGGHYPAASDNGDHVQPRHDAAAF
	AASKERLLSGSSSPQYGEKKGYYGDDGRSEAGVSTFGNGDMFKNHETREQMLERNEEKKM
	DEVEEFRDSASRKRWVMIVYAMTWFVPDFLVRVVGRKPRKDIRVAWREKLAINMLIWFMC
	AISAFFVVGFPLLICPTQHVYGTAELSSHNGDGNSAYVAIRGFVFDWGKFMPRHYPNVIE
	SRRLLSYAGTDVSGLFPVQVSALCTGINGNIDEHVALSTRTANLTGAANVVGDKDNTYQF
	HDFRAWTNDSRPDWYYEQMTMLRSRYYKGRVGYTPKTIKRLASSGRQIAYIGDDVFDFTE
	YNSGGGRTYQTGNGEDVPEDALTQTRFMSDKVLSIFSSAAGGDVGEYWDQISLSATDKAN
	QWTCMKNLFYVGAVDSRNSFRCKLSDYMVLAVSIALCVIIGFKFFAALQFGGKNMPENLD
	KFVMCQIPAYTEDEESLRRAIDSLARTKYDDKRKLLVVVCDGMIIGQGNDKPTPRIVLDI
	LGVPENIDPEALSFESLGEGMKQHNMGKVYSGLYEVQGHIVPFLVLVKVGKPSEVSRPGN
	RGKRDSQMVIMRFLNRVHYNLPMSPLELEMYHQIRNIIGVNPAFYEFLFQIDADTDVAAD
	SCGRMVAEFQDDTRLIALCGETALTNAKSSIVTMIQVYEYFISHNLAKAFESLFGSVTCL
	PGCFSMYRIRAADTGKPLFVSKEIIEDYSTIRVDTLHMKNLLHLGEDRYLTTLLIKYHSR
	FKTKYISSAKAWTIAPDSWAVFLSQRRRWINSTVHNLMELMPMNQLCGFCCFSMRFVVFV
	DLLSTIIQPVTLAYIVYLIVLISTNSGSLPLTAFIMLAVIYGLQAFIFIVRRKWEMIGWM
	IMYIFAMPVFTFGLPLYSFWHMDDFNWGNTRVVAGEKGKKIVISDEGKFDPSSIPKKKWE
	EYQLELWETQTATAKDDARSEVSGYSYATKAQGPMSDYGGGHLGGSTYGLPQYGSRMSLA
	PSHIDNRNSQYGGSQFFSPEDMVGLPSDDAILAEIREILRTADLMTVTKKGIKQDLERRF
	GVPLDAKKLYINSDLLDLWHQYRNVALTVFAVMLMAIRLYFSSEEREGLIAIPKVLEDKK
	NKNKATDVKSTPRETQAEIPFENLPETKPARDKKAGPKRIVGGLRKTTSPSGKTRLARGR
	KLQPLVFYSSVTTNTERIAGTFLPQLNDVLAALDLGEEASAHVSLLNAEMLDLAQIDFDD
	YFVAPPAAKEGVELVYLFLLPSYNIDTINDAFLQHLQETHYDFRIDTAALGGLAGYSVFG
	FGDREGWPDENEGFCFQAKELDRWMAKLTGGKRAYPVGMGDTKTDYEERLAEWLQGLQEV
	FVVIANTGGLGEGLPGSGDADESDVDDVSADEEEDSEVYADPAAKKASAGDLGDVEDLGK
	LIKGSTDLAETTDFTNYGTSNKRKKTAAATAAQAVAKEMVPVNSPTYKSLTKQGYAIVGS
	HSGVKICRWTKSALRGRGSCYKFSFYGINSHQCMESTPSLSCSNKCVFCWRHGTNPVGTT
	WRWVVDPPELIFEGVKKNHYQKIKVLKGMAGVRAERYAEALRIRHCALSLVGEPIFYPHI
	NEFLAMLHREHISSFLVCNAQHPDQLAALKAVTQLYVSIDASDRESLRRIDRPLHRDFWE
	RFQRCLDILRAKRNKHRTVFRLTLVKGFNIDDEVDGYAELVSRALPCFIEIKGVTYCGTA
	TSANAGLRMQNVPFYWEVCDFVRALDAKLRDRGLDYGIAAEHAHSCCILLGSGRFRVDGK
	WHTQIDYDKFFRLVEERGADGDWTPEEYMGAETPEWATWGNGGFDPRDQRVDRKGRPIEA
	KKEPSG
	>Ccacaofunesta_C1593_02651-RA protein AED:0.18 eAED:0.18 QI:0|0|0.5|0.5|1|1|2|0|405
	MVHGRPPLSEEALLASANFALELLPVRLAHRIQALRSLPFIVVSNPHIKKIYQNYMHSYE
	TLLPFARAAKVNGSSTSARSHLSPYHSYKITSLADETRFTAVLSDLVAAHQDTIPVLARG
	FLECKRYIAPDHVTRFLDQHLRARIGTRLLAEQHLALHYSSHPLTTSGGSHARYANPPAH
	YVGVIDTALQPAECVEICASLVADMCELRYGVRPALEIDGDHSATFAYVPMHLDYMLTEL
	LKNAFRATVESRSDAPVVVTVAPEPAVSEEIAKPTPANQTNADGQAGAIVRLDDKAPGVT
	IRIRDQGGGIAPDVLPNIWSYSFTTVAEDDGSEAVGVSGAVNAGLGLGLAGVSPAGSGAS
	SLAGLGYGLPLSRAYAEYFGGSLRVESLYGWGTDVYLRIKGIGKV
	>Ccacaofunesta_C1593_02633-RA protein AED:0.48 eAED:0.99 QI:0|0|0|1|0|0|2|0|75
	MKNNGESSKDHQRTPTPQQSLLRNSTKVCIAGHEGLCGVTADVRGHHMVPHGKQDGPGQA
	GGCAPRRNQGGLAGL
	>Ccacaofunesta_C1593_02657-RA protein AED:0.01 eAED:0.01 QI:0|0|0|0.5|1|1|2|0|1449
	MCPVKAIVLGTALAMASTAASAELRPRFYFPRQVKREFTNSDSRQGEVFARANNAESQNN
	EELPVFTYSSKNDEEEITFEKSVVHIAEVQDSNDELSVTEGYVAAYNNNPTAYSSSSSDL
	PTESESSTKTSKSSTAVPTDPASETTSYENVKTTPLDLEPELTSYLTVTAPTAVVVPTKP
	TKISEDTSSDYQNTYVSQPSSSKSSSTEPFVSLPVTTIDEETSSSTNPETYIPVPTSFLK
	GTGGSSYTKSSSSSSEPYTTTPGTVLESSSSSSSSEPFVALPTSTDAASSGFPESYVTLP
	TTSLEDTTSTSATSTSESQITLPATYVDDDSTSTFPETLITIPTTVIDGSISSHLPETYV
	TVSSVEHSSTEGDRVATSTSSSSEYEPTSAPAASSSDREPTLVLGTGHTTSRSVSATETY
	HQPELTASSVESSSTKPTIIPGPGASTTSSSEQTTTDSLLIPLPESTSGHVGTGTAYTSE
	HATTSDPLLIPLPESTSGYVGTGTGTVSEHTTTTDPLLIPLPESTGGYVGTGTGTVGEHT
	TTTDPLLIPLPESTSGYVGTGTATVSEHTTTSDPLLIPLPESTSGYVGTGTAPVTPPDVE
	TSSNGFVATSSDVPKVGYTSTPGVETTTKPVVPLPQSTTSDYAAPVPETTGSGVATTTET
	PLVPVPVLTTSKLPVDIPQVTTSQPTVDLPKTTSEPLIPLPEVTSVKSLLPLPETTKEPS
	VPVPQSTTSEYGVPVPKPTSASSATEITELPLPKTTSSEPLVPLPELTSVKSLLPLPETT
	TEPLATVPETTGVPHVTTSEPLIPLPVLTSSKPQTVPADKTTTPVVEYPSSGIPSATASA
	IETFPTEDAPIPTSSAVSTESSGIVLGPSGIISSVLDEVSTSNVPLIPGTSADETYVNTA
	TSGAATGITTPIGVPTGSATTSDLLRLPVTDSLSEGYTSGGAPTAPGSSTTTSGSLVIAP
	ESTTSYLPPTGVPIPTGTQDQTTTGGATDVPAGSSVIGSSAGVPTTGAESLITVNPANPT
	STGPTTPGVESTLTPDAPVVGGSEGTGRPTSAPTSGAPVATGTDTTALPSAAPSYGDAKP
	IDASSSSSDAVEHTTDVPAAPTTTLPPVTSIAVVSYIQNTQDWLGTQLVQDTAAPTIASD
	APAPTAYEALPSDIPSSIDSGVDIVQPDKSTLVRLCFDRNLHYGFVAKNFTAAQQIFANV
	PHIVSYAEDIALEDVKVMSLVPLQTMNTLGFITTCAHMYVPSDIVTKLSSDIGLANSKVY
	SNPILIAAQLAATINTSINIIPGADEALVGNTAAPTNSPKSGTKGSTGNTDGKTGENGGL
	FGSKTSDDDNVSQSPKQKGATVGIAVGAIFVAAGYGAAMFIVARRYKSKKQSHRRSSSIS
	NTSSDMQQAEAGIAPPMMGGALMSREFSSYGAMTPGERESHGSGRSAGPSVRAAGISPPV
	AAENSLGWN
	>Ccacaofunesta_C1593_02658-RA protein AED:0.00 eAED:0.00 QI:0|-1|0|1|-1|1|1|0|283
	MSVPCFEAYRTRLLVHRKLSFLSPADHQRIDDMCLILDRVSAAADATGYLSDSDHDSECD
	YNDGETCPSDCGSLYSPMDERCTGCSEAGTLNTGPATGLSPAPPVGMQVRMTLNRPGQKL
	RRESRRLDKQTAGTGIGDVKRSANTGINELQGEPLLTVAHLMDIQRALDEALMNCGSSID
	WVALSVESWDEKMRGSQANGPQTSPSGSGSEGEPLTLDGLVGGHATLSLFQKLLERYKGV
	RNAAKRIGDTGEVEKVDGLMKWNPVKLQDLVARLGREEKSREN
	>Ccacaofunesta_C1593_02660-RA protein AED:0.11 eAED:0.11 QI:0|0|0.5|0.5|1|1|2|0|345
	MSESHTHVVGYYTILPRSGPDHGVLAMHEKLSRKFHDRDLLLLAFHPDEDIGKTNILPIT
	IYESRLLTSAGVSVNAGDSDAVLSGTDEAAPAITAAAPMQRQFYEIPQYTVVTDDAEMIG
	MDFVAAGGGNAKAVTKVDNDDVKSNTQNTLVGAKDTANKDKDMEKGKGKGKEAEIGKDAA
	LQLTRDEEDVIAALKTKANAIRMLQARVKLLASYLSSLPESFVSTGIVPADIPSTNSTPD
	HNILRQIQAAVVRLGLIVPSDVDAFSAELANEETSIATVALINDVVQATYDSHLANRNFV
	AADNPTLSAMARGKKGFAAQVNTLFSAGVNRGRGAGRDLAVHMRD
	>Ccacaofunesta_C1593_02662-RA protein AED:0.11 eAED:0.11 QI:0|0|0.5|0.5|1|1|2|0|243
	MTRLEDTITFHLIERVQFALNPNIYIPGAVEIPNSDLSFMDWYLCEQERLQSLIRRYESP
	DEYPFFPDALSPPILKPLNYPRILHPNNVNVNDRIRVFYAQKFLPKVCPSFDREDRGASQ
	EHYGSSATCDIACLQALSRRIHFGKFVAESKFRSERARFTALIKAGDREGIGAAITNAAV
	EKQVLERLRLKALTYGTDPSKQESQTKINVDAVVSMYSDFVIPLTKDVEVEYLMQRLEGD
	DQV
	>Ccacaofunesta_C1593_02665-RA protein AED:0.36 eAED:0.36 QI:0|-1|0|1|-1|1|1|0|321
	MPSGAQPQKGPSARALKRRLVRMRDEKEAVIRKYYSMGSSFSDPITSTMYALASEMGRED
	NDLLWFCIVGVSSMEMYGRSSAGLAAPVRGKDSVVSGWLGVRGARIRQVLRDEVRRLNPP
	DVSGVASPEEKGIIPTTARSPEDNGIRLSPEPKFLLIRHWSLYDSMLHSPYLFSRLRTWS
	ESGIKRLHKLLAKMGVSLVQCKQSYVHMDMTLKRDLRQKLLKYAALYNLEEMVPSLETDG
	KDRAGAKDGWGFVRSWGWKATLSAQDVVVILGALLEIGKDRERQDKQPYYGSSHADEDVD
	GQARTDEWITRFWQAYDALEE
	>Ccacaofunesta_C1593_02666-RA protein AED:0.43 eAED:0.43 QI:0|0.5|0.33|1|0|0|3|64|144
	MKAKIYRQFFPFGDPSSFADYVFNVFDSDKSGTIDFKEFICALSVTSRGKMEDKLEWAFQ
	LYDIDGDGRISYDEMLKIVEAIYKMVGSMVKLPEDEDTPEKRVRKIFRMMDKDENGSLDM
	AEFKEGSKRDETIVSALSLYDGLV
	>Ccacaofunesta_C1593_02670-RA protein AED:0.00 eAED:0.00 QI:589|1|1|1|0|0|6|0|749
	MAGASSNEAEMVPSSSSYTAALGLNRRPRDAPTEATHLLDKTNNSNAAHNGPLQPSAHGT
	FSPQRSGSPFSLMSERQSLFYHGRDNNAVDPNGGALNYVVGDDNPDADPARGKGPNGNSG
	EPQTPNEKLMMYLQYYVPCTSWLRQYKVSYISGDLTAALTMATIYIPMALSLASNLAHLP
	PINGLYSFFFAPMIYALLGSSPHMVVGPEAAGSLLVGTVVKASIDGSPGNEDNDMLHAQI
	AGVVVGMAATTVLIAGLARLGFLDSVLSRPFLRGFISAVGFVIAVDQLIPELGLAARAKQ
	TGASHGSSWDKIVFVMENLDRMHRMTAIVALSSFIAIMFFRTLKHHLQPRQPWVAYFPDR
	LLIVVLFSVLSARLDWDQHGIEILGPVEAVSGHLFTFNWPFQSSMIKHIRNGMSTSFLIA
	LLGFFESSVAARGLGGSPEFPTIELSANRELVALGMANLVASCFMCLPAFGGYGRSKVNK
	STGGRSPMSSVFLSLITLCSIKWMLPYFYYIPKPVLSSMISVVAWSLIEEAPHDISFFLR
	IQGWTELALMATIFFSTIFFSLTFGIAIGIGLSLLQVIRHSTRPRIQILGRVPGTNRFDN
	AELHPERLEFFEGCLIVKIPEPLTFANTGELRSRLRRLERYGAMVHPARPATRARDNNRN
	VIFDIHGVTSLDGSGTQVLEEIVRNYCDQGVRVFFSRCPDIGHPVRDMMERSGIVSMVGE
	QRLTADVYEAVRRTERAESEAAVASSSSS
	>Ccacaofunesta_C1593_02672-RA protein AED:0.00 eAED:0.00 QI:0|-1|0|1|-1|1|1|0|119
	MLATAATAALSALHGYIAVLEIFLWTKPAGRRAFGLKAEFAENTKVLAANQGLYNLFLAA
	GLAWGLVHPDTAFASQLKVFFAGCVSVAGIFGAATSSKKILFVQGVPGLATLGLSILGL
	>Ccacaofunesta_C1593_02673-RA protein AED:0.00 eAED:0.00 QI:125|1|1|1|0|0|5|0|642
	MSLPSHASVTYKSNRPSDNPATAYVRLLHYNDVYHLEQSSAEPVGGLARFVSVVNEYRES
	AETKTAGLVTVFSGDAFNPSLESSVTKGEHMVPVLNTIGTDVACVGNHDFDFGVAQFSHL
	TSKCTFPWLLANVFDPALGDNIPLGGAKQTHWITTPTGVKIAFLGLGEREWLATINSLPP
	NIIYKSASAVAKEIVPKLRADGADLVVCVSHQREPNDNKLAENTDGLFDLILGGHDHYYA
	HAYIKGTHVLRSGTDFKNLSYIQGWKRTDGSGKWDFDILRRDICSDVAPDAEASALVENL
	TASLKHDLAKPVGWTAVPLDARFVTVRTRESNIGNFVCDIMRGHYGADAALMASGTIRGD
	TIYPPGVLLVKDITNCFPFEDPAILIRVTGQAIWDALENGVCQYPALEGRFPQVSNIVYT
	FDPKLAPGKRIVEAKLGGSPIVLDKKYTLATRGYMGRGKDGYSSLLVEPEGGVAEEIVCE
	ENGILISAMMRQYFMGLRTVGKWRYLSTHWDSIAHKLVPLESADTTNIQKADESTGLAGT
	SAWNKWLNRRLGIGRRPVNDNGSVDGEAEAGDKEADDQDNNEDDEVDKIDSEILLLRKFF
	AKWAHKAGVNTVVCDAAKQEDLAVDWTRVIAPKLEGRIVMVE
	>Ccacaofunesta_C1593_02675-RA protein AED:0.01 eAED:0.01 QI:0|-1|0|1|-1|1|1|0|972
	MEFDEFDDDELDDLTDGALLELEQQAIQATQAQAVGSTQQPQSHPAAQSHAYSTKPAAPY
	VPYNYNALAPGSRHLPPQRNPAVSAMPMRPPPGGSVRPQLPPKQQQSVSGPVVSQLLNGS
	IRPQPTQFNRPHPTQYNRPQPTQFNRPQPTQYNRPQPTQYSRPSASQSNPNRPFVQPYPS
	QQTKSIQLSQQSQQPYQSRPAALHASQAYAPNSTLPLNVAEVDTSDALELQRRISLLTQQ
	LNSAKGETAIVRSKLERTSKDHEVSLAAVRQRHDAQISTFKQTLEAAQTAEKIAKTELKF
	LQQELRDSDSRNRRPVGVRDNHQSGLSTVSTSTSTSLAGKPPTTPRKATKTWALADGFDD
	IDLAPSPGKRASRSVSGILPSGLERTPTKNKRKRNVLDSPVPQLDMEDHGDCGGQVDHVM
	LDGGNALSRAVSPEAGKQAAAVPVSVSVPVPSFDFLKLILDHEARVHCSTLESLFSYHLP
	SRPHASLGASILHSLPTMGSPTQPLQVLADFASHIISLLGACVDDEYPPPFEPLATILGF
	TLRLHTWSIVPALLPNIVPTIISALTQLFTNRSRRTSAPNTALGASVALLELLHLTALGC
	SVASDRPDKPPGALRRQLWSAMTRDVVVLGLSPRHWTLPGEIVLMLDILATSGLNESIGP
	ISADMEPSKVAAVVFERITKLLTLDAQALTPGPTPHNHQPHNHVQQDNETEAQPAQLRAV
	HMAALRTLLAFSQSDFGIRSLAADPHVTRRVAIILTTAVEALYCVSGRTPCTIYSDADLR
	LDPSTDQGSVGSGSPALGFGAHELDETATVIDLAMSILYRLVTYGSSSTLLQGEASEAQS
	TRKAASSLAFDLRVKLSSHGYEELEQLIVALSRLNFADEELFYEARIDPETGDKAMRVLD
	FLVSPQEGSDIAALFYTQAEAEAEAEDGDEAETEAQAQGGGKDDGMKTGDKRVDTSTATN
	PGVAEVISIDDD
	>Ccacaofunesta_C1593_02680-RA protein AED:0.04 eAED:0.04 QI:56|1|1|1|0|0|5|0|1035
	MARWSLMSLLGLAQNPAEADSRQSWLRHERQTLLPRFHRADVPSAFPPLEVTKTALRLRF
	LIEQCIPCELKEEEVTRPHSTIITPKVIVAAKEAGGSSSEYAACVVFCLLVCKQWFSRQA
	LLELWDADLHRLRAQACEVIAKAIIENEDDQEYLMHAVLLKRYAFLIDGEPTPAVNVIEK
	AVDLHALRVICSSGYQKCIGYLWKGWLVQDENDPSQFVDYALKADRRFSVHMDPDRMRAP
	IYQNAAQLLVSLLYLALYTMAINSINPGGDLDATEMVLYIFTVGYVLDEVVKVWKAGYQI
	FGFWNAFNSTLYGILIVSFVLRLIGLSHPIQPHSDHGHGDVAVDGIDNPREYYSRLSYNF
	LAASAPMFWTRLLLYLDSFRFFGAMLVVLKVMMKESLIFFALLTVVIIGFLQAFIGLDLA
	DDLQADDVFFIIKAMANGVMGSPEYDGFDNFAPPFGLILYYLFTFVVMVILLNILIALYG
	SAYSDIYENANDEFLALFSQKTMQFVRAPDENVYIAPFNLVEIAVAAATEWWMPKARFEQ
	LNDIVMAIIYSPVLVVAAWYETQAAHAIRHNRLNGEEDDDIVHEWEQLRDQIDMEGEGWT
	KKVEEAKSNVEEEPAVQEIKKLAGRWAMDIVFATTLVAASGAATGGLHTPVVTRDVLIVG
	GGATGTYAAINLTDAGYSVAVVESDTVLGGHVSTYVDPVSGRAADYGVIVLSDEPVVHNF
	LTRLNIGWAPTEFDGSNISFFDFKTGKPNQDYVQPSPADAIPRYWNLLLKYPYLADDGIV
	LPDPVPDELLCDFGEIIEKYNLGGLSRVFFQWGQGFGDILKLPALAVVSTPSGKVIIRAK
	KILMTIPPLLNDNYLNPFQPNSHESSLFSQFSHFNLWVAAIKDSSLPPINLQNVSPGINS
	TLYSLAKLPDAYYFRLTPAPGVWATAFGSLNDEEHTEDAVKGNILKILADLRENGGYAND
	SSSVPEAEIVEFRNHSPYELTVPVEAIRKGFYRDLYELQGYQNTYWTGAAWDAHDSSNLW
	KFTGRVLESLKLSLE
	>Ccacaofunesta_C1593_02681-RA protein AED:0.00 eAED:0.00 QI:0|-1|0|1|-1|1|1|0|226
	MRNLDYYSANTVLHISDIPTLPQLYSSGRLRTTIPHLRTPCLEYNHKVAHICADITLIEA
	DAIVNAANCQLSGGGGVDGAIHRAAGPELAAACEALNGCKTGESKITSGFSLPARHVIHT
	AGPIYGRRENKESDRLLGSCYSNSLNLAVENGCKTVAFCAISTGVYRFPSDLAADIATRT
	VRRFLEGEHGNDIDKIVFVSFEAKDADQYQKHLPKYFPPTKNDSDE
	>Ccacaofunesta_C1593_02682-RA protein AED:0.00 eAED:0.00 QI:6|1|1|1|0|0|2|0|1046
	MSTVKVLDELMKKLTISKEASDIKEASSSLASFLNGHIEDQDVPTKTIDELTKQLGSKKD
	AAAREKALVAIQAIASHSEVSAHVDPFLVSLLAGVLAAVGDKMVPVKDAATAAAASIAEA
	VNPNAVKIVIPILKNSLLTAQKWQEKMVALDFLDTLVRTAPTQMSVRVPDLIPVVSESMW
	DTKKEVKERAYKTMETLCALIVNRDIEKFIPELIKCIAKPENVPETVHLLGATTFVTEVQ
	EPTLALMVPLLDRGLVERETAIKRKSAVIIDNMCKLVDDPNIVAAFLPKMMPGLQKNFDN
	LADPEAREKTRQALDTLIRVGDVKDGKIPEPRADGSLNIVRPKVDSILASKAAKFEPVVA
	YISAIAGQLIDEKVTESLIWIENLKPYVTVIVGEKDAQATVDSIRKTTLPEGVGAGDEEE
	DDEEGEDLCNCTFSLAYGAKILLNQTHLRLKRGQRYGLCGPNGSGKSTLMRAINNEQVEG
	FPKQSEVKTVFVEHDLDSADTEMTTIEWTMKKLADANVTTTKEDVIKQLTEFGFTEQMIT
	GEISALSGGWKMKLALCRAVFEAPDILLLDEPTNHLDVKNVKWLEDYLCNSPCTSIIVSH
	DSGFLDNVCQHIVHYERFKLKRYRGNLAEFVKKCPSAKSYYELGASEIEFTFPEPGFLEG
	VKTKAKAILRATKMTFQYPGTTKPQISDITFQCSLSSRIAVIGPNGAGKSTLINVLTGEL
	VPTIGEIYQHENIRIAYIKQHAFAHIDHHLDKTPSEYIQWRFQTGEDRETMDRANKIVTE
	ADEEAMNKVFKVEGTLRRVIGINSRRKFKNSYEYECSFALGENIGMKSERWVPMMSADNA
	WIPRSELLASHQKMVAEVDMKEALASGQFRPLVRKEIESHCANFGLDAELVSHSRMKGLS
	GGQRVKVVLAACSWQRPHLIVLDEPTNYLDRDSLGALSKALRKFEGGVIIITHSAEFTKD
	ITEEVWAVLDGKMTPSGHNWVQGQGSGPRLKADDGEEEDKFDAMGNKIVSTKKKAKLTSS
	EARKKKKERMARRKRGEEVFSDEDDI
	>Ccacaofunesta_C1593_02683-RA protein AED:0.00 eAED:0.00 QI:0|-1|0|1|-1|1|1|0|579
	MLLNDMRTSRQTSLKLVSIEEAEACAQRTNAIDAHLIQLEELLQEANMSRLPGSLEHISN
	SRQLAEQVTHVRGVMRRIYHTLPLFLRQQQASGELTGTLVSQDERPLLDMVAAFLLGLPE
	VSRRFGLILSPYDKETVMNVGGDVRDLLDGKFPASFVKPEALASEESDEFVPAIPELHGA
	ADSLQLRHSWNFAYRRNRSSSGNSSSSNGGDDSADERITVYSIDDEDHEHSTTNVENDSD
	CLVPDSQLLKCADFLPQKTLSILCPDETEDEDDETQKAFGNLTLSLSTSARDQITAAQEQ
	LEREEAAKRVRVDRALRASGTLREARRPLFPEAAARKISKSIIEAMRSKLPTQIAQVFPV
	KAPDGTQLHPHDFGTLVKSQAWLNDAIIDSTLAAIDRFANIHSGATNYPRSSDRTVLVLG
	SFFFPNLVKNGGKRTERSLRLKGVTPENFLNLETVVIPVCQGSHWTLLVVQPLAKKFTHM
	DSLNPRGSPNMLATVQAWLRHLLGAAYVDTEWEKVNIPAPVQNNGYDCGVFTILNAISVV
	LGLQPTSVYEAVDMPEHRWHIAAMLVNGGFGGDFDVGGL
	>Ccacaofunesta_C1593_02653-RA protein AED:0.39 eAED:0.39 QI:0|0|0.5|1|1|1|2|0|400
	MVLQWLPTSIYPSLIASLGIDGHFKIWAEDPTVGPGTGRRFSASRGNQRAAYETRSPRAP
	YRSFSMRHDDETRHTHLALLSADGELSLFEYETPENMGACVLLDEVRVCAKPLRGEEVAF
	RVAFDPNPLPCYAAIRAGASADSLGLVVAAMEAVKVYRTRDVHKSTMGATQLQKALYLAA
	EVDGGQRGSLIRDVAWAWGNIRGYDIIATACQDGCVRVLRLDTPLLADDGKSWAFSDVMR
	RAGGGSSTQSGAAPGAATAAGSALGSAVSGAPAATGSNNQHSGLAASLARAGSNLSAAVS
	SGSTGNNGIGTGSGSGSGNGSGNGGSGGGAANKEPEEGAIRHTLKEVSKLDHHHAPVWRV
	GFDDDGQVLGSVGDAGKLICFRQLPNGLWAKSSELKMERR
	>Ccacaofunesta_C1593_02654-RA protein AED:0.33 eAED:0.42 QI:0|0.5|0.6|1|0|0.2|5|0|135
	MWRDVYFGTEPGYTGRFTVPVLYDKIKQRIVNNESSEILRMLNTAFNNVVAPEFRSVDVY
	PEADEKLRARIDEANEWTYDLINNGVPSTCNTLSAISVTFAAATRVFTHGCAICTGTMQP
	SARLRSLSISRSITR
	>Ccacaofunesta_C1593_02656-RA protein AED:0.47 eAED:0.47 QI:0|-1|0|1|-1|1|1|0|126
	MAEVDMKDQPTGADNGAAVSAPEIDESLYSRQLYVLGHEAMKRMGASNVLIVGLEGLGIE
	IAKNVALAGVKSLSVYDPKPVTLVDLSSQFFLRDADIGKPRDEVSAPRLAELNAYVPIHV
	HKTASK
	>Ccacaofunesta_C1593_02659-RA protein AED:0.00 eAED:0.01 QI:0|-1|0|1|-1|1|1|0|880
	MDNQRRRHYSESPVTSNGNDNFSTLHSTEPIASASTSVHCIRRPSTWQAPSHLGARLPSI
	HSLSSFNPVPRSDYECPSGTQLQPVSSCQSETQAQSQNLPSLPPRAQHGQSSSFPSPVAQ
	DLAKSHQASLLVTSQGATHSSITAASAIGISVPSISPRQPESSIQPQPQPQPQPQLQLQL
	QLQPSQPAESTQPSRLQPLNMAATATTIAPSTLSSITSLTSCVSPKTRPESISPITGTET
	LANSVPDSPPLKRTTVLASQVVAATQLLPKNLDVQTTPKDTTPQPIPQATSQASPQPFNP
	TLFYSLPQFNPQSLPASCPPNFMFAPVSGTYPQCLSQGLPQTFPHPFSINLGATLQGQNQ
	QLSYLIGQQNSRPLNLTESSLVTPEALALTIPSTANTSQSIVDSSAQQPLLQKAQQLSPL
	HNPQQQQQQQQQISASPLKRSRLADDLTQGSTKRPKMSPALPNPLPPADPLMRGRMASAL
	LALKPEFANHPMWNSVSTPAAATSNSMDSTDSQVQTTPQSTKPLVPSLLSYQLPGDSVIL
	QQQPSPEEIEQTNNDLKPSLQVPADLDSLSEIQIEAMKTLWPHLFSSQTQLPHQQSQLQQ
	QNATSSLPAANTAVLDSTAQKLLLSYQDIDDVQSLPQLDRIQSLQWQQQQRRALALALTA
	ADPAPSSPSLLRQTIQNNSQLPASQASVNLAQTRISSQQNSNQNLQRQLHQMQQLQRLRQ
	MAQAQQQRQKLLSQQQMSLSHQSQAQLQPPKQHTGSVSEPTFVKHVIVDILDSILETMPF
	DQISKRQSLSPQKIRAIFEAIVQVPMLRYPGDKRKVSKFALNKIREYHEAKKKMLEAGYG
	GGATTNIGKGGDVEGQLPFALAKFMGESGPKDYPAGVPKL
	>Ccacaofunesta_C1593_02661-RA protein AED:0.01 eAED:0.01 QI:97|1|1|1|0|0|8|0|1311
	MSESPFNGFSDEVAEDDAPLISTRGLESFGRKVSTTASHIMAANLSGVGTGESGSGVNSH
	YHLAMTQVHKQLTKPSIQRGVFALARTTPTDMVRSKFSRREIQHRALTTLSDEMLRNIPK
	IDNNTYSLFQGFQASHPEMAEDENNKTGSGSGANRLSRKGRLERSRKLLRDAEDSGDPYS
	PQTLIAMKRDKASLTHDFEMLGVRKNMATCEIREIDNKISNLAGMRRILMERLASLEQDE
	ALLEHDIMDIEARIHVTEGLIEQDALKRANSPTRSERDLVGSDDESLSSGFMSKSVYDKL
	PHPHSSAASTTSRSKKPRTIRRKSMPVLHEYFETGSNIKEFRAHQDTITALDFDTPFGLM
	VTSALDDSLKVWDLNAGRCIGILDGHTASVRTLQIEDNILATGSVDATIRLWDMSKAHYD
	PQGSQFGRDEDDGIAFENPDDEPVDPPEGSMADCPLYTLESHVDEITALHFRGDVLVSGS
	ADKTIRHWDLEKGRCVQTLDVMWAAAQASATLGSDNGWIQTGRAMTPSADFVGALQVFES
	ALACGTADGMVRLWDLRSGQVHRSLMGHTGAVTCLQFDDVYLVTGSMDRSIRIWDLRTGA
	IHDAFAYDNPITSMMFDTRRIVSAAGEDVVKVYDKVEGRQWDCGAGVTAAEEGKSPAIIE
	RINDTLFVSPAMDYTPPLHDPDNPVDSSPWGTADPAPGTSSPWATTADDSPQAATGGFSA
	VAAIEDEGMFGYDPTHASAASNVVGGGFSDAEDTGGFREHVLDVDQQTVVASEAPDKTSS
	AAVPAPDVPPATPVKSQEQQRAAAEGSTKLGSSATGGQTTVQQQQQQQQPQTQQQQQFRL
	TAKITGLERPGKKDPILRFDVYTNLTRYRTTQYRDVRRLHSEFVKLAEHLISANPEALVP
	AVPPACTSAGAGTSEDEARVKALMQRWFNVVCSNDVLMRDDEMVLFVESDFGYSPMVRIK
	QPATGVRRKILKQFAPPPDDTPELSYARPAVKLFYLGTMDAGHKVDKLVRARRGLGLAES
	DFGVKIGAMHVQEPHQGLANAYRKFGKIVQTVGDCHAAQATAEATTLGDPFQYHSQDSFI
	VKETLTNRQILIREFLQAQEQTRSRLAAADRLKASSSVRREKVDEAIASLDEARALETHL
	FQKTTRVTRNLVHEQRKWITRSAADLRLSVREFTLREIEAERRILAMLESVRPDIRAIDS
	SGGLSRLGREAHPPVRRAGPAPSQGPKGDAWSGIPRRSDPTMRSISGSFAGPGAGVGVVG
	GVTPGSGPEEDGVDSGVGAHGGVTSALLGEEDDDNRLDARNAASRLAASTF
	>Ccacaofunesta_C1593_02663-RA protein AED:0.09 eAED:0.09 QI:0|0.5|0.33|1|1|1|3|0|262
	MDDEDFDIVNVDFEWFNFDSEIDYHGTKSLLRQLFDVDAVLQDISGLADLILTQNTIGST
	VKVDGKSADPYAMMTALNTHEHAAKAPMASLVTYLSEKAGTNAALAPVVSLLSPTSGAQV
	AIVFSERLVNMPAEIAPPMYSMLIDEVEAAVEDGEPYKFTHYLVVSKVYSEVESTLVEAE
	RKKKKAKEDTGAFFFFHPEDEVLQKHALAHGSFNFTKEEDSVADSKRAFQEMGIKTRGHM
	ILIEAAKFPGAVQAAEAYVKSQ
	>Ccacaofunesta_C1593_02664-RA protein AED:0.00 eAED:0.00 QI:0|1|1|1|0|0|4|0|675
	MTSHNIPPSSLRDSSASLPTSDYVSGPSDSLPQELPISRVIQSQDPKNSSTSVSTHDHSI
	SGRTMSSMPERYSTAPTIAVSFVSQDDASKDVPHIPSHYKDTGSSISLPHHRSKDVGLPA
	SPLGSTDASEPPPATDPVPPTDAPGAQAQPFNPKSLRFWLIIVSNFVAIFLVALDRTILT
	TAIPKMTDAFRTQSDIGWYGSAYMLTSAASQLLFGRIYKFYNIKWTYLFTIIIFEAGSII
	CAAAPTSVTFIIGRAVAGVGSAGIFSGSMMIMIPMVPLPRRPLFQAAFGMVFGISSVVGP
	LVGGGFTQAISWRWCFWINLPVGGIAFILLLFLLQNHHTDHPPVPLWQHIMRLDPIGTLF
	FIPSIVSLLLALQWGGSQYEWDSWRIILLFSVFAVAFIAFGVVQIVMPKTATVPRHVICQ
	RSMLAGAFFMLFLSGAMMMAIYYVPLWFQTVKHVSPVNSGVYTIPLMLSMIISSVISGIG
	IQKFGYYVPSMILCPIIMAIGEGFLSTLNPNTSSSKWIAFQFLAGFGLGFGMQTVNLAVQ
	TVMPKEDVSTGIAISFFSQQLGAAIFVSVGQSILSNLLRKRLRGIPGIGDRVIISEGATH
	LRDLVPPQFQSRVAEAYNHACTRIFFAGAMLCCGTLISALFMQWKSVKTANPDAPTGQAG
	QNEKPESREVTGAAV
	>Ccacaofunesta_C1593_02667-RA protein AED:0.00 eAED:0.00 QI:0|1|1|1|0|0|3|33|345
	MDTQELIHLFGPPIEDAEEETFILFSETTSSGNLGFIDSRADTIDVCVAGRDFQVAQSPT
	VLGSTRAGGTTGAVVWRITPALGAWLADSKCPLGGLLKRHTPNSSTGSSSSSRAPHDDRG
	TYVLELGCGVAGILALALGDRVERYVLSDQEYVRKLLHANIQANAPRGAWDDGSNEKAKD
	APDGRGKTSGISSGGKRRARDKAVNQNHPSPMRHSTGVSASSAGYIAFKPLDWEAMKPSA
	ELTGRDGVGSFDLVVGCDCVYNEALVGPFVETCGDVCRLRLQDGELERKPTVCLVAQQLR
	DPTVFEAWIAEFHRSFETWRVPNEMLPVDLQSTNGLVIHIGILRT
	>Ccacaofunesta_C1593_02668-RA protein AED:0.05 eAED:0.05 QI:0|-1|0|1|-1|1|1|0|713
	MQNVPTTSRKGMKDIASFIEQEDSRIQCTTLEENVKDFGLTYFGLGDNRQGIVHVIGPEQ
	GFTLPGTTVVCGDSHTSTHGAFGALAFGIGTSEVEHVLATQCLITKPSKNMRVQVDGELT
	PGVSSKDIVLYVIGKIGTAGGNGCVIEFCGSVIRGLSMEARMSICNMSIEGGARAGMVAP
	DEITFNYLKNRPLAPKFGSEEWDRAVSYWKGLKSDPDAKYDIDIFIDGKDIPPTVTWGTS
	PEAVVSISGKVPNPEDDEQFPTESSKASARRMLEYMGLTPGVPMEDVVVDKVFIGSCTNS
	RIEDLRAAAYVVKGRKIAGNIKSALVVPGSGLVKKQAEAEGLDKIFVDAGFEWREAGCSM
	CLGMNPDILSPLERCASTSNRNFEGRQGAQGRTHLMSPVMAAAAGIVGKLADVRKLTQYT
	ATPHVQAAITPDEPAHVDESVEGDDHQKEVIGDQPEDNASHTNTSVPKSAGSSPGLPKFI
	TLKGPAAPLDMSNVDTDAIIPKQFLKTIKRTGLGTALFYEHRYLPDGTENANFVLNKPQY
	RKSSILVVTGPNFGCGSSREHAPWALNDFGIRCVIAPSFADIFFNNTFKNGMLPIAITNQ
	EHLAAIAQVARENREVEVDLPNQLIKDDAGNTICSFDIEEFRKHCLINGLDDIGLTMQLE
	DKIAEYERSMSKNTPWLDGHAYLKLGKDGRLAAKAVALPKTNRGEVKTQPLDW
	>Ccacaofunesta_C1593_02669-RA protein AED:0.71 eAED:0.71 QI:0|-1|0|1|-1|1|1|0|61
	MPSAEGKPRTLYDKVLQAHIVDQKADGTSLIFIGELAPDIEAIGVGKLLLCHHILCRIIY
	G
	>Ccacaofunesta_C1593_02671-RA protein AED:0.00 eAED:0.00 QI:0|1|1|1|0|0|2|0|414
	MTERVASLLSHLAPGSSLSKIQQKNPDDVVITLAVRTPLCKSFKGGFKDSQLEDIVFLLL
	QQVKQRSGLDPKLVEDICLGNVSDGKACYKLRCAALAAGFPNTTSAYSVNRFCSSGLKAT
	ADIAAAISTGSIEIGLAVGAESMTAGGDKIEEPFSQTVLDASQEARDSIEPMGWTSENVA
	KDFGLSRQALDEYAAESYRRAEQAQKTGAFDDEIVPVVAKVKGPDGALREVTLTKDEGIR
	PGTTAEKLSKVRAAFPQWGGATTGGNASQITDGAAAVLLMKRSTAQRLGQPILAKYVGST
	VAGLSPRIMGIGPTVAIPKLLSQHNITLSDIDVIEVNEAFATMAVYTKDFLGLDYQKMNP
	RGGAIALGHPLGCTGARQIVTGLSELRRQKKKMLLTSMCIGTGMGMAGLFVNEA
	>Ccacaofunesta_C1593_02674-RA protein AED:0.04 eAED:0.04 QI:588|0.66|0.75|1|0|0.25|4|47|257
	MCLAHFIMNNVFEGMIWFLLPATLVINNDIWAYICGITFGRTQLIKISPKKTVEGFIGAW
	FMTNVFGVLTAKLMMRSGFFICPVTDLGANVFTGLDCVSNPVFVPKVYSLPQFVFLPPGF
	NFSFTTEPMMFHTLALATFASLIAPFGGFFASGLKRTFKIKDFGDSIPGHGGMTDRMDCQ
	FIMGFFAYMYYHSFIAIHKASLGSVMETAITGLTVEAQIELVRGMAKHLNNQGVWGAKVR
	QGIPTVVSNGHFSLKNY
	>Ccacaofunesta_C1593_02676-RA protein AED:0.00 eAED:0.00 QI:0|-1|0|1|-1|1|1|0|1007
	MTMLSLALDGKFLEVLQSPVAAQVIADFGASLPVSTSSSPTFQPSPLDSTSLNLSDVLAV
	GIAALNAFLQANVTGPVLINPAAINALFRDVMAKSSERSLLSSLEVDGVAPYQYAPFLPL
	FGLARHAILNITPKLSPEAQTITVEGNKISVSWWTMRILVWHYKLLAQPNLGSKSAFVRS
	SQWTDVPDLLSGVTVAIEAVCKQVLGSASITETSMLEASSEWSCEEQAELLLEISNSYLM
	LGVEDKARVALKQASRLSGLKYVLSGALGKRTKWQEKDTSQLVVLARSATKMEPDAKEAR
	PKALDLNDDTLLETIAFKQTTEDKASSSGATNSSTESELEAEISPDNQPQLIPLDSAILL
	TEASIKDAFSPMDGLTAEEVLPYAVRVLADTKVNWQIYTQALIVRSRIEVNRSRTVERGV
	LQLQAVVDQVVVDTTSPLVEEPASSSTEAANSNALAVPTLTINGDSTTAEPPVSAPTSFF
	PALKESDSAPATTRLRYINSLLTPPRWHLESELAYCWAGVGSLVSALEIFKRLRMYAEVA
	LCLASTEQAGAEEGRGGGGESKARGLVRWRLFEATREEDRGSMPNDISSLKPTDFMGPLK
	AEKDLPSDAPRLFCILGDLENEALHYESAWDVSKQRYSRAQKNLGEHYIQLKQLDKAREA
	YRKAVHANRLNTELWGRLGDLELRLADYEAAAEAYTRAIGAANGTVGGEDARTWSNLGSA
	LWSLYREAMQEIAENKAKGTSATKPAVACDEEEEEYDEDAQYSKPSRLLQQALSAFKRGS
	ALNRENWRIWDNIITLAARMKPAALLDIVPAVQRVAEIRATEDALDANVLRLLLTEGILD
	KEKVNDTRDGPYILPRGSIEKSIYELFEKTVVPLITYRDDLWEIISRARAWRRDFAGAIA
	ASEAAWRAAVGTASSGSLAAAASTATAERKDWTKDLEAWKVVVQRTDELVSMLENYSAEV
	EDIGTKWKFKARNAVRSVLGKAKDQWENTEGWATLQGLMDGLKTTRS
	>Ccacaofunesta_C1593_02677-RA protein AED:0.00 eAED:0.00 QI:0|1|1|1|0|0|4|0|1666
	MPNLTSSFASAAAGQNQNARDSRGIPGDRGSSSDWNRRDGRSFNGTRTFRRSTTTTPSGQ
	SISSNASAQSPNPNPISSSSTFPVSGSGIDQSSNLQTITTNPPGVPYSMANFEQNSTIPA
	RYGKNQILEIFCDSNPQLSFSTDVASSLYMDGWAPGQAAATTTAQPSAQSNGSAVASSGV
	RQWGKPSDNSANQEPDMCWMPSQPDFKPLGLQDFTAEEKEAFTNDVNSPLKLMTSNANNG
	PNANKDGHSHAQGTGANGRKNVTHSNSNQPSNTFGLNLGHSSGLTSPTSNSNSSRPSVRR
	RESGDQYGSLNSPQTSRFPRDDNTSWIGNRNKMSELRESSTLESDDNSENPPVPQSARDP
	PKGGFFGTVGGSSKLPAAASGGGPFMIGVTTSSSTAGWPSTASGQNTPSMGSFGNFALPG
	APLVGPIGGAKSSVAAAGARESRLAHLIPGKDSEPSVSFNTQSKTATAAVDGNLEQGRSW
	RRPRTDTDPFSDPGRMGTSLLSGSQGDSPPMPSRSANMPFETPTKSGGGVGTGVGDMGMS
	SLSLGQGGHDNDGQDQFSPSATNPYRSPAGGDRDRAEEQEHLQHRQDEAHSSGNIGMDRQ
	IGGIIGSTGVDQNSSGYGGPRPFGGNPIFDGSDRSQTSSAGPKTYTGLGAIGGWPGSATV
	PNVGTPDRERGGGFGSAFGSSIFPSIGGDIPTSGFGGSVFGPPSNGPGAIGAPSIGRRSK
	LEALFPISMQTQMQPPDHEESDMRQGNLGPIGRGGFPTIGRDTDSPMRTSNRGFDELFPP
	PGPPGSAHPLYGGHDISAPGTGPAAGTQATTQSTTFNGLPSTGAERQGTASTGPSRQMVM
	PDRMRWVYLDPQGQVQGPFTGLEMNDWYKANFFSPDLSVKRVEDPEFEPLGSLIRRIGNS
	REPFLVPQIGIPHGPPTQSSHFGQTPTGGVVPPLSSVIPAYGRTLTAEEQNNLERRKQEE
	QFVAAQQRDFLMRQQAMAPKFPYGTAVGVPGLQHHSSTHSLHSQPGFGTMGPLGAGVHQP
	IAAGFPQFFDGHLGPGMPQGMSGPREGEIPGMSELDRQVSAFGGHPGASGGVNHGTAPGE
	LGGLFNSQGASNSAAELDGSGLRDSLPATNNLVQDEEGFKDRIQEFERLRQDVNSDLDQQ
	HIIEEEQHQHQQLHHEDSNREEYEPVSDAHRSPNVAAEAEPETEAEVMAKAEVEDVDVVG
	AAAEFKEETETKNSVAASAPSASPFDDQNSSYNKALTSDVSIAGESEAKNEKSAEYDSQQ
	EEYAHFVESSQTGPQGSDLPMPFPPPPGAASPALSSPTPMQPPPLAPWAREANESRKGPS
	LKEIQEAEAAKAAKADQAAAAARRAALEQEVADTRERERAMASMQTGLPTTSTWGQASAS
	PAATVSSPWVRPATRSGSSISTPVQKQKTLAEIQREEELRKAKAAKESALMTSVAGSTGS
	ATGSTGKRYADLASKGAPSSATSSSILSGSGGAALSSTSISNPAAATTVIGGWATVGAGG
	RVKTPAAPTTAGPSRAIGTATPKPTTAKPTILAKSGTTTAKSDAVAAQDEFNKWLMRELR
	GLSDGIDASTFAATLMLLPLDSTLISDAVYASSATIDGRHFAEEFIRRKKLADKGIVEKN
	GTSNSGATGWSEVAKKNSTVREQSVESSMSGAGFKVVPGRKKTGKK
	>Ccacaofunesta_C1593_02678-RA protein AED:0.12 eAED:0.12 QI:0|0|0.5|1|0|0|2|0|163
	MVAASSLFVVLSATGSMAAAVLPRVETTDYVEEVLPCMEPSLNFEKWTVTDFTYGWITTS
	TNPAHTYTNSDIKFKVTSDVLFQHEGSVKIPLVCTASEQKNPDWTTESKDPFYVYRQDCK
	SPENFDVPSDTPKAGPLVFPETTSTSTIPSYPTSTTVDLSKAS
	>Ccacaofunesta_C1593_02679-RA protein AED:0.00 eAED:0.00 QI:0|-1|0|1|-1|1|1|0|395
	MSSSSRFTSQAARVSNDRLSTQTVGLVHLSDFRKRRTEVIEAQEREARESLLNDGKADAN
	KAQTLDMLVASASESAYTTDLADGCKLKKKRKAGKVKLSFDDGEENDDSRPVLAKKKKTQ
	SKAEASINAAGSQSEGSSSALPSKPTKFNPNDGVVAPRIITKTSQKREAAERDELRREFL
	VLQDAIKNAEIAIPFVFYDGTNLPGGVVRVRKGDFSWVFLDKSRKVGAALAAGAKTTSRK
	DWARVGVDDLILVRGTVIIPHHYDFYYFIMNKTTGPGQKRLFDFSAEAPKATARTAAAGV
	SSDIDDPSGSNEASTSALATPSSSALKAAVKTPLPDISTLEGASDDPFFTKVVDRRWYER
	NKHIYPASTWQEYDAEKDYGSEIKRDTGGNAFFYA
	>Ccacaofunesta_C1593_02655-RA protein AED:0.44 eAED:0.60 QI:0|0|0|1|0|0|3|0|217
	MCLVRSFPYRIEHTIAWAKEHIFEPHFVQRPQTVNMYLTQADYISKALQQGGNQSNVLKN
	IRDSLTIDRPRTFEDCIAWARTPFWSAPKRAPDALKFDATNPTHFSFIVAAANLHAFNYD
	IKSPGDDKQVYLRELENVIVPDFSPSSSVKIQADDSEPSPSSLKRTMTPTITLISSRLAV
	IYVQRTIRLKRLTDTRPSSSLARSSRLLPRRRLWLQV
	>Ccacaofunesta_C1593_02684-RA protein AED:0.09 eAED:0.09 QI:0|-1|0|1|-1|1|1|0|245
	MSLPRPDLQDVLKNRAPPPFTLGAFMAYLSQNHCLETLEFSLDAEQYRLAYTRTLERSAG
	QFSPRDVDHLTKLWEKLLHVYLMPYATREINIPAYVKEPVINIDYFAAIPHPDVLADIVR
	VVHELMTDSVLGPWVESILSSPVALEGSRRRSGLSSPPQSQYKYMHGRSNSSSLEKETLR
	ESPMGEPVTPPTTPSIFEWTLAGSPPSKSCNSGGGGSWRKMGAKLGLAKKKKSAASSEMP
	LPGYY
	>Ccacaofunesta_C1593_02687-RA protein AED:0.14 eAED:0.16 QI:0|0|0.5|1|1|1|2|0|175
	MESPFVDSKEDQNSVGTCPVSPTQIAAAKQRVDTWLSTPNGTAFIASQRSLCLLDGFLLF
	TPKLSFIMSLLDVKLFLLVSRAKATQRRESRDGYVTLEGFWKDPPGYVDKIVWPNYVQAH
	SWLFNDGDVEGPVNEQVASKEGIKVQSDKSCDVDMASTLDWAVSEIINYLEAAMG
	>Ccacaofunesta_C1593_02689-RA protein AED:0.10 eAED:0.11 QI:0|0|0|1|1|1|2|0|808
	MDVNKLWMTEENKKSNGFVRGHSRSRFPLCGNGEGELKTPPRRAAYDSTSSSLSPLSNLN
	RLLDNNQKNQSAAYVAASGKPFHAGSSTRPPPTKLGDLDLGKYHPVSDYNEGQPHEKAES
	DYEDWTGYEDMSKYEAETGYEDISRYEDGYDSDSSDFEQSPRVPLEITQPSITISPRCLY
	TIPEAVGQESDAGHAATSENRPSSRQAMSSPVTLAERRLRTPLSHLDLASGEAVRQSSSH
	KVISTVPRSPILSLAADVSIINDESQEPAKQALVDTPSSRYSQDIMSAKVSPLTLPICQS
	QFPHQEENEASPYLTQGQEDDVENHQETNILQGYTAWKASQDEQADQEDWVGQNAKRSEV
	ETHPDNRGYDVASDKPHSNQQHAWQGGCGATGLLSPRGGDKPLPYTPLTPFFNAEFKKDA
	ALLGDNGWIEKIDEVDTQPANISDNEAFGANTDQALGRPVQQTTNQASCKPAIPSVPQPA
	VQPIPQANVPAASIAGNQNGGHSNIKASVTGMFSSPKSTEKTKAADANQRESQKEDTGDK
	SEGKKKGFFGGLRKIARSMVSFPFSFFFAALLSIPWPPDANSTQHDLTATKRPERTAHYS
	SMNISLDPREQSLLYCELEYHLTSAVHGYITTQFNHGRLDANKLKRVSDTWVTKGRPRVV
	GFRYDLETQLELVAMHDAEFRFYGRRQKNLLEIGALLYAMRTNARAMQVRTFCQPDSVVA
	KQLVDSQSLFNMMGVPQMQQIALQQIGQFFRTIVERESRKRKEAERAGMQTPMVGPGPAS
	KFPVGGEIRSDMPSVYSTPETESDLGKL
	>Ccacaofunesta_C1593_02691-RA protein AED:0.01 eAED:0.01 QI:0|0|1|1|0|0.5|2|0|483
	MSVSDVNIAPRVQLSSPSQDTDIFDEKSKDHIDLEAPAATVASGEDSDQLDLQHWNAPRI
	NIFRTGSVIFSFFLAGMSDGSIGIEQHYNISYMVVSVLFLSPCLGYLLAGLVNNSVHYYM
	GQFGIAFLGPLLHAIGFLIIIFHPPYPVLPVAVFLVGLGSGLLDSAWNAWVGNMYYSNEL
	LGIIHAAYGLGGTIGPLIATAMVAKAHLQWWYYFYIMLAFSIAEVVVSSWAFWGQNGLIH
	RASLQAFNDGRRTTTREILRQPYTWLLSIFLLGYVGVEISLGGWVTTFMIEVRHAEPFLA
	GITTTLYWLGITLGRLILGFVTSRIGEKLAITVYLSLCISLEVMYWLVPSIPASIAFVIL
	MGFFLGPLFPAAVVATTKLLTKDYHVGTIGIASAAGGCGGALLPFAVGALAQSHGVAVLQ
	VTVLVILVLITCIWVCIPGGFHKGGLEEARDNELVPGRELVKLYRWAEGKICRKKESELV
	IAR
	>Ccacaofunesta_C1593_02693-RA protein AED:0.00 eAED:0.00 QI:117|1|1|1|0|0|4|192|456
	MASSASQNLNFITFNQDHSCLAVGTTEGFRIYHTEPFSKIFSSDEGNISIIGMLFSTSLV
	ALIMSPRHMMIQNTKRSSVICELTFPSAVLAVRMNRKRLAVILENEIYVYDISNMSLLHT
	MATSPNPSAICALSPSSENCFLAYPMPKPRSDCADKRPAHAPPTSGYVAPTSGEVLVFDT
	LTLKAVNVVEAHRSPLSCIDLNSDGTLLATASETGTIIRIFSVPNGQKLYQFRRGTYPST
	IYSMSFNLSSTLLCVSSTSDTVHIFRLAGPSGASVPIVAGTPAPIESPESTRPHRWSRGR
	AQSTDSSLVESKTSSILNAGDAKNSQTPEKQQSDGRAGGSFGNIFRRSSVIMGRSVAGVV
	GSYLPQTVTEMWEPTRDFAYIKIPKSTRTNSRSGSSAPAGPLRSVVAMSSSSPQVMVVTS
	DGGFYVFNIDMENGGEGCLVKQFSILDSDDRPTGAY
	>Ccacaofunesta_C1593_02695-RA protein AED:0.00 eAED:0.00 QI:0|1|1|1|0|0|2|0|1148
	MPPEAAHYGPMCCLAPPPSEYTLTSIEDQPKSPGELNSNPHNGTTSAPHHDHQLGSDTDD
	LEPPPPLLPQFFYSSSIPIDDPLSPGTNPNTSDPTGLKGQLRPFSRSDSNVLEKAWRTLT
	VKRDRETHRQIYNLQNPSPEASKYYNDVLVKLIHTIAKKHFQKHGSKPEICATVLQPVNA
	AAPISECCTDLWKDIDFELRSRFCALLRRHDFRFGRERVALETMNELRKMILLKTATYTS
	GNELIRTQSFTSIPSTRDVSRGSTPFLSESLKGTGIPRYLGEARVASKETMTDLESRTRA
	LSSRYERERERSSTPVTSSFGSLPPPQLRSTRSNMFSVPSSLPPSVPRGSGPTSGIDTLV
	QQARRQEETHLEKNHKLPQAIPVSKDQQGQTILKNAATPLVDQDSHLSKTAEVAMAKSAT
	PSLPRSDSTMCSDGDSLEALDLEEMQVSVGLSRLHVVNVAELIMKPIYWSPVNDLSPVMR
	ATWFYKDTMMPVSVNVANQLEAGYRELRAWSETWQVELSCAVEIGAAGEEKISYPLWPQE
	LSNPNAKMPCLNEPRLSSDIYCAIRCFYDEAAAEGALQYPPDSANESGEQSGEPTANTIP
	YTNHHVIYRDSRHAFILKPSLKPSAYYSRRPIARIFKGVNVGVPVIRGFDREAWEHLYEK
	SMDPSKSDNWAASSASDNVSKGKNGDLASADEGGQECPACFKQREKARVTDLVLVAHGIG
	QKFAKRVESFHFTHAINSFRRAVNIELQNPSVKSILRPEHNGIMILPLNWRHSLSFGDDG
	SVENEEEDAEEPPLSGQFGLKDIEPPTIPAVRSIISDVMFDIPFYMSHHKSKMISALVSE
	ANRVYRLWCRNNPGFLENGRVHILGHSLGSAMALDILSRQPNYVPKLDLSPPNTPSSLHF
	EFDTCNLILCGSPSAFFLLLERGTLIPRRGHTKPGTDQSDFDDPALTGEAGKFGCLAVEN
	VYNILAKEDPIAYLLTGTIDPSYAASLKTAYLPSTTTSFFRSVGNTFKGWVPGTSSPAKT
	STSTDISSPDDDGDTLENQNAPPSSIHLPSQLELEIHDFTREEVAEKKALLLNDNGQIDW
	YLRGSGGPLEIQYLNMLSAHTSYWKSHDFIRFLCVEIGRRPGRKYTMPEMRAQKALKRNV
	EGTSLGAL
	>Ccacaofunesta_C1593_02697-RA protein AED:0.00 eAED:0.00 QI:0|1|1|1|0|0|2|0|410
	MELSPPSLTRSPSTPPSTYYRMSSPGAVEQQYRLQSMYSDAGCGIMDSGSSMVHAGWSSP
	GSTLPSMSDATGASATPTSMPTSIMPSDYDSFNAYEQQSQNAHAHGEYAQELYHHQPHNV
	ETASTGGHSPVPSHSSFGTPFMHTTPLPPRIKDESHLEAYSNLSGNRYSPPAIHPTSAAP
	FINDVYGPPQGYVIDPMQQTPHSQSAQHFYIHPSVPHDPVLLAPAAALSESVLADRRFRL
	RGRRAPRRLTTKEEANFQCEVKGCGKLFSRSYNYKAHMETHDEKREYPFPCEVTDCTKKF
	VRKTDLQRHHQSVHMKERNHSCDYCGRKFARKDTLRRHMEDGCSKRFDLRSVDLQADAYD
	ALHQQRLPMAVQPMAHPLTSPPPHHISMGPVGGMIAPAMVPCNQVHTWGQ
	>Ccacaofunesta_C1593_02698-RA protein AED:0.02 eAED:0.02 QI:0|0|0.5|1|1|1|2|0|1639
	MTRCLTCHLNQYHCPGHAGHIELPCPVYHPTFIDQVLTLLRAQCRYCSGFRMSSRSLHKY
	LCKFQLLQYGLMEAAHHIDTLDEDLSYLPDDLRHPGSESEAEEDGASSTQDMVIRKRNRF
	VASAIKGRRMLVSEAMDSKHEGATSLRRVLVKEFLVEANRVGKCSTCQGVSPRYRKDGAV
	KIFEKSLSTKEINSLKSRRLKATDAMISHASKATQSQAVDQEDEAVDVSSNTNGTADSDV
	DMGDAPVSVDNRPSQRYLSAMEVQSRMELLFKKEQKILSLLYNSRPSRKVATVTPDMFFI
	EAILVPPNRYRPEARMGAGQISENEQNSLFKNILRSCERIQRAGMLEDGKARSMRELADL
	HRAWIELQGAVNSLIDKNLNPTKGAAALKNEEGIKQKLEKKEGLFRMNMMGKRVNYAARS
	VISPDPNIETNEIGVPLVFATRLTYPEPVTSHNFRELHQAVINGASQWPGAVAIESETGQ
	LTNLRWKTPDQRAALANQLLAPSSVSSTGTKNKKVHRHITNGDVVLMNRQPTLHKPSIMG
	HRVRVLPAEKTIRMHYANCNTYNADFDGDEMNMHFPQNEIARAEALQIADTDHQYISGTQ
	GKPLRGLIQDHLSVSVALCSKDTFFGRGDYQQLVYAALRPEHGHILGDRLELVPPAVLKP
	FPRWTGKQVVTTILKNIKPPNCGGLWMNGKTQLKAAQWGIGGEDEALVRFIDGEFISGIL
	DKSQLGPSSGGMIHAIHEVYGAAIAGKTLSSFGRLLTRYLHMRAFSCGMDDLRLTKHGEA
	ARLKALSGAQTVGLGVAKKYVSLDENDSSISATNPELMKRMEEVLRDPVKHEGLDRLMNQ
	QTAGLTTEATSSCMPVGLEKLFPQNRMQAMTTSGAKGGQVNANQISVNLGQQVLEGRRVP
	VMVSGKSLPCFDAFDPSVRAGGYIVNRFLSGIRPQEYYFHHMAGREGLIDTAVKTASSGY
	LQRCIIKGMEGLTVSYDSTVRDADGSLVQLLYGEDGLDVSKQKYLTDFTFVARNMESEAS
	QLSLGSLDESLVKRKSEIMKQMKSTVKHSKAKDGKAKDPVTSVLNPSRNLFATSEAFYKK
	MTDYINKNPDGVVKDKEKKLSTACISKKDAELLFAAKYMRSMAEPGEAVGIVAGQSIGEP
	STQMTLNTFHLAGHSAKNVTLGIPRLREILMTAAVKLKTPSMTLVLRDGVSKPQAQAFAK
	SLSILPMSDILDKAVVKERVGKGKGHALAKIYDIKLSFFPSEEYTKIYAVTVDDVISAVE
	THFLTKLLSFTKKEIKKRLSDSNSSTPAVGVSVGTVEMASTSSTNNRSADDEDEDDSDDD
	DDNDATTAKRKANRTEASSYGANDDEDNAIEREADSSDEEDDEDEGFASSPKAGNSQDAS
	RDSDSEADSASTSSNKIFKITSAHRSRRVLQKHENITRFRCDEHTGSWAELSLEFDIETP
	KLIMLNLVQDAIRKSVIRQIPGVGACTFVEDESLVDPVTHQDIKANVIHAAGINLREVRK
	YSDFIDEDRIYTNDIAAVLEEYGVEAARNNIIQELNAVFSSHGISVDARHLNLISDYMTR
	NGGFTPFNRIGLKGNVSPFTKMSFETTLGFLKEALISGDWDDLKTPSSRIVMGKLSKVGT
	GAFDVFTNVPTVTAEAGWA
	>Ccacaofunesta_C1593_02700-RA protein AED:0.17 eAED:0.17 QI:0|0|0|0.5|1|1|2|0|96
	MSGLGKGGAKRHRKILRDNIQGITKPAIRRLARRGGVKRISAMIYEETRGVLKSFLEGVI
	RDAVTYTEHAKRKTVTSLDVVYALKRQGRTLYGFGG
	>Ccacaofunesta_C1593_02701-RA protein AED:0.08 eAED:0.08 QI:0|0|0.5|1|1|1|2|0|382
	MVNSRPRTPMFNMNHPNLNFESNYMTSATTSPVSGSTPAYNNAPFTVAPWMQSSLSTSSM
	TPAVSAPMAMSMSANMPSSMAFNDQTDSYVFSSIMPQQTGQTLPGLSNAHNITPQSLSPE
	EAFLGMPDVGAGSIVLFEDCNKSDYSHSPVSQSGHMNMMSLDSPAIMRHPGGTQSHVHPY
	HQQQQPQSQNLPHMRSLQNELIAQQDREKTFSCTYSHCPSRFNTTEELQIHKKEAHRSGN
	SKPEITQKGPYICLRVNPNTGRQCGSQFNRPYDLTRHEATIHNLDREKFSCPICPDKTFS
	RFDALTRHYGHVHPNLPLPVKNKERKTHVRRTSKNNVRHGRRMSEDIPRNNAPVKNRSGA
	MADSEAHVSAISADASASASWF
	>Ccacaofunesta_C1593_02685-RA protein AED:0.00 eAED:0.00 QI:0|-1|0|1|-1|1|1|0|668
	MSQLLRSRTMMRRVAATSAFGIAGAGLLYWTVKPQNIPGHGPAAVPPVYDADGKFILPRF
	PRIKSRTEQLDELRKRGVAVVNGLDSDAEYDMLVIGGGATGAGVALDAVTRGLKVAMVER
	DDFSSGTSSKSTKLVHGGVRYLEKAFWNLDYAQYELVCEALKERKYFLQTAPHLSSWLPI
	MIPVTSWWKAPYFWAGTKAYDLLAGSEGIESSYFLTRSKAIEAFPMLKTDNLVGALVYYD
	GAHNDSRMNVSLAMTAALYGATVANHTEVTSLLKDSNGRLIGATVVDKIAEINGQKAEPI
	TVRAKCVVNCTGPFSDAIRVMDDSSVKSIVAPSSGVHIILPSYFCPKNLGLIDPSTSDGR
	VVFFLPWQGNVIAGTTDDPCSISPNPIPEEKAIEWILNEVRGYLGPDVHIGREDVLASWS
	GIRPLVKDPKAKNTESLVRNHLVDISPSGLVTCAGGKWTTYRQMAEDCVDAAIDTFKLPT
	APIDKAPRVSGTDSVDDAAILDGKCQTHNVRLVGAHGFSQTLFIPLIQNFGLETDVAKHL
	AENYGDRAWAVAELCKPTNQRFPIHGERISSLYPFVDGEVRYAVRSEYAQTAVDVLARRT
	RLSFLNAKASLEALPKVIDIMGEELKWDKKRRATEWTATVKFLESMGLPKHLLNTTRKEV
	EAGKLNSA
	>Ccacaofunesta_C1593_02686-RA protein AED:0.10 eAED:0.10 QI:0|0.5|0.33|0.66|0|0.66|3|0|190
	MRAEERRRNLNDPVESEESDIDDELLLDHAPNWSNGFQADVRDGLRSRPEGDDAVTQKKE
	AADVSEECKLVLVVRTDLGMTKGKIAAQCGHATLACYKAITRSAQKSPLSKEAKILRQWE
	NLGQAKIALQSKSEDELMTLMATARSLGVTSQVIQDAGRTQIDPGSLTVLGVGPAPKSEI
	DKITGHLKLL
	>Ccacaofunesta_C1593_02688-RA protein AED:0.00 eAED:0.00 QI:113|1|1|1|0|0|4|0|651
	MSTHYDIVIVGAGPVGLMLSSCLSRWGYRIKHIDNRAEPTETGRADGIQPRSLDVLRNMG
	LKSAIMAHKPARVYEVAFWDPVGPCAHSNNSDGTKHRRGIARTGTWASYPDFIDARYPFA
	TLLHQGYIERVFLDDMAKNGTTVQRPWTIVDFNTSNTSISGYPVEVKLRHVDSADKGEET
	VRARYLFSGEGARSSIREKLGIKIRHIDPISYVWGVMDGVVKTDFPDIKMKCTIRSEHGS
	IMVIPREDDMVRLYIQIASSTDPDFNPRKSASARQVQASAQKIFQPYSIEWERLEWYSVY
	PISQGISDKYTLDNRVFLGGDACHTHSPKAGQGMNTAFLDALNLAWKLHHVESGFASRAI
	LDTYESERRGIAETLLDFDNRYAKLFSQKPSAATIKAATEGQDATSGTADKFVQTFKEAC
	EFTSGYGVAYHGNIFNWSPSHPVQSPLIIASSPSSRLSPGRLFPNATVTRVIDANVVHLE
	QEVPLNGAFRVFIFAGDASNAANRKALFDFGRALEAQTSFLSLYRHSSDVNVSYREMDTP
	HSRFFTFCTIFATKRAQISVTSDVPGILARYRSHVYADDRNGNSNARGGPTAHEKMGLTN
	SEGGVIVVRPDGYVGVFVKLVEGTGTVNVLNEYFGAFCTKVSATKAPTSHL
	>Ccacaofunesta_C1593_02690-RA protein AED:0.00 eAED:0.00 QI:0|-1|0|1|-1|1|1|0|344
	MSGRPQYSAVEPPMASSSRSAYTATVPPGSSSAFLRPDAPRSDFLAPTPSRSHRRSSSAV
	DGTVSLGLLPRTQHRMSFSDARDEQNLRELREFRDLEKNRTRPSRSTHRGTSSDSRGPAV
	PGIMFSHEASDPSLDKSRRNSVYDKDRRGSSSRSHHGHSHSYSGSASRHDSPEPYSSDEE
	RGGSGKTKKRVLAALAGVVAVGLGVNAIDKKINESNKRRDEIQVEQDRKYEQEREWERRA
	SRDHDHDSRSHYSSHSKHAPSSHPQPGLGVIVPPSSRRPDQGRDDDRGRYRSKEAVDCSR
	SRARDYRMEVSRDRASYYEARASDDRLYGLGDDEYKDRYSERNF
	>Ccacaofunesta_C1593_02692-RA protein AED:0.00 eAED:0.00 QI:0|1|1|1|0.33|0.25|4|0|714
	MSSKNAKGSGTKAGLTASSAAEKKKALLDELIMGTNSSSITSKRSVEKLYYDEEKHFFRF
	FVPRFQRRSPLVNRGYWFRLRAIDVSVREFLRRDCGGKRMVVVNLGCGSDVLPWQCHERY
	SNLSPSALFIDIDYPDMMQKKKQIVTQIPELAELLGNDFKTSQKETGVILESPKYCQIAC
	DLRELDIVTGMIEELIDLQNSHVLFVAEVSITYMDNKSADNVIRWASTIPSAEFCLLEQI
	LPDGPGYPFAQNMLAHFDKLQTSLKSVSRYPTTSHQEARFKALGWPYSRAWNLWEAWGDS
	FFMSAEDRAKLDHVEPFDEWEEFAIFGAHYTVVHASNMAPICHGDLKKQNIYDCDTTPVQ
	KIDVSFLPATGPQAHRHHGGATIIDREQSGDVAFATFFGQGVTNRSSSVDFYSSESILDP
	EWFGPPPRVCFSTTDLGPCILLAGGRASPAKAMSDVWILDKKSNKWSEAPYLPKALYRHA
	VTRLGDSGLALLVGGKTGVHEISESIFLYGSHNGEWAECRAIGDVPLPRFGAVLGCFSNM
	HGFLSGGITADGLVDQSTYQWILDLEGMTVSFARVQCNPALSRFGALVIPTAAGLVVAGG
	IVDNHLIPTASDILLVNEKKDKKAGASENGDSSALTIACLRDMQLTDNCPHRPFFIGSSG
	IEKNGQVTIIGGGATCYAMGSYWSPGQYGFHILGGQPVSVPFAKSFQIKQQNGK
	>Ccacaofunesta_C1593_02694-RA protein AED:0.00 eAED:0.00 QI:0|-1|0|1|-1|1|1|0|731
	MATTVAAVSVPRPRENMPDSLSAANQTSTASVKIPRTTVHSSSRHLPYCPPGSVQGLPSD
	RLSLSPEDSEDSEDDIDSSSRSLLFPPDRYERFNCGGFPVYSIDPLGLVNAVHHIANQPL
	PLPSRVFPWLHGLHPRNNIQKAFFTRHQSQHHAIPGCLRSITLVKANGNLNKARLKGALA
	PGDIITLAPGKYQNEWPPTADVETEFIDIDPKTGFSVRNFHIQSIKAATVSDIIVYGDNR
	QEVFNAARDIACAQSNWRTKQSANGRVHVPVMNTFVCVAPFAAFEEFHSELVSIDSAGHH
	SGRVLDFHRQESIEMHEMTRPTEISHNVWMGCTPNLLPTDQNGTEFNVFVECTDAATLQP
	DLFRNLCIKPRLENDYMPSRSTIEFPSSGSLSLSSHNQPELRDVVEICKWIYNMAHGIQE
	TEREAIDPELKSPLPCASSKFPPRKILFHCGDGYTETTLLGIAYFAYSTGRPIPTAWLDL
	HTQLRRNFFAYPSDVAFLKALSLLLMRASPVCKDMEQDMLQVAATSEPRWFRCMDGSFPS
	RITDYMYLGSLNHANNPELLRALGITQVLSVGEVADWTESEFEKWGPDNVCLVQGVQDNG
	VDTLTPEFSRCFSFIDQGRRKGGATLVHCRVGVSRSATICIAEIMRSFNLSLPRAYCFVR
	ARRLNVIIQPHLRFIYELLRWEDVVRQHDTNIDMAKYTDGCNSGNASFGRELEWAHIARE
	IALLNQPYLCH
	>Ccacaofunesta_C1593_02696-RA protein AED:0.00 eAED:0.00 QI:0|1|1|1|0|0|6|0|801
	MISHEIYIYRQILPVWPTNPHCLTVNSQFYFRIHGSIQTTPRIGTLDADGNCVLEMPSGT
	GKTVSLLSLIVAYQQNSPEPRKLIYCSRTVSEIEKALAELKNLMKYRAEQLGYEEEFRAL
	GLTSRKNLCLHPSVKKEKSGAVVDARCRSLTASFIMDKKARGEDVDLCSYHDNLYEKDPH
	NLIPNGVWTFDSLLRYGEENKQCPYFTARRMFQFCNVVIYSYHYLLDPKIAERVSKEFSR
	DCIVVFDEAHNIDNVCIEALSTDITEESLKRATRGAANLERKVNELKATDQEKLRSEYEK
	LVEGLREAEEARREDDGFMSNPALPDDLLQEAVPGNIRKAEHFVAFLKRFIEYLKTRMKI
	RHVISETPPSFLSHLKEHTFIERKPLRFSSERLASLVRTLELTNIEDYQPLQEVAIFATL
	VATYEKGFVLILEPFESDSAEVPNPVLHFTCMDAAIAIRPVFERFRSVIITSGTMSPLDM
	YSKMLDFSTVVQESYTMTLARKSFMPMVITRGSDQASVSTGFKVRNEPSVVRNYGTILTE
	FAKVTPDGMVVFFPSYLYMESIISMWQGMGILDEVWKYKLILVETPDAQETSLALETYRT
	ACCNGRGAVLLCVARGKVSEGIDFDHQYGRTVLCIGVPFQYTESRILKARLEFLRETYRI
	RENDFLSFDAMRHAAQCLGRVLRGKDDYGIMVLADRRFQKKRNQLPKWISQALKETDVNL
	STDMAVGNARKFLRNMAQPFKAKDQEGISTWSYKDLMAHKERQDEERIRILQEEAAKGAN
	GTLDEAEYGLDANEMMDLDEF
	>Ccacaofunesta_C1593_02699-RA protein AED:0.00 eAED:0.00 QI:160|1|1|1|0|0|3|204|151
	MARTKQTSNQRVQLTNIGLYHSARKSTGGKAPRKQLASKAARKSAPSTGGVKKPHRYKPG
	TVALREIRRYQKSTELLIRKLPFQRLVREIAQDFKSDLRFQSSAIGALQESVESYLVSLF
	EDTNLCAIHAKRVTIQSKDIQLARRLRGERN
	>Ccacaofunesta_C1593_02702-RA protein AED:0.02 eAED:0.03 QI:0|-1|0|1|-1|1|1|0|1608
	MSDSQGSAPTRIPILGEENIIIDSGLWLDFVPQELLDNIPGSTYVLITDTNLYDTYVPSF
	KSVFEKLAAAKADVPRLLTYAIPPGEVSKSRETKAEIEDWMLEQQCTRDTVVIALGGGVI
	GDMIGYVSATFMRGVRFVQVPTTLLAMVDSSIGGKTAIDTPTGKNLIGSFWQPQRIFIDL
	KFLETLPEREFINGMAEVIKTAAIWDEGEFAALEQNAPSILSAVKTKPSTSNGLSNRLTE
	ILPILKRIVVGSARIKASVVSSDEKESGLRNLLNFGHSIGHAIEALLTPQLLHGEAVAIG
	MVKEAELSRYLGILSPGAVARLSKCIASYDLPISIFDKRVVKRTAGKKCPVDILMSKMAV
	DKKNVGTAKKIVLLKAIGKTFEEKATTVDDKAIRVVISPAVVSTPGTVPKDLSVTVTPPG
	SKSISNRALVLAALGTGSCRIKNLLHSDDVEFMLTALSQLGGATYSWEEAGEVLVINGKG
	GQLNACAEPLYLGNAGTASRFLTTVVALCKPGEGISSTILTGNARMQQRPIGPLVDALKS
	NGLSIQYLGPNLSLPLKIDAAGGFSGGLIELAATISSQYVSSILMAAPYAKEPVTLRLVG
	GKPISQLYIDMTISMMKSFGINVERSTTEENTYHIPKGIYKNPAEYVIESDASSATYPLA
	VAAITGTTCTVPNIGFSSLQGDARFATEVLKPMGCVVDQTATSTTVTGPPIGSLKAIPHV
	DMEPMTDAFLTACVLGAVADGTTTITGIANQRVKECDRIGAMRTQLAKFDVTCVELDDGI
	QVIGRPLDKIKTPESNVYCYDDHRVAMSFSVLSLVAPKPVLILERECTGKTWPGWWDILS
	TSFGGSLDGADVVPDHSAPASSSEEKKKSIAGTKASDTRSVFMVGMRGAGKSTAGSWAAG
	LLGLKYIDLDRELERRSGKTVREIIHGSEGWEGFRTAELALLKDVITNQNTGYVFSCGGG
	IVEAPEARKMLGDYRKAGGRVILVHRNIDHVVKYLNSDSTRPSFGQDVREVYLRRKPWYR
	ECSSHAYMSPYVHESEVSHSAPPPDFRAFVAAVFDQEHHLDRICHAKQSFFVSLTFPEIG
	PVAKIIPQVVVGSDAIELRVDLLANLHRESVAHQVSLLRSLAPLPIVFTLRTVSQGGMFP
	DDNFEKALELYTLATRIGAEYIDLEMTMPVEILNAISEAKGRSRIIASHHDPNGTLSWKN
	GSWIPFYNKALQYGDIIKLVGVAKTLEDNFSLASFKARMLAAHHVPMIALNMGPHGKLSR
	VLNGFLTPVSHAALPFKAAPGQLSAVEIRTALSLLGEIEKKQFYLFGKPISASRSPALHN
	TLFGMSGLPHHYSTFETDNVTDVKDLIRSPDFGGASVTIPLKIDIVDLIDEVSDAAKALG
	AVNTIVPLPNPNLNDGKPSPRLIGDNTDWKGIVYTLKSAGIEKLRDLDADPRPAVVVGSG
	GTSRAAIYAFMDMGFSPIYVVARNAKAMEGLSQTFGPSCDIRFLCSVADSEKILSNPPAA
	MVSTIPADRPIDAGMREVLVTLLQSSFDSAYPRVLLDMAYKPLQTPLMQMAEDSSEKWVT
	INGLEVLISQGWYQVRRRFLKLLTLILYRLSLTLILVPTVDRYYTLVQ
	>Ccacaofunesta_C1593_02703-RA protein AED:0.49 eAED:1.00 QI:0|0|0|0.5|1|1|2|0|61
	MLNNKEFPLFFTEFHYLVLKGDVEDSILVTLLKNTISKELKAMLLHNVFTGKGYCEFTKF
	L
	>Ccacaofunesta_C1593_02706-RA protein AED:0.00 eAED:0.00 QI:0|0.5|0.66|1|0|0.33|3|0|125
	MSSTTSALEREDHTRDAAFNRAMHGQSAQASGGIAAMMKKDRAAKQVAVDEYFKHWDNKA
	AKDETAETRAYCRVCYINQTLLQPSNGSLRVWLGPIIPLLPLRIRRTLPPGYCTSRALSR
	PFYRD
	>Ccacaofunesta_C1593_02707-RA protein AED:0.24 eAED:0.26 QI:0|0|0.5|1|1|1|2|0|193
	MSRQMSFPDNSFDAVYAIEATCHAPTLEGVYSQIYRVLKPGGIFGVYEWLMTDEYDNDNI
	AHREIRLGIELGDGISNMCKISEGVAAMKAAGFELLHHEDLADRDDPYPWYWPLSGELKY
	IQSVGDVFTIVRMTKWGRTFMHKLSGALELLRIAPPGTMKTADSLAVAADCLVAGARQHL
	FTPMYLMVGKKPE
	>Ccacaofunesta_C1593_02709-RA protein AED:0.22 eAED:0.22 QI:0|0|0|1|0|0.5|2|0|674
	MTLQKEFDTVNATSNSLKATVADLQGNIDELKLAKKVDEARIAELEVKLTAVTTENGTTP
	EIGVPIQPLVVPSQDKTQAAAGGSKKKNKKKKKNGATSLALPSSSAAASPIPSQPVSPVP
	TPIPAVSVQGLTAEITRLEAEVASKEHQIKRLTKQHKDTETLREEIEILRDELLEIGQEH
	VVSKAKIKELSQERDSLRTRIKEIEEQMSQGGELQEEFDKLKGEYDELKSSSDSLKSDLS
	VAQSLAQKRFKELTELHEVLQRAQPELKSLRQDSEALKSARAELIVKATRITELEKREKD
	VRSELTRTQRISADRESEIKALRERLASDEKTRLRLEDSQRVAGRDLRRAQAEKIEIAAR
	EEKASRDLQKIQQEIQKLRPTVQDLEDQVEKLQREKESYKSEVDLKTKQYVNVQSLVSSM
	RDETSELRVQLREAQSQAESVGEELVEVQRLLNERTREGETMRRLLADVDERADNKVREI
	RTRLEAAQEERDRIEDESSALARRKTRETEELKKKMRDLERDLKHLSTENEELKSHEDEW
	RHHREKLESAESGAVKDLKEMQNAVSELRTALEASEKQLHHAEAKKEEMRQLLDETKQRF
	DRTMRDLKAAQLRLGSSTSRTSIDSTAPSNAPTSNGAADAMYIKTIMLQFLEQKDAKLRS
	QLVPVLGRLLQFNE
	>Ccacaofunesta_C1593_02712-RA protein AED:0.00 eAED:0.00 QI:47|1|1|1|0|0|3|0|238
	MKHIDRKSLYTSLEARIEYLHDFLDFNSDDLAALAFGAKFVKDLIPAVVHLIYRKLLNYD
	ITARAFQFRDTRGEGPVEDQLDENSPELKQRKMFLNSYLAKICSDQSQMAFWEYLDNVGA
	MHVGLRRAQPLHVEYIHINATLCLIQNLLNESILTYNGLPMSKRIAMVRALGKVIWIQND
	LFSKWCVRDGEEFLKDLQDENVKTGACPMAMSAGDSEKPAVCPMTGLTKTVEKLTVVE
	>Ccacaofunesta_C1593_02713-RA protein AED:0.05 eAED:0.05 QI:0|-1|0|1|-1|1|1|0|102
	MADVATNGPTLSHLKAGDASYPNGSTNGSTNGTGNNPQSNSGPVAASNSKNSSIADQSST
	TNNATDATGYLDADNAASSSDTAAAKKRKKEALKPIITSDAG
	>Ccacaofunesta_C1593_02714-RA protein AED:0.29 eAED:0.30 QI:0|0.5|0.66|1|0|0.33|3|0|230
	MCDILSKDLSDALSLDKSTPSDKRKAEELFSSEIISVKIADLGNACWVNHHFTNDIQTRQ
	YRSPEVILGGKWGASTDVWSMAAMVFELITGDYLFDPQSGTKYGKDDDHIAQIIELLGPF
	PRSLCMSGKWSLEIFNRKGELRNIHRLRHWALPDVLREKYQLQESEANEISSFLIPMLEL
	IPERRANAGGMAGHRWLEDTLDMKGIKIEGLEVGSQGEKIEGWACETRKR
	>Ccacaofunesta_C1593_02716-RA protein AED:0.21 eAED:0.21 QI:0|-1|0|1|-1|1|1|0|435
	MMDRRTFEGPMDWEYHGTGPLDASSPFTKHVTNSNNNLDNNSATTAQSQPRMFSSSTSCS
	AIARHIALYHMMLPLFMFHEANIRLAFGTPSRPTPAVFASNPFASANASSKLPSTPSKPL
	VALSSNNPFTPKLQPHAAPPFRNPAFTTPRRPFNESMYSEPESSPAMTEKTSDIEMETPE
	GDRTDDSFATITPTKIDKRHRYVKSSRRPGRGEIPRAHREFSSMEVIRRRTRQVLDRDMG
	GSRYRLGHYTDASDYETEDDGRPMSSSSSSSIPQRRRDRPKTKSWMGGMLKAMEEHPNAP
	ENFYKWIQVGFNMAIFSGVMVFCWQIIGAIKSDLDKANAAARANSINEVQECTTNYLENR
	CGQAGGPVPYLRDRCAEWDVCMQRDVDAVMSIRVVIREIAEIVNEFSGTMQFRSWVRSNL
	LALPATGILAYARAA
	>Ccacaofunesta_C1593_02717-RA protein AED:0.00 eAED:0.00 QI:0|1|1|1|0|0|2|0|499
	MNSAEKVNGGSEKTPSLRSVHSIEEARGTEFDGAYVIDPKAERALVWKFDLRLLPVLAVM
	YLFNSLDKSNLGNAKTNGLERDLHLRGTQYNTILSVFFVPYVLTAPFLGIAGKKYGPHIV
	LPCMMFCFGTFTLLVLTAHNFAGIMALRWFLGMAESAFFPLVIYYQTLFYRRGELARRLA
	IFYAAQSIASAFGGLLAYGVFHIKGGALAPWRYLFAIEGSGTILVSLFTMWYLPKSSSEA
	SFLNEEEKKLAYHRMAIDSSSKVNQPFDLKDALKIFRQPTSYIILAIQVCLGVPLQSVNL
	FLPQIVARLGYGAAKTNLYTVAPNVTGAAMLLILAFASDYHRVRFPYVAAGFMFTFIGMV
	IYAAIDVEHKIHVAYFASFMMTWGTSAPSVLLDVLYNNNIANENRRMLLTSVSVPVANLM
	GVVSSNIFLNKDAPKYIPALATTACFGGLGMVLTLGFGFYMIWDNRRRDSIQGVKVNPIT
	IPTEKLKDGPDSIDYRWCL
	>Ccacaofunesta_C1593_02718-RA protein AED:0.00 eAED:0.00 QI:4|1|1|1|0|0|2|0|388
	MASSHRATPHSPMQSNTSSSWLGMYDSYIEKNAGNVSQIESALRSLTYIIPGRFRDAEIA
	SESLHSGIQLLSMYHDSLLSRAITHLPGPRSVPSLHTRYTRHWATRSSFYRRIATLLQMA
	SYVQLLCEMAAKRRGGERLRWRVVVGLEAVKAFCRLLLLRITRSRSLVTPTLPERPTVPQ
	GAFDDDDNGAALRELMGEETLEDLLGTSNSSAPSDTKDKEWHMPRTGMVMPPLPDANDIS
	SYLVGRVLSADDIKPATSLLSQLRGTGHAAEIMHILAPLVYAVLTAHIARTKPKSKWAQW
	SPWISGVVLEYGARQLRNRSLGTPQLERDEWTKRGWAMGFWAMRGAFYDDVTKAFVDGVK
	KRTPSLVSGILADYEYLWENYYFSTSTL
	>Ccacaofunesta_C1593_02719-RA protein AED:0.00 eAED:0.00 QI:0|1|1|1|0|0|2|0|640
	MDTNMTDTPADVLVEARRNLQALIDSGISKEALLALLSDSPANAAQQSQQRRPSSQMQRS
	QTTPIEEEIPIMISMAQSQQSRPQSQISRTQSQPDIRLAASPMQQPMQMLPQAQQQSIDG
	QAVPMPMFAPPPIPFARRGHHPRISISSTSSGSSGHASIWSQASSLSTASSTGSTYGAPA
	SGASGSTGSSACSSNSGGSSPAAAAAWSNNRQNFYWCTSCDTRFKRKYDWKRHEEEFHER
	WKKYPCPEPGCNRSFWGANTFNQHHKSSHGCRTCPHSEKVVKYLRKRKYWACGFCSALHP
	SRERHVEHVARHFEAGKSKTDWMHSRVIYGLLHQPLIHEAWKELVMSKHGESAPSFSWNP
	TKTGRAQGFMENECPGQLQDLLEFFSGPISEAKSIVQIAYDLSDIVFAAAAAAAAAAASS
	LALESPSRAPNMSYPTPPESSLSPISPGHSMIPQHSPQEQKMEPIQMQQQQQQLRQFQMQ
	MQQQNRHGAQMMMGTEPTSPTSFPGYHHQSMMQPGMFAQVNSPHSTSPQTSMPPQIPMKT
	SSSSLRRTSMERDLPPPPPSETQAPMGYEFMPTVILDDWSSFSSTVVDEPMHAQAQAQAQ
	AHAQAQAQAQAQAHSQMQAQAQHHPLQTDWPMMQFYAPSQ
	>Ccacaofunesta_C1593_02724-RA protein AED:0.46 eAED:0.47 QI:0|0|0|0.5|1|1|2|0|109
	MFPIKIDWATSKRLTAGSLVAISPLSDNFTSKVVVAVVTKRILEGGLLPGDDEHAFTAPR
	IDVSWRCEEDTKFMLDPDQELVMIQAGSSGLYEAVRHVMEGLKRWSKTP
	>Ccacaofunesta_C1593_02725-RA protein AED:0.18 eAED:0.18 QI:0|-1|0|1|-1|1|1|0|689
	MVPPDIDFPDRNVDLSSPLPQEFSGASGLDPTQLLAFQMMLAKEISIVQGPPGTGKTFTS
	VSALKIILENLPRGDAILVTAQTNRALDQILMSCLNLGAKVARLGSRSRETEISERTVRA
	LYMNMPNKPNSFGLHAQEKKRMSTVIALQHAIEKTYPTELLTVQSLIEAGLITSEQSETS
	FSLDWSEFPGLEYLESSANPLVDWLEGRFVETSARLDIPPEVEEDTNDDLDVPDPVEDVF
	APQDQDDRKEVFIPVKFKYSVQTDKNVIESEALWRNVESAAKKHQDLYKITVPRRPWLYK
	LWLKKLAEAGRDSVWNLIKEITLLSRACNRSRQHRNAAVVRASKSNVLGCTTTGLTKFRE
	LIEHVRPRVMLIEEAAETREANIIAAPLSSVEQMILVGDHMQLAPHAEVRCLTESPYNLN
	VSLFERLVNIGIPYVMLGVQRRMTPMIRSLIDPFYKDLEDHEIVRCRTQRPLVPGMGGLE
	TFWFHHEWPERLTGLKSRINVMEAKMLVGLFRHLIQNGTPPDRITVLTFYKGQVPIIRML
	LEEDSGINALTSGPFHIFTVDGFQGEENDVILLSLVRSPLECGSWSIGFLDDFRRTVVAL
	SRARRGLYIFGNFENFLHAKKAETAWLRTLEILMEQNRQGPALELICEKHGVKTCVTHPD
	DLAHLDGGCEEKCKEVLVCGHECPKLCHS
	>Ccacaofunesta_C1593_02726-RA protein AED:0.15 eAED:0.15 QI:0|-1|0|1|-1|1|1|0|554
	MAAPHSTSINAIAVTPDLRYWMTGGADGYIRKYDGGSTINGKLPLTVAQRHPFVDSVFKA
	GVLMGYWENEEPPTSGSVLKPEEHLLSPVYSLAVHSQALWALSGLDSGCINLQTVRHDEG
	KRICSLQQHTNAVSVLTLAPDERSVLSGSWDKRILSWDLNTGKVDRSFDGNGGQIAAIEL
	RPAGGAAVPVEAAVEPPPSDTFSSNNGSRPNAGTLGGGASSGRQAPGSAVAAPNLNASAA
	SGKNNPFAPNTAAVFESQPSPGQESFFGGSDVGSLFGDDAGASTFEPERLDSFDTDLGTT
	EAHDITMTEAAEPEEQLQAQLNKETKITPDEDAAADAAPSAGMMDNSLDTSLFGQPLEQD
	HISDEPVIDSEAPTKPDETNPPKKPVETAPETKIEPVDSMALDPTESLTQEGVSSTKIKE
	EAPSQSTSTGMSIDSRPIVLSSPEPEKPSEPGQMSQSTFLSAAIDGTLRIWDRRVANHVA
	KIVPPRGTPPWCMGTSWSPDGNQIFVGRRNSTVEEYNIHKACSGWMPERSLRFPNGSGAI
	SAVRAMPNGRHLVW
	>Ccacaofunesta_C1593_02727-RA protein AED:0.50 eAED:0.50 QI:0|-1|0|1|-1|1|1|0|82
	MNSLSLYSSSHDILRLYDLHDTNEGKHSVPFLIIPGPPRAGVISHLYIDPTCRFMISTAG
	TRGWEGTSTEVLIGYEIHALQK
	>Ccacaofunesta_C1593_02729-RA protein AED:0.00 eAED:0.00 QI:0|1|1|1|0|0|4|395|233
	MLWFFVFTLAAASLSSAHIVLSYPGTRGNNLITNDSFPYGMQWMYPCGGLGTTTNRTYWP
	TTGGAVAFQPGWFQGHQLANLHINLGLGTDGPDAGPHNMSFNMIRDVQLIGPSNTPYPGT
	VCFPQVPMPANITVKAGDKATIQVVEQAQHGAALYACVDIEFAEPGDSKIARVNESNCFN
	STEFGFADVYTVTVSEAPSRSSSQASSAPAMGAAVPRNLWLAVALGSLFALLV
	>Ccacaofunesta_C1593_02731-RA protein AED:0.30 eAED:0.30 QI:0|0|0.5|1|0|0|2|9|142
	MIHSEVLDGEIKSCELASLAPSYTNATDIGGGRPVLSVAAGKFVYFWGGARAMDELKRMD
	VKFKVASVGLDVKGRKIVVETHKGHHGPIWSIAFSPDNKLYATASEDGTIKMWKNCDGFY
	GLWKGGAAAASNGANGSEKAVE
	>Ccacaofunesta_C1593_02704-RA protein AED:0.00 eAED:0.00 QI:0|1|0.5|1|0|0|2|0|444
	MASVTISELLALQLPSGWTAEKDFNAIGNLSTGTLRTIEPVGPQFLAHARRARHKRTFSE
	DDRIQAQEKAKNVEDEDDGEISEDEDPMMLQRDAKDWKSQDHYAVLGLTKYRWRANEEQI
	KRAHRKKVLRHHPDKKAAAGRVEDDNFFKCIQKATEVLLDPTKRRQFDSVDEAADVEPPT
	KKQVAKGNFYKLWSDVFKAEGRFSKIVPVPEFGNENSTKDEVDDFYNFFYSFDSWRTFEY
	LDEDVPDDNENRDQKRHTERKNANARKKRKVEDNARLRKLLDDCSAGDERIKRFRQEANA
	AKNKKRLEKEAAEKRALEEAKAAKEAAEKAAKEAEEAAKSSREANKKAKEAAKNAVKKNK
	RVLKGSVKDAQYFSEGEPSAAVIDSVLGDVDLVQSKLEAEGIAELAGKLAGLSVASEIKA
	VWQSKVQELIASGKMKEGEAKSFI
	>Ccacaofunesta_C1593_02705-RA protein AED:0.00 eAED:0.00 QI:0|-1|0|1|-1|1|1|0|271
	MVAPGPSSDINREYFAQNNERAIEDGQAGIEEYSKTDEKARELLRKLATSKPYFKSGRTA
	AYESASKGSSAHHGNSAVGAGVGGPGPVRTRDTKAAIASGALSGRKFAKFSSSLPPPGPN
	DWIPPADKNIMSLFVTGIEDDLPEFKIRDFFKAHGKIKSLVCSHMTHCAFVNYETREGAE
	AAASACQGKAVIAGCPLRVRWGVPKSVGVMDKEKRAEMLRDGRRMAPRSTNNSGNQANHS
	GNDSTKSAKQTSHVAPPPGTEESHYASLKGE
	>Ccacaofunesta_C1593_02708-RA protein AED:0.15 eAED:0.16 QI:0|0|0.5|1|1|1|2|0|260
	MDRIYLARYTVATYYDFRLDTLETRLKELQAEREKTIQKLKDATKYDSTMELLEKYGGGS
	KSNKSPEKSITSAADPKAKSGGAAAAPKRTNQPPPPTANINRVTSSGASIIRNTGASTPL
	AQIEVSEEFAPNAFGDLASTQLTIPNPVQRTASSQIPGESHWYDRILDLLLGEDEKDPKN
	RIILMCQKCRLINGQAPPGVKSLEEIGIWKCMSCGASNGKLDEGVEILDAVLKAKETAQA
	GSNISSPGVNSDRTSSSSSQ
	>Ccacaofunesta_C1593_02710-RA protein AED:0.19 eAED:0.20 QI:0|0|0|1|1|1|2|0|496
	MARTIMSVSPSIPQAEAMLQSGIKHTGVQSVPIASVFDISQNVSQTRERHGKAPPATPLV
	SPPVIHSCMAASSLSDQLSPPPVTDQSFPPYAQNPFMSPASSTVDPATDENLSSQPPLFP
	VSSPHEELHQLTSDIHACLDRVAESSYLSQSQVLSSRFGSVQFIGSNFNAMFLNSRPEYT
	RDRLVEQQRFRKARDIHQKHRQQPKNTNAASKRRASVSHTITSYSRPATWSRSGVSPGGP
	ISQDRVKKGGASCTSASTVLARSPAGPPPIGTRSTSRLTVSSNVRPAIQSPSIPLAILSD
	AITTSTESGHSAVGLKALPSTSPRSRRAITSGATRGVSGSGVFSIENFPRESGRRGAVAS
	REDKNFENLADICPPLSTLDGFKEGALKAEWKGNPINLSNDPNLSLLHPLERTLASVLRL
	DCATYITSKRRLFLSRLDCLERDKIFRKTDAQNACHIDVNKASRLYVAYDQVGWLDAHWV
	QPFFNKVDLSPVQKSA
	>Ccacaofunesta_C1593_02711-RA protein AED:0.00 eAED:0.00 QI:0|-1|0|1|-1|1|1|0|593
	MLLKRHQRDVDDQLEDSGHSEKRLKYSKDSPASAGCYERWQKLESAISLRHDGYFSVLSD
	EVVLRIMGYLTIDEVLSLSTVSRRISSIADDSQLWRSLFHQHFARPRAMRILGQLKKHKQ
	KVLLCNGLLKARGQTGDMPISSHRAHELTDWKSKYKLQYNWAKGRCHYEEMTVEKKAPRG
	PMPSPRYAQNGLIGIASSNHGLRVFSIKERLFIAETPLLDGVPTSLSLDFTLTDSHQPLV
	VVGFEKGAFAVWKLERRSESYLKLVLRHDAKEGIGNINKIDCSFPYVIANVSPDRVQIFD
	IGGAFDATRGTLDSPVARPTLVSTLRGNYNRIGSFSTRHHSASSTTISIAFSSSSVHGWC
	IGLQELHIKRQDGPDLPKVVLHSTRSFMRPAQTYANTASAIVNGSVPSPALRQQPRSLDY
	SHPYLVATLPDNTLMLFISQSTEESLTITDGVQLMGSTSAIAGAGITSRGKAVSISKYTD
	ELRVWDLEALGLLMASQAMEISKMPRSPKLNHRRISTTGVGRTRDWTALSMAENTLVRPR
	PGCKKTMPIAHAHEDSWCEWKSDRFWTGFDDEYVAVLKILEDGTEALTLYDFT
	>Ccacaofunesta_C1593_02715-RA protein AED:0.10 eAED:0.10 QI:0|0.5|0.66|1|0|0|3|0|325
	MSDIDSSTRSSGAQEAPINSHADNDDHDLLSEVDDADAEDYDPDKANIEDRPVTIDENIA
	RTLKAARRAPVEAEKKPREGRREKKRPRDEDTNMGDAPDVATRPQKARLTSENATKLPSK
	AQEDEYANLTPEERRRKELQRVLDAAGKAPKKARKKKGEMRELFSGLMKLPIDKEALLSS
	GLGKVVFFYTKSKKPEVPIKRMAEKLVGDWSRPILRRTDDYRKRHVETAEYDYQAAKLAQ
	HQESSQISLSQRPGLSSHEAERQRALALPDTSGRARLMDRPVSYTVAPVSTFSGAPRANG
	DHRPIGASGIDAFRRMASKAKRRNA
	>Ccacaofunesta_C1593_02720-RA protein AED:0.06 eAED:0.06 QI:0|0.5|0.33|0.66|1|1|3|0|327
	MPKQTLGQYGLSPTSPFADQAFAQFDSDMWHHQQQAQLQAQAQIQATAQAQVQTQAQMAH
	QSQPKFYISPKAVMPRTSSESPSLLPLDLEAASFGDSLGDPMFQSSPPIDASQMLFQQFT
	SPPTAAPVSAPTTIAGSNNFDFLGSPTFSIHTSPMSHRKTVSNASSSCSMRSSLSPPPRP
	SKVNTTANSHNQVQSQTQTRNQSGSSRRTTLPPKKTTHNMIEKRYRNNLNDKIAALRDSI
	PAMRVMVHRLENQMLAGGNNGEFVDDEDAVEHQEDLDGLEPASKVNKATILSKATEYIAH
	LEAKNKALAMENADLKTRVSSLEALWK
	>Ccacaofunesta_C1593_02721-RA protein AED:0.00 eAED:0.00 QI:0|-1|0|1|-1|1|1|0|925
	MPSPEPNFPGGLWTVVAAQRVNHPLVDSSAHTHITSYVARTVLTQTFVSTVASAAQTHYS
	FPLYDGISVISFSCDIDGKSIHGLVKEKQTARKDYESAVSQGHNAALLELSQNSDVYTIS
	VGTVSIGATVKATIEYVGELRHDAESNGLRFTIPTHIAARYGASTDGGLSHNHPSGSFKL
	TVDTELAPGSEIKCINSPSHPISVNIGSISAELGPSIRSNPSKASVLCHLASAALDKDFV
	LNITATKLGEPMALFERHPTIPDEAALMVTLTPRFSLPLERAEQPEIVFMCDRSGSMRGA
	SIEGVRSSLRVFLKSLPVGAKFNICSFGSNYSMLWPKSRSYDNESFKEASLLVQNFRADM
	GGTNMYEALDAIFRQKSPQTTLDVIVLTDGQIWAQDHLFGLIRETVQSSNGAVRVFSIGI
	GSGTSSSLIEGIARNGNGFSQAVADGEVMDRKVMRMLKGALSARIYNVSLEVMSKSDLDC
	SVSTSGCDDDEDFEIVDRVSDSLIIESGEGDKSTRQGEAGEAENVGKDKPQHRNPVLIYD
	PAADVDEPALDSLNRDNDITTAPDFPVPPIIQAPAVIPSLFSSTRVSAYLLLSGTAAQRT
	PKSIIIRASSPHGPLKQIIPITVLDQPSETIHQLAARKAAQELEDSLGWLHQAKDTAGTP
	LHAKYHDKFDDIVQRELVRLGVKYQISGKYTSFVAMERREDQSSAEIKDDLSSLLTPPTA
	MGVPQQSQLRCSPSRPDSLRTRSSARSTSFPSPFVQGDLLRYSSKSLRSIASSRTNPSES
	YTRSCVDDGPSALVGIAEPPSSFDTSPPPVLGRKRGLQLQLSEVPAPKPESAQSDLDIII
	NAAEICGSWEPDPKLMEVLGTTVDELSRKAQGVGDSRILVTAAVIGWLEKEAAGKREIWE
	LLVDKARSWLASQGYAAQELVEHFS
	>Ccacaofunesta_C1593_02722-RA protein AED:0.20 eAED:0.22 QI:0|0|0|1|1|1|2|0|369
	MIFWNTSINPGIWLTIFIVFIVTLNLCGVRLYGESEVLFASLKILLILGLIIGGIVINLG
	GAPNQEHLGFRYWRDPGPFNSYIKGGTAGRFLAWWKVMLSAAYSYGNIQIVAISGSEAQN
	PRYNIANATKKIFWRIALFYVTTVFVVTLIVPYNDPELKISTGNAAQSPFVIAFKRSGVS
	AVPSIINAVVCTSAISGSSACIYIASRTLYGLSLDGHAPRIFLRCNSQGVPYVAVGFTCL
	LLPLVYLNVNNNTSTVFSWFVNVTTLAGMIGWIVIEITYLRFLQALRTQGYTRDDLFYKG
	PLQPYLTWFSLIMISLIVIFSGWDVFVKGNFTAAGFISCYLNILIFISTFAIGTCVIYPL
	CVCVGNLLM
	>Ccacaofunesta_C1593_02723-RA protein AED:0.00 eAED:0.00 QI:0|1|1|1|0|0|2|0|701
	MSSPTEALRDKDLEYTVLPTERDWDARREEIIYLYRDREYTLNDVLKAIQQKYRWKVTPR
	MFKTRFDKWGIRKYQKHIPRRERPSKARRRPASTSVTLAIRNSSDAPDSGRGPTDFGFCS
	LPPPLSISPSSTAGSGYSASAAAAGATIAHYPYSYTPQDTLPTPPLQSSPKTGYSYVPQN
	SLAAYSQYALSSQAPAAPRSSTTSPAIYAPQHHHPTSMSMLPVSAGSIPMQVVPQHVMSP
	PNTYLPRSSAFDPIPGSYSLDYADSLSASSPLLPLTVESKPSVTTSAAASGFNFGGSISR
	HSGSKCLGGLSCSETTLRCNAELLRLVPAGIASSGIKSQVDMYQNLSHSVAFLTRLRGHI
	RKCCQDEELVVRAEAEMQSHVHHLVANIYPALCSGIVGLVKVTTSNVVLGSFLSTLETEA
	IATHGLEHPVSQLAMCLQNLFLMHPQNGFSSLIEDMSQQMGQQLFETFGRGSPVGLYHVL
	EGRCSYLVDDGVLVNMDGLLDLACRNLQSHSQSQNNEAEMFRSMIISDPVTPGTGSTTAN
	GAASQEGHWVEARAVIELIYKVARTKLDIKETDPSISSLTENVLHRCSEFQQAAAGDPHS
	KRAQTELAIVNALVPRIYLILAQNLYYRGIKSADEALRNQALQCLEDSLERSSKYQHRSK
	LFSLSLDIARRMFNACNDSQALVELQQMEGRFRPEEALGIN
	>Ccacaofunesta_C1593_02728-RA protein AED:0.15 eAED:0.15 QI:0|0|0.5|1|0|0|2|0|192
	MSAAEPAQEWTYVRRGKKSRRTVPATSQLHSERQRPQESSSLPQPPAVMLDEICKTHESL
	AQKWDVSACRKDLVKLLADRKGLATVKVARAVCLGVGSFGAVEIGWLARKRAHTQVLAFL
	DIVKSLNQSTNKKPHRIADMDAAYNKVDFPQDDNYTFSSTVVYWKTAREDDGASKSETDE
	KKKSHVPKRGCH
	>Ccacaofunesta_C1593_02730-RA protein AED:0.01 eAED:0.01 QI:62|1|1|1|0|0|4|0|767
	MAFQLSAQLIGHESDVRDAIFPSSSLILTASRDGTVRRWQRTSDSAFEAFLVSQGSEYVN
	SVTYIPPSIRYPNGLAISGGKDTIIDVRSPKATPENNAERMLIGHGHNICTLDVSPKGTY
	MISGGWDCQARVWKVEKWETEFMLQEHELSVWAVLAYDENTVITGCADKKIRIFDLRNSV
	AGDVRPASTIHTPDIVRALCRLPSGHPTGAEIACACSDGVIRLYKLDGTMISELIGHDSY
	IYSLAILPSGEIVSSGEDRTVKIWSGSSCIQTITHPAISVWSVAACAETGDIVTAASDNV
	ARVFTRSPERLADAETLREFKEAVSNSSIPQKPMGGINKEKVPGTEFLTTKMGKKDGQVQ
	VIKHDDGSLAAYTWSMMLQKWEHVGAVVDSAGSSGRKQEYNGQQYDFVFDVDIDDSKPPL
	KLPFNLSQNVFEAARKFLEDNELPITYLDNVVKFLETNTQGATIGEAADSSSSHPDPMGS
	DARYHPGDENRPSPAQKTLPQTDYIALLNGKFDNIFNKIHTVNKNLISAGNKEFALNPAE
	EQVLSELRPCIEGNTPIQATSLEIVIKVASRWNYPDVLPGLDLLRYLVRYPETALYKDSE
	TRNIIDLVISSSLNVPSGQEINVNCIVMAIRCLSNLFTSAEGVSLMTDQFTKALEFLEKV
	AGISGTAIGASNRHVQIASTTTLINLAVLGAKTEVSLDVRRRMVNILGIILKDNTDSEVL
	YRGLVALGTMVSHKTDIAQDWRPWVKSVVERCDEARVKSLGRECLNL
	>Ccacaofunesta_C1593_02732-RA protein AED:0.00 eAED:0.00 QI:0|-1|0|1|-1|1|1|0|878
	MPLDSFPPSLPPEDSPALPLPTPSPPSSPSASSELSEPPSPSLPDSVSNCYTTNPNSLYS
	QRTQLQQPQPQHRSVNNLRNSSKPTITHVISSHDLHTIASPTRLVRHSDRNQQSTRPPSH
	LTIPERAHPHPLTGIQSKYADFDQESYFCSPSPALSAEYHRQIDPDLRTASTSPASLDAE
	QPSETSPFDNSYAILERIPSSSTWSGNQSRLQEHHHPFEPPDNVTSLSLSGRSSPFGRRL
	SPTSDSGRAYQSQSIRSSTGSSTTSYITASNQNIQMPANGLMSGAPASASVSNRNSQISS
	SSTPTYDNSSSHSSPNPDYSVRTTSGQPPSPVLGPEVPLHRDFDVNTPLPVIRSLGSSSR
	SPSRSASSLRDPFQDDHFQNYASSRGLDPRLGEVNPQMIADDGDDGLVYGKSGRNSLINV
	HRKSASSVSPNIKAAAAVGGAVMLNTLPGGSSPNQSGTGLAADAPTPHDSTYKVGAAAAA
	VGFSPDGLAEKGHSALSIKNSNKRRKLCIIITLGVLLLAAIIGGTLGGYLGNRNKKGSSS
	DSDNGQSASQDTETNGVLTKDSAEIKKLLNNANLHKVFPGMDYTPLNTQYPDCLHNPPSQ
	NNITRDIAVLSQLTNVIRLYGTDCNQTEMVLEAMKNLDVSSSMSLWMGVWQDSNTTTNSR
	QLSQMWDVLDNYGTTPFRGLVVANEILFREEMTETELGNLMAEVRTNLTGRGFDALPVCT
	SDLGDKWSSSLADKSDVIMSNIHPFFGGVPYAEAANWTWSFFNNKNADFFKADAADNIIS
	EIGWPTSGGTNCPADVTDCGSTGSIASVDGLNALLDDWVCAAMENGTNYFWFSAFDEPWK
	VRFNEEGAEWEDQWGLMDVNRNLKEGVVIPDCGGKTVS
	>Ccacaofunesta_C1593_05024-RA protein AED:0.00 eAED:0.00 QI:0|-1|0|1|-1|1|1|0|1234
	MASPVHNDNVHLESGISDADRMRHNHAVKVEDVPDEDLPNAKLPAIDLGDSQAFPELGSG
	SGKTIAPPTWGTGATDPASVTTSATDAGPARTSAPAVTIPGRNVEQVTVHPQDILPREKL
	RRPIPDVIKDINRKSRANISMFSLPGGKIRFEATGPQDVAQQALKDLVQQIGTKTTVSVP
	IPQSVRSFIIGKQGSTIKSLEDKTGARITFPKASEIPASVAADEDADILITVEGNTVSAA
	LAKSEIMKIVRERGAKAVTKLRNVPVRFYPFIAGPRGAHAATLEKNLGINVDIPNVAATA
	FSPSGKVAASEENPISLTGDRASVLKAKTLIDQRVSDLHNLLVTYECPIERGRQQFIFSG
	RAFSLEDFYVQTNCFALPSSADDDEIVTIIGPSSAMPAGTSTFEELAMKIQCTAVDISRM
	HRDAPGGAAAHARNVTRYLRQMNVINEMEKTYNAFIDTPFSEHGALPWQLYISDPANVLT
	ARSEITNVLAAYPPSRVRTLSVDPFFHSHLRNNIASRVREDYGVRLVIPESGETQGPVVL
	VFESSDAPTIPDAHSYVRGAPQAGELGAFKAALDKATEHVSGLVSKQEVITSAAMDIPVK
	FHERLRRFIKAEQARLSEGEFPVRVSSSGTRVALRGPASSVTSMGAKIEKFLEQEIQDDL
	ERGFTLTFDFPQKFANHLIGKGGSKVREMRENFDVEIQIQDGQVELKGPKAKAEKAKAHI
	MSLARTLADETTHTLKIDPKFHRELIGAQGSTINRLQTRYKVHIFFPRVAKPPSDSSSDS
	GNSDAGKPRRQQGPDEVIIRGPKKGADEARDEIFSLFQYLKEHSFSATVVVKQKQVPSII
	GQSGAALEQLRQATGARIDIPPNRDTEDVEIVIKGTKAQVQAAEKALKEQRAIFADTVVK
	TIDVDRKHHKNLIGAGGMGIRDLVQAAGGSVERRDLARAIQFPKQETDGNTIKLEGRTDV
	VQKLIDSITAKVAEWDSQVSEMIDVPIDQHRSLIGRGGDVKRGIETKFSVSLDIPRQGEN
	NSNVKVTGRPENVEAAKEHIATLVKEQEGETIQIPRNMHHSISNNGQIFRRLRNDFNVRV
	DHAGQTIPAKPEAIRSTGGALPLITDDADAAVDAYSWSTVQTAESTETGEIPWILRGSPE
	NIEKAKKAIQTALAQSKNSDTTAFLTLPDTKSYRFIIGSGGSKVKSIRNQSGCKINVPQS
	NAAEQAIEIIGSPDGVVMARELMLEAVKEGLNKF
	>Ccacaofunesta_C1593_05028-RA protein AED:0.19 eAED:0.29 QI:0|-1|0|1|-1|1|1|0|521
	MELDFERIIRLFEGLNLNYKPFIAQKGQGTVHRGSTASPFTTGPNTHAVAPYRSVHSASP
	APVSNAFRSQGLDFGISDQTFSPHSQSFCKEPPTSSSRYDFAEGRDFPGRSSPFNREFHQ
	RPACFASDIEVHSQPLLSSQDCFPGRYGGVEAHTMSDNVSAGLSRQDSRALMPPPRFINS
	SKFTTSRVQSPTALAAGPEQPFSLSQVSDNGLDNMDLTSSPARSVQTVRVGGSIDDFLPP
	PRTLPFSTASQKAPSETTVVDILGNTNGSDSESDSENTQSDKTETASPGKTNTASSSPSK
	KASDSKVGAEKKPARVQPSRKKATPAVATVTGSSRKRKTEEKAEEEKANSKSPKKKAKTN
	PKIALPAKVKATDATATKTSPNKKNKKEPQNDTTPQKKGPIRGAITKKTTIKSASPKTQK
	SPRATLAEKGREKDHVGVEGNASKPTAMQSGDEKEATKPTLDGEIGTELSSAQTRLVDNT
	RASHSSKLFTKALTGLLISPSHMLAAIERDAPWLLGAQNLS
	>Ccacaofunesta_C1593_05031-RA protein AED:0.13 eAED:0.13 QI:0|1|0.5|1|0|0|2|0|292
	MSTQISSLATTTNSSKYNRSTSIVPQAPRSKSTYSSSLSRGHSHGHSQSDAHSANINPRK
	FVVSRARYSPSTVTRTSCMTSPRSHTRRSSTHERLRRMYRDFAVEGIVLIELDADLPQMV
	RSLCFPNVNIYLVPDRHLAEARAIAEFHGLFPSAEFSLTSKPPSHPRDLSTKVIQYTTNH
	IDTPSLEAGRLFLVPLSLAGISEDVAQPSVPLDANTENICPMLRVPLGQARIVLVKIIMR
	FMRYQRSKMRKDYAEMLYKCVVCAISSVVFPKQKLTDKQLETRARRSRLTEY
	>Ccacaofunesta_C1593_05033-RA protein AED:0.00 eAED:0.00 QI:0|1|1|1|0|0|3|0|725
	MLLGNMRGRSRAVGTLSATRGSVLSMTRLLFHSVFAAAAPVINSKLSARAVEEEGPVEGG
	DLVALYIFSAILVLAGGAFAGLTIALMGQDDVYLQVLAGDASEPQNKNAQRVYDLLKRGK
	HWVLVTLLLSNVIVNETLPVVLDRCLGGGVAAVIGSTALIVIFGEVLPQSICVRFGLQIG
	GFMAKPVLIMMWLMAPLSWPIAKLLDWILGEDHPTVYKKSGLKQLVNLHQTLGDVSNRLN
	ADEVTIISAVLDLKDKPVRDVMTPMDDVFIMSEDTILDERTMDRILSAGYSRIPIHAPGS
	PRNFVGMLLVKILITYDPEDCSRVSDFPLATLPETRPETSCLDIVNFFQEGKSHMVVVSA
	CPGEDHGAMGVVTLEDVIEELIGEEIIDESDVYIDVHKAIRRLTPAPKARINRQEPIEAA
	DFHALNTNLTAEDSIIASELTNSPRPVTATFMMRAPSSDGRPGLIPVAVKANLDEMRQQL
	KHLGPSNPATNPKDTKLASVKIKHVLGSPAMRPVISNQHAEHEHRQEEENVGNDERTPLL
	SSAVQGMPLAYTNVTSTASNIKVDVKGNSTNTYADVQPSKIEIEIPTSMHAQPPTSKSPT
	TPPAKRLSSSSAGSGSHSPELNIYRTPGGVITESIIETGGVRKIVIHTSSSGDEAASGKV
	PSGSMATASLSTGRDGSGNEGDSDNESRALLSTTDASGVNTTSGAADSITSSKKKNKKKK
	KKTNK
	>Ccacaofunesta_C1593_05035-RA protein AED:0.41 eAED:0.41 QI:0|-1|0|1|-1|1|1|0|62
	MSEAYERERQNNERLNDLSAKVSALRSVTVDIYDHARSQDVIDSSVSVVTSPRGHVTLPS
	FC
	>Ccacaofunesta_C1593_05037-RA protein AED:0.38 eAED:0.54 QI:0|0|0.5|1|0|0|2|0|128
	MASLKKTPGAAYIKMDTESAVPASAPAQSPSPFQSPSSLFNKEGISETGAHELVERNRTP
	DSRSHGISHDIVFKTYRRRWLGMFQMFLLNLAVNWGHEQNWRQLALYILPVLLLPLRTLY
	YKAAASGT
	>Ccacaofunesta_C1593_05038-RA protein AED:0.24 eAED:0.24 QI:0|0|0.5|1|1|1|2|0|270
	MWATVASIPTFFIPAKPPTPVSHTSIVERPNLSDSLRHISSSVEIWLVLIPFATYVGLFN
	NISSLLNQILEPYGISEDDAGIGGAVLIVAGLVCSAITSPIFDRHKKFLPALRCAVPIIA
	TMYIVFIWMPETRKLAGPYIVLGILGAASFSVIPVALEFLAELSYPVGSEVTSTLAWSLG
	QLLGACFIVISDALEAGDNASPPNHMKKSLIFQAVISIIVVPLPMCIGLFGRDTSNLLRR
	NRSNEIFHGQVTSDGFVPGRGSGNIQEGAV
	>Ccacaofunesta_C1593_05040-RA protein AED:0.45 eAED:0.45 QI:0|-1|0|1|-1|1|1|0|132
	MTIHNFCRTCSSLVQNLSDNVLANLAAQPSPDAAGFGGYEPSQIKIYFDQDYPTRLNDSD
	NKTVGACSFCSFLLQNVVQVKDGQVASEEVVVKIFRDAERGTFCLDFDFITHNRNPVDTY
	QIYQCALHHCEY
	>Ccacaofunesta_C1593_05041-RA protein AED:0.22 eAED:0.22 QI:0|0|0|0.5|1|1|2|0|552
	MILFVPNRLLNIRDFKSSGSLHLSLRDGVLAELADKGGWPYYATLSYSWGNSPESASAQL
	KTTREMFVEYMNNIPFEQLPDTVKDAITVCCHLDIPYLWVDALCIIQDDCKDWEQEGSQM
	ALIYKFSFATICAANTTSCHQSFLDRSRMAALESSAPTLLNIPLTPSTDPSQVQGYLSIS
	KDDENAKTLEMQYRDDINNSYWASRGWVFQEQCLSKRLIIFGAPNVYFKSPSHAVKLEGI
	NQRVQQDIKLAFTKIADTKNLAKAATQWYGIAQRYQNKGLTVASDRLPALSGLANEFAYI
	MGFAASDFVAGNWRQTFITDISWEQEQPQHNLSALIKQLEASALASQLRFPVSTDESNIV
	RTDDTKTGIIPSWSWMRDANQGGDCWWMPNVETYEPCQEGAREWDVRTATPGSNPFGAIT
	GGYIVLHGKLVSLSSCFEDDIYIKSQERHLLNLQYRRRSLAFISVKFDGLIGDYDIGSLC
	ILPLLQSPVALDLSKDLELASLECDSNNLRGLVLHRAAENGLYVRVGVFHSTSRCSLKKR
	CRDTNLETIELR
	>Ccacaofunesta_C1593_05042-RA protein AED:0.41 eAED:0.41 QI:0|0.5|0.66|0.66|0.5|0.33|3|173|124
	MDNLLDLSSDELRKIVHARARRRINRGLKRRPMGLIKKLRKAKQEAEPNEKPEPVKTHLR
	NMLVVPEMIGSVIGIYSGKEFNQVEVKPEMVGHYLGEFSISYKPVKHGRPGIGATHSSRF
	IPLK
	>Ccacaofunesta_C1593_05044-RA protein AED:0.00 eAED:0.00 QI:0|-1|0|1|-1|1|1|0|447
	MLYRPLRLNGRQSASKRLGAKLMLALVPSILANASPLHRDQAVLHHDLICHTSNPSDCYP
	RIFVPTEEFQIVHDDQQLPPGLYVRMNLATGMNEAKINHPEDDHDDESLKAVLVDEHSVL
	TVEPSEDHHDTTAADGPMVGYYNPGDNVSKKALPQADNIFTALNMLHKGDTEGNAALDAA
	LESLEDISHDVYYGELMTSDYDTVAALMCFSLDPPSAGVSPNNYPRDQAASYVLGGALQN
	NPKALKEVMAKWDRLMMHTCGVGRGPLLDKVFSQPILAPTTSLGSTPDEIRRSAHRTRTV
	VNIYSGLLQDGRFRAAFLASGGMRHFLQILIREEPELVQAQRRVGQVVLDTFLDEDMGAL
	RGQWPLAEPVEKSKASEVCRAKATETSEGCWDYHVERIMHRNRRHKDHWSKALSDALKRE
	RKHGAGHEKTLKHYEDDEGIEEIQEEL
	>Ccacaofunesta_C1593_05045-RA protein AED:0.00 eAED:0.00 QI:0|-1|0|1|-1|1|1|0|173
	MSNPATLPAAKIDDGSMMATTSSGPQVTRTSSAISTSSAAPSMNAESVAASLSSTATTIV
	GSSPAVNSGPGLSSSSIAGFFLGKKSPSSYSSASSVGSDATVTASTNDSNSRSAAAPTAV
	PIDDSRSRRLKNSIKKTVSAMGSPPTTEYDQERGQSSKRLGVSPMGCSIQSHV
	>Ccacaofunesta_C1593_05019-RA protein AED:0.47 eAED:0.47 QI:0|0|0|1|1|1|2|0|118
	MIRLASGSWDSTVKIWDATSGACLQTLTDYGRMVTPEVFSNNEQRIASEPSANKSPLLHS
	KSYTFGSDEDSSWIMENRQRVLWMPPSYRPTAFAVSHAKLGLSTASGRIIIIGFESGD
	>Ccacaofunesta_C1593_05020-RA protein AED:0.41 eAED:0.41 QI:0|-1|0|1|-1|1|1|0|287
	MQVYASALVFSPTNSIIRRIFAHEEPDWIKIKPRVEADWDACLQTLEGHSDVVTSVAFSH
	DGQRLASGSEDNTVKIWDATSGACLQTLEGHDREVTSVVFSNDGQRLASGSSDSTVKIWD
	ATSGACLQTLEGHDHWVTSVVFSNDGQRLASGSEDNTVKIWDATSGACLQTLEGHNSWVT
	SVVFSNDGQRLASGSEDNTVKIWDATSGACLQTLEGHNSWVTSVVFSNDGQRLASGSEDK
	TVKIWDATSGACLQTLDWHQGQKTAQSRSGMRLLVRVCRLLRAIIVG
	>Ccacaofunesta_C1593_05021-RA protein AED:0.31 eAED:0.31 QI:0|0|0|0.5|1|1|2|0|670
	MLLVLTGPITEALKNRQGIQYVLGRTEWYWNLAGLLLDENKSNTATVVLRDGLEKNIVEL
	FQKLLEYQIRSICLYDRNKVVTAFRDALLIDDWAGKLADIKEAERSVQGDMDQYNTQDSR
	MKMNELNDTTAALQESLGNIHAEMQSQAEDQRKRQEDDKDKKCLKHLYVTDPRTDKKNIE
	VKKGGLLKDSYKWILDHKDFQNFKKNAESRILWIKGDPGKGKTMLLCGIIDELKSDQSIS
	PYYFFCQATGGSRLSTATSVLRGLIYHLAQLNPQLIEYVRKKYDCTGKQLFENEGAWHDI
	SEIATAMFKYSSLKNAVLIVDALDECVVDQELLLDFIKSSGAKWIVSSRNRPEIEQGLND
	ATQRVKIHLEINEDSVSTAVDFFIKYKVNQLVQKKRYSGEVKEAVLEYLQSNSHGTFLWV
	ALVCQELSNPKTRRWETLDKLKSFPPGLDALYGQMLKEISESSHAQLYKEVIAKVLVVYR
	PITLEELGALVKALQDFNSEDIEEVVASCGSLFTLHNNVVSFVHQSAKDYFLGEALNQVL
	PSGISHQHQVVLVRSLELLHQTLKRDIYNLQAPGCLINEISAPDPDPLAAIKYSCIFWVD
	HLRDSPPDVIARESDMILAFFKEKYLQWLEALSLMRSIYTGVQTIRRLGTCLVSGPVRRE
	YILKGAIFNN
	>Ccacaofunesta_C1593_05022-RA protein AED:0.04 eAED:0.04 QI:0|0|0.5|0.5|1|1|2|0|840
	MSFITTLAAGSIVAGIYLTIFLILRKSQRRWYEPRTYLGNLRSFERTPPLPSGLFGWLGA
	FWKMPDAYVLRQQSLDSFLFLRFLKVCTGICFVGILLTWPILFPINATGGGTQKQLDVLS
	MSNIDTSTESNRYRYLAPALIAWVFYGFVMYVILRECVYYINLRQAYLLSPQNSSRISAR
	TVLFTAVPKDYCDETKLRRIFGDAVKHVWIVRETKELDKIVEERNEVAFTLEKAEVKLLK
	MTNKARIKAAGKNRKDSTDGEKPLAPDTTVAAASPDLAEQLVPRKKWPRHLTGKLGISGS
	RVDSIPWCREQLAKLIPKVEAAQEAYKNAATDPVGAAFVEFHSLADAEAAAQSVIHHHAL
	AMTPAVIGVRPEDVIWGNLGMPWWQRIGRRYIVGGILTAMIIFWAIPVAFVSSFSQITYL
	MNRYSWLSFLDSVPSVVMGFITGLLPSVALAILMSLVPVIIRLLAKFSGEPTQSRIELFT
	QNVYFAFQVVQVFLVVTISGSAWSLLGELADNPSSLLTIVSESLPRASNFYINYFIVQGL
	AIASTTLAQASGLVVFWILYRFLSGSPRAAYQKWTSLTTLSYGQLLPVYTNIAIISISYS
	VIAPLILFWAFTGIGLFYFAYRYNVLFVANASLDTGGLIYPRALKHLFVGIYLAEICIIG
	MCAVSRAYTALGVVVALLVFSVLFQITVMAAIEPLLHSLPQTLQAEESHAFMNGHDAENA
	ETPAEGTSSLKRSNPVVRFLMPWKYDNYEYFKSLVAPHLFPMQNYTEETEANSYFPPSVN
	DKAPLLWIPQDAAGISKQEIAATEGIIAMTDEGASLNEKGHIVWDNETARPPIWEEKIFY
	>Ccacaofunesta_C1593_05023-RA protein AED:0.00 eAED:0.00 QI:173|1|1|1|0|0|3|0|1129
	MSTIKAIESSTVHKIQSGQVIVDLCSVAKELIENSIDAGATSIDVRFKNQGLDSIEVQDN
	GSGISPENYAGVGLKHHTSKLSTYEDISNLNTFGFRGEALSSCCALSKVSIVTCRAEDAP
	KGAKLRFKQSGVLEDTSMVAAQKGTTVVVQDLFYNLPVRRKELERNIKREWNKLISLLNQ
	YACIQTGLKFTVSQQPNKGKKIIMFSTKGNANTRDNIINVFGAKTMAALVPLDLSLELRP
	TVSGLATGTASQNSPNIVKVKGHVSRPAHGEGRQTPDRQMFYINGRPCGLPQFAKVFNEV
	YRSYNSSQSPFILADVQLDTHLYDVNVSPDKRTILLHDQGPLLERLKETLIELFANQDYT
	VPVAQLWSSKKGAVSSATSARQESSATPSRQPFLRTQASVSSQAGSDETPSRRPSALRSQ
	QKRSAHNSSDEDDENEDKDEEDLSQQAYAKHLTPASSNDILSSLPAFVAAAQRQTQSSPS
	QKVLERLQQKAMAQNKAQESGVKFTTATSILKEQKLEELENQKEADESESDLEDVIHDPS
	VPRPVRDFHAQLARQARKGQDNQQSTKSHSRQDDEDSHDDDELFVRQEESRNDDPSDDSD
	DNNKVITVIARKRNSKSAPLVQIGGTFKRPSDVAVISIGNNTVTRSIGHSSSKTPRSTAT
	RIQPSRSSNTPSFGGRLAEMFALQKTKQSNRDEIEGEEENDDEMEEDEEEQTETASSSML
	SRKRKTPATELDADPALDTSGDIRLLDVDMDEDDQLANDNDNTKAATTPQGESSGPVQHT
	ALAARALKGPAKKDSTVSLVQHLKISEDSLRGNLAALKTSLTAYEASRPSQSVESPNTEG
	GGLEAPGAEEKLSLTISKGDFGRMKIVGQFNLGFILAVRSAAIPDNDADDQTADGSNTKR
	QDEVFIIDQHATDEKYNFERLQATTVVQSQRLVNPKTLDLTALEEEIVLENSAALEANGF
	DVSVDVSGESAVGSRCQLLALPLSRETTFTLADLEELISLLGDHEASALPASLSLGSSGS
	SKKSTVKSALPLSAAMAASIPRPTKVRKMFAMRACRSSVMIGKALTQGQMENLVRHMGEL
	DKPWNCPHGRPTMRHLCSLGFWEEEGWKEAQGANWIGAEEEYSWREYLG
	>Ccacaofunesta_C1593_05025-RA protein AED:0.26 eAED:0.26 QI:0|0.33|0.25|1|0|0.25|4|77|158
	MPGGLGHFGIQFAKALGADTYALSHSAKKKDDALAMGAKDVIVTSADDWDVPHRRSFDLI
	ISTANVHCKFISIGLPDGDGWKLKPQDLMTNGAFIGSSHLGSRKEMQEMLQLAVDKGVKT
	WVETMPVSAENVGKALAKLSDGKVRYRTTLVDYDKQFK
	>Ccacaofunesta_C1593_05026-RA protein AED:0.01 eAED:0.01 QI:0|0.5|0.66|1|0|0|3|0|362
	MASRIASSNLARFATRMVRPAQNNSASLGARAFSTGKISSLKVTGAKNEIVREKEVPVSV
	YASDGKGSNSASSDHFTIPVKATGAPTGTPAPPVADDNVAPLTQAQYDSLPKTMKSMSLM
	GKVVIVTGMARACAEAGARSIILFDANQELGDQAAEELHSKTGLPVTFFKVDVRDGAAIN
	AAVDSVVQNFGAPDVLVNSAGIADSNIKAETYDPAMFRRLIDINLNGSFLMSQSVGRAMM
	AAGKPGSIVLVASMSGSIVNYPQEQCCYNASKAGVVQLGRSLAAEWAKHDIRVNCISPGY
	MDTALNNVPALDAQKKIWKSLTPQARLGAVDDLNGLCVFLASDSSAFMTGSNVLIDGGYT
	CY
	>Ccacaofunesta_C1593_05027-RA protein AED:0.00 eAED:0.00 QI:0|1|1|1|0|0|3|55|996
	MTSTGEIELHRIDRTSEYIEFIEKVRSYHNERGTNFDSEPRVGNIHLDLFKVFKHVVANG
	GYDKISDEKLAWRRIANELGIISSNEASTAFALKEKFYKNLAAYEIKFVHNQEPPPKDIL
	EDVTAKGAGLLTRTRENYRGYKRESTMGFEPAVDLNSPARASAASNTPLSARASRGLRET
	PAQRVIFQPDTGPSRQSRTAPRQHAPMGHGTPTPGNHHLHQNHGHQQMHQNLGHPHPMHG
	HPSVAQPHMIPQQPRIPRNYGVYNEKLDLVDAPTEPYDPKITLTINVKPVDTPGNNHAEF
	VRRRQADRLSAAGGPRPPFQPGRGYEGPNIYLRCLYALRSGLKEEQTYALNHLVKISYER
	GDKYKFESFPGLVEGLVQKALEVGSYFYNVNWKINWVSGPANTDIGALDGLQNCPDILDR
	IAKLAPKDVQDEIQPAEFSDGLTLSNEALLTLRNMVTLPENAHYLSEFAPARDLLCVILN
	LPNLESTVELKHAALDIAEQITPFLILPSTDPLYISLLSQMTSNDRGVILSSLRALGRIS
	MNLEAANTLENVPVEVLERIYQYVLLGDEELIDAGLDFLYQYTAVVSNVEKLVRGDFTIQ
	LITYLVLLLSHGAKHFTNEFVIEAEKTLPAPLEIATLPGDLLDKFMAIEEPERVHRWIQC
	CFEEDAQSHITQLSAWQAYQDAFVSRLKARDLTMITPADFIRNCTTAYKNAMPQVVENNN
	VQKFIIKGIRPRVNPVNLDGQPCKACRWAVVNPETKTKSKCSKYRLGSRDMLNHILIDHL
	QEKAQENGKLANRIAKFTCQWTGCKRNKEEREMSLLEFANHIRTHTSSLWTAPIVAPTEK
	SDSPTPVPYNHGSVPPRESATPSASNTPKPPTPAQLPASNVSGKKNPSDSNNSAAKKQKD
	WIIPRKTVKVVNVETAMTRDEQNPNAPLQTGGIPLSAVLVLRNIARNMRDNADVEGKEQS
	RKSLLFSGSLNDLFRIMAENRALAFHVSTLIHAITE
	>Ccacaofunesta_C1593_05029-RA protein AED:0.25 eAED:0.25 QI:0|-1|0|1|-1|1|1|0|155
	MPSRKFQEGHRITRSKTSTNTNTAITLTVEISAVPSIFHWLRALPSKAKDFVDPSTMQMP
	LDPLGARDFSGSNSSSSTERPLSPLYSHKPFLDRIAPYLNPSRRQRLQRYRRVSAKSRTE
	SRKTSHPPTQPINAAEKYKAPQKKESLVKDPLFLR
	>Ccacaofunesta_C1593_05030-RA protein AED:0.32 eAED:0.32 QI:0|0|0.5|0.5|1|1|2|0|121
	MHEQFRILREKGTERPGTGEYDSHHPSTGVYTCAGCSAPLYRASHKFKSGCGWPAYFDSI
	PGAVVRHEDRSLGMTRTEIMCSNCGGHLGHVFKGEGYPTPTNERHCVNSVSLRFTEDEKK
	V
	>Ccacaofunesta_C1593_05032-RA protein AED:0.26 eAED:0.29 QI:23|0|0.33|1|0|0.33|3|28|207
	MKVVKTLKFPDAKFDLYFLGYDNPGSLSYGNNTFDREGLIELTHNYGTENDAEYKLNNGN
	AEPHRGFGHDAEKSLKWYQEILGMTLLRTHESPKSGFNLYFLGYTDTQPLATDGSTHGRE
	GILELTWNYGTEKDDAFSYHNGNDQPQGFGITVDDIEAACERFESNNCKWKKRLTDGRMN
	NVAFLLDPDNYWVEVLQNERYSGKSNF
	>Ccacaofunesta_C1593_05034-RA protein AED:0.14 eAED:0.15 QI:0|0|0|1|1|1|3|0|349
	MVQKGLAILTVIKAGFLGSARFGSGLVVARLPNGSWSAPSAIATAGAGFGGQVGFEITDF
	VFILNDSSAVRTFAQAGSLTLGGNVSIAAGPIGRNAEAAGAASLKGVAGVFAYSKTKGLF
	AGVSLEGSAIIERSDANEKLYGQRLTAMQLLSGAVPPPPQAAPLMNMLSSRIFAGAGGDS
	TMYNENPNYDYRNNSDNFSQSGGFNRPSRSSTWQDPIYDRPNFSQSQQKQQTGVGANSGN
	LTRSSTVSSTRDASINPFPRTNTGSTLGSSAAAAAARKPAPPKPNLSAKSALMKKNEAVA
	MFSFEADQPGDLGFKKGDVITVLKKTDSDNDWWWVLLLFSIFFLFPFCS
	>Ccacaofunesta_C1593_05036-RA protein AED:0.00 eAED:0.00 QI:30|1|1|1|0|0|2|0|570
	MSRRSQNPAAERIAQNQQTIKSLLKLECNKVCADCKRNKHPRWASWNIGIFICIRCSGIH
	RSMGTHISRVKSVDLDSWTDEQVASVLAWGNARANKYWETKLAAGHVPSENKIENFIRTK
	YELKRWAMDGPRPDPASLDVDGDEDIPLSLVKEKHNIERKESIRKASVGQSSAPAARKAA
	PPPPQVDLIGGESPSPIPPAAVPAKATAKTSAAKPSGGRDSLLGLDFFGDATSTPSRPSS
	TSNTGSGGAQSRPDLKQSILSLYASAPRTQPAAAAQPAAATAAGGFGGMGSPAHQSQASF
	GGLNDAFGGLNFGGASAPTTAAAPIPPPKPVDPFASFGLGSSKSPAQASSNSAFSNLGGG
	SFFDAKPAATAPSHTAKQPSFSGFGDFASPAAASSSKPAQPSAMGDLFDLSTPSPAATSA
	VSQPMSSASAFNLTSSASKSPAAAPATTTSFNIGGTNSALSGSDVWGNNAWGSESKTETA
	KPAATPSGSAAPATNDFGWGSAASSSFASTSIVPGATGGFAPTPKVAADEEFGGWASNNT
	PTTSTTMSGGNKGFGASAGGDSDLFSNVWQ
	>Ccacaofunesta_C1593_05039-RA protein AED:0.21 eAED:0.21 QI:0|0|0.5|1|1|1|2|0|271
	MRIIDEPKLGTVFCSNVFGHYAFGHQLVPLLSRGNSGETPGRIIWTSSIEPQAESLSFDD
	IQGVASPAPYESSKRLTDLLAITHTLPSVSPMADSYFTDDRADSNMHQKAKPTMYVTHPG
	VVASPLFPLASWMFHLYRLTMYLCRIFGSPWHPVEAYAGATAAVWLVLISQKSLDQVQAQ
	QTKWGTAASPTGKTYVKPTEVDGWGWNSKSLTAEEVRKEIAEPNLMRMAVGRHPQATDAT
	KESRMKIEEEGARIWREMEDLRVKWEAILDL
	>Ccacaofunesta_C1593_05043-RA protein AED:0.00 eAED:0.00 QI:0|1|1|1|0|0|3|0|175
	MLAVRQRAVRLALRARPVRSQQRHSSSHGHEHAHHEHAAPVNESFGPGFYMLAAALPAGI
	TLYQLSQPDSNGTQPAITRYLQQYMALGDLWEERNKGHVAAVEEAARDRLLFFHQPRPHH
	YEVREIESLFAGSQRCVPPSMNVNLDKVTEHYRNLHHEDEARKARALASKAAASA
	>Ccacaofunesta_C1593_05046-RA protein AED:0.22 eAED:0.22 QI:0|1|0.75|1|0.33|0.25|4|0|308
	MEPATEYNKYHDVRLIFGCHIENMHCITVASMLNNLSEHVDLKDGVMYLRALVDLVNQTA
	SLLYRLGEYVWTYRVHRGPQILPYLQIFLPSLRKTLVDIGDFYRDSRYTKSKRWRCMYHH
	MTEDVHMSLPRRFELYNNFLGALSEFLLQHISLELSRLESLKECILTLRKGQKIDPPLEP
	MDELAGPGIAQRWGGDLHWAEKIFTMSLHSRTPLKGPMTEFNAGRLILTAHIENNSKQLP
	VFTCRNYKNGQAISSVRSLHDVNVQRHGKDIRHGLTQPLNSLCVRYFSRSRRRLDTWMIL
	TFDNWEGE
	>Ccacaofunesta_C1593_05047-RA protein AED:0.15 eAED:0.15 QI:0|0|0|1|0|0|2|0|133
	MPKASTAKRGTKVEKTRRKKDPNAPKRGLSAYMFFANEQRDNVREENPGISFGQVGKLLG
	ERWKALNEKQRTPYELLLRRILLKHLAMEDKAKIAASLASSLPSLSMHHIMDFWQKQHVS
	SDHILDNAWHMGR
	>Ccacaofunesta_C1593_05050-RA protein AED:0.01 eAED:0.01 QI:0|0|0|1|1|1|2|0|1392
	MGIDDFKSWVSHATSIPTSNLVALTRTGRSAKTQSLHLETEFFIYDTRVSSSKTPNISPL
	ISQAPQPDAFEVFEPPNSIHDIKSIASWKELYRKRQEWALKITADCERLDSLAFDRFREI
	DVTVQCIDVALMNLDISIKPLQSRYEELKKWSPGALKENEMLATEREKHLKIARSVPTLP
	EMVSFMTGKQIQQNAKTTLEDLLEPEISRRVGRSAMKALERLKSYIEAVDNDALNMIDRF
	RELSGSFESLLSRSILTRSDESRGILEAVQSISKKIDTDYQTILPLSGSPKDLAQISRTA
	LTHTDKLLPTLAKRTTELSDLLLYVTENRNAIAIECGVFMRTITEVVSLLQRLKNSMARL
	GETEDDMATFDYLRLIHQLPYMYSSFIAEAVRRREWKEKITTDSANLANTMAMFQDEETK
	RRRKWAKMVGSTYRVDKVDSPAMGMEVNLQGGQENWPELTKRDLEAFITVFGDNGGDLAI
	LEDIQKLLGDLNAPTRQQVKRIKAFKNGSLHETSMGFSGLLIRGDEDLIRSLQDDKVRLE
	SKAMTAESRIKRLEDLLHRQNQARSQPFSSLDLYNKGSPRLESRRLSTTEHADSALVAQL
	EQLKEELASEREKTELQQKTIAALNNETEVLRKQSEDSNSTKKDLFDNLEALKREFNEER
	RSLLSEANMLREKLEETEDYMENFGMSRENEKATYDERVHSLSDDLEKERKGRHDEKLKY
	DGQIEYLRTETRLQRETMDTMQKQIQTLQEENKGFAKKLSAETSTTELQNRVLDDLYREL
	LPGAELPTDRCDLTDNLLSKASEIIGRVKTIENDISVLQSELDQTQSTNKQLRASVAESS
	KKLGDMEAASDQLRESLAEEKAKSEATEAELEQGRKEIRELRVRISDGETGSESLQRKLE
	EDEKKSRLLKEELARRQSQVGRLEEELRCLREKFSVSQAKYDSLDSLFQIRTEKAKDLTK
	RIYTQNDRLVRLLERLGFVVTREGATMSVQRIPRSERSTAQLVNPNESLATPSLVRQASA
	MTTRSGLEGEDLDQIYWMNNSDANVESEKYSAFINSLGGFDMETFTETVYRRLKDMEHLA
	RKFQRDARAYRDKAHVMQKEAHEKIAFKNFKEGDLALFLPTRNQTSGAWAAFNVGFPHYF
	LREQDSHRLRTREWIVARITRVQERVVDLSRSLQNANGDADSVTTNEENDNPFQLSDGLH
	WYLIDAHEDKPGAPSTPGLGKSTVAGSKVSAVADLHIHTTKSSKDKRRSINNGIEGVSKT
	LSRNLESRRSSNSSRKAFPLIGSGSGSAGGGTGLLKGSALASETNSIKDVTSPGVMSPRV
	LSPVVATASTSGAIATATNNDEAGSSGMAGAARRSENTALGSSPSALVDGAAASSRRGHR
	GVRDVIDSLMGP
	>Ccacaofunesta_C1593_05051-RA protein AED:0.04 eAED:0.04 QI:0|0.5|0.33|1|0|0.33|3|0|643
	MGTLGSLPDTMNFDYAMLPPSAGSIDTAMTGSEHAQSLISPANPAAMAQSQMDPMTTSTH
	GHSSIPAQMMPSGPNDAQHQQRQQQQQQQQQQQQQQQQQQQQIQHPQAMASYFSPHQVPP
	TPQSLELAAGNGNHYYCSTDIQPSVFDSRFSQLKDQPQDSDFTPLVSPAVTPLESQFSVD
	VAFSVAANYFSPLTSPALHAQNDSSIFTDIRHLGTSSNSPVDRADDWNAPEPSSKKLRKA
	STKAPTKAPRPKTNVRQSPIVKPQRRRINVTSAAATNPSIAAQVLDEAEEGTNAKLVRSQ
	IEEPEENASVSPEALSDMPPPPLPPLPRAKSGSASPFIQPQNPKSDPNRSLSNGRPAPAT
	PASLMKLPASKASRTPTMVPESITSNGPVDAFRLPDSASFHNNASASDVDTHMHNNNVID
	NTARQPAVSQPSSPMFTKPQSTAITSQSPQMLPANPGTMPNPRKTPLLAVRGSKRPNSVQ
	ASPALLPKISPHIKPLLPNGAEDAASRLLTTKSNYQNILEGNNVPGVTYPSELSTNLTSK
	RTSHKIAEQGRRNRINSALQEIATLLPAPPPKEDSGDGDPKDAGKLPAATPSSKASTVEM
	AIEYIKQLKEEVAAANRRAAEAERRLRKSGIENGDSDVVEKTD
	>Ccacaofunesta_C1593_05053-RA protein AED:0.11 eAED:0.11 QI:0|1|1|1|0|0|2|0|537
	MSASASHHVDQAVAIIPGRANAACLLACYMVLIQNWHPHLALGPFAQIEPPLMPFRDAGY
	SQADYALTVQDVVYGVWKAKESRCIDLHRFDPDLYEMFERVENGDFNWITPDFLAFASPQ
	SSPAVRFPEGSRLYEALPRSLEEIFVHPNLDEPFQNVLAHFSTNNIGLVVRLNSHLYSPS
	YFEALGIQHIDMVFSDGTCPPLRIVRRFIRMAHEMITVKKKAIAVHCKAGLGRTGCLIGA
	YLIYRYGFTANEVIAFMRFMRPGMVVGPQQHWLHLNQGTFREWRIEERIEAKLRREIGMS
	QSAAVPSTPIRSVPKTSRHQTAQTPPPNRSPSSRTPLSEVDDRSNVAAQDDYLPAPTPGQ
	PRKTARIGDRHNPHQRHGNSQTNEKEAALQNAAEAASSVKQARPAAESDEEAHLRMKSHR
	KSSNQPSPSHATRSSTEQTRTRPASTRIANAAAANGAQTASAYKGIDNDASHDTENINSR
	PLAKVRSSKRTTGSDSALRSKEGSGVRKTSGRVGSIGNVATSATAAATARKVSATGA
	>Ccacaofunesta_C1593_05056-RA protein AED:0.02 eAED:0.02 QI:137|0.66|1|1|0|0.25|4|8|389
	MSLATLHYDSSFATMSNRQSGYAPWSQMPPSNDASHSHMMNHHIPQGHGSHHPQQQQQQQ
	PPSGPPHTTSDSSITPPPTTSRSVTSSPPRAGMTPEQRELKRQQNQVRRDSKTTSRIRRA
	NSNPYGNDMPGGPPSAGLGSVYSGSPAGAPATGSMPMMGENSGAPMQSPSYLHPYSPPLA
	EGQSHYQYQSPHIRGRHPPPSNIPMDPNAGMMYGAVPSMMSPSMPQPSPHGHSHTHSGHV
	HPHGAHPHPVAPPPHMGAAEANNNNHVRVVQTRPKPQCWEHGCNGRQFSTFSNLLRHQRE
	KSGQAAKATCPNCGAEFTRTTARNGHLLHDKCKKRSPNPPVPNGSTASSTNQPAGQPAQT
	QAQAQGQQPPSQQQPPSQGQQPQQQQPQQ
	>Ccacaofunesta_C1593_05057-RA protein AED:0.00 eAED:0.00 QI:0|-1|0|1|-1|1|1|0|837
	MSQAWALQRHVIFNSVFPSDALRANETVLPLRTSPRKQSGSVVHGDSVAADQRRWSVAWH
	HVTDLLKLPDGLANRNDIPSGDDFDAALCIILNPEREVPHATKKDDLIAWYTKQMYHHYT
	QSVKPALGLDLGQRDDEACFLNAINMLETAAQLYLLRAEPIFKGMDEIRAHEARMRFLRE
	IHGLIASSQTEYFREVMVSLLKCHTHAVLLGEDNTRLDDRARFLALVDSLQSIGLTDRRF
	EVTFAEAMNEALKAHIEMAYNNIFTQQLDVGHVFSANNTAWNNRKVMVSQNISTLYSWIE
	DTFSSLAVEVMGKLGRPITPSHVAAWKENALCILANLRSSQLYDIVLHWPDSRGGLLDLK
	SCVTTTSQRSHLTSVFSRNLERQLLHPGSSTLHILQVYISIIRTFHALDSSKVLLDRVVP
	SLQLYLCQRADAIRIVVMGMLSNPQDVGTEAGKGKLAELAAILNSTSQAKRPALDDEDQD
	WDDMDWNPAPIDAAANFKRPRSEDIIGTLISALGSQEMFIKEFHVIVAERLLSVSSDLQQ
	EVKVLNLLKRRYGDTALQHCDVMLRDIIESKKLDDLVTGAVKGTDLSRDRCTLPQCSAKI
	LSRLYWPNIEREHFLIPECVGQAQRQYSENYRHIKSSRKLTWLDHMGTATVELELESGTV
	AVECKTYVATVIYAFGDESQDSDRAEDKRPIKLTVDDLEIKLQMDTDYIEEALAFWVKHK
	VLRQVSGGAYVVTEREEGSTGGGQTVGSTAEDGGISDGSKKPSSAHGEKGPIYWQFIVGM
	LTNSPTAMPLPRMTMMMRMLIPGGFAWTDEQFQEFMAEKVEAGEAELVGGKYRLVKK
	>Ccacaofunesta_C1593_05058-RA protein AED:0.34 eAED:0.41 QI:0|0|0|1|1|1|2|0|439
	MYRTPYTPSPVTAATSLVGYPIQQFFSGKHPCTNQVRQLEITPTMSHHTDYLDGGHSAFS
	DMSSIRDAPSCNHSAMSLNSIHNFTGFSLTSPPYLPQQQQQQQQHHQQQQQQQQQQQQQQ
	QQQQQQQQQQQQQQQHQFQQRPNIWPTSVPVPTFWSTLNQPVGSNNTSSTMRSFPSMPGM
	SHGTGQFNNSDIRTMAQPYVMPALATISRPMNPPPGSHQHISTTISAQIPIYSSSLFTPG
	PLPLPPPQLRPLNLWSAPPITTTSMPPNQGPMASQQVAMSPHTSTQHSDIPPLPVPLPTL
	STASFATTAGVASSSHNQPPFSELTYEVYNSTYTLPEMTNTTSFSRERHPDGAETISERQ
	PEPVQPAQTAQPVQPPRQNHHTVSFSSTPSTGHVRQLHVQFQSDHRGHSFIETLARAPAA
	VRPRSSQREHRQRSEGIMT
	>Ccacaofunesta_C1593_05059-RA protein AED:0.37 eAED:0.38 QI:0|0|0.5|1|1|1|2|747|89
	MTSTISDEDDDSLHSHRYREFFRALQNSDHGYPQGDFDAGSEDMYAPVTGIPRSVASPQF
	SETTSFSPSERDTSTMTTRSEPDQHEVIV
	>Ccacaofunesta_C1593_05060-RA protein AED:0.39 eAED:0.39 QI:0|-1|0|1|-1|1|1|0|1525
	MSSHRKSIDSVPRGRTMKRDQRKYSGNETTLQTAPIAGPSDSATAPIPAFAPYGYPQPQQ
	PSRSSYGNAPPPQKSAIQQQPLPPAPQLGSSPPLPKSLTQKPLAQQSSRQPPPSGSQQPH
	PTQQQPPMPYPYPQPFPDPRLQGFPGAPPPPGFVPAGAQFPQPFQYISYPPQHYGVPPPF
	ATGPAPAVTPHHLQSPYSAVPPNVYPPPSFQTGSQTITPQARPPTAPESKKPRRPRSRNS
	NSSGSSTSSSLLNVSRVSPPKEPTEKGFFKRFFTAGSQKKSRRRRRSRRRRHVAGMPNSS
	SSSLNSDLAYGHGYVDRSSESSGSESDTTRQTHHPQYMYPSIPYVASPYGPHMYYAPYPI
	PAPLPGQHPYGHSRHPSDSTNHTHAGTAMAAGAVAGAVGGAMFNHLTSTSASTTIVNQQR
	SGGSTPKAKKPKDKKGKQKARPMSGDDRKTLNDSSQIDSKLVGLQKQLEHLLTATQEYDS
	ATSQRRELLRNGSQGAKSNGKNAAHFTRPYEDSNSEWEDADDSESDSDSGSASSSSDGLA
	YGNVIPIPVKTSTQAYNTRGSELPYYSHSNNPSNQAGFRRTSARSSYSQSALSSNVNVPL
	QQPRPTHPLGSNIFDLRSPPENKPSRTGTSSKIAPIGIVTGAIGATLAAKAFSESQEVKK
	KTATQTSYESSKAGNSFSGYGRQEGDGHGRPYSSGKGKAVESQHVLERPQPQTVKYDAHT
	ELSSKASGKITRSTDSRMNPFQYQVAHDAFKTPHSSPPQAPNRHIQEKDTSSKTKLAATV
	IAPAAAVTTAAYLLSESRSSKTEKRTRVEEVNTTECSTEVPALPPRIVPKPEGYGLTGYK
	TSHTPESIRYPLKSAMKGGTAGSVSRSSTSSPRAVSIAPPPSSREVKERTGTMSLACVTE
	NVEQKSERATQELHERDIRIAQEEAKKMQATHEAKRAAQEAHDLEVRIAREEEERLKTAR
	RAEQVAHEALVAERLAKEARDREARERAERAEVERRAKEAHDREARRKAEKAEAERIAKE
	RAERLEAERAANEAAARKAAREARDREARIALEEARKAECLREKMEAERIAIEAERAAQR
	AREAEEAATKRAAQEALEAERAAEEARRAHAREVELAAFKAAEEARMIQEEEARAARETL
	ARQRELEASRAAEEARLNQEREATRAQEALAAQQAIEARNAQIAAEEARELERIAELRRN
	EEAEARRAAEESERVREMKRISVEQETTSAEESIRQVEEDRTFSAGSDEQALQSSLPCSF
	PEYPSHHIFRFPSNSDDDNEPASSQTVNLQDTEDGIRGRSQGIRHDELAVKVDQSRSRSS
	SSSSRGYPGRESVGSSDSGRQSRYHSPNADVRIDNIISHPKDLPSILPPQPSGLVNDSPT
	DAQRPLLNIIRPTPEVSPARSSYISNDLDAIQEQSEQADDTEKTAVASETKQQQQQQQQQ
	SSSAESPSSPKHRRWFSGNVFGSGIIGIQRMKRSLAKDEVESECTPVVSGPEETPATEGL
	ELVPPAGEEDVISDIDESHEVIKSR
	>Ccacaofunesta_C1593_05061-RA protein AED:0.37 eAED:0.37 QI:0|-1|0|1|-1|1|1|0|1859
	MLGGLGDIEFSATLAAGLKMSGLDDCLATHESMHQRFTPPGHDPQLEPWRPSANNESISH
	SRPVDVPENIAPAQDCPSENPADKNLGSVTSTPMSTGSDPNAWGNSWRSEDPKRLSRAEQ
	RAKRRREKEKAQKTQAATADSNIDADGSSDIESAVDSPSTSTDNFQDAVSAVSDDTIHQQ
	EAFLDNADISSKDVGSVDTTEHASTNTEDEENNEDVSVTAARPASSGSEPRSVVYLASVD
	PVSVELEAEPTVPKSPPLIDPAVAPQRRVKPAIDPSYGDLLLLPPSDPNSPEISPVQENL
	PPLPDSRPETPPEERRTSNPAAHHRRKSSAFDTPTRSPSSTAFPIVFRSARAAPDSPAAG
	HCSPSASPTLSRRSRHSSVDRTIRGTGTLIPLVLPPLTRHEHQTSFSSPEDDASVDVSSS
	ARRSRSKSDFQKSASSFDFSMNPINPNRISECEQQTDSTGQPASMDLSSHDDGTGFDPAT
	MGLRPLILDQETLSSSRTAKVDAGLTTEPASTTEPVSTIEPVSTTEPVSTTEPVSTTEPA
	PTSSRPGSRRMSGPLAFGLGIEHSGFVRHSAQLDTDVDDEKPETLVGAYEVSDSLSRPVT
	PTMPIEAEPLEAHGTETEVVPVSSNGTHTPDPATLLGDVTIEPELINEELPEFLGQSDPD
	HADGAHSGILSSPDLACKIPLPADLDEDFAETAAEARPSEVTPSETEDDFQDAVSYSDAF
	TKGVSASIVLSQPSEPSRSPPTTEEPRLDAPSIVSPTLTDPGSPNIDDNGLAENTDTSPK
	LSKKEKKRRKKARKAAAAAAVTAATAAVASTVSSDNLVAIETSVVEEGHEIESDSLATGQ
	ITVLVEEDREASDTVASYEPPVTATILVNDKPEAIPSECPTFDGMTAGDSTEKELIEGSH
	STPKVDDFSVQTSSDLALEPSFRELKSGDGLRESHEQENDSFQPAITTTGESVILHDPLP
	QGLEPAAISEASLETTSPLSDPPLTALEIRPGQIDRSILEDERVVEPSTKIGSDSTSETQ
	PFYEAPKAGVGSVPEEVVVPINETPTLMEHTPENLQVVIEPEHKDYSIEVPDESVYDSGI
	NSFAERGLSPVVEEVEEDSVSVVHDRAGTEYSVQLPVLDVKSVVDRGIVAEDIPLPESPV
	SESAFMGESLMTEEPVCEIDVRSTVEHSPSPIPEAAHEGLLPANQYDLEPKAVTQTSVPE
	DKPDDETSFVSSGSLDIEEVSGVDKTHKLEEAPVFQTTPAVHDMQIADKSLIVEESLVAE
	ETPAFETTPIFHEAQVVENIYEDHTDSRVATHILEATEAFGSVHEATVPPTAESITDTSS
	GFAHTQDPPNINVESTSAVASDESAPHVAGTLDPKSQQTGDVGDITDDVSSCVEQPEALD
	APREAAYGEKSVLDGTPHVSTEGPSTQPVVDMIPKLSGEIPTVHESASLVISEDALVESN
	VSLNIPERNLDYQPQATPEIHNASVSVEIKTPLVEETLLQPEASDIVVEEPVSTPKFLET
	SVVPVDGLASESVAQSSLESFAQSPQSDSMEQTLSQPSKVMTPVLSSNTSEASVYDFPPL
	PLGDDDELDEGPNIRDISIGFVQETAQLELQDSDTLDIEMPDAVPSQEANFMVQEDTALP
	DTDAKADIEALVPPEPEAICEADISAAGTETDHNLTPRVRASVPATDSINSDTEPDFNDL
	TSTGILAHATPAMTNPQSQLPRWTGIFSTFNKPGQIAGNLILPPAGAPAQDTSQPPSPSV
	DTTVGEGASEDDVGSVTSSHVQEDDEQSSNMPVERLRKGLPPPSSVLLGHKSWATMGAHR
	HIRGLAPPSSSSTPTDKLSPELANDDFDQAASTAAGSVDGDVESVNSPIETANTDGRRL
	>Ccacaofunesta_C1593_05062-RA protein AED:0.48 eAED:0.48 QI:0|-1|0|1|-1|1|1|0|279
	MIFKSPLDGLRSRETLESLKLENAVSAVEDVTSERAATIGETMFADAQQLPSFTPSLDSP
	PTFMTSRPHEPMADSTPEFVDGDFVDRNPTVSAPHVLEDGVSAALDVVEPPTTVSHNDVD
	SQTVFPHESATRPASQLSQIIADSVLEPLSQQSPLDERYTSTEPLDSPSLTSNVDPVSAS
	PTPALVDEPGFNSPVVKENDTSFSSAKAAFSEPDFNADPIRVKTPSLDFGTWTGGLVKAK
	SIGTRWRNKALRKNHDNAVAALNASGASGASGTPGVSGM
	>Ccacaofunesta_C1593_05063-RA protein AED:0.60 eAED:0.60 QI:0|-1|0|1|-1|1|1|0|81
	MSVGGDGDTDNGSSSEVRTNAEAATAAAVHTAAQSDNTEERRSHRRKDKNKDKNPGAATT
	VATAAGRFRDASRLVVRRRDV
	>Ccacaofunesta_C1593_05064-RA protein AED:0.32 eAED:0.32 QI:0|0|0|0.5|1|1|2|0|2623
	MQSCPIEQGFGTEAVGDAPQIIDEDANLTLVGKPLQEFPGLTQDNLTELACALPLPDSPI
	LDASTITQHSTSDVESNSPAVSSPVLSNAPFENETGWGPETTTEGVSIGEKPLTSVAIDG
	NADESEIAPSHPVASTENPVATPNEQLGLEPSSYIFQDFSLEEEELASQKTRDSSLGRVS
	KEGVASDKEGDYFTEDASSALPTNDSEIHAEDVPLPEDEADDFEEHDKEERELDFESVTI
	KADSNTEFSASEQESAPQSLAQEPDATIHTKDVSSPLVHIPAEKHRIPVATVGSLPINDP
	LPVAEAASASSDPIEEAGRDATHSSTLSRGQRRKRERKRERERKRKAREEVLAASLAIAS
	EPVASTEIELHEEQIDNSLEQNVVTPIHESLIDTADAEFKEEEIEEALGKAILDPELKPD
	TTALAPDDWHEKNILEEVLIASQLALPDSDDSDAEAELERDAIEVALLHEEAESDSTAND
	TPIHQSSIREAAANLGTQRSFEIKPTLEDGALSGGSIAAGEEIISCPENSSADLIPCTIV
	ASPEPEIDSHEAKAVPVSEPTSEPETRDESRAVPEALIHSDTQFAFEEVLLPDITPENIP
	LPKNQMSDDEMFEEATTPIIHKSTCDIEATLAESFRDFEKNALLSADVIHEPEQVDSNPG
	LEPTDIPLPADSFDTDDEAIEREIKIGANTKAEAEAEVCSKVINGAASDCDLPIDSNRES
	HDIPFEPGVYQDLYLPDTSSSSSESCANSDSDSELCDDALAIVAASEHVTTHHVEAQEDV
	PTEEDQLSVLGQDAEEVLSIDKKTEEIDRVLPVVEELGIEESLQSPNAQLEYYDEDHMTP
	DDIFREDPEQLSASSSRGIEAEVAGHVDPTLVPLPFDLQDLGVDGESSQKYVEPEPEPES
	RLSPFQGIPDVIDESEVPKAQVFPEMLTEEREDALATDEDIVVSAIEDHVLIEQLEASDF
	SGPLSCREALAAEESSATETPAIVEETFVVEETQPTEKMPEILESTHVDAVSSSEAPLST
	DEELRGPEAIIIEDPSVFEELPIPEQALDTRETGTLEEPVLEEPTVSETLFSVEEPYTAE
	IAASVVAEDPPSEPVSDRKSILAMDTSLPLSPQETTEEPSAIEISPVIEELDSIVTEETN
	EAQEKGQQVSELGSQPTLVPSFDFAKNLLATMPWAVGLGFGASGKTHIIPESSLPVETAV
	DTTVPDADEPVSTLEEPTVVLDPIAEAVEPESQPLAQNCLEQPPNTTEHVLGTTPKVDTQ
	QDTIQGVRDDWMPRKNSKRRKKRNNSRTISSSLATDVAASAAEYKDAPVTEVTESAESTS
	TRSVDARTPSEATQEVLTAVCGTSQTKRSTTMDQVSLPAAEDTVNSESNFGHDSVVSTTA
	APMVLESDLPKTPRLGPESLIFSELNEPKFDDNFLDDSISFSAPTSVVAESFAQSEGHST
	SLPQISVGTLTAATEAAALAAAVSPIKDTSEQITTENASEEPIPPVLLTVKEPTPSTSRS
	HTPDPFPESPNARKKIPASDYVNDSWMPKPNAYRQRRNRSRSRSRSRSRADIDMSNANSG
	KENLITSATDSRGRLSLPGSLPAESETVNMGTSRSLRTESHVLDTPAKESALIMQPPVSV
	DSAAVLTPAETFEGILTKHNVSVDSSSSLKKQVPTNKNTAASTWNSSSWSFNRDNTADIS
	GSGAEATSSQISLTIDGDQGALESPTKESLQPTEFESPAYNLESLASKGASQEASQEVPQ
	EFPQEALEQTSEEQISVAARKKRRSRKALPLNTESIEDLAKLTVEALEEHARQNSAPPSP
	DRGPSFTMISNDAISELAPMSEIGDLPGPAAPQPVAEPSFSYTPMSPLLETNEHDEDLDF
	SSFYTKRSNKRRSRARRSLLIDSESVAEVPETSATCKTPPPLATEAVTPSKTMKKTLRPR
	DKGKSTESVLSETPPSPPRLNDGAFSVLPDFDDDCGPENYGYPHKDRTANMSFLTEISET
	DSLTTSYTAQESQWWHNKDLGASQSDKPLVARAPLRIPDPCPRVSSPGLSRPASRQQGYL
	HSLRAPEGEKAHGPNTPAKAHESHLGLRRTGSTISNRSFEIEQASKAVNWRQSSLVRAAE
	IATLSTSLAGGVSHLASKFESQTTTEKDNIPAIATTSLSRSGSNRSLQSEKYKLDDDEEK
	GKNEDDELALDKVEMSSEEQLKKKEEMQLSCAKDLIARLKAQDRTQDVIKRVESPLPLDH
	DDPRGREASMSPSVAAVERASHRDRDSVKLRTVPSHLDLRDGSSCDESLDNHANNTAADS
	ESTLTIKSPTRPSSYILPPLKEDPKEPSSGAVPGALTPRRTSRYSFNRPASPFDRSITGS
	PLLRDSQSKAAEDSHSNEQTTTLRDPTAGNAIARVASPRPRNSMYRDPEKKLQHSPFQER
	TFRDSPLRRTPTLREPSPDQNHVEPQKNKDAPIPDPINRRLRFNQRVPPLDPESLALDLA
	ASSPAAVTSAPASARSVSDSFVPRPLDRSATTPLTATTGMPTSISAGQLPIARRSISNTS
	LVRQSTPPLAPRPGSSSSTANVRSLRLRRTDRRLTAGLRGSQSHNDLTLNQEGTERLEDF
	RSSLHSIRAAEDGNSDPIANEGRVRAKEATKDDAEPERECYVS
	>Ccacaofunesta_C1593_05065-RA protein AED:0.48 eAED:0.48 QI:0|-1|0|1|-1|1|1|0|483
	MMLTSYHHFQEGLGDAQMGSPMSSVRPHSMRRRQSMQVIELTNHVNQLIEENQALMEERQ
	NFEVGIARQAAAVLTERNAEIDNLKHTLIQVRKELSRIREVNSGLKDANNELSTKNTEAT
	REIERSRAIHEDVDKAIQERDQEIANLRSQLEESRARIRELQAQILASAGAPETYLHIFN
	EDHFDTRCNSLFQHIQQWVLRFSKFSDMHVCRPTVHIHDEKILDRLDNAVLDGTNVDHYL
	RDRVKRRDVFMSVTMNMVWEFVFTRFLFGMDREQRGKLKQLEKHLSDIGPPAAVRQWRAI
	TLTLLSRRENFRKQRHQDTEAVVQAILLTLSALLPPPQNLQSQIQTQLRRVMHEAVDLSM
	EMRRQKAEYKMLPPPEPEYDTEGELVEPVPFRASTMHIVNSSKLTETPGQIEARGASVRM
	VLFPLVVKKANDAGEGDEEIVVFPAQVILSQPRKASNSTAQSSENGGVSVHSQMPPDDSQ
	ASV
	>Ccacaofunesta_C1593_05071-RA protein AED:0.07 eAED:0.07 QI:0|0.75|0.8|1|0|0|5|0|314
	MDANFAPLKNDLLLRAARGEKVERPPMWVMRQAGRYLPEYHEAKGSRDFFECCRDPEVAS
	TITLQPVERYAGLIDAAIIFSDILVIPQAMGMMVEMVEKKGPHFPQPLRTPDDGQYEKVL
	KGAVDVSKELDYVYKAITLTRKKLDGRVPLIGFCGAPWTLFCYMVEGGGTKLFMESKKWI
	YRYAKESKAMLQRIAEICVEYLALQVKAGAQGAWFALDDVCNLGYDVVGLDWLMEPEEAV
	RIRGDRKITFQGNADPGVLYGTREAITKAVQRTVDGFWSEKKGWIANLGHGITPGVNPED
	LKFFFQEIHRLTKA
	>Ccacaofunesta_C1593_05075-RA protein AED:0.42 eAED:0.42 QI:0|0|0|1|1|1|2|0|96
	MPTSLALASSAVAYDHYHSHDNDASVWKALEDQVAKRQAPEVAEEPASKSTLTFDPPASM
	AADLKAVWDHAASTYSNSDLFGFKNYGWDQLMATDG
	>Ccacaofunesta_C1593_05076-RA protein AED:0.15 eAED:0.15 QI:0|-1|0|1|-1|1|1|0|400
	MYGFDNFPFSKVSVSIVGWAVNDASLIEGSTEGLDIYTNDKDAEGIPQCATSCGRMFNQD
	GQYSSCASGAGSHYDQSLWLTDGFGGGAGGDWGSRMGTEYFLQGMETGNTHIYEHEIGHT
	FALDDFYDWKPAGQTKFIMLAGSSSVITEFDGWMFRNWWYELSRNRDWQSNNGGNRTTTP
	PSSSSSSSAVAAPPTVPTSSGSNPAGPTRSGTSPPAPTYEPTAPAEEPAVPTYEPTAPAE
	EPAVPTYEPTAPAEEPTVPTYGGEVPPVSTFDPAAPTEQPTVPTYEGETPAVTGFPPSES
	SSNPNVEEEAAPNTPAIPTTLATSTRRRKNKTKTSKPASEPTTDPSTSDENNTYSQESQT
	QNQGSLSRLDVCSGWGYAEGGVCGEGLTCTTVSNGFGICL
	>Ccacaofunesta_C1593_05077-RA protein AED:0.14 eAED:0.14 QI:0|0|0.5|0.5|1|1|2|0|304
	MSNCDIVGTGGDSHNTFNISTTASIIASGLLLVSKHGNRASTSKSGSADLVNSMAPRPPI
	LNTVTPTSLIDIYTRTNYAFLFAPVFHPGMRYVAPVRKQLPWRTIFNNLGPLANPVEAVL
	EARVIGVARRALGPAFAEALRLAGVRKALIICGAEELDEISCAGPTYCWMLQENAQGEVH
	VREFTVSPEDFGFERHALSEVESGKEPKENAELLHRILNNELEDNNPLLQFILMNAAALF
	VVSGMTEADESDMGEGDDRKVVTERGPGDCRWKEGVRRARWCVKSGAAWKQWSEFVNVTN
	DLGE
	>Ccacaofunesta_C1593_05079-RA protein AED:0.00 eAED:0.00 QI:0|1|1|1|0|0|5|0|470
	MPSAIRAMLLRKSPIHGASPFFMASLTLAHRQNVVVAGSGFVRALHSSRAAVIQPEMQLK
	KDKALPLQGTRVLDMTRVLAGPYCTQMLGDLGAEVIKVEHPVRGDDTRAWGPPYAQYEPE
	AGLEGHGESAYFLTVNRNKKSIALSFQDEQGVKIIHDLVARCDVLVENYLPNTLKKYKLD
	YETLSRINPKLIYVSITGYGQTGPYSARAGYDVMVEAEFGLMHITGARNGPPVKVGVAVT
	DLTTGLYASQSVLAALLQRNATGEGQWIDVCLSDCQTATLANIASSALVSGKPDSGRWGT
	AHPSIVPYRAFKTKDGDILLGGGNDRLFSIMCNGIGRPEWPEDARYKTNALRVANRDDLE
	SEIEAITRSQTTAHWLDVFDGSGLPYAAINDIQTTLNHPHTKARNMVVEMDHEYCGPVKV
	LNSPVKYSNMQPGPRTPPPVLGEHTDEVLKEFLGMAEDEIAELKASGVIR
	>Ccacaofunesta_C1593_05080-RA protein AED:0.26 eAED:0.26 QI:0|-1|0|1|-1|1|1|0|472
	MDATVDTKASRDHVSNTGSTMGSITQCDNITTSLGTIGSPKLLRSPQNHAAPHQLPQPQR
	PTCSAKFNYLRPETLSFQTQQLHRESEVYSNTVQTPRLNQGENTTAVFTNTIQELSQDDD
	QSHDITSPLSAPPSLPRSNSGSPSHSHSHALTTSDEVAAMMALRDLKETPPMSSTSSITS
	AKLVYCPEPPSALKLPAQEQLPPSSKPYRRQFKDASARLVLSRANASNGLKDIVSTRFEE
	SRRRNEAVTVAVPAKRKRADLDEESDRVTAGAALQPLPKISKPVPRKKKLQDGISRCSKC
	ERQAYTQDNALVGCSRCDELWHQLCHSPEIGKETAGAPSGWECSICLVEEDELARYNQAR
	QEMLASARRQTDVDALREKYFQSLPLGVSIPSPELVGFGPGETSEDVVGSFSFLFFSFSL
	AILITHPYRFFTCFPCFLVAFFFPLGPLVHLLVVPSYLTCCILQQNASLPLC
	>Ccacaofunesta_C1593_05081-RA protein AED:0.36 eAED:0.37 QI:0|0|0|1|1|1|2|0|185
	MTNWASRIVSDQSSSLSTPLPAATTTASTSNIVASVLGAELPNNVRTPLLGSLRARLHMP
	LQKHLINTVALSRKPNNTRVYIPRRDLEALQKRESAANNRAALSAQQTPATPTLASSKSA
	TPTDDEVDALPSTWPRPGHGMYANLLSETVDAKHLLDPHDTIAFHHFTIDQRGKLLPKMA
	VAALV
	>Ccacaofunesta_C1593_05082-RA protein AED:0.00 eAED:0.00 QI:0|-1|0|1|-1|1|1|0|488
	MTLPLRVSRNVRTPPLLFTNTILRHRFFTTLAIESSCDDTCVAILKTNDNLSSNSTTPNQ
	ASARLVFHGKTTSDNRAFQGVNPPLALEGHDRAIGSLLQRALKVLAKDDEEALSRQGAHR
	LVDGRSVLSKPDLIAVTRGPGMSANLAVGLNVAKGLSVAWDVPLVGVNHMQAHALTPRLV
	SALSIDHGSAAINSTASITSSEPTEPSPQFPFLTLLVSGGHTQLVHSSSITTHRIIANAD
	NIALGDALDKCARHILPPAVLADCPDVMYGRALEAFAFPQENKTSADTQVRPSTDTYSHA
	YKPPRKRVDEVTPRPHELGWTLRPFLAQSRRMAYNFSDAESQIIHLLRARGSTDLSSDDA
	RRALAVDTMRLLFEHLIGRVVLALEADPQLAAQVSTLVISGGVASNKFLLHIAREMLAAR
	GFPGLELVVPPIWLCTDNAAMIAWTGLEMFCAGYQSDLSILPLKKWAVDPDIDGGILGRD
	GWIAKGAQ
	>Ccacaofunesta_C1593_05086-RA protein AED:0.39 eAED:0.39 QI:0|-1|0|1|-1|1|1|0|527
	MRLRKTRNGDKLKAEQQPTIDRFGNLNMPQLSSNLLDAGNPPDRTSQKKEISQEPIPNLT
	QDQPQQQPQDRRSQSQSPSPLPSKSQSQSQPKSQLQNQPHGPGPQSESRVSASISITQHS
	MIDTVLPKSTVEFPSVSYDSVPAASLRGSSAPAPTTSDTANAFSTTVAASPTPPTSFTPS
	PGRHSTTRSKTDARAPTSSGPHVCPDCQRQYSRSEHLARHIQSHTLGKRFQCPDCGKAFA
	RTDLLRRHAQSHKNEDGSKRRRTGAGAPRAGRVSHACKQCSTARVKCEEAKPCTRCRLRN
	LTCEYNANEAALALYNPHLKASTPGGLATTARSSLRQSLAGEREGEIEESTLEPAPRSMP
	ELISGSKSTLKPGAQASSLVSPMRAPDGLENPSGRLLSIPVETLENSIPLANSQQQAQQQ
	SQKQAQQQQQQNLAQPSDSVLFQLRQPEMPFSSMNLPGSDFYCPEASNNANTREIPGTQV
	TSLESRLELGYASAPSYQRAHPIQQSPSEFLTQSAQDFQSQGKEIVV
[truncated: 68,374 more rows]

## Sheet: C. manginecans
	Prediction of the Ceratocystis manginecans proteome
	>Cmanguinecans_CMW17570_04222-RA protein AED:0.00 eAED:0.00 QI:40|0.71|0.75|1|0.71|0.62|8|0|2910
	MVEASPLPDFDLVAAKQAVLSSSTTTRIAQFKTIDERLAKKTINPELVPGILRLFLYTLA
	AYTDRPSRRAVQSCLVSLLANSDLDAIAPVLEPFVAAVYQQSQKDGVAPGVSFVIVEWTA
	LLEQHLGPTPLWPKFAKPVLQTAANAFEKTLAPQAKTSLADSATTITRRGLRKLFSTSPD
	VEKTVKEAVAILTAKGPASAARNAPFLGVIAGVSSRIEKAKPVLQSLKSDYFAFYAREIV
	GSKTAVPAHIAGAWSDFFSNFATVEDFTAELVSALEKGLLRAPEIVLTSILVPLVTSLPT
	SYDLSQALVANLLKSILSSVKSSNAVIRQGSVVAFKSIVAKSYNHDLLAKAADEILTPLK
	AGKLPSADHRVMHADMLDSIPLSSGVAEKVTVALASVTAKEGNEAALSSETIALTKASLF
	SVKNGTELPKPVLDAYAKGLVDKKIPTRRLWLFRTGSLILEAARQEIASPATIKFAEAVV
	PKLLDGLVEVNNNCMTAAQSGAIVGAYITMALVPALGSSLSSDIISAALAKAAVYKTALS
	VGGKSSFLLNPRIYAKLTSTDDLVWFSRAIFSVNGSTLESIDGAVSLAWAEAVLFITCSS
	AVPHLVSQEARKCLSEKYAEAPSAIGSLLISGVWDWLHKIETADKESAVVISKSENALLY
	PAIRSFCLSVDERKQLNMKVADEVLEKQMCSLLVLLRDDLIPRSSWIELTIKVGIDPGSL
	AVKYQDELIAQILERTKSEESLSVQTSAYKATSELAFVAPETMTSRIVELIKESLDPDQL
	ENIGPMEAAIYKTPAGTAFVDVLSKKAQVVPNKNSKDYEVLKWEEELRSSIAKKKGTEKK
	LSADDQAKVNAQLKKEAGIREYIGKTVSKIQRGVGIVKALATGPPTEASLWMQAAVDCLL
	RSIDSGACLISGDVAPQAFIACSERCSTRLGNNRQFVGIATLRARGVTDLSKDLQEEPLG
	EMVTRILYKLRFAAEQRPFDTVSLIYLLPLVFHILQSGGVGSVEEDRDVQVVLAIEILSF
	HADICSDEAVPRLEILASLIVAMQRYNAHYKIIKECLAHVTRSVAPNMSVAEMQALAKGA
	IVAEANVRSAVLQSISSDVDMSELDFSNEIWIAAHDDDNENKVLGLEIWMESDFKLTEDV
	PQKMLPFLESKDYQLRVASARALGDAIKAHDSALDSVILSLESSYVELSKPRVQLLDEYG
	MPKKMDLSDPWEARQGLALAFKELAPYYTTVQLDALFDFLIEKGPLGDKNANVRGQMLDA
	AIHVIDLRGKILVEKLMKSFEKTLQIPDKATEFSDRINEAVIIMYGALARHLAASDARLP
	IVIERLIATLSTPSETVQYAIAECLPPLVRSYGSKSTKYIEQILETLVNSKSFAIQRGAA
	YGLAGLTMGHGIGSLREQRIMSSLRSAAENKKEPHQRESAFLAYELLSVILARLFEPYVI
	QTVPQLLAGFGDSNSNVRDACLEASKACFRQLSSYGVKKILPTLLNGLDEDQWRSKKGAC
	ELLGAMAYLDPQQLAFSLPEIIPPLTSVLNDSHKEVRAAANKSLKRFGDVISNPEVKSLV
	DILLKALSDPTKYTDNALDSLIKVQFVHYLDPPSLALVTRILQRGLGDRSNTKRKASQVI
	GSLAHLTEKKDLISHLPVLVAGLKIAVVDPVPTTRATASRALGSLMEKLGEDALPDLIPG
	LMQTLKSDTGAGDRLGSAQALSEVLAGLGTSRLEETLPTILQNVESSKASVREGFMSLFI
	FLPVCFGNSFSGYLSRIIPPILAGLADDVESIRETALRAGRLLVKNFAAKAVDLLLPELE
	RGLEDDSYRIRLSSVELVGDLLFNLTGISASDEDHDDDEDAVREAGASLKEVLGVEKRDK
	ILSALYICRCDTSGAVRAGAVAVWKALVPSPRILKELVPTLSQLIIRRLGSSNMEHKVIA
	SNALGELIRKAGDNVLSTLLPTLEQGLLTSNDTDARQGICLALKELIGSATPEALEDHEK
	TLISVVRTAITDSNAEVRETAAEAFDELQNLFGKRAIDQVLPYLLNILRNPEDADNALQA
	LLTLLTESTRSNAILPNLIPTLTTPPISAFNARALAALSKVAGAAMNRRLPNIINSLMDN
	IINCTDPTLKEDLDNSFDIVILSIDDEDGLNTLMSVMLQLLKHDDHHRRASMGFHMAKFF
	SSASVDYSRYNQDIVRTLLNSFDDRDADVVKGAWAALSEFTKKLKKDQMEALVNSTRQIL
	QRVGIAGAPLPGFELPKGISAILPIFLHGLMYGGTDQRTQSALAISDIVDRTSEASLKPF
	VTQLTGPLIRVVSEKSTEVKSATLLTLNTLLEKMPTALKPFMPQLQRTFAKALADTTSSS
	LRNRAARALGTLIKYTPRIDPLIAELVTGSKTADPGVRTAMLKALYEVISKAGSNMGEAG
	RTAILGMIDSTEADENNLEMTITNAKLLGALIKNVPEDIAITLIKNRAMPSAFTSSSILA
	LNSVLVEAPTTILESPLHEALPDVLVRGIKHKTPFIAENSILATGKFLMNESPKAFETTK
	LIFETIAEVIQPGHAVDGRRLGLVLVRTLARINMDMVRPHLALLAPQVFAGVRDTVIPVK
	LAAEQAFVSLFSVPEEEGHVFEKYMAGPGAEMAPNAKRSMQDYFKRVALRLGAQVNERRE
	AEGGVGGLGLSNDEMEDEKELLSVGKIEMGDHPIHDHRTQDTNLGSSLISNSLNVFQSDS
	FIFADANVTDNTFLFLASWCCELVNLTTQKRLAASVLGCGQGKIWLDPNEVTEIATANSR
	QSIRKLVSDGLIIRKPVTMHSRSRARELNLSRRDGRHRGFGKRKGTADARLPSQVQWMRR
	LRVLRRLLVKYRASGKIDKHLYHELYHLSKGNTFKHKRALVEHIHRAKAEKLREKTLKEE
	MDAKRAKTKAARERKLERQTAKRNALLADE
	>Cmanguinecans_CMW17570_04223-RA protein AED:0.00 eAED:0.00 QI:0|1|1|1|0.5|0.8|5|0|532
	MPMRGVRGVVSLLARPVAPMLGISRAAQLGGKAVGSGVLRTRGYVSSAFEGQQTLLAESL
	SQADPAVYDIIEKEKTRQKNFVNLIPSENFTSEAVLEALGSPMQNKYSEGYPGARYYGGN
	EFIDISERLCQQRALETFNLKPDDWGVNVQPLSGAPANLYVYGALLNTHDRLMGLDLPHG
	GHLSHGYQTPTKKISAVSKYFETFPYRLNEETGCIDYDQLEQNALLYRPKIIVAGASAYS
	RLIDYNRMREICDKVGAYLMADIAHISGMLAAGVLPGPFDVADIVTTTTHKSLRGPRGAM
	IFYRKGVRRENPKTKKPEFYDLEGPINSSVFPGHQGGPHNHTITALSVALKQAQSSEFRA
	YQSQVLANSQAFANRLGQSPEKGGLGYKLVSGGTDNHLVLVDLKPNGIDGSRVERILELV
	GVASNKNTVPGDKSAMVPGGLRMGTPAMTTRGFTEADFTRVADIVHRAVGIAIRLNKEAR
	KAATDKGEKLPGKLKLFMDYVGDGSEDPEIAVLRSEVASWVGTYPLPWAAAK
	>Cmanguinecans_CMW17570_04225-RA protein AED:0.00 eAED:0.00 QI:0|1|0.5|1|1|1|2|0|324
	MSSMDLSMADDSDKPSIHLSPQAKPTTPTIPSAHVIAETPQIRTHKFTPSTASVFANQGL
	QRSIALALKQVGFNSATPQALDSFAQHAEKYLQTLIEDVHNIALSARRDKPTPNDFQVML
	QSRNLPIWLLNPHRKHPIPQKLLEPKKETSDLPSPSNPAVKSLPILHPDLSGETQRKAME
	YIPKHFPEFPSIHTFRYTPRIEKTERDSQKIRAAAALAAKQGEDALRGLVRAAKVRKQKE
	VRSIVQRETHGRERYRLWEAAMQKLLSDKANRPAIGGRSRLSDQEIADASMIVNASIPYL
	RQERPRTGAGKRALPRPTLEIQGP
	>Cmanguinecans_CMW17570_04226-RA protein AED:0.00 eAED:0.00 QI:68|1|1|1|1|1|3|0|183
	MAIDLKRHHVKGTHRTAAKSDNVYLKLLIKLYRFLARRTDSSFNKVILRRLFMSRTNRPP
	VSLSRVVANIKEDDKRTVVVVGTVTDDNRLLTAPKATIAALRFTATARARIVAAGGQAIT
	LDQLALKAPTGSNTLLLRGPKNAREAFKHFGFGPHKHKKPYVESKGRKFERARGRRRSRG
	FKV
	>Cmanguinecans_CMW17570_04228-RA protein AED:0.02 eAED:0.02 QI:0|1|1|1|1|1|4|0|322
	MRLLTTLVSGLTLVAGALGAKSKGHFSDPFTTFHETAVKAAAPVKLNTALYNELTASSRD
	YSVSVLLTAMDPRFQCQLCREFQPEWDVLGKSWAQGDAAGQSRHILATLDFNDGREIFQQ
	LGLSTAPVLLHFHATKGSHAKASSDPIRYDFSTAPQTAEVVHGWISRHLPGRPHPPVKRP
	TDYVALAVNTILVSGSLTLAFVMWPYVIPMIQSRNLWAAISLIAILIFTSGHMFNHIRKV
	PYVAMTRDGGISYFAGGFQNQLGLETQVIAALSIKAPRIASPTGQRIAVVILSAVILVVY
	SLLMNIFRIKNGGYPFRLPPFF
	>Cmanguinecans_CMW17570_04232-RA protein AED:0.00 eAED:0.00 QI:449|1|1|1|1|1|3|104|641
	MEATTRPDTPPTTPPQRKSRAVFATPFPSSSSPKNSPSLDSGINITMSSTTETTPDTFTL
	RHRKPDARTEALILSEDIDVSVTNNAGNTKDLSDDEKHVLLQSTELRDVIKSSLQNCDGP
	KKVLKRGKFRDLIFTKQFSAFDGQNDSAANSPFIGFFNLFWMSVFMYMLKIVVLNISIHG
	NPLGTHEIISTMVSRDLVYLGLADGVMCALTLVSWGIQRIMFAGYLNWDRSGWLLQHAWQ
	VFFIVSVVGLTLYREWPWTHTVFFVLHGLTMLMKQHAYSFYNGYLSAVYYERASLIKKLK
	ELEAIAPSHKASNTAPAAADIDTTHLAENPHPLPAESLDFNARRVHNSHDQDLQAIAAAI
	DSGEPLDLAQISTYKQIIKWEIDALTEELKGRATVPERMYPNNLTLKNALEWVALPTLVY
	ELEYPRSNKINWRYVAVKVTAVFGIIFVMILISQHFIYPVFSQAIAMKEANVPVIERFKV
	WPSMLSDLMFPFVMEYLLTWYLIWETILNVLAELTYFADRSFYDAWWNSVSWDQFARDWN
	RPVHNFLLRHVYHSSQASMGIGRYTATIITFFLSACVHELVMWCLFKKLRGYLLIMQMFQ
	IPLVSLHRSRFLKGRKTLNNLIFWLGIFTGPSLLGSLYIIL
	>Cmanguinecans_CMW17570_04234-RA protein AED:0.00 eAED:0.00 QI:0|1|1|1|1|1|2|0|266
	MNVCRTCDQPLFIQPENDEDDDLQSGAGAASSSSAAVSAGEQVPDDLALTCECHFHWECL
	FDEATDIAKSGGCPACEKLLVTTKPISVEAFIQAPPSIMAVYLNEGGLDPALDLGPLLAE
	EAFFSINPLARRAKALHLMAIEGDVAGLLDMVRDLSSDESFATQMGPLLRFQDPLNGGRS
	ALHLAVENSNEDVSWMLLWVASALGVETFPQFLVSIAHELGLGRLEITSQQEDIRSLRDS
	TGRTPEDIAREIEFAPMLLPGVLTPP
	>Cmanguinecans_CMW17570_04236-RA protein AED:0.00 eAED:0.00 QI:48|1|1|1|1|1|4|0|1496
	MEHIAGSPVKQQLVDKLPKRFKAMKFGVQSQQDIFNQSVLEVSDRMLYDIEKNRTPYLHG
	PLDPRLGTSSKMSKCSTCNELLQTCMGHFGRVKLPLPCFHIGYLGFIITILQNICKTCAH
	VMLTEKERQSFLKDLRRKDLDNLRRTQYAKKINEQCRKAKTCPKCNAINGTIRKVGVLKL
	IHDKFTTFNKSTAAKKVPPEEKKIFDRSFEEARKQNPELDKHLKKAMEDLNPLRVLNLFK
	LISPTDCELLGLNPVEGRPEMFIWQSVPAPPVCIRPSVAQDNASNEDDITTKLSEIVWIS
	GMIRSALQRGTPISTIMEQWEYLQLQIAMYVNSDVPGLQQPGFGKSVRGFCQRLKGKQGR
	FRGNLSGKRVDFSGRTVISPDPNLGIDQVAVPILVAKNLTYPETVNRQNIEKLRQCVRNG
	PQVHPGAQQILIKDETGFYKQSLKFGDRNKTAEQLRFGDVVERHLEDGDIVLFNRQPSLH
	KLSIMSHLAKIRPWRTFRLNECVCGPYNADFDGDEMNLHVPQTEEARAEAITLMGVKNNL
	ATPKNGEPIIAATQDFITAAYVFSSKDRFYDRRSFTQLCLHMIDSQTHLELPPPAILKPE
	ALWTGKQLFNMLMRPNKQSNVLVNLDAKCRDYSPQSNKAPDMDPNDGWLVIRNSEVMCGR
	MDKSTVGDGKKDSVFYVILRDFGPDAAVIAMNRLAKLAARALGNRGFSIGIGDVYPSQPL
	TLHKNTLVDDAYKRCDELIETFKAGKLEKAPGCNLEQTLETLIGGILSKVREQAGAYCIK
	TLSRNNAPLIMAKSGSKGSNINVAQMVAVVGQQIIANARVPDGFQDRSLPHFHKNARQPP
	SKGFVRNSFYTGLVPTEFIFHAMAGREGLVDTAVKTAETGYMSRRLMKSLEDLSTQYDDT
	VRTSGGGIVQFQFGADKLDPVDMEGSAVPVNFKRTFTHAESLTWNNDDPMLLPHEVRQIR
	DDMLNPERKKYPRIGLLGDKLGYEDQSDYAIDEHDGARNFLKTIDAYIEGRAKSIEKVMV
	DAGLDPALTRKEIERLGSSIATQLGHVERVSKISRTTLARFIRLCLEKFKKAHVEPGHAV
	GAVGAQSIGEPGTQMTLKTFHFAGVAGMSITQGVPRIKEIINASNNISTPVIACPLENDR
	QIEVARVVKARIEKTFVSDIISYLEDEWRPECAKVVLQVDMDALADMNLGISTGDIARAI
	FKYRKLKLSKGDIYEPHPGRLEIFVRVEDGKGKPRKVAKTTRAQQMDDQGDLYLRASYLR
	RTLPFVPVSGYPDAVRAIIQTSDDSLNKVIVEGYGMRSCMTTEGVIGTQVTSNNIMEVKD
	VLGIEAARATIASEIGEVMKDMNIDPRHMDLLADVMTYKGEVLGITRFGLAKMRDSVLQL
	ASFEKTPDHLFSAAAGMKTDTIEGVSECIIMGQTMSIGTGAFQMVRRLGISQNDVVPKPT
	VFEDIWSEATKAKKALPKQQRYNGVNGVNGVGGVAGINGFAHMNGHSHGGDVVMVG
	>Cmanguinecans_CMW17570_04224-RA protein AED:0.01 eAED:0.01 QI:0|0|0|1|1|1|2|0|904
	MPPNFDPSKFPRLQVRKTLLVIDAQNEFLSKDGLLAVQDCDKLSSDIAHLVSRFRSIGDV
	IWVRSEFKAQEKYAPHHIVTSTGESAPETDPEAFLTYKFNERPCVARGTSACDMPDVLKE
	ALDERTDIVITKNYYSAFKQTGLVERLRQHIAFELYLCGSLANIGVFATAVDATPHGTTV
	NIIQDCCGWREKERLKLAFKKLDQIYACCLINSDSLFRETLPISSLGHSGSTSNSSSAAP
	RTRVQRAIGRPSKRSSGSKAKDHLDKTPDITESLQNLSLNSSGHGDEITKHKICESSDKT
	PVSKTSSEFEIVLESALKASPGDNDKPKPTPSTPGKNSEGAVLEKPVLEGSDIPQPTSVV
	TKEDHDKNESLDELAALLGGVVIGVEGDATAKDVESAPANPKQLTSSGGTSGTPLLTEDE
	EKPVSSEALSLEEQLPVKSSKANMPGEAKKNNGAGETDTTCMADKTTKVVESAKASDLAK
	DEIVGEEKAKPEIDKPEAVPSEAVKPDAPKSKATKPKAANTPESKAGFNGSPDKKPLHSP
	QEQPLRLCEGDTTVVENLLDAHVADEAFNTLKEEVQWASMTHRSGEVPRRIAVQGAIAKD
	GSKPLYRHPADESPPLLPFSPTVLRLKEAVETHLGHHVNHVLIQYYRSGHDYISEHSDKT
	LDIARTSYIANLSLGAQRTMVFRSKRTVKIRSGDTASKGEPEIAGEVEIKGEGMPRRVER
	AALPHNSLLRMGLYTNKHWLHGIRPDKRADVDKDEAAKAFGGGRISLTFRLIATFLSADE
	TSIWGQGATGKTKAAAGKVMNGDRDATEKLVLAFGRENQDPWFDWDEAYEGGSDVLHMKL
	DNESVEAESQEKPQEKSKEKPQAKETRETPRETIKNTEVQTEVLQPKSTLAKDLETTNER
	ITIT
	>Cmanguinecans_CMW17570_04227-RA protein AED:0.02 eAED:0.02 QI:0|0.71|0.5|1|0.42|0.5|8|54|877
	MRPTRNGRKAQKAVASAENRSERIHALELKAQAQSHDTEISVKEEDKRRLRVKSQMAQDD
	KADMSQKLRGKEAEIEGLTAKCYDLESKLEASEQKCHKLDGQVKNQSRDLSLLRAEIGSL
	TTSSNESAKLLTEKLALSRELSSLKPELEHLQTQLSSQQKAIAEKLALERQVVSLEVELE
	AEKRSKQRVLQNSGNKEELAEARSRVEDLEKRLAAEKKEKEKLKAAQEKAAANSFEAKDE
	KNDLLAKIRELEKKVASEVKEKDRVRKEGERELAEANANSESLEERLETMKTKMRELREE
	LRDTKAKLDVSDSRPLSAATSGVSDKPSNRAGPGGKKPTKKRRVDEIEDLAIATPGITDG
	KNRKSTQTQVGQKSTFSITPFLNRTKGPGEESTMALELESPAVAPKETIADKVQATKDKP
	RSRLSEVTPAEDEENEPVPAKQTKPRGRTKKNLDSATVAAVTKTNNKKQLAETIPEEPED
	GDDGEGPEDSILGNKNPPKKSKTLKPKAPTTLGNSAAGRDSEQTKKKRKILDSAPKTLFD
	NDDIDDVAAFPPPKRGSRLNTGGAGPSGRVLSKSALGGLKKSAFGDSHHKVMSVFRPIGA
	PQVISLGTKSLSFRCASSAASSRWKARQSNDPFTREAKTQGLRSRAAFKLLEIDKSYRLF
	RRGNTVVDLGFAPGSWSQVAVDKISPGGIVVGIDLLPAAAPSGAVVLQGDFLAPQVREKV
	KTLVIETKERARMQLKEQMKRQLEGGEEAEADVRDVPPTLVHGVHERRDRPVVDVVISDM
	MMNTSGIAFRDHVGSMDLCEAALMFAQDTLRTGGHFVCKFYQGSEDKAFELKLKTMFTKV
	FREKPDSSRKVSKEAYFVALKRKRNATKETTTKSTEH
	>Cmanguinecans_CMW17570_04229-RA protein AED:0.00 eAED:0.00 QI:0|1|1|1|1|1|5|0|316
	MAEQLILKGTLEGHNGWVTSLATSMENPNMLLSASRDKTLIIWNLTRDETQYGYPKRSLQ
	GHSHIVSDCVISSDGAYALSASWDKSLRLWELATGNTTRTFVGHEGDVLSVSFSADNRQI
	VSGSRDKTVKLWNTLGDCKFTLTEKGHTEWASCVRFSPNPQTPVIVSAGWDKLVKVWELS
	SCKLQTDHIGHNGYINTVTISPDGSLCASGGKDGTTMLWDLNESKHLYSLNAGDEIHALV
	FSPNRYWLCAATASSIIIFDLEKKTKVDELKAEFTNIGKRSREPECISLAWSADGQTLFA
	GYTDNIIRVWGVMSRA
	>Cmanguinecans_CMW17570_04230-RA protein AED:0.00 eAED:0.00 QI:210|1|1|1|1|1|3|0|327
	MALKQAEPSTATFPKAREFFSQPFVASFCAGGVAGAVSRTVVSPLERLKILYQVQSVGRD
	AYKVSIRGGLTKMWREEGWRGFMRGNGTNCIRIVPYSAVQFGSYNLYKRYFFEATPGADL
	SPLSRLACGGLAGVTSVIFTYPLDIVRTRLSIQTASFAELGAHPAKPLGMWTVMVNIYRT
	EGGIRALYSGILPTIAGVAPYVGLNFMTYEWARKQLTPDGEQNPGAIGKLLAGAFSGAVA
	QTCTYPFDVLRRRFQINTMSGMGYKYKGIFDAVRVIIMQEGIKGLYKGILPNLLKVAPSM
	ASNWLSFELTRDFLLGLKSSGEEEQSL
	>Cmanguinecans_CMW17570_04231-RA protein AED:0.00 eAED:0.00 QI:0|1|1|1|0.4|0.5|6|0|195
	MSRGGSTTLYVTGFSQGTRARDLAYEFERYGRLVRCDIPAPRSASSRLFAFVEYEDRRDA
	DDAYHEMHNKRIGRDDILKIEWARTPPSASWRFDSGRDRDRRRSPRRGRSPSPRRSSGRD
	LTPPRKEDRRDRSDRYDDRDRRDRDRSRSPDRRSSDDRETKEDRDDRDRREPASEDHKPN
	VESPPPAHDELDVAE
	>Cmanguinecans_CMW17570_04233-RA protein AED:0.00 eAED:0.00 QI:778|1|1|1|1|1|5|143|654
	MNVIRLQKKYPQFQQPEIFALSDAFRKLDVDDKGYIDESTAIKATQNSERQPYDVVRQAL
	KEVDLDSSRRVELEDYVGLIAKLRESSPAQQRMSTGNHPAPTSPITTGIVAQLTGSKIGH
	RSRPSGSGKILVHGSNTNTTHTINEDERTEFTRHINAVLAGDTDIGHLLPFPTDTFEMFD
	LCKDGLVLAKLINDSVPDTIDERVLNIPGRKIKTLNAFHMTENNNIVIESAKGIGCSVVN
	IGSGDIIEVREHLILGLIWQIIRRGLLGKIDIKLHPELYRLLEDDETLEQFLRLSPEQIL
	LRWFNYQLKAAGWQRKVTNFSTDVKDGENYTVLLAQIGADYGCDRSPLQTRDTLQRAEQV
	LQNADRLGCRKFLTPKSLVAGNPKLNLAFVANLFNTHPCLDPITEEEKLQVEDFDAEGER
	EARVFTLWLNSLDVQPSIQSFFDDLRDGSILLQAYDKIIPGQINWRHVNKAPAHGGEMMR
	FKAVENTNYAIELGKQAGFSLVGIQGADITDGQRTLTLGFVWQLMRRNITVTLSDLARRL
	GKREMTDAEMVRWANDMSRKGGKTSSIRSFKDPALSSGVFLLDVLNGMKSSYVDYDLVTP
	GRTDDDAYLNAKLSISIARKMGATIWLVPEDICQVRSRLVTTFIGSLMATHEKM
	>Cmanguinecans_CMW17570_04235-RA protein AED:0.04 eAED:0.04 QI:0|0.66|0.5|1|1|1|4|0|945
	MPSTAAKSEKKPEKAHSYLDSINPWAASRSSTPATPVRDTSSPLSITSAPTTKKVDHSTS
	HLYGRSLSSYPADCPPLNVMWYHAVDNPKRKPQLPPAPNVSSNANSTKKPTEEKPLPPAK
	KFLSFSNSDSRALEAAYQELLEKSEERFRNRPRSGTHGSLDDDYSYSAIQDVESDVKVPV
	NEDYLFDVDIAKRELGPVYWQGPIYEVRRGTWFTQEGSKLVPCEENLAAQLEEGYLKVKP
	WLYTPPLSKSEKGTAAATKGQTPKSSAENLKPPSTEQTLVAIASPTTGAAKSAEAPSTPQ
	SHRLFGTYMNSVATYQDDTTAWLSSDGMFSWVTSAVYGTFAGAGHLSGIKLIRGYQEPGK
	GKDKDKDKEKDKDIEGCRTPVTPITPGPQATATDKASKRRSVAILGQTTKDPEITTSQDE
	ELRKRQESEIRNDYNDEHDSQGREIEHLVLVTHGIGQMLSLRMESINFIHDVNLLRKTIK
	SVYSSSADLKALNGDLGKGTENCRVQVLPVCWRHLLDFPKKRDRKHEADIGDLDEFDEDE
	YPSLEDITVEGVAFARSLMSDLALDVLLYQSGYREQIIRIVTQEANHIWKLFKQRNPNFK
	GKVHIMGHSLGSALMFDILCRQKQDSPKSKSNQLSTRLYTGDKLSRGKSHSGSREHLSLD
	FDVSDLYCLGSPIGLFQMLKGRTIAARQNATPPGPVVIDLEDPDFEERRISSITGLPHSM
	SSPKVEQLFNIIHPSDPIAYRMEPLISPAMKTLKPQNLPYTKKGIFGSVAPQGLSSIGMK
	VGQSVSGLWSSFSSGITTSLINRSLGLTNDEVARFNAGSVANSNDDEASEVGKAVNAANK
	LGELTNARKRQLADPTNNTQGRPSMSGNEPTLIDDDLETLYSKFQKTRKDRTDKDKDTGV
	LDYNPINAIASHMGYWADEDVSHFFLSQLLSNRTGRINTANKRRR
	>Cmanguinecans_CMW17570_04237-RA protein AED:0.00 eAED:0.00 QI:22|1|0.5|1|1|1|2|0|2297
	MGIEAVHRGSSIGFGSGPSSSGRSGPHSGPSSGLGATSAAAPAATGAQHATTGSVSAGHK
	SSPRPSVSAASTAAKNTGGPPATFNTYSIIPRTSPPRGLPPSAPPLVPLPPPPPLQDPVA
	EPLSPRSRPRSQSQSRSRLRSRPPPPLPLRPSSPPLTQTQAQAKTQLQSPQLKPHNTLSR
	ARSFLRSPSPSPLRSLFRSPSSVALSSTPGAPPTLKASSNLQSQFLVPETSGSGTDPELP
	KKPQNQVYQQPPCRRPSLQDGRNVAQIPSQTSQTGLALSQQGLSRSQSHSQIRAPGYQQQ
	KHRQKEQPKPQAQKLMQQRVGDGDSNSTATNTALATATKPPIVAVAGSGSSVGSGASTAS
	TSSSSSSAPALVPSLLQSSPPPARKSSLLPPPPSHLSGGSSGRKLLLSFSSLTSSIQNAS
	GNSSSGGGGASTSSISTEAVDVAVGNSSAATSVATTASSIPGPPSAPATLPVTASAQSPA
	ALPMLPPLLPPPPPPSLPLVSSSSSFSASLSPPLPLTLNVQSLSPDSPTPPPPLPKHSPP
	GLPSAAELPFSAAFDNSNNNNNNSPQQRQQQEEKEQRQQQQQQQQQQQQTQQNHTHHYHH
	YHHYHHNQSHGSLHRRLSAAFAQVQAPVSSVLTSVHHRWSISSGTTNTSSTSTVTGPIVG
	GIAGSIEGVTAPLPTPAKDPASAPVAPPAKDKDKAKAKAKAKAKAKAKARAIAPTAPITA
	ASATTAAIVAHRNRFRSSSSTSTATNHSTVSTVSTASVSTVSTSISNGGSNSASNSGRTT
	ATVASPPLSAPPNFIAPLPSIGTPPPKLPPLPAFVSSSSLSISSSGDSFLSSSLPSTAAA
	SESSSSLISSSAAGAGAGAGIGIGAVNLASHTIAKTNTISENYPSSDHKNQQKHQNKEIK
	EESVSPFTPAFASHSSAASTSSISSSLSAASALPSASALVTAKATTKTSAVFSHYSALKS
	APASAVPASKAPITAGYISTVANTASATTANPPPVHSHSHPQTLTLSAFGPLNIPLPESL
	SQSLARATTATIENPSLSSPSPPSSSLSSSLSSSSSGAPSTHESLDRSNPSLLRTAMYNG
	HGYDYYNHTAHHNLRINTHAAVHPLPLDHHESNSSGMTPTPDTAILMSASYDRFQGGVGV
	SATASATPSAAAAATSTHAARGSDNYATSSSSAVTPSSATRASARSRTSAGDGSQHSSTR
	SRKLSQKEMLSRALQKANTAVELDNVQNFEGARRAYIEASELLNQVILRVGVDDVRRRLE
	EIRDRYTSRIEELDGMDQLEYDDEKELPARPERDSADFMPPMTSSLQFDDDGDDPDEMMS
	PRTTVTHATSTSISTPSSASHFVSGVGSNFSRSPGQTPVMLPIPERPHRPGQLNSAFSTS
	PVGANEWRPIDKSFLHRPEDEQYLPRPLSPYRLPNSQGQSPSYDYSYGQSQSLQDTSRLS
	ARLSGNSLHARAMSQDSWLDHAGSGESTVSSLHSRASSMHQPSRQSLQMRPPIARSADFE
	FDAALDAAVEAAYDDPYEPLTPIAHRRQQSAAQGDDPVVQAMRKVEQAKERVRQTKMEAS
	RLEQDRQIRERERELLDEDRRYQEIQSQSRQYHPHQSIHNNQPYSQDLPLETPSISGGDF
	FDDANSSDDEEQMLEEMSMGYKTDDFETTNDHETHIRVQGQEQEDPFGQHQPEAFAARTW
	FSTGTSAPTSATFLGSSPSEAQSEGSSPSTGPGQGLVISSPLVQSEPVAPPPDMVLPDLP
	STRTRSRAPSSASQTVRNRRLSGQNPKQLSIETTTVAPAKRPFDANVQITEVPTPSINHI
	EADAATTEDLSQQNPLQIYDAEEESALEATGNAAGIVPKHPPTLAPPIPTSNNANLNVHS
	TPPMGMNEFDDMPDNARSVSPISSRVLRKNYSSTSLRSARTRNMSVSNIDDMHDLSPSTP
	GNSYMARNGHYPTVPPPHSGAFNDYVKNDSAEAVYFADIGLNHINSHSASGAMPISPRPG
	HVSIDPKTPVPLEPCPNDFMLRPFWLMRCLYQTLCHPCGGFVSNKLFVPRDAWKVKGVKL
	KNLDDKIAACDMLIVALERLSRVDTNDADLVLEEMQSLEIVLDQLTPQLARKLGGEVGVQ
	TPGILFRESSASTEADQNSAVPRSTSVSGKSGSSFSWRRLRSKTSQAGLTSQYTSGGSVS
	ANTRNNDSFTAYGSGTGGSGGMSKRDTPPAAEMLPMTMNPMAKPPRRDVRNVQFGGPNAA
	YMETLARLFDAAQTVDQIARQVEDPGLKHADKTQVGLELCTRHAAEFFAFYIVRFVMADL
	AHLLDKFIKRGTEWATA
	>Cmanguinecans_CMW17570_04238-RA protein AED:0.00 eAED:0.00 QI:0|-1|0|1|-1|1|1|0|1276
	MSSRSPEEHEEQHRRRASGGRKSTSASMNTKPHRFRVDYLKDDLDNGNNSAIDSDTDSAT
	DSGHRDVGYRSHRESDPNRSWKSHGHHHPQSHHRKRTTSSTSRTKMTATSSSTDPAYPNP
	PSHVRAGSKSMHRTPGTLSGLSGSSSNPGPSSSSKKNRTKSSSGRSKGESEPSSSHRRKS
	TSAKHASTTENSDHVPSARYPSPSRHERHSQRRRRHGSRHEEENAGIESSEDDDQSVVSI
	GDADTKLDQLNINPEISSESDGEKSNLSGDESKDRPLLTAGNEDEQAKEDAAGHKTNAGN
	QENGNDYSQDTQPTDTESQPDNENKQLVSVDPDRLEAGIEAATAKEKEAQSKDSYKKSRH
	RSTRKNSRSVHEPMNFGSDIESGPKPKVPSPPASNLGTNNDTAESDTHGDASDSEAILRN
	KGHSRKTSNRSNGKSSSRRPTSTSEGYIRPSCMESMTRPVAVPPGATPTSERRRRSRLST
	GDWVEYEPSGSIGSDHRGSFSRGSRPSNEFFPRRSSGSGSYENNRERDRSWNPHAGSGNS
	YMSQSPGNGVAMESDSDDGYANGDHSEQVHPSPHRSSRHRASHSQHSSTPPKPHFRRQSV
	VDRSRESSGRPSLPIAPEVPSPPQEGFSSRRPHAPTRTVSNSSSHNIEAPSPPLSQSQSS
	GLNNSDKRRRPSYNGVRPGTSSQQRSNSAIPEESDSELNYTRLRRPSMHDEGSATRPARR
	GSDRHTRPPLSSMHTTRPPTVPTVPTVHEDTPEVSDGYDEFGINPAATELDGHSDNQDAE
	SSTEFPEDMEMITEDHKFLKTREKLSGLLLQQFYAWCNGGPVRSPLGGRFEGSSSRRARG
	SFRVEEIQHEAEEGFSGGQSASTRRRSMPSIDPAFACPFTKYNPPQFAGCGGFVLNDMHD
	VEKHLKWCHRNTISCPRCMKTFASHLARDNHSKEDPPCPARSERRHSGLKPQVRHRIYNI
	VDEGRGSDFQKYMAVYQVIFPSSELPDSPYIDGDILRDLKMFKEWFSRHGEDIIQNYLAK
	KHLLSSHEGSELEKDLRIFNRTMCENGCYMLYNEWLEGSSNNNAFMQGSESPWTGTNDGS
	SNGFSPRTPLTAGTSWNSSCPLPQGSSGGVSSAGNGSREGSMRDSGGQYTPTVPSNRRSA
	SGFDERYDHARAAPRRQSISRNMTIPPGPVLSPQAAFGRSGQPGLTPQGPALYMHEDEYM
	PSPGVNMPGMPGIGNGMGLGMNMNSGPGPYYETLGVFDGMGSLPMGGNLNMNMAAEEYRD
	NGYFPGRSQHQSRYQR
	>Cmanguinecans_CMW17570_04762-RA protein AED:0.03 eAED:0.03 QI:0|0.66|0.5|1|0.66|0.5|4|0|1495
	MAANMHPHMMAQQMQRPQGRALASSGTQAYILQEISSQPRPTQGWQTTITNPERTINVFK
	LFTTMALANEYKDAPALIETCLRYEREIFYHSPDKATYDARVQSKYDDAFARRQNIDPKI
	QTPVNIQSQMQAQQAQRMAAMNSPQVQAMMQQPAAQPNPADLSQAERAQALEMAMNRFKA
	MSEAQKDQYRQAMRRTGNPNITTLELQGKDIALMAIQRETISHFTRERNRLRGGMSNNAN
	MFQQQQQQQQQQQQQQAQQQQQVQQAQQQQVQRLQQQQQQAAMNQQALNIAASMKQMNGI
	NGADFQIDPLTGQPKTGILGQDGGLNQIGLSGPNGVIQTPQQMSTMSSHSGPMSNQGPRP
	NPQVNPMMQNGMSQAQQQQTNAAALLQRQNQISQQNGAGLGNQSAIGPAALAQARLQGQN
	PQLNLGMAPGSGPQQQPGVMANNGAPFTNNLNPMFNQQQASPGQQRLGLAANPIFAQLLS
	TMTPEQKARLQNMPQEKLMELVQHRTIQNQRMAMQAANGQPGVGAMGANNPMNQLQQPNP
	QRIGNMANGVPPGIQQQRLREQQQQQMDVMDLPPIFRNINIPAEVKSWAQLKMWIAKNPN
	SIPPQLMAIQGKLAEIQFKQWTNRNMLQRRQMGGGNLTGQGQQQMLQNPMQPGQAPANQS
	PMGVASGAPLMNLQQGISPNFANRPDLAAQFKSITVSASDLIELRKRYPNTPDDRLTSMY
	LPMKRKQFLLHQQSLQQNLQAQQAGQMTQQSMAQQGQPQQPGLQPGPAMTPLSQNISTPI
	NGQMSFTGPQQSVPMQAQGSQMSQMPRMSPQQPVAQAIAQPIASPALQNGSMAIKPTGGQ
	VPGGKKAAAGGDQASASNRVQRSASSQQRQQRVPDMSPAQGNRNLKRSTPDDALQAPPVQ
	PSQSQQSGVAITNPPDGDAGSSQQGGGQQIKLPPNTNLHISPELKAFRISNLKSIGGETI
	KSVSAQLAAEIKMEPQYKQKVIGALQLLRDQLNRTGKIVPHWYVFSGDEEAIVQYFRGRY
	RLSAQFVDEASMTFKETLTIDIPEINGYLQSLERMWKGTAAIQVALVAAKNKPQGATPSS
	AADTPAVPPATVGPSQSTPIPPPPALASTATGAPSTGAHSTSVPGTGGTGASNATITAPS
	AAPANGGTAVSMSKNSSNTEFQVPSTSPSGAPSYSKDLKNVNLHLPPRKKSKTASGQVVG
	GLPQAQPTAAAAALRAASSANVGANSSPGQVKLSSPEAVKLTPVATPGPVATPVEMTKTA
	TPKVATPKPTFPCTESGCDFARIGFATEDMRDQHVDMEHRKHEENPMGYLHESLLEYSEK
	YVASTEQGRNANMSSQAATSKETATKDVMLSEVDNSTGAPNLFQPLISPTGLYNTLHAAP
	AEIFNLPDENDFGTTPDVLTAESLNEPQELDVDDPLRPIDLALPEDLDTELLQKAHQAEN
	VLLDCWDSHNFAFDMPPDDGDLIGRDMFYGRAEYEDLDLKSLDTSLGSFLPAAGA
	>Cmanguinecans_CMW17570_04763-RA protein AED:0.00 eAED:0.00 QI:0|1|1|1|1|1|2|0|374
	METPSKRRALGLLDANVNASPRSPIKSLKTPASDIRKRPFDNIPSLPTPSKRACLHKMST
	AANGLQPSPILSKFSLNDTELDLPPAGPSLGLGMTSFDSSPDASRAFMTACASSPTVSLP
	RARSRTMSRQETRQKADALRLRLGLANYKLRTGQADVPLDKLQMRPCRLFRHSISFPNPR
	SPPTFAAMAATARKALGHMSTSTSAMMSSSPVQPSPLRERQHRVAAAAIAPDVMATTPPR
	ASAIAPRQVQLPTPMPSQEERQERQRQLQKQKQKQQPQLLRQTPLEMPKMELTGDETESE
	PEPDAEEEEEEEEEEEGGEEGEEAGDGRDADNAGDETETEPELVVTPKKQIAGCSTADDD
	SGAATGLLFLARSA
	>Cmanguinecans_CMW17570_04766-RA protein AED:0.00 eAED:0.00 QI:0|1|1|1|0|0.25|4|0|476
	MSSTGTTATHSTIATAALPYHEPTIATVLTQASLLLALNALNSVFDKLAYCGLLGQIALG
	ITWGTPGVKWLDDTIEATIVQLGYLGLILMVYEGGLSTSLSALKANFWLSLGVAFTGIAL
	PISFSFALKTLLNATSLQCFAAGAALCSTSLGTTFTLLRSSGLAHTRLGVILTSAAMLDD
	VIGLVMVQVISSLGQSSSPGAGLSVSDVLRPVLVSIGFAVLAPAVCIWAVKPLTIRIDSY
	RQKQNTPLLIKETLGGREAAVIIHTLVLLGLVAGAGYAGFNWILDTYNGDVFWNCEKPDA
	IVVDANAQASSPSQAGNPSQKDQSGVAAHTGEEQDISREGSERSERDGPSHRHTSPAGQR
	PLSLYPASLIGCGMVARGEIGFLISSLAESQGIFESSNTDDPDESQSSSQIFLVVTWAVV
	LCTIVGPLAVGLLAQRLRRLQEGLRDVDENSGDGSVAVQADGRQQNGVLGVWGLET
	>Cmanguinecans_CMW17570_04767-RA protein AED:0.00 eAED:0.00 QI:0|1|1|1|0|0.5|2|0|298
	MHIWTVTDPFLPKLRCQLGEGPYYEPATDSVRFVDIKGNCLHTVYLATKTLNTLPLATRV
	TVTADIAGVDPAQTILVGAKHGLAKLHRKTGELEYLAPLTEQQNERLRPNDGAVGPDGRF
	WLGYMTDFGQGDFRPEGGLVTYAHGQRERHLPSLPITIPNTIGWSPDTSTMYFTHSSARQ
	VFAFNYNAAQHSYSSQRIFYTHGGTGEPDGFRIDTEGNMWHAVYGEGKVLKIAPNGEVVG
	EVCLPTLNVTCVQFVDSKLFITTAADEDSGDEKSMEFGGAVFMVEVGAQGLKPFEYKL
	>Cmanguinecans_CMW17570_04769-RA protein AED:0.00 eAED:0.00 QI:0|1|1|1|1|1|2|0|748
	MSLAPELRVLCRLLTSTPPARLPRSVPVLVDYVFRCRDALSASYDLKVAKGAASETAGLV
	HKFKTIITTLLNGRTAQGRFAGVVLVKAVIDVGGWECLKASEPWARGLVAIVQRHDPIAS
	RELAIVALTRIYVLVNGYQTLAREVSTPTIPSFAQACIVLVKPALEPKTLATPLHVIETV
	FDAFSTLIPLYPTTFRPFTNQIKSVARLFVAPTDNDDILIPNTLQRSSRRLAVALHHTAP
	KAGGKDDWAKLVRDTVAHYHQTADQVFRGVSETWEPKTEHATSKVDFDAQAAGGGDGLEE
	YPAWSGVRAGSRRMIGLMEILADSLRYPTRAPVTIPIAVYMDVISRATQLVKTAPKTQAW
	EQAVETKAAVGREERDELWAAIPEIHVAALQLMQVISDRLGFSFVSLVPEALDYVIRVFK
	SGIAMSSVRTTCYTLLVSILAIAGPTMPKSTVSLLDIIASACCRDLQQHAGVFKSAAKID
	TKKLVVAKNGTAANADLFMKSAPESHIVRVVLTPAHYQAAEKLLSVLFTGLPQQHVKPAL
	RGLLDQTAIAISARDSMLSSVLFPYRDQKGKLYASILPYLSQQYPQDQGVEVLRTNMRTT
	PHAAGSFFATVEEVKCADDEDEGSQDGGENAQGEGEDQEAEENSANHVDGKPTKINSTTG
	NVKNTPFSQRALEERAKSPDQAFGVPPTSPIKRKHSESELNPSSAKKIAVSSTSAAESLA
	PVAIAVEESDSDDDGSVHLNMDLDSDDE
	>Cmanguinecans_CMW17570_04771-RA protein AED:0.00 eAED:0.00 QI:174|1|1|1|0.5|0.4|5|0|442
	MNVEQDAEMKGIKSLTIVIKLGTSSIVDEKTHEPLLPILSLIVATAVELRKEGHKVVIVS
	SGAIGVGLRTMDFEKRPKHLSSLQALAAIGQCHLIHLWDSLFSHYRQPIAQILLTRNDIA
	DRTRYLNAQSTLMELLHMGVIPIVNENDTIAVAEIKFGDNDTLSAITSAMVHADMLFLMT
	DVDCLYDKNPRTSPDAKPIEVVRDISEITADVSQAGSALGTGGMSTKIVAARLATSAGVT
	TVITRSSAPGNLPKIARYIQATKRASQNLENPVIPIEQPPLHTRFLPIADPIRDRHFWVL
	HGLAPHGTVYIDEGAHRALIRRAGLLPVGVVGVEGHFGHHESVRLVVAKRRQTPDEHGRL
	WEDDQQEIGRGLTNYSSSEIARIQGEQSSKIKSILGYADSGYVAEREFISLLRNESRPPS
	PGDERTPSCITTPRSERRVGSP
	>Cmanguinecans_CMW17570_04773-RA protein AED:0.01 eAED:0.01 QI:0|0|0|1|1|1|2|0|687
	MVAAGKRKIKRSEGLDSGPKASSSTNDDAQSSNKIQKAFFKNATNWNLEQDYESRPRKRN
	KREKESTRLPIKTADGRLQHVTAPDANDDAGHESEISDGDWLEGDSMDGSISEIDDEKQE
	DKPEIPIPEQIRLAQEELAKIATSLTMDPEDHPGAFRALAKIGESKIVAIQKLAVMTQMT
	VYKDVIPGYRIRPAEEGSKEQLSKETRTLRAYEQALVAGYQAYIKKLSHYAKSDPMGLSA
	SRKKGSLGSIAIVCTCMLLKSVPHFNFRSELIKIVVWKLSRHTLRELFAEDEDGRYGLEV
	ISLLTKMMKVREFQVDESVVNLFLDLRLLSEFSGKASNERVEMEASGPKPKKVFLTKRQR
	KNRKEQKSLDKDMAQAEAVVSHEERERMQSETLKLVFATYFRILKQRLPHLMGATLEGLA
	KYSHLINQDFFGDLLEALKDLIRHADNDANAELDGKTEENEEDQEGQEEEEESAPTRNTS
	REALLCNATAFSLLAGQDAHNARNDLHLDLSHFTTHLYRSLLALSVNPDLEKTARSHLWD
	PTQPKPARVVPNKVNLQTTTVLLIRCLTAVLLPHWGIRSVPPVQLAAFSKQLMSSSLHMP
	EKSCRAVLALLTDVADTHSKKVASLWNTEERKGDGAFNPVSETIGGSNPFAATVWEGEIL
	RKHFSPQVRDGVKLLERTIGGGNGRGR
	>Cmanguinecans_CMW17570_04776-RA protein AED:0.00 eAED:0.00 QI:0|1|1|1|0.54|0.5|12|0|2587
	MATLPSGHGQISDQGPDACGPSSSPETSSTRLNPFADTESARKRRRMHGSASHSLSEDSD
	SEIGSRSTEKTPQTSSTPDPVSRQSPILLSTGDLPISRPSGIPSPHANDSPQQPTIIMSD
	HETQTPSSPVQISPTSLCSINTDRPETPIGAPSNRVTINIRPTTANAQSSSPSLPLIDHS
	QEGQDPHLIEADPSASIKNSVELDGDVEMISNENDLDSPRLDLDIDSDDDILHADATSII
	PDIPTIVFDPTNDFPYCENQNHGENISRVCEFLTYGTEVVDESLFEALSQWVDNWVIWAK
	GSNMTLVIQSMSNNQSLWTSFPEIVWSFVNRKTNDSMIQFGAAYQAMVSFIDSYSRLCAY
	LVSFDAACLAMLTGNTTRTTLPMLYSCTFLTPLSMAIRKMEEIASLGGRPLSTDASSIIW
	RFALMDDTSPTCLKNYLIATEELAPRFPKILDTLTGICSVVSLISETAIAQLDQDGLNIL
	DVSTCLEECHHFHTIAVRITEKAIESYTSHLTPEGFLTSVSRLDGILRSCLTGSHPNALS
	VKEKFATEFPTIPAQVMAECISSKWKFMIYSRLIKSSQMQLRVSAANTFCLTLVSVWRKY
	GDQPDEVSPVVLEFMAHQVCECGVLDYILNATCHPEVSTECYNIVGFLAITRFYSEKHLD
	QAWNTLSTCQDPRVTESLLKLLGRVLELFEYSVVVTHCQKLIHLPLENFANPSFKSFADA
	VVKAIISRKPSNTQLTHLPFDLCLRLLRESTSASMPSEYRNLAEVHQLACAKLRELFHNE
	PDVSARSFFYADCLKDIRSKSRTSIGSLWGVYIALKSSAVIPELHDLAANHDFGKIIVDE
	LDHAMRNNQNALSGPCNVARQELIYLMILHEPSVFDGKLGARLWDLLVGSRIASDDARRS
	GWSVINSATRHDILSMNPFLKCCFDSQLSILPAYCLCEGSLEFIKLKLLPRLSGQDNLND
	VQLDDEDSVLSSGIENLWRVILLSPNEAVAKAATCTLAKDIYTESSSILSYPHHRARQVH
	LLLLTRCMQQLEKSATEMRKLEGKSRESPAISSSSKDAALAVDAELVIPDKEQDHERTFL
	RTLCVLTTFMEFYKNKPRFSTPDIWPLIPSRPSSPNGGRVGLKVQTFDQGRCSEIKPIEI
	GALNTVGCLLTLVRKVSGFDNYRMYYGGQRFSPSETNIRMTLEDLKMHQGLILVKREDRK
	SPAPSGSCPGASLLEIELLSQFKQFWDYLDFPNHIAEKIYNLLVKFPADSSVVSKLLDVN
	TKSLDVFPPSQPFKSLYALFAIGGMTDINRIGRLHFLEGGKGNIDEIYVKSLTKALKLVS
	EAIDSPQILDMSQPHMTRLDLATKTTDATIITDVKPPSASRFIDILSNASIQAESRDIDY
	DFIFGTIRAVFELSSEGDDLWLPLSKEDKFVNMLVRLLTNSMPFIRHGIINIIDERVGEA
	VNRNSHNVRICQYLWPIVADIISIMAQQSTPFNEIFRLAESLLLSLSSLPDKSIDVGDFA
	KTCIELLLAHNTVEEIGTEHIDFMALGIVKLVLCSLKIQPDIFNNRVNAGFAQKLFWKLL
	FPREPSCADSTVQKVLITPGIRSRLYNILHTIATTNQEERLSLLQCLSDVAPLDVNSDYS
	LYRYDLHPQFDRSKVIRASCGYVGLRNLSNTCYLNSLFTQLFMNVKFRELMLKATISDES
	EQRLLNNTQRLFGNMQNSMARFVDPSAVISSIKTYDEGPIDINNQMDVDEFYNLLFDRFE
	SQMANPQERKQVRSFFGGQIVQQVKSLECEHVSERLEPFSAIQCDIKGKATLVDSLQAYV
	DGELLDGDNKYKCSTCDRHVSAVKRACFQDMPNNLIFHLKRFDFNLRTLQRSKINDHFSF
	PKTIDMNPYTVAHLSSPEKSLEPDTFELVGVLVHSGTAESGHYYSYIKDRTSEPGTNKWF
	EFNDDLVTPWDPNQMESSTYGGLETRMPYENNSGPFEKSYSAYMLFYQRVSNLKEQQNHL
	AAKGLSLPVKVGVPADISLSIRDENFLILRRHCLYDSGHVQFVAKMFNQTQAHHSTGPRS
	SHGEQKTGMGILLSHLDQVVSRVKGLPDFSEYESIINNAIYKCPECAMNFFQHFAYYKES
	FRVMLQRSPELCVRQDIGLMMLNALQILKKERPFAYHPRGSDCEDASACVLHSMLDILGH
	TWQAFHTCIRAWDEYFQFILSFAKMGDLETAHLLAEDYLVQFTQIVTVDQALQLTPQFSR
	LLNMMTRRAASLKPVCLQYVFLIIEHFLNSLSPKFSQDHIVDGPRERLSWLAENGRPLPW
	SSTEVNAFHETFPYNTSNLFMAKICSYGQSPQLVERIIQRLTCAGPLMETHLMTTLQDGI
	NGGFTHHRIAPYMRCAIWFCAESQNVERIVEMISFVSKQAINIQSIEGKIFPVFFKAIHQ
	NALMRLQHDRTAGFGILNAVLDSTKIWAPWLLCYNQNSSPAETRVLTEDFLITALFHYGC
	PPKVPENEGGEEIADMIRETVRQLGILCLQYINSNVIDTKTQVSRESMSAIQQTIARCSN
	YFDAASSEVEDCFFYNMGQNILDILQSFLVDQLEEEASDWDNSDVSSGQYINIEEFATRD
	SIVMDRF
	>Cmanguinecans_CMW17570_04764-RA protein AED:0.01 eAED:0.01 QI:0|0.66|0.5|1|0.66|0.5|4|0|1218
	MAYKRASSVLLRKSIFSPCLRYEPVRLSRLLPRNAIPISGISYSTLHSTLPLAKSPARSS
	TFPSFTPSPLVSQSWDPPLLDCQLYAPNGVSWTQPVGLFINNKFIMSVKRDMIEVINPTN
	EKLICKVYAAGKEDVNAAVYAAKTAFKNPDWRALSGAERANLMRRLADLIDEHAETLAVI
	ETVDTGKPLSASRSYDVPQLSEVLRYYAGWADKNHGQTIDVGPGKLAYTIKEPLGVCAQI
	IPWNYPLAIAGWKLGPALCCGNTVVLKIAEQTPLSMLYVARLIAQAGFPPGVVNIISGHG
	NVTGAALVKHEDVAKVSFTGSTATGVEVMKAAAGTLKNVTLETGGKSPLIVFADAKIPQA
	VHWAHEGALSNQGQMCTATSRILVHERILQQFTKQFVQAVKKISVVGDPFANETFQGPQI
	SKMQYMKILAHIQRAKDEGATVLTGGKAMAPLASGKGFFIEPTVITNVRPSMHIYREEVF
	GPCVVIVPFSTDQEAIMMANDTAYGLGAAVFTQDIGKAHRIVRDIEAGMVWINSSNDSDV
	RVPFGGVKMSGIGRELGEAALQSYSQAKAIHVNLGEMAPPPLPCATAGLSYPLYACDFDP
	NDPTTLVVAGGGGAGRSGVNNKITILTHGNQTTLTPVSEIDLSRDEDSVTCLAVGGRRDD
	SLLVYAGINSSAADFKRGKNDHFRVFSVSPASKAKDPSIELINKSNLFSVSHHEKYQRLV
	RLAAPGSTSQLVAAASGLGNEFQIALAELMHSGSVAPKLRRMVDLQNEANDIDLMRVGSA
	NEHQLVYCSNNEIYTVDFTPGESKADFSDPTLVFELPVDDRTGLKPTIRCLRYLTATFVL
	ALVNLPRRGGVMLNVIRLPGKKGEKGRLAATSRLPRRVVQATALATRLIGVPPAPGTKLG
	QAQFAIAVAGHDSSISLYTLEHQSVQAVELVWDLLPVHTIFEAHPLQITGLAFAPFIMPK
	ETDGFVAIALASISMGNTVSAHSLPLRRIVDKKVPASKEKQATTDALNVRYALAMKGSKN
	AGKTVMILLAVVVLIMAVAGQALLESLGESREIFGVRKYFDQPFQIRSSVAPLSPVKATN
	TVADTMSITSASSASSSTLASAEIVSEFLANIQAADVDGPILLHEYAADTDIPASDQSPG
	DDLQADDATAQPITNKIAAVLAEEQHEGKAWEDVSSEQKELWKARLKEAGHWAEHMGEAV
	FKGILFGELAGVVRAAVA
	>Cmanguinecans_CMW17570_04765-RA protein AED:0.02 eAED:0.02 QI:0|0|0|1|1|1|2|0|589
	MSKRGAASYAGTASRSPLSPKQEPRPHGSLQVETSSKATNYQPSRPPSSHLSPHDHQLSS
	VDKQHPDFMDPRSSYGAPTPAQSQGFATSLYHDQPPTTSTATAPESRVPHIPPSRYQESS
	RPISGHASMSSTFTAYQTHRAPPIKNDDFLRHVGPTPLPPIDVSAGRRILSPRLRRPESF
	SGPSPSTTRPTLSLVPSAPPLKRTLSKDHHTDVQLHPFERISRQPSRNPLGYPPMGENTE
	PQYLQSSSGSRKADGPLRHGPSHEPSYNLAPSSHLPQAISTQHIDTIYTHGSWSRKHSPD
	SSISPAHASENRMWRNPSVSEQLNQGAQRGLIPVPINTNIASKQANEKRKRNACASAKFR
	QRKKAEHVQNKERIEQLEDRLTIMNAQITKFYTSMNYYKDEVYRLRSLVESVPEIAHRTH
	EGSRSPVLDVPQDFLEWLHTLQNARSDQAQRQSDSADVASSSTSEKRPSMSRAVSTQSNP
	NTVTAAHQGQNVPGALASSSSHSVAEGSRRIHLPSSASSAGPGAFFQTSTSSDGNPEIMN
	RSQGVYSGEVGQQPKQSPPSASFNVERLPPISSLGPYSTRYNSPTDPQR
	>Cmanguinecans_CMW17570_04768-RA protein AED:0.01 eAED:0.01 QI:0|0.33|0|0.75|0|0.25|4|0|1199
	MSTAKAQNYLALLEIARCEGNWSAVPELVRKVRKHAPERACLTLAALTEAQIAEATQSST
	ENPTPTSDTLQVAQQLPKLVEAIENESTYPQDRFQATICAGWLHWVVGEYSLAALRLPNR
	IDEEYPSLQNPSEWTTGNCAARTSQPLDALSVFETGLAAMDGVWGADKQPRRQLRYWAEL
	FLSEYSMLSSQVLSRQEKALQDLNSLSGFRSWSRYWESLVGPVIGGQGFRGSVPRRRIWY
	EYYVALSNILELDLPLPTAHVKPINETSARTQLRIELKKTESAYEALLLDETQFPKADEE
	REEVEAFVQLAMKNWSILCGRGWKEADLGQGGRASISRGVLDILYRAATKTYHSTAILRH
	LVTVHLAVAEFDIAFKAFDSYMEVVKKAKARVEKTGVAEPSLDDDNTVLKTMSQAIVALC
	RYGGASAIEKAHDLARELEDTMAHLPQLQPASEVATPIEPTHEIGIHTKVAGDTLAFAWQ
	AIGLAHASWSRVTPDAPSRTEIQAKAIRSLRKSLSPAFGRSRDVQSLYSLGLLLAERRDI
	GAAIEVVKAALVSTKSQEPNAALVYGPYWQERAFIPVWHLLALLLSARQDFMMAARACEG
	AFEQFKDPSVLFGSQQVFHSEHLKAQAAPQASFGLVDELDDAEREAILEVKMTQLALIEL
	LEGPEIAVNASYELITLYSRLFGSTATTPKTSLQPPPAQIPPKSSSGTVRSFRGSIFGSR
	AGKSPSPAVGATALSVDVVSAESRPLSTLPGTPSLPSNGMSSPTAAPTPAIQITTEKNGS
	AQRSTSAKPTGGRSSRRSSIRNRDRSASGGKRASSSGPNYRNVPDGEAFFSPEGNLSSDA
	FALTSRPQASIASAFVRRQNVGSLDTFISTKAKGLDHLVDHAIDGVFSLPPPLPPIVFSK
	DEEKRQRSVILIRLWLMVAGFYRRADMVEDAKGAVAEAQKLVQTLETELTNDATGSLILK
	VPKWAEKRSVDELWADVWAEFGNISLTNDAPLDARRNFESALTYFPNHAAGIVGLSNILL
	DIYTEDLVPVSHEPSSHDSYSHTHSSVATNSELRSNSSKNKGTSPLTNEPLGLGPNRPIR
	PPTSFSNAENETNLASESYPDFKHSSTLPHKCFSPEPRPSSLPLIDRLAARDRAYGLLSA
	LTKRGSGWNNSEAWFALSRAYEESGQPEKAKDVLWWCVDLEEGRAIRDWSVLGDDGYIL
	>Cmanguinecans_CMW17570_04770-RA protein AED:0.02 eAED:0.02 QI:0|0|0|1|1|1|2|0|303
	MSPDIADNVPRTLDKVTRDDTELAGQAQTNETQTGAELKAAALLDELMSEEACRNIEGNG
	ETADADRTGPNSPANNEEDAPLSNEPPLPNEPVSESTNNNAPLPPSEPTLGDDGWDYRWD
	PATNQYVFFNRFTGVEQLENPRLQESSHPHPTQLSSGTITGSTATDSSDAPPPPPEILGY
	NPAIHGDYDPNAWYAKLDEPQEPGISSSALHMNALDDGSQVAFNRFNGHFQTDGLGSERY
	SGDAKAKRQLHSYFDVDAAANAHQGRSLKAERQGQRLSKNELKQFKEKRKARKEEKRRAW
	LRD
	>Cmanguinecans_CMW17570_04772-RA protein AED:0.00 eAED:0.00 QI:0|1|1|1|1|1|2|0|188
	MRPLTEPETQTLFAKLANYTGSSLKALIAPIGDGPNADRYVFRLHKDRVYYVLLSVSNLA
	TSIAREKLLSIGVCLGKFTKTGKFRLHITALPILAEHARYKIWVKPNGEMPFLYGGNIVK
	AHVGRWSEDCPEHQGVVVYNMNDTPLGFGVTARSTAEARRLDPTGVVCFRQADCGEYLRD
	EDNLFASG
	>Cmanguinecans_CMW17570_04774-RA protein AED:0.00 eAED:0.00 QI:20|1|1|1|0.33|0|4|0|234
	MPSMPPEKMAPPIPTSYAESHAEKMKAALELSRMFASPKTNTKTQGLCQSSKKGSKQKAS
	HSTGFKQDEVDISKPIVYSIPSDVTAWLTGGSSSSTPLTPRLPISSKTTSASVSIVSHSK
	IKVHEIQTSIPSGSPRNIGQPGRPQKPMLQVVDIEKAQDCRNLSSERPTAAPTLKLEPDL
	IDMSPLSPHQSQLSSTSDYLSDLRGLSFDGITIPGKTEISAKPKTGLAASRWAD
	>Cmanguinecans_CMW17570_04775-RA protein AED:0.00 eAED:0.00 QI:0|1|1|1|1|1|3|0|262
	MQSQARKKTVYQLGTPFTTTEWPKVSPEHQDVILELLCSFLEPLGQYRMRHCEPSKGKSS
	RKRKRGAIKKANEKGLDAPTKSLEKPPPPVITEYVDIGLSGITRNLQILSFPKLQNAKET
	QADATPQQDQPYAAIFIARSGQPSMFHSHMPELVAAASRHPSAVKPIRLIAISQPCSERL
	TKALGLPRVSAIAIRTGAPHANALLDYVEEHTEGISSAWIDSATTYFKFQALNVVAVQTT
	IGQRKAHLVDGTTAKQTSATRS
	>Cmanguinecans_CMW17570_07172-RA protein AED:0.18 eAED:0.18 QI:0|-1|0|1|-1|1|1|0|319
	MATPAAVDLPFSKTLTFASFKEVCRYANWPEDFQFRSFFTLYSPNALDMDVDVSQMSLHI
	IESTAAQFPEFKRRLQALEILIGSANLENFKIHLALRSNFEDWASRRVFSADAVENILIP
	EVKLTIHQAKECTKKDFHSSTPEFLQEARNAFKAPERAHHGRQLGSAKLCQTLVNYHRQF
	SLEKDAYLSPHTSIVAPPGIGKTYTVSQLAVQHGKYVIYLNFAPKTSNGFPGRSPYASLI
	LSAFDTVNHLETFLERRERMESLWSLIVEALLHLARLARTFGIGPEEFFDYQTGEDYAKQ
	QDLIKNSLEFAIRNPPFSH
	>Cmanguinecans_CMW17570_07170-RA protein AED:0.04 eAED:0.04 QI:0|1|0.5|1|0|0.5|2|0|196
	LEKIIGMHSFGHLNHFTQPAVKNLPNLEQPATVHTNYSVKSQGDSSVGGSNGTMRTNIWF
	KSPVGFLAYSFITGINVTSSPWSPTTLTLSMIRVIQLFTKSHDRRSINDLKQGNWTWVEL
	VILDNKDTTSPKKSRKSKELVVTSHSNKANSKHYEWMQGEAIDTCCNFPKSLEDGNVIAV
	RHLEGGQIEETISMGV
	>Cmanguinecans_CMW17570_07171-RA protein AED:0.03 eAED:0.03 QI:22|0|0.5|1|0|0|2|0|543
	MEDLDFTNIEAVKAIVAAAYARLDARKARTDADKTHDDTLKALDDTANAYADATKAFADA
	RKARADAEKTRADAKKALADAEKTLQQKGPETTAASSTSVLGRTCPRKLLPWNDFPELHQ
	QKFTDLSNAFGDELLLPPLSDTYALQRTAQGWSHDSENESSRFCSMLIELHVATIASTWR
	QIVSEEAEEVEFCPNTAYIKESCEQLQEYKMKGSDDENSGVRCLDISSIRADISEPVTVV
	SAFPSRGRRPSQDISNAGLNLKRPANSPPDSDGTRPIKAQSPERSIKPDGTFVKITNKSP
	KVKNLLVIEHKPAHVFTPDLLRSAFRNIVDSGSRIFTESIDPRPSPLAPGNTEKKNQKHP
	AGSKLVAKALVQTYHYMVTLGLSYGSISTGQATILLHINYKEPSELYFRLCVHQKDVSDI
	PCRGSEDPLAQDSQIYSALENGIKNTPYAMLMTMIQLAFDHTNLSVQQIASIQNRLARFH
	GSKKPPSNPSSSSGKGNGSEDTGSSSLRNPYPQLPPPDGRSSSQREQDPFKKHTADMECP
	PDS
	>Cmanguinecans_CMW17570_05502-RA protein AED:0.00 eAED:0.00 QI:27|1|1|1|1|1|4|46|219
	MARRPARCYRYCKNKPYPKSRFNRGVPDPKIRIFDLGRKRATVDDFPLCIHLVSNEYEQL
	SSEALEAARICANKYMVKQSGKDSFHMRVRAHPYHVVRINKMLSCAGADRLQTGMRGAWG
	KPNGTVARVNIGQIILSVRTRDSNRAIALEALRRSQYKFPGRQKIIVSKNWGFTPLRREE
	YAERKAGGRVKVDGAYVKFLPNYGPLEENMRAFPDAFEA
	>Cmanguinecans_CMW17570_05504-RA protein AED:0.00 eAED:0.00 QI:0|-1|0|1|-1|1|1|0|607
	MAFQTRASQRVVLATETQQREGSASAPSQTSRSRRGTQTPTQVSPASQTWVLFPPVAGSE
	AHTTSSYLTINDSFKSHSDIGTSVDQSDLHSQSAHGNHHDFEDDEEEDEEDDDAELDVLD
	SHLADFRTIPNIISPASTTVLPVHDGLGSFRLPTHSTSRHLQEQLYAFEQFNPHNVHQNP
	TGAIRHNINAPITTEIDTENLEVAERNERIEAWKREHSRALLEEIQKETRRQRRLSQASA
	ARGKRPSVASASVHSEAIVEESEAGLATEDAEKMEWHEDSSDNKAKEDATNDEEKPHGFL
	DRITKKVIKDMLDIDDHTLAILVGEAYVTDDDDDTQATPRASSPVRGGPNMAKEDSSWQL
	RMVESVARELGLFVNTVTPHPHPGAFSMYKRVQQDCIPYAGLEVIPESTPAAPKQSLSLL
	ESLSQSALQFKPSFSLLQPTNSDLPKATADRSGDTKKPQARTETEGHGNNERFTQEEWEK
	DLDIKLVFRYLRSRFVPGSSSSNISTASANHPVTSSPMDPAAKAARIRQHHPLIGGRVPA
	DRRAFKATAPGSPVALRHGSTCSQSTRRSARRSSASSRHYWDIGGSIGTGSVVATATNGP
	MGAWGEV
	>Cmanguinecans_CMW17570_05505-RA protein AED:0.03 eAED:0.03 QI:733|0.66|0.5|1|0.33|0.25|4|0|1352
	MPHIKSSRRVPPLQDVDYDHEINLVDHDCDSQSAAASDRVCSETNFSTTVAEDNGPASSQ
	VDSRGRLKQTQSSTLKPNISSAFLSIGGAGAALGGGPILPVPSEGSSSAHYTMAVPNDAA
	ASVVAASKTEIRGVSRILIDETTGRNSLSTVVSKQPEIIISAVPPSRDGSAQTPCTHRST
	DHEWVIDVLYENQRGLFLCGMPLFSAEALGNLDPAPWTNAFHKPSLTDPHEAQLPDPSWQ
	WAWSEWRVNHDSLTDCDEDGWEYSFMFSNKFSWHGRTWYSSFVRRRAWTRKRIRKHTGAP
	GLIVESPTSGYGHADLLEPRQSSEQDRSGYSPGESSTSTPVDQCPSRTGRNPTREPSYID
	SRSSSTHGRSRSMASASRMSRIECGLEEGLDNIEIYDARHLLNILRVQRVDREKLEAIRN
	YLKNAQDDFQYLQDAMHEIMGIFVFQNSRRQALAQVAQACEDVEKNLQEIGSDASRCDER
	TWATKRLGYLEAAKKHAEEEVRKLAYWSDVRALENRLGEIESASMAVARETCDTSESDID
	SRNGSDSGYGNVSLVLLNSPVTSTASVASASSTDSHHASTPLPASTPGLATQRWSFSTSS
	SQPASISQQPGPAPATANSTLARIRRRRGAISSTGGVSAAPEMSQMNEDMMALASLSAGR
	SVVVKPLLKYPRPEMTWYAGGQHNKSLGTQKYLEKERMKYGSSDDADAMNPDWRGIVATM
	LATTPKTTMWKGDVVRAVVGATLLDELLSGVDRNIWEIYSRTGCTMDVYPHSKEERDKTN
	GQEAGYVVLSGDSNAVRQAMTEIRTLAQCAALTDTTATLRPLGPDEALKIRLTAEGRFTT
	AYGEKPSHIPALQGRCDAKGLLEEHATIPAEWTQRSLLNYIAQLAFAHLSQNKTFILYGT
	PQARDESRLELMHKAFAAPEARHAVSIAAFKRAIYSALMSGPHKRPHMRILFSKMVDLQL
	MPDTDGYEPYDERTTNEFINEKKPPDDLLTSMDSSSPYQQQDAPNSPTQNPRYPNKSNVG
	DLSIPEFISQLEKHYGPNWASVAAIRHIVNVFCMFGRFSAVSTFLARMGWNYKRDPVVYN
	IILSRARTLGRWKPMLQTLHAMAQAGVPVDEIGYTQLFAFARKAKWPNTQAIVWAYACIA
	DRTTMHMRAAVSCQLRYPGCSMTKSFHVFGLQSEYVVPALVPRELASRFAEASSIAAIRT
	RSRSPNPYWFSSAFNTDLPPSSEAPSNNPIAMRKLGATLVEIFRQEIQIENKKRLVPCIS
	LIDMLTKAYTWDQKLLVKSKKEAATIRLVTNQNWPTLEIPLRTKGTGPVVRTLTIPVVRA
	KIVRSKSIKNRDKLLQGERGEGEVEEEQEQQQ
	>Cmanguinecans_CMW17570_05508-RA protein AED:0.01 eAED:0.01 QI:0|0|0|1|1|1|2|0|327
	MKSAIIASTLFAAASVVAQPHNRHGHDAFHKRSLGPRRVANAADTWDTVDIYDYANKVKT
	ECVYETAWVTVIEWVDSQGVATQAPDTIFPGGMAPATTTTESAPAQTDDGLFYEHASSSS
	SSSYSAPAPPPATTLQTITTPKSEPAPTQAPVETPSSEPVSTPVAAEYVAPTYANENVEP
	TTSAQPVYVAPSSTSEPVYQAPAASSAAPAAQSSTTTTDNSGSGEESGYLTYYDLGLGAC
	GFDDSGKDETDYIIAISKDLMGTQSNGNPYCGKTATITGNGKTIKATIRDKCMGCTPEHI
	DGSKKIFLDLFGSLDAGKETVTFDIAA
	>Cmanguinecans_CMW17570_05499-RA protein AED:0.00 eAED:0.00 QI:0|1|1|1|1|1|2|0|824
	MASRLSPNAYSGAASPLDTRDSSVTHQPPTPASPSTPRNTSAISSQARHTSDHSNSRILS
	TSLGSQRTTRVHQTHKPNLRISSPSKTYRSPPTHISRSPSGPASHLSSGPSVSEAPRDGP
	PRWPVSPRIRSPALSQAQPNNSYNYMMQRTQHNAPVRYISSSANSSASEMSESDTDDHES
	AGLRTPTMNNPNPLATVQEVSQPNSPGHVTRDTAMTEIHTHLATDDCQNQELQTPQTPTS
	QDSDNMSAASVRTIRARNVASYNDSDHTASQNDARKPSTSVPQPPMMSRQSSAYSTFNKT
	KPTTDGSSMIVESETVTSVPQIALATIPQGPSGTLRAMPSTETIRPKKDRKRQTRKQPMN
	PASSKAEVFEYKVASAVDEADDSDSDETFVYDSNPHDGPRRYHHSRTPSTTSMASQVDRP
	MRSIHSVMDAPGPSTSSKKNMKFANTYNNASDTLTGDEDGRGSSRSNIGSSRNSTRHQHH
	MNKYGRNHNTHASLFDNESPFANPARAKMQANSRQNSGPPSPRFLTSRSQASRQTASYNL
	SNAYDMDETGPDDERTPLISYSRPNRPGRQSRRGPTPRHIESQNYRSRPSALNRLAACLV
	VTMMVLVVITGAIGFMFATSQPLTDIKLVAIENVLASEPELMFDLTIRAHNPNIVVVTID
	NANLEIFAKSVHAGTDADWYNSPSGSPGDKFKFETLNEKEVHTEDDPPDDMPDESAPNMR
	LGTIQEFDSPLSFEGLFFHKGLSVSTGGVRLPLPGNSTTGGSERWGKVIQDDFDLIVKGI
	IKYYLPLSQRVRSVSISGRTRVKPNSASNPSLKPNITMAGSPGL
	>Cmanguinecans_CMW17570_05500-RA protein AED:0.00 eAED:0.00 QI:0|1|1|1|1|1|2|0|697
	MSTVTKRPTSGVGRAATNNGSSAALSSSPSSPVTPTATTTPNGHRSRPSRTGSILTSRAP
	ATRRESLLRDSTDAELEARAEAIAAIDDLKARLSKSEAETDQYRKEALVLETRLKDSNIE
	HAKLEERLHEYEEQIESLSNSKRETARQMREMEAIYEAERSSMTKEKEEMANREEEMQAV
	IQRLKDSLSQRLNDDEFRSSRNNSNATSPTEGGSFAPPSSIQRSDSRNNSKILLQKDKLI
	ESLRLELAEITIKLAEAENQGGGRLQEVERMLMEARMTNARLMEDNESYQLLLQEKTLNG
	DFAKTDFSYMNGRNSVDGDSRPLPANEDTLAALEGRSVTSGTTLADELGDASDDEESDRR
	HVNEHDDAYRRIESELRNAKDQNKALTLYINKIIERLLQHQEFEAILDQSSDSASINTNK
	ELPPPPPGAGTGAGTGWLQRTKSLMSNSNTAPNLSSVSNSANSVTAAAVAANAAAAAAAA
	AANVTTPITAKAKRPRPMSIIPTAAGLASLHNDPDLAPRVPIGNIARSTSVRRARPQSEQ
	YTGPGGAALVNQMYRGLDGQMSPTFNVPRRSQTFFASGALASPGLPPSTVPLSGRMSSST
	GSQTPSAGNFPGMRSETSSVSNESTAGIVTPPSQSSPPQSLPATDKMTPQTQTTFAGNKP
	RPLRLVQDHNDAVNASKRNSWLPWAGGWGKKEEIPEN
	>Cmanguinecans_CMW17570_05501-RA protein AED:0.00 eAED:0.00 QI:63|1|1|1|1|1|3|106|109
	MAPVKKSKRDAQNISSKLALVMKSGKVTLGYKSTLKSLRSGKAKLVIIASNTPPLRKSEL
	EYYSMLAKTNVHHLNGTNIELGTSCGKMFRCSTMAILDAGDSDILSEQA
	>Cmanguinecans_CMW17570_05503-RA protein AED:0.00 eAED:0.00 QI:761|1|1|1|1|1|2|3007|121
	MANRMPMILGATAIGGIGYYMYRSGGDSAAAKRAARRDFNIPSSAEKDLKNIGAQAGASL
	DAAGAKIDTAVAQAQTQLSNTKSTAQNHMADVKHEALKKIDEFDRKVDEHATKAKSWLGG
	K
	>Cmanguinecans_CMW17570_05506-RA protein AED:0.01 eAED:0.01 QI:1356|1|1|1|0.8|0.83|6|0|445
	MGQTLSEPVVEKTSEKGEDSKLLYGVSAMQGWRISMEDAHINVLDLLAATKQTSTVEGQM
	SLFGVFDGHGGDRVAQFSGKHIHEILVKQDSFKEGNFKKALEDCFLATDRAILNNPRYED
	EVSGCTACVALVVGDKLYVANAGDSRSVLGIKGRAKPMSNDHKPTLESEKARITAAGGFV
	DFGRVNGNLALSRAIGDFEFKKSADLPPEQQIVTVFPEVETHQLTEDDEFLVVACDGIWD
	CQSSQAVVEFVRRGIAAKQDLDKICENMMDNCVASSSETGGVGCDNMTMSIIAFLNGKTK
	EEWYEQVAQRVADGDGPCAPPAYAEFRGPGFHHGYDEVEETYEEDKFKAHRIGLGNYPGR
	IIFLGDGNESNMSLENEDAEMFDSIEEEKDLQSQIPKDNSPKAAADSSADSSAGNGDATA
	TAAADKSQTKPQSITAAAVNGEEKK
	>Cmanguinecans_CMW17570_05507-RA protein AED:0.17 eAED:0.17 QI:0|0|0|1|1|1|2|0|961
	MRQAYNIAAALLPPVARVSNEYSYTFSTNTFSSNLDIQYTLNNAPDWISVDSKSRRIHGT
	PPDDFVASGNSTGVDMILVASDSEGSAEMNATIVVSKNPAPALLKPLEDQISGFGDFSAP
	SSLLLYPSTAFNFSFDPSTFANALGSLDYYAVSGDGSPLPAWVRFNSETLQFSGTSPPFE
	SLISPPQVFDLQFVASDVPGFSAISMSFDITVGTRKLTSENPIIVLNVTKGDTISYDGLK
	DEIELDGGRVSPGNLTVDTENMPSWVSFNENSWDISGTAPSEAESTKFLIQFKDSLSDSL
	GVQVVVNIADSLFTDKIPSIKIVPGETVDFDFARYVSNASDVAITIDSNQSWLKINGLKL
	AGTAPGDLQPSTFQLTVTANSQTLTGVKQTIQAVVDITDETGSGSDGSHKKSDKLSKAQI
	ALVVILPIVCAILLTGIVICLVKHRRRRNPRPKTIIVEEIIGPLPSDLRRDETRTSFDER
	SPTDSEYRYIDNFPFHGHQSKTYGNQGGGLRGAYSDSDMARDLTVDTRTARSFSESGPRR
	SESWVTIEANPRSPQKAFMSKASRLGRDATFQSEAVSNADQSSWYTEPQTSSFRREPDLS
	APSLPDLPDLGSFPEMPETRRSLDMSSDRDVPMVDILDQEARRSEEVARTKEQEEEEEDQ
	ELPQIQNGTDRSLPDIPSSEALPSIRESSTPSPPPPAHLSSLLGNVRRPQSPPMVHVWPD
	ATPHPDDATPTPLSLSRNPSLSRAEKGPLSNRTTHYSYIPGEPSIPRKSSRRTGGQGSLT
	SSKSNSNLNMRVSLGPRMNERHKQPTTASLESMQGKENQLAADNWKSGASREYLDIPYRD
	LYGGTASSGSTRRSVSSAESRSYSSGSRQSSLGGSSDRRRMTHNGPSRRKASGSRRTSGS
	VVSDEFMQSIPIGYEGDNPRSMGLPYLGYGEYPVSKPSFITAREFQSMSTVNSLGTEGGF
	I
	>Cmanguinecans_CMW17570_01671-RA protein AED:0.05 eAED:0.05 QI:0|0|0|0.5|1|1|2|0|379
	MKIFVHLAIATVFCGGISGAQLVAQDFSIVQTCETRSIFGTIPVDGFEPSDAAWDADSQL
	LYVVDDNGRLASIPGYHLREAIQDSFTQHPRNQGVLLSDLPGSKDVKIWSITHGMDLEGC
	AVDHEFPDLVYLGVENPAEILAFNVTAGVIQHRYAVDTYFVDDPTLFTSRGNELKKHKKN
	RQKKGKDKARNTGLESLAFYPGLTPGAAPRLLVGRQSDSNVFVFDLVADRSSVKFVGSVN
	PPGPGRDLSAISVFLGQVYFVFDKEFEAISVPVRQFEAAIKPPKRLVLGESNPEKYEKDK
	PEWVVQRYEFDIRGQEGFAFAYSSFACALGSKGCSGIGETPVVYAIDPPRKPKLEKDILP
	ASLYKGLNAVIDDIPSFTL
	>Cmanguinecans_CMW17570_01672-RA protein AED:0.03 eAED:0.03 QI:17|1|1|1|0.75|0.8|5|187|441
	MTSLKLSIFLGLVTSAAAISTLEQYGNKIYDQEGNQFFMKGIAYQLRPNDPLIDSEQCAR
	DAKLMKELGANTLRVYHVDETADHDGCMKVFEEAGIYLTIDLDDFESYILPYDTFWNETQ
	YDSYAKTMDAFIMYDNLLGFYVGNEIIAKSDQSHAAPYIKAAIRDMKAYRDSRGYRKALI
	GYSATDIVELRPMLQDYLTCGGNDDEIADFFGINAYEWCTPNTYTGSGYDRLQEMAENFP
	VPIFFSETGCNVGSDREWEDMDAIYSDPMVNDWSGAIAYEWIEEKNNYGIVSYGPPANQD
	TPITGDIYDGFTRKGTPTPVQPDFDNLKSRWATNTPIGTPRSEYDSSSVSTRECPPATSG
	GWQVDGNVPLPTLGQTYTGPLPAVQTYNRYLAVAARALRRSLKEDKRIVAERRAESDLKF
	SAWTNGKAGEAKAVSTSATSA
	>Cmanguinecans_CMW17570_01673-RA protein AED:0.00 eAED:0.00 QI:0|0.83|0.71|0.85|1|1|7|0|748
	MTFDMATMGSSLPSWMYPSSQAPASGLVYTDVTTAFRRAVADMKPGEIIKDDNFSLFDSV
	AALEIMDPKMDINCADAQTEPEPEYDVSRDLTPQQVLGIIDQLISQEMAWHMGYPLSLTL
	FSSHYIDQLLSTVPSKVQTAQFSFKLPWNKFTPVSALRAYCIGLIKTCDMVNDQINQEHY
	YEEEDFVTNTYKRSLFSHFSVESVTQELIDAHKSLSQGACDIDPELTAALCARLCFRASF
	ITALENTQHRLYPSLIEQTWTKALKDVEDVIATRHLGEPVPEAFSAKLQQKLSSSMPPRP
	IVDIGHELGFRLLKQLFEDGLKVTDVLDYKDPITVQNFVVHFQAKKPKPLVITRTILQRY
	LFKDLVVLGNASLRLLMDDDLTILVKPPAVLLDPINDYVENSNDVRHRIAQEMEAFRVRA
	AQCYLDIYRSLCQNRCRVRRTLYHVVRDWDLLEINAIEFDSRLHTLVTQPETFGLSQEPI
	ADWNCTAYTPDWQPLTLWSRLHKLKVMLYIVELGFELDVYYKHEMAAMYFYLSTLCEEVQ
	ALETSIKRYSAAATVATTTSALDTVLKGRQHELLMQTDTLRFTLKHGMASALFSIFTVLQ
	RMNAIEPPKQPCGTDELRYDLRMRPFAIKSRPLQTYAEFQALLAGTSSLSTPPPLEELLD
	CAASAINKAQTKLAELQALVGEGTFAHGSLQLQTDHLKEVERATKASAETIKVLREAVQS
	DKKVQVTIPVPDDIYAGLWVVPQVKLSE
	>Cmanguinecans_CMW17570_01675-RA protein AED:0.00 eAED:0.00 QI:0|1|1|1|1|1|2|0|1995
	MAVADDHQSDRLSSPDPLNSESDYPQSTTPARRAFRSNRKNTTTADSARNSARSQSPTSQ
	STAVRTRLSTSRVTPRTRTIAKRSVRDGAIAPSPRKQTFELEVGRDISPQRLLVTVEAGD
	FDFSASGLHRRLFASSTPPSQVSPSRMTTPLARSTRRVPLKGEDEVSTRIAGTPRRPRAS
	SSTSRRETPSATPTDTPRRTQTAHHRSVTPGHQAGATPMRRSTRKTKSLMSNTVMISDLA
	STTPDSAFDLGETPIPTVPKAISKPKPTPARRSTRARNTPAKEPSVPDIHDDFDLDDILL
	FPVLATKSRPDIPSQPTPADSGASATSDEPTTTVNVVTTTIPIADTPQISRREFKRSRSN
	GEDYLDTPATKRRFTPRRPTPARLGPTNSSSNGVPTTGSFADLFLDSTPDRSVSPSAHRN
	ESLSLSTMPTIPETSSVQIDGQAAAGAAPDNDGDLWLDNLSDDETRLRSASRDAETANRP
	SQPTSIVPSVETEQQTELYTKDNTAYGARGVSEAKAYEELATPNTEFLRDEQKQEDTDQS
	QKNHYEHSTQQQQDNRNSHEPETHLEYIQDGPKSLTNYRNSPSASPSQAHHDHNPAELSL
	VPGSSRLAPLRIASEAPSEPMSEAMSASSHMRHDEDFSMIFPDSLHIDTSLPLGPRNDFG
	DTTNLAINRTLESLRRDRENGENSQFNSSVATPAHLETVAEEPEEENHVQDLPRLSSPLI
	RFGNSPLLRSATKNAAAAHSITSPMLGRTLTPRQRKPPSLSQQLLTREALKAEQTPAGKI
	VDKAKSLGTLLSSGARRKPRQSLQSQQPEYEDSFTQPSESFLATMAPKPGDYDDLSQEES
	TTPDTVRRHDVIDLGSDGETPSRPLQSSKITSTPAENNQTKSLGSVVTPETRRSDEIQTT
	GVDTRKASGPSPDQANRADIGQQPQSLPYGAPPRISISTVPTMDKNIGAIAAPSSPAPSA
	IQPIERPLLSSAVRAGWALQTVTSEKSSPMNQNGLGSPFRGGDSSPLANRKSSNNHTLEV
	PAPNPPPLFGGPTRSSVPPDGLPSIPEPTSPVTYEQEDSIFKAVPATKPTTSFRRPGRVH
	HAASLSPSEESTAATAPVVPVLAAEEEHIADVSWTTDPSRSVQQNTAPYRPDSQALRKEN
	ILHVKAASNSERKGDEDDDDDLWAIEADRSLAGNSTETHTPTAQKGANKRTLPSVPCVEN
	KEVDFLQLPNKKSKKNDEIQPKADSILSPILPQPRPVSINKATTVTAPRQNGARMHMQGS
	DASKYRGSSRFRPMIGRHRGIVSQNGSGESPEVSSKTAFFQRKLEQAHREAAAKAGQQQK
	QSLQMGTSSPATPAILSKDGNEQRSALDPGPGAASGPGSGRIDLSTFFSSPLSLPFQSAR
	KAATAVAAAASRRFYPGTTATIDMQDEADSNNDMYGDSRESTSSVLPTSSMFPSLPPRQP
	GTRTRNIHRYQPQSQSQPPSRVVEVSRSPSPIAVEADGEPEDTFFDHSMAHTIDQSHLND
	DEEEEDHEATEDEVEFDHSVVDLADAQPADGNDDNGNIQSDAAIASMDEDDNAEDQDSSQ
	SDPQEPQDEPMTPRRLAVTTPQNAHTPPQMQLSCNDISRWREETSKVMEESPKEMRPLPR
	PGFPHHRALSPSKSCMRSPLKGRTPGRVVEFTSSTLSPLEQQRQRLQRQRSLAVDEQNRL
	EEEQREAEALANFERQALEGARRERELSVVSGMSEASPKLRRPVGIVPPVTLAPPASGFV
	HQPIEMDVGEDTDPDYEYEDENDDDDDDEDEDVEPEEEEARKNQPRPDDREAMDTPSVEQ
	GKHAHRTSRLADLFTPKQTLAERQRAATASYHYLEPQAPPSDLSSSPSAASNASSAPTIV
	LPRRMHLSRRTWTNDHWRHLKYLVRIRRTRLFYFNARYVRPSEQTRLVGETVSGAGESMR
	IMQEHADAIDAFMSDVPGWDVRDVAKRVFALVKADELRQREWLNQQNHRHNDNQSQNQHE
	NGEGSSWWRNWVPFL
	>Cmanguinecans_CMW17570_01678-RA protein AED:0.00 eAED:0.00 QI:0|-1|0|1|-1|1|1|0|326
	MATVGDTNPLKVTFIHKNGTHVITGNHTTTLADALLDLGSLVDVEPEQLKLIVKGKMYTY
	AKNGSLPLANFANLSIKVMGTSKNEKQDLESASARARAPATSNQNRKPGSSTVPKPRPAP
	PQYGFDRIEPLQIFPNSDIAEAMLQRLSNDIGIRAAMRKFKLNVGLLTEMEPVTNTQVTH
	EGTTRLLGLNHNMGQAIELRLRTDNHRGFRDYKTVRLTLCHELAHNRVQDHNHEFWDFCH
	EIEREVAKSATFHTLDGRSGVLGSYEAADDNEMHEHVDFGGASEDANRARRELLARAAEK
	RLRNVDANNKKDDQSRSQGNDVSPPE
	>Cmanguinecans_CMW17570_01681-RA protein AED:0.05 eAED:0.05 QI:0|0|0|1|0.5|0.33|3|0|385
	RHLLQNARQIRQSVSAAPGLARCFMGFATNPANKTQVYVSESLDPYKNLSIEHELLKKTP
	ADSTVLFFYVNRPCIVIGRNQNPWVEVNLPLLEQVRRHSSDSSNILVRTDEEKRQSSGVE
	LVRRRSGGGAVFHDSGNINFSVISPSANFDRDRHAEMVVRALKRLGITGAMVNCRHDIIV
	ADNPGALEKASNGTCRAGQPGTFKVSGSAYKLTRLRSLHHGTCLLASPNLKNISQFLRSP
	AREFIDARGVESVRSPVKNVNILNMQAFIDGVLDEFGRMYGEYKSRDWIYGQTPRFTVSS
	TLSPECAAAARGELKDNSISFEVAHGEFESLVLNHQTYTFAPTKIYDLKSWPEFLSGLGI
	DSSTAERVGRWTAKVLGSSWTNTSI
	>Cmanguinecans_CMW17570_01682-RA protein AED:0.00 eAED:0.00 QI:0|1|1|1|1|1|2|0|1290
	MEPLPPPQLWQPKPGQPLDVSEPAQDSTNTTSTATATATATATATITTTTSPSHTATTPT
	AITATSSPGVMAQQSLNDSNASLSLTSPTASQGLSYPPTPRNNNLNIVPSPVDSTSPSTT
	PNSFLHPLQTHTFRETNKALKRQADGRKVINNYLVIKELGRGVHGKVKRALNLDTQEEVA
	IKIIPRFSKKRRLGKITAHPEKDRKTMREIAILKKIQHPHVVGLLEVIDDPELKKIYMVL
	EYVELGEICWRKKGLPHIAAYERRRIEQGMQSSFLTGKDLQLNQQRLQEHLGDLEKIQQE
	EDRAAILNQPAHWNYEHLAEDDSSTSMSRNVSTHNFGLLDHGIASSLPSSVIASRATSRA
	PSRAPSRAPSRAPSHTPSRNHSISSLSHHFMDINEGEVSAECQHYRNPDSDVHAGLGDYS
	AEDRPLRGRTSSLSDSVISHSSLDYNSLVTHDAFADDFSYVPCFTLGQARSTFRDTVLGI
	EHLHYQGVVHRDIKPANLLMTKGHRVKISDFGVSYFGRPTREGDDDGLASESEAEDFDDD
	RELAKTVGTPAFFAPELCYTDLETEQFKVSEQIDIWSLGVTLYCLIYARIPFLAEDEYQM
	FKKIATEDVVIPTQRLAPVDPSTSPKTTSLYERQNSAPYRADNDLVYEEVDPQLCDLLRK
	MLIKDPEKRIRIHDIKRHPWVVADIPDVHQWLEDTDPAKPSLGHKIQVDEKELNRAVVPI
	NFYDRWRSAIKNMKKVVEKVMHPLGGGERDSSKSRRRAPSSATSSCGEITRGSGLGSNVS
	VQSSIFAWESRRKSIRPEESPHPLVNSITATSSGASQMVYDPLATILPEVSTPHHPSAPA
	MYQEHVREKSLEEPHRRIPGLRHSASLRSHRKSHSRLMSTPLFDRSMSSASHDPIHRPVF
	DSGDDLVLMQPAPTSAEHKLRSGSRTRGVTHSHIPTVSTICDQPSPELMIASTGANATAP
	STPRHARHGRSLKSVDLGRSPYTTAVSPRGVNTFLCLTPLENNFPEPHSPAQQPEPKVKV
	DERPVTAHRVHTIHETTGNNKYTIPDALPTQSLESQISTGSSSAGVPHTRTRASTGLSST
	QSIASSICEAIGTPMSSPSELASPVSSANLAQDGQCNKPNNVSAYQSDPSLPALLSGASS
	VSADMDGDMLPALDSLNSTSHVYHTTDTTDSATHTSMAKTRMVGFLDLERSENIIPVQLD
	VATRPPHSPISATQQQQSPITPSRSLKSMPENDDADGSDSDSDEGLTLPMRRRSRMSESY
	GGHGSRFLPRRRDTNASVCSSDTAKKVDYL
	>Cmanguinecans_CMW17570_01686-RA protein AED:0.00 eAED:0.00 QI:0|1|1|1|1|1|2|0|1498
	MKRPLLPLKAPQTQPRQLQYSEQSRQRRLQSIQAAIHDDEIPFIYAASLTPPFQNPWDSR
	ASSKAKSNGVSCSISTTSTTPTADDPSTKSLREQQSSTYASQTNRYSNNDEDILSLETAT
	CRSASYNRRGGHGRHGREGSPSTHLLWHARTPQTIRRLPMTPSKRFNTADALLEDELASS
	PDRHGSPALLLHRGNSSVVRTGRSPGIRAVKSPSNFQRSLQTQSDSSDDELATGDMNTSK
	AKTSRKHVVHALQSRDSHSQTSGHIGITSRRRGRSFTRKGEKGSLSGRGLELSNGSLGSS
	HVTPRTDETDMSSPLAVSQESEESNTQRDSSVASCRRSRRKNKKTSPTATSILHTRFSAD
	KQSLQVSKDDSLTPSDEDTEYSPSTQLKNEVHHSRQNSGLPVIRPSNSLEAAPISQVDTL
	LSDTLPSHGLQEPLEPHEMVVIDVDAIELRIGENTTIMSSSSQTWIKEESISDSSHETVG
	DAAQFSHIIAQYPIPSEINAEDEHELGQGDETAMLKSPRLSPNVDNLGCSTTERVDCEHR
	ATPDIIHHTSAVERTTSLKSSNTPVLEEPIEDVTIDLEGMADMSDVVISSPLAEPSMSIP
	LRRPQRKRKRSAGSGQLLIRNASSSLLGISPSKEPRDLSMHCPVPQDRQSRHKLSTPHPE
	EILSGLHEAKSSSLSFPMYSWPQSDKGQATPIQDEKTTWSSQIAIRSSPRPSPLRKRVKR
	GSFASVKCQVIANTSNEEAPDNIEVAASQQDIFNTHEPDIEVTEDSVIEDTILAETKTTP
	KVDFIKREVRYAEHLLRSHNLGTDQTNDDDLPTHKVSLACDDVISEVGLSTLQKSPINVE
	VTITSPPEVSQTPQEKNTSIAATRTSASAIAATPKHFTDFCNKTPETETKPCPSAEIPPS
	CQLELTTKDDTGSPSLANCLQQPQLNSAATTSTCSQSGPLNGHATALVAISTIAPNITNI
	DTVYDTAAVTPEPSTPPPRPPKTHSPSRSTPDTILSPSTLSKRIALKEADESNVYDFPDS
	PGTNAHMLILQHSRKAHSQLKSRSQARTMVPLPQDATDGRLPPSSLHVGATSASSSFVPP
	ETPATTARTRILDTHVSATTIAAASEGKQRYRHEGVELTSPWMDEPSSVNLGFGSQKDSL
	VPQIPGPSQLPTDYSTPTPLEKNPWTMQDTNPASATPPRWHFSSASATQPEGGPDSSASP
	TSIHTSSRRNTRPATLRNGSRPPSRTASPFARRAHIMDLLPSARSSDAATVQPGDDFVCR
	SFASFMTPTPRSDRSAMAYSSGGILKNRHTASQTPAQILRRSRKRVTWSPSLGSTAIFTV
	ATGRCRKRQASPPPQAVVGDTEDDGEPTPALLTKHLDAVKRRKSPGDRLLPSASQRVPAS
	QPVDAMALTFLLAENDVIPGSQADTESYSEIFRSNAEAQSNDVEEQDETVADSTEKRSVS
	DKTALSAFSMPDDLEDSFMAEAEPDEDDVDYVMDNLEDFLGMPFSVDDEIKKQAQLAA
	>Cmanguinecans_CMW17570_01687-RA protein AED:0.00 eAED:0.00 QI:0|1|0.66|1|0.5|0.33|3|0|1585
	ALDVGVVSMDKNCEAIVSDDAANVAHKPTSPDGLSSAHVFSPVGADSTCGHGSGPGVNPG
	FNPGSGSDANGPVSSGPVSGFNATTSTPAPLSSATPSAFSASSLISPSIVSPLLAPSASA
	KNPLSTTTVGLSSQQALPSSPQLPAKGSSFLSLSSTLRSLDTHLPPRAQHQTHTQNYDHR
	SQDDCITPTQTQRLVPLPLLETPTHPQHQQQQSQKALAPLPSSSSSLSPSTPSTQVPAVS
	NPTNHHEAGAYTTAPTSSVSSSSANSAVSTHSAAPSSNDMDVKSDRPPAMAMQRQSGPSL
	LSQALASARSLPIPSSQQNSATAASSSSYTVHPYPSPTSFAPTSSSSAIDCPALPSLASA
	SQIQSPGPISLEPTSSVSTYPLSNANEDQGDDGFLTPRASPRAKPVDHELPTMMTTSATA
	VPSKADLFHASTEPSSRFMPTRESFEIFEGKNRSLLSDSHRAIDSFTDYNCSSNAFASHA
	PTEYNSFTADSHTLNTTPSYSQLHHQPQAPSVLSRHTDRAEPLDPSVPPRRRMTEQSQPH
	TKHPEKIWSIGSEDGSSRDGQVEKYITDTLNGGEKNSRSRKASHHMRVFREGLPIPESKK
	PDKSRQGRDREREREKERERLAPVPASPPAKSGIVEDIDDVDTLSKTPKKSGDLPLLKSA
	TLESKPTFLKRSATDSAISEPKTPRQVPEQDSDLTILSPFSIAGSVTTTPVAGDRERRAS
	DDSTGNGSQCEEGEDSGEEKISSALFVPHHQVERAVPEKELVSIKAVEDQPTPNASEDEN
	FNEWLVKADETDQPISLLIERENSKPEQAWPHGSAHEQKQKREAASQPRIQESIPLEKTI
	PRIFSNQSHDDMMGSNLPDEASELPAVVPQEPVPCQAIELIPYKHQVGGHTTLWRFSKRA
	VCKQLNNRENEFYEEVERYHRDLLPFLPRYIGVLNVTFQKQPRRKSTYKRDDDSKKHVSD
	SKTASAPAPRMISQSISSGPASIPTVTFDDNRHIIPRSFLQPPPSSPLIREIIRSRSCSA
	AATTTASPYTNASARVSGGTSSSASAPQSPQSTAARPRMEDRPNSWGATLINKRLRNEVF
	NDAFLKQPIPVQKHRKPHEKSVPRPKPNHKHINSASEPLLSTPEVVRPTANSEIHSLDAK
	PISAPKAVNDPIDLNPLCELDNDMTGVKDVTGTSAPEPERLISRLNDDPSLPKRKRRYSG
	SGLRRKPVTVSDPRGNLQYYEEADEVDYKNERGRDAPGSVEGDKQISTISQGPESAIAST
	TPEADSKLETERKTSYENLASDQIVQSSPLHVSHLTFEEAEALVETGKIPRPINPKEAQI
	HPDSRVDYFLLIEDLTAGMKRPCIMDLKMGTRQYGVEATPKKQQSQKGKCAKTTSRELGV
	RVCGLQVWDVGTQSYVFQDKYYGRKLKAGQEFQDALMRFLYDGVDYHSVLRHIPTILQKL
	DRLEKIVRRIKGYRFYASSLLMFYDGDVTAESQDNDTAFEDSMTDVTDTEDMPRLRRRNR
	RDIDFKIADFANSVTSADSTDKPCPPQHPNEPDMGFMKGLASLRVYFTRIQMDVRSRLGL
	DPHGISGRRIDYSEWDAIDDGECSE
	>Cmanguinecans_CMW17570_01689-RA protein AED:0.02 eAED:0.02 QI:0|1|1|1|1|1|2|0|787
	MNSPAAIKTASSIRPIPSTAVAQIRSSAQLTSLNEVIVGLTQNALDAEASRIRITLDYAL
	GNCVVEDNGNGILPTEFASSGGLGKAHHTSKLELQNCHGNKGVFLMSLASLSLVKITSRC
	KGLASQNSLTLHKAQVISRNTPSSPAERSLDSPHGTRVNVGDLFGLMPVRVRQRATADSE
	RQWASLIWNIAALLICWPAAVSITVTHTQSVSNLAVSSTKQKKIHFRPVADRILAVRTPR
	LLSQANLAHDAKWEPVSASVRGVTIKGCIAHSPSPSKKAQLISIGVVPLLNSAGTDPLYE
	QINKVFSDSAFAQDHVDNDDVRFSSKVNSGKRPRKNFEKWPMFYFQIHLLEKEISVDRLA
	LAPSLLTTLGDLLTAVCKEFLKKTNIIASDSKPSSGSILRQQPLPKLSTKHSSVISHPSS
	IPRPRSVFDSWSRMKVGQAQHPKIQANAFPKLPLVNSSGNLTRPPFEVELPAKRPKKSMM
	ELVSQWKNPVFEIGDRGIPRLAVAPSASPHNCAGQGDDVSFDTASMAVKSQISKDALARA
	HVLNQVDQKFILISVPQDTGGSLLVIVDQHAADERARLEELMTSYFPSSSPTAPAYSEAM
	ETPLTFEVPTQEGDLLIRFQNHFCNWGVSYTCTPVSPLTQVIVSSLPPSIHARCIQDPAL
	LITLLRAEIWTLAESYTYASNGPGPPRATAGPHGFVARFRTCPTGILDLLNSRACRSAVM
	FNDPLSHNECKALLEKLSRCAFPFQCAHGRPAMVPLVDLSTKHGLWEANAEQHEYKAIVP
	WRKYAEE
	>Cmanguinecans_CMW17570_01691-RA protein AED:0.01 eAED:0.01 QI:0|0|0|1|1|1|2|0|307
	MAITSAAAISANTKPAATVANAQPTTTGNESGETTDDKKRLSNSAIIGISMGALGITVLV
	ATAISMIYSISRNSYPRRCERCKRVCRRNASKSFSTMAEADYTHSCLGPSPMRSHRKIPL
	DNNAEGGSISATNTSTAAENISPWSSYTYVPQESPSTGNPPGSTQQQPTTPSYSQRGQER
	LYMSWRSQQHPEEPIYTRALITEDSIGPLKQANVLPLGSELESSISNVSRGEQAELPGQQ
	LHFATGAVVKVPLLNNPRPLTGLPSRCEWSAFAGQFADMDLSLTDEEDDEEFTESSAYHG
	RSEGAAF
	>Cmanguinecans_CMW17570_01694-RA protein AED:0.00 eAED:0.00 QI:117|1|1|1|1|1|3|0|753
	MVLKKQAAALEKHEADYATLQWKIRRDPKSYKEDFLKQWEQYEAQREIFLVSPSTATPDS
	IQSFHDIIDLIAHVADCYPEDTASFAGDLKTMLLQHHKLLHPELREKAVGSLVLLRRKEQ
	IDSSSLLTTLFPILVESPSKTMRSFLFNKIISELRNSNSKATNHPLNRTVQAVMYNLIMA
	DRSSPKALWAVKITRELWKRQIWTDAKPVDVMKEACLSTNEKVVTGAVRFFLGGDQEREA
	LEDEDSDAETIDLKKLQHQMGINKKSKKKSKQYDKALGSIKRQEAKKNKPHPLNFSALHL
	LHDPQGFAEVLFDKHLQSSKAKLSLDSKLLVLQLVTRLVGLHELTVISLYSWFIKYLTPR
	QKQVTSFLACLAQGVHQFVPPDAVEPLVQKIANEFVSEASAAEVAAAGLNAIREICVRQP
	LAMNDTLLQDLVQYRKSKDKGTMMAAKGLLSLFREVDAELLAKKDRGKNATMGIRSGEIK
	KRKFGEQESGGIEGLELLEQWKEEERERKRAAKEAKKLAGEDEEEDVGGEKREKGIRIDD
	SDDEDKDGYNSDDWEVESNDSDDSGGWINVEHSDDEDEPATKKAKTIADGEDAEEEDEKP
	KPLSKLATTTILTPADLAKLQELRLQAQMDKVMGHSNQKRKETQDRHRDEGLTAEQIEAP
	AKLRKSTKEERLALAAEGKPNREEHKSTKAIRKSKKDAQGKSTTNKDKARKKNFLMTLGK
	AKSKQKRSLVEAKKVLTGHIQRSKRGGRRANGS
	>Cmanguinecans_CMW17570_01695-RA protein AED:0.00 eAED:0.00 QI:0|1|1|1|1|1|2|0|555
	MSGQSVDPVDTMLNMDGFENVSHYSPELSPSSSHKSAFIARPSSQATTPIMPQMASQMSG
	PSHQYDLYKQQTGIVPGALASTLASVNVNAGMPGFSGSVNMDYMGGMTNDPLFGFNSAPS
	QAMNPSELGLDFQSQTNEFFFDNAMAPSVADSASIASQPIVPSQSGNVRYYPGMHKQAAL
	MKEQQRQRQQQQQATSARPRSKSNQPTDPIVEQKITQLLNSMRAKTSATDVAQESGSLNL
	PKLKKEEEDMDEDERLLASEEGKKLSSKERRQLRNKVSARAFRSRRKEYISHLEAEISNK
	VAENGDLRAENRSLMEENKRLSDLTRMLLSSPSFSSFLNNLSADAMAAEAQVQTQIPQEI
	KQEHSQQMPKDVGQYAASIHSQQLTMIPEQNAEFTMNPYEGSEPSLYNVQPQVFALTELP
	ELPASFTESLSGKQSNFAAPIESESDESKIEIPAIESIREKVMAPEAPVEAPVNAEFEAN
	PEFALFNSSFEDAVNSEECEIDIFGGVAPEKVLARYEFVDAEEEERNATFAMARIERLSD
	ILNARMNAVAHMVSE
	>Cmanguinecans_CMW17570_01674-RA protein AED:0.00 eAED:0.00 QI:58|1|1|1|1|1|3|98|347
	MAASSKPVQLAPVPPNDNVAHALAGSGGGLLSMALTYPLVTLSTRAQVDSRKAESTFMDA
	AKKIIAREGFGGLYSGLNSALFGISVTNFVYYFWYEWSKSLFENAAVKAGRHSRRLTAGE
	SILAGAFAGSATVIITNPIWVVNTRVTTRNSVESSKPASKLLSTDPETAVSSSEVTATTD
	EATAPRQPSPAPRAKSGSGAIKTLLALLKHEGPSALFAGVVPALVLVINPILQYTLFEQL
	KNMLERRTVKVSPAIAFYLGALTKLFATSITYPYITVKAQMHVAQNKDEGVFAAFRRVVK
	GEGYGGLYKGIGAKLLQSVMTAAFLFAFKDVLYEHIARARKNRAIKA
	>Cmanguinecans_CMW17570_01676-RA protein AED:0.00 eAED:0.00 QI:0|1|1|1|1|1|3|0|419
	MAGASIKGQSSRTAELKTEPEYQAIINNPPTVNSSEAEIREYEDALLGLGRLYRDQKQTQ
	NIVALINNSRTVVSDFAKAKTSKLVKALLDLFHDIPNTTDLQIDVTKSCIEWATSQRRGF
	LRQSLETRLVSLYMAKQLYYEALRLCDSLLRELKRLDDKLMLVEVQLLESRTHHALGNIA
	KARASLTSARTSAASVYTPPRIQADLDMQSGMLHAEDQDFNTAFSYFIEALDGYGQQEET
	TKATAALQYMLLCKIMLNEVDEVNQLMAGKPALKYASSSLEAMKAIARAHASRSLDEYER
	ALGTYRYELGSDAFVRSHLRRLYDNMLEQNLIKVIEPFSRVEIAHIASMVGLDVQQVEHK
	LSQMILDKVIIGVLDQGAGCLIIFDETHRDETYDAALATIEKLSNVVDLLYQNQASQLE
	>Cmanguinecans_CMW17570_01677-RA protein AED:0.02 eAED:0.02 QI:170|1|1|1|1|1|3|0|217
	MSLNLFRIVADLSHFMSILILLHKMRALKSCAGISFKSQVLYLLVYITRYLDLFWTHSPY
	NFIFKVLFIGCQSYIIYLMTSSYRPTNDPNLDTFRVQYLLGGSLILAILFPHFYSFFEVM
	WTFSIWLESVAILPQLFMLQRTGEAETITTHYLFALGIYRALYIPNWIWRYMSENPSTYH
	TDWIAIIAGIVQTVLYSDFFWVYYTRVLQGKKFKLPV
	>Cmanguinecans_CMW17570_01679-RA protein AED:0.00 eAED:0.00 QI:0|1|1|1|1|1|2|125|245
	MRFLHLLGLAFAATPISAWKYFHEPGGSLELGHYDARYFNETVSYDDHLPALRYLIRSYL
	KTLREHNVETWIAHGSLLGWWWNGQIMPWDYDLDVQVSSSTLFWLGDNMNRTEHEYTYEE
	NGKSKTKHYLLDVNPFHSQLTRGNGHNIIDARWIDMSNGMFIDITGVAERDPVQSPGIWS
	CRNNHRYKTTDLYPMRYTEFEGVPTMVPYNFERILIDEYSVNALVTTEWLGHRWSPESKK
	WLKVQ
	>Cmanguinecans_CMW17570_01680-RA protein AED:0.00 eAED:0.00 QI:0|1|1|1|1|1|2|0|114
	MFCLRSHNWFIPRPPVDDSAAGSCLYGCPERLHRNYSNYTSSGLNSSESLQETQDFNSTV
	FEIANSTAGALAKALMDEAAHRRAEWTGLGMEWLRSLLGEREWRVDFLDIYVRL
	>Cmanguinecans_CMW17570_01683-RA protein AED:0.00 eAED:0.00 QI:0|1|1|1|1|1|2|0|476
	MAPPKPKTFVFFHPDLGIGGAERLVVDAAVGLQNKGHKVVIFTSHCDPSHCFEEARDGTL
	DVRVRGNLFPASIFARLTILFSILRQLHLILQIYLNGELAALNPDIFIVDQLSAGLPMLQ
	YLFPKQGILFYCHFPDMLLARGREKLIKRLYRLPFDWVEQWSTSYAHAIAVNSEFTKSMV
	AKTMPGLAQRDLRVVYPAIETESDRQKTTKAAKKSTEKKTAKNSTREEPVVEWLDEKVIL
	SINRFERKKDISLAIRAFAAVPETKRAGVRLVIAGGYDPRVAENVEYHTELDELAASLGL
	TTFTAKTTVTALAAPASASVLFLLSVPTALKTALLNAAHLLVYTPSHEHFGIVPLEAMGA
	GVPVLACNNGGPVETVLDGATGWLRDPLQLKAWSEVMAEVLGDEPATLQRLALMRETGRK
	RVQNFSVEKLGERLDRISQDIEDTPRQRPLLTSFLNLLSIFVAFAFGLAISKILSP
	>Cmanguinecans_CMW17570_01684-RA protein AED:0.04 eAED:0.04 QI:0|0|0|0.33|1|1|3|0|1268
	MANKSNSSSVAASPRRAHHVSMSSSMPVASPVSGSPSTSALSSSASTSINAIGLKRSTSA
	HSAASSRSHRSVRTRRRPGHHSQQSPSTSSINTTAANTISDKSLTSFPSFSGESPRLDAN
	LGFSSISGKPNNATTAAINATSTSVQAKSLAIRPSLMPRTQSAAGSLQNGKHHNSTPRDR
	FGIGIVPSPALAEPVTTPATTSSAMIVENLTRGDEDATESRGLFEDDPIAITKIPGALHL
	AGDDHIERLIARHGAVSLVRQIAEDLAMRDVQMSAARRRAEERERALRRICRESGLSNLE
	LEQRLKAVETEMRDVDSTKRRPASMLSDMMSDAMDCDVLKDTNDATIRAVSNSTSGVATG
	GKQNPSITGTKGTIRGWKDYIWGGTAKKTDSPSHTPGKTGVVRGTGSGNDKRPPLQESLF
	HPPEQDAPGSSHVGGSVRSSSRSSAISIKTTESELSRKTSLASLALRLVAGGGSTSVRDS
	DTQRGRSKTAASNLPAHSGTVSARPSPAARALSMQLAPKGSMGSVNSAKSAAISSTVRRS
	GATPISVPARGTLPERWDTMKNSPPGAGSSTDPIQSDENFGPVEMDTILPPDAQPPTLTH
	IYNRYAIREKLLTDRYGFIYDQRRKKRQRDAAKLAQSGGKDKRSIHKEMLTSNGARASIS
	PNGMVEEGGDEEEDQDACPPSPSQESAADVPKSRWQDYLKVATFPTELLAHMPSINMPFL
	EVTEGSDLPSKSPTPSTSASTTSVAQGKIRGFAPTASTTTSAPVSTQGETSSSSDSTTAT
	TATATSSSSTTSLPSTSQHDAIATSDDTEPVKLLLKQLSDMHDHLQRERTVRWNDFLRKV
	RAERKREGEAAAAAAAAAAEARFEAPAVILPEAKLTDGEMIGVSGLGNKGKVGRAKWNEF
	KTLVLSGIPVAYRAKIWAECSGATGLRIPGYYDDIVAQGKNGLDETVVSQIDMDIRRTLT
	DNIFFRKGPGVEKLNEVLLAYAHRNPDVGYCQGMNLIAANLLLITPAAEDAFWILASIVE
	LILPSGYYDHWLLASRADQHVLREYVASVLPRLSSHLDALGIELEALTFQWFLSVFTDCL
	SAEALFRVWDVVLCTHDGSTFLFQVALALLKLNEPALLSCEGSATVYTYINHQMTNHAIS
	IDGLVQASEGLRRLVKRDDVMEKRERAQEREREVLRQPTQHVDNAEGQGLRARHPLGLQC
	QRAVVDPVIAPSGYGMLQVKSIAEELRDAGRSDDDTHGVSSLENVECFEHSAANGRDESV
	IGRIGNSQ
	>Cmanguinecans_CMW17570_01685-RA protein AED:0.00 eAED:0.00 QI:0|0.5|0.66|1|0|0|3|0|1846
	MAAHAWLDSLSEDWPSQPPSEPSPLPKDHSDLPLPENTRPSASKSPSPDRIPAIWGGASK
	MKLPGAVSPLNERTGNNANIPESTRYNAGSNNNTQNMRTTSMGTIASNANSVIHNTVHIS
	DAQGVNGYTPEWKRRLLQGELGYGEQRDLFHSAAAEGLENIFKPPLSPPGPSRPANGVTS
	GIDSIRPSIEYDEPPPQECQDYEQNNTTLPSSPPVYHIRRPAVSKEFEDSLASDFLVHSP
	SPSPRKLPTFRTNDDSQSFSADRSLQWPLKSLHDNLNANLAAHTDDTRKPSNLSVMRNET
	FSPIIVSPTKNKDGQLELEFAALGPPAMDFRQRLESLRLSRPEFGHKILASNVFESFRAD
	TSINSSEQLLRNAALVNTQRGGASGEISIEDRFLSPGLGMESSEMLPEESLQASTPKNFS
	SVRIDSRPDIRTAEAAHQPPQAQSVIMEDDGEDNQAPQRSPLKLFGPYDTYTNQFLVRRI
	SQFENEMSSSIREPSPETRDGKRKLESEDDEIDGGKSRKLHNFGHGDLEGFTFDESSASP
	ARTPEHESLRHRMGLSHAPAEELLIPRARTRGMEALRENAKELHLPKILLLNDDEPFTSL
	MLLMGARDQNDPPERQEPNWLNSPPRSRSRTPSPLYDYPEAPDSPEFSVSPSPAATPFRA
	TSMQPNPLSDRKPSMKTQDFLDEAGKIMAMIRNQVRPSSTLDPVSESVTEQGEEVEDEDS
	YQSSTKEPFDRPPSRENAIPVSRLTMHQMDPEIANKLRKYQELGDMNDVISYSVRSVSEA
	HVVIKETQELQQKLEEQHRRTDERKQQAAEIANGGFSGLSLADLPRDAEFSDPPNIQITR
	NPDIPGNAPDQNQRPDDFPSQGSRVSLSNTTSSRASDSKKTIAPESVSHLIPDLVGNMFL
	DREKKAWVRRKESQPKLSVHPPELPKNGAGGQRQRSGTHAPLEVRIPSPSGLVPTASVLN
	CDDSSEGDPFASIPDLSVDLTKEMNNLKLGPGKQADEQARRFVEVNSSPSKTPPGSKGTK
	GYVTFSPDTAIGENISPRAFDEFAKLGSRSPSESLSPEKQQKRILVHGKGLSQATVTQQP
	ATKNRNKILSEQPSCGSSTAPAPVSAPTSKPETPNPPLTQLTKKRNAISFSSPIASVIRD
	VSTGSEESRWDLPSAPQILSADPDTSTANTPGSPTKSALKPSLRKGIANPSLKPLPSKSP
	VTRLAFVPRPVSRIDEREEDDGDGHSPENSVSGNYDESRQLTILENSVVEHPLSAEKKAN
	TSLSFVLTTPTNRGIQYYNYGTDSATIARNVGRLSLSPLSEFTMHADESYALEVSYVVGD
	RHLQTGDGSKRVMSITVRDLVERLTEAEPSATFWDDLEDLDLHENRLSSLHMLDEFCGQL
	VKLDASTNSLTHLDGVPSSLRQLKVTHNSITEMASWDHLMNLQYLDLSNNDLKSLSALRN
	LVHLRSIRVDNNQLTSLDGLGHHDGLLSIRARGNNIEELDFADCMFRRLSELDVSNNKIF
	SVSNIEALSVLAVLKLRNNNLSEFYVSSKMPSLRVLELGNNELISLDLRYLGSLRVLHAD
	RNRITELSHAYHARHLDSLSLREQHGDAPLNLSFLAHAYEVRKLFLSGNSIEIFNPPVDF
	LNLQLLELANCGLRELPRDLGQCMPNLRTVNVNFNALEDLSPLMFIPRVKRLLAAGNLLS
	DATAITRLLTEFPHISRLDLRGNPMTLGFYPPAMQVLSLSRGETPDPFSLPDVDVERDRA
	FSTRLDRVTKMRRRLYHMVLVGCCGRLKILDGLEFKRSEILGRDVLSEEIVKEGMVPGEL
	VKWSLEEQGEEGEHDRRGKMLKIEGAARPSQLTAVAPRKEEKKERR
	>Cmanguinecans_CMW17570_01688-RA protein AED:0.01 eAED:0.01 QI:0|0|0|1|1|1|2|0|589
	MADPQLHPRHQQQQQQQQPPQPQQRSGSGRRRPFSTWVRKLANFNKNLSLSSSPSPASAN
	SNNNSSASCNDPQHTDAINASSSLGSARYRLSTSHQDRLRQRNRSDSESAAPTTTNQSTK
	HARNSSLAAVAAPTSTSKSRPKLTYHMKMKKPSKNNNPYPQSARLVELMRHRPRNTGPHS
	SLPSFFSAAPSTARSNTSLESSFIEVESSNGGILLPAQSHGASTISGGRNGSGSGSGDTA
	SVNASIISSNGSLRHPPTISGSRSIAATVMTDHETARSALTATTNLTIGAATDRSSAMRG
	SGGDTPSVRSLATTLTTIQSLAISAANPAPNSHHHGMHHMNAGATSHTTITFNQPFPTAS
	PASALPPHLAPSTPGHPTTYATATANNLLTDNASILTLASSSKHRRRRSFDTDASVRALA
	PSSLWGGSRESLPLSILSANLESGPPGGPGGSGSSSGAGGTSSFGAMGPSVSVPPTTSHS
	NALSLSDRNSIYTSFSPSTVTSNVTGARGDGSSLRSMRSGGLHLQNIADGVGSSGLAVSS
	PLASPMEDASLETQSLREATFGTKDTDEDTKKALAKGKEPIALSHIVYN
	>Cmanguinecans_CMW17570_01690-RA protein AED:0.00 eAED:0.00 QI:0|1|1|1|0.66|0.5|4|0|773
	CFCTLDWRLQRSLKKDHDLKKKCDEVRPQCARCLEKGQDCIYEPIKPRQRRRRDEITNTA
	DPVSSSSPPESAPAPPVAPSKRRKSVSLSAHHRRSSTAVERPALARPGAVPQAPAPAPAT
	PTTISTTISTTTPASAPASTPTLNPPHSPPKWSPETALASRMPQRVEIALDTEFDDNDIE
	QIDTENADVPLISPNNDIFSAAMMSFAQLDSVAFPGFESLGFDFDLPMIDSPDDATLDTS
	STGSSSSADDMLVGASLGSNMEQDLVLLPAQSHTQAHGHFPQNTEREQRGSVSSTRSIVS
	EPSYPAQCYDSQLQNYHQQPQISFEFNLPSFFEFSDLRNRRALIDHFCNVLSHLLVFKED
	SGNPFQQLVLPLCHSSIVVTNAVYALASAHLEHRGVEFSETSDFFHRQVITGLAKLIAQG
	GKANRNELLASIMLLIYYEVLVQKGRSSIVDDHLRGALTVMTTRYQSPAFPDATDQFLER
	AFKFYDVISALSLGRAPLSHSYLDTTPSFLNSTPSSSNSSIDSLLGMFTSLWPIIHRLSA
	LQGLKRNLAAAITAENASSIPILKAEFETGSAAIETALEEWQPELPGGCSIADLSPDSNP
	STSTTVATDSATALHPAQGRVRSILNNALAYRHSASVFLYRSIYGCARDHPLVQRHAHAA
	LVHCMRTVQNAGPMSALLWPLFVAACEASETADRDLARRAFLAVDRRQGMVNIQHAWTIV
	QEVWKRADVMAEKGTAEDLQPKEDFVLDVPKNRFEEDLWRTVSDDLGIKVVFG
	>Cmanguinecans_CMW17570_01692-RA protein AED:0.00 eAED:0.00 QI:83|1|1|1|1|1|2|0|192
	MAVSIHNNIHFCPAIMFGSKISGLVSKTLHPRRRQDPVPLNTPLAEAGNNFPGTNIKSSS
	NTTAYSTNNFPGTNPHTAEGFSNGNNNFTGLTPAFDRNNFPGMNPQPWSPRDLNDAPPMY
	ALLPGDETPNASENASLASDCRYYKKRGREEEYGNNFPGANPRRAHGGLWGFSRWPEEDG
	NNFPGTNPNSRR
	>Cmanguinecans_CMW17570_01693-RA protein AED:0.04 eAED:0.04 QI:0|1|1|1|0|0|2|0|416
	MSTEHIAAPNIIRDDGTIRYGLPADEIAVEAHPASDPGPYCANSHSQSPSSSAASIDSGA
	AYDNEGYYPQPRSNEERYAIDTPYEDEISWTVAQNPGPFFFELGPDDDDAWPLNMSMEQA
	LALFKGSWPLSADDWAISLRPVFRYHVVNSPKWLIPETIVTWYDEDGRQVWMGDAILSAL
	DMKDHGTKMYFLHKVVYDAKSPQNIIEGVFRMTSRHPGNTMTITSINLTPSDLKRLSERR
	QWGSSIPYSPHMSNYNDQRGGRDDWVLCSQSNVHAVNDIKWLNYTTIRPVHVTVRDSEKA
	ARTPTASDGYIAGDVTVQLVSPDGKPVACYLNNAVYVEGLPFNIMSMCRVYARGGFINNL
	VLAESETQAKARIDLSNDRFSLPTAGPVVNPHRLIPFASYGKLDQPFVPWIGLGPF
	>Cmanguinecans_CMW17570_01696-RA protein AED:0.00 eAED:0.00 QI:0|1|1|1|1|1|2|0|760
	MTENELPPSYMQAVTQVDPFALIGPELPFNLIPALIQVSKSLRRIFLPLLWRDPLTSIRR
	LGRDPYKDLEWLEYLAKNLPTFTTSLQETIAVLDLREFATKDVSLSFGDDISVTLASLVQ
	WMPNLNSVLAGPETKFDLAPILAVVRQPRLLSFQGPAVEVSATMFSNLDASDLTYFEMSS
	PPGVNLNFPSLQSVRIFKLPRCKVNDEIASIVVSALSMHRKVWSIDLSYNEITDGAISQM
	VDHLFQDFTIRSNAYFFTEGRLINPSMKGHPNFGPFEVIQESRWSCAFNHEARYFADSPS
	YTLETDGNSLVRNNGKEPPLEDNLEALNTLLSKPEGDTRPYPRALTHLNLSDNNVTSLGL
	EKLLRISRGFLEVLSCSGTQVYSSRKSVGVWKSNSSLYGVFGAAHLVRPVYSSNLRSLVI
	HHSLVTQIPSLVSADHSDHASLYLAEQLLLPRVQLMYPLGQYKPDMNPRLSSLTLTSVPR
	RSSGPLIKALVDFLDLLATQEKSIQESTKSESRRAPLMIRGLRHLRLEFEADPFSKLAEN
	SISQNGDIQSLVDTTENFTFFPQDPSSSTSTSASASTSTSTSSSTAPSSQTSREAAKQAA
	REATRALRLGPSPNRPNSMKQPEPQSHDDRYVTFSSHWLNEEYTTKIWAGNAPSDPKAAS
	KLSPSVRAYTQAVMNPALQKIPGPASPIQIRAGVPDGALIFHDAWEAALLPETQLLSLTE
	KQEKDSRAMTDVIEALRKYRKSKTGYKWTGTVSVVFPRDT
	>Cmanguinecans_CMW17570_01698-RA protein AED:0.00 eAED:0.00 QI:0|1|1|1|1|1|2|0|384
	MDSRTSYEETYNQVTSASPSYTSSPSSYQPFTPPSDRPIEPIHIDTSYAHQHHNNGNMSF
	SMPPSPLPVAEDHMKATHHEMAMYGAAEPRYHDTRYLPHESLMPGRQSLLSMQHNAHQYP
	QHQLDMGMNPYGARPYQMASMPHQPSDMGAMNLMDGLMPPLSYSSASMEKSGSISSMSSG
	GQLTPVSPTASSGHYGGIPMMQNRGTPVPQTSVTAILNSSPSPPGVWANAPRPMYLSGAQ
	NSTGALHSIQDNCMTAHMHETGSALRNSGIEVSQVKRGRHVCNEPSCAKNFKRAEHLKRH
	HATSFNSAHHPNPRFKICPFCTTERRFLESRFDNYRQHIRLHTIEDKTPQSRIAFHPRAL
	DLLREIESGMKKRRGSGKKASEQS
	>Cmanguinecans_CMW17570_01697-RA protein AED:0.38 eAED:0.58 QI:0|0|0|1|0|0|2|0|98
	MLYMAELFQKLPSLGYTGDSLICISSTSVQTNVLTLQIYMTQAVEWRRENESQINWIKTG
	IMHLCTGSHKHEDKAVTPKRNNSEPRGINEVARCHPGH
	>Cmanguinecans_CMW17570_04150-RA protein AED:0.77 eAED:0.85 QI:0|0|0|1|1|1|2|0|309
	MSARLRELDPELKKALKDVHKTKSGFALLANKNGRSTLLEKSDKIKNYIGPGTEIVQAVT
	TDAYLVGPIERYLNGGGQAVEVSEEIIGECFAQSNTSNSGLHDLEDQREPEDLHCQNPGG
	WYKKPEATEDGLEAHSNSPPDRKTESHRTMLPLLRVARREEILQSTKAANTLNAARWSTN
	VSLSASSAAAHTQQTPSSAPSGTTPEERRTIRKAQQTLTAEKKKACPKADKSVQTQVVDL
	MECTEAQAERPEMEDQSEEEGDAPVASAGDKRKAAGRARNGFSFRAPTALPGLRKSSRKK
	VRKDNQTKI
	>Cmanguinecans_CMW17570_04151-RA protein AED:0.04 eAED:0.04 QI:0|1|0.33|1|1|1|3|0|1504
	MRFLNKIKRHFPKGNAPVSRPGQATSTTISSSVAVQLEPEQAPSLLETATPPPPPKPEPV
	ALSILQEKIWENAYEGSRSKEPNLVEAFEKIVLSECHYKDEETRVKLTHRIEGKMTADLK
	VTSCQMRKVAEGGIERTKKQAALKQGVDDGLRAVQAVMGIMDRALRAAPEAAVIWATVCL
	GIEVLKNPITEALENRQGIQYVLGRTEWYWNLTSLLLDENKGHTTTVVLRDTLEKNITKL
	FEKLLLYQIRSICLYHRSQAATFVRDMFLIDDWAGQLNDIKATENTVLHDMEQYNTQEIQ
	TQIHRLNNTASDLQVSLGNIYAAIQSQAEQQEKRHHDDKDNECLRDLYTTDPRTDKIQIQ
	YKKGGLLRDSYKWILEHNDFQKFKNEAESRILWIKGDAGKGKTMLLCGIIDELELDPSTS
	PYYFFCQATGGNRLSSATSVLRGLIYHLAHCNPQLTKHVRRKYDSVGKKLFENESAWFEV
	RGIAAEMLKDPSLENAILVVDALDECTVDRKHLLDFITESSTTRWIVSSRNWPDIEESLN
	DAKQKVKIHLEVNQDSVSAAVDSYIKFKVDQVAQKRKYDDETKAAVLDHLQSNAHGTFLW
	VALVCQELSNEKTRKRHTLTKLKSFPPGLDALYKQMLQQISESEDAQLCKDVIAKVLVVY
	RPITLEELHVLVEGLTGVDMEEAEEIIKSCGSFLTINGNTVSFVHQSAKDYFLDQALDQV
	LPSDIAHQHQMVFVRSMDLLCKTLERDIYHLKAPGSLIDEVSPPDPDPLAAIRYSCTFWV
	DHLHDSPVNVRASENDEILAFFTKKYLQWLEALSLLRSVYTGVRAIGKLESCLQQNASKH
	LQEIVKDAYRFLLSNARVIEIAPLQIYNSALIFSPSNSLIKQIFSHEEPDWMKVKPRVEE
	NWDACLQTLEGHGQSVDSVAFSNDGQRLASASWEKTVKIWDATSGACVQTLEGHHREVTS
	VVFSNDGQRLASGSWDKTVKIWDATSGVCVQTLEGHHQEVESVVFSNDGQRLASASWDKT
	VKIWDAISGVCVQALEGHGRIVTSVVFSNDGQRLASGSWDNTAKIWDATSGVCLQTLEGH
	GDYVTSVVFTNDEQRLASASHDNTVMIWDVTSGACVKTLEGHGDSVTSVVFTNDRQRLAS
	GSEDTTIKIWDATSGVCMQSLEGHHREVRSVVFSHDRQRLASVSGNNAIKIWDVTSGECV
	QTLEGHEKYVTSLVFSNDAQRLASASRDGTVKIWDATSGACVQTLEGHGHIMTSVIFSND
	RQRLASGSYDKTVKIWDATSGVCVQTLEGHTDPVNSVAFSNDGQRLASGSYDKTLKIWDA
	TSGACMQTLKGHEWCVTSVAFSKDGQRLASGSYDKTVKIWDATSGACLQTLEGPRRSVNS
	VVFSNDGQRLASVSYDRTLKIWDATSGACLQTLEGHGECVTSEVFINDEQRIASGLLASQ
	SSLPHSRSHTYSLSNDDVWIMEDGQRMLWLPPSCRPWTFAIAHTRLALGAISGRIMTMEF
	RSGD
	>Cmanguinecans_CMW17570_04152-RA protein AED:0.00 eAED:0.00 QI:0|1|1|1|1|1|2|0|60
	MATHLLFHVTTTEEPPMKPTTKVSFNSAAEAFLGAGPDDGSEVASKTPLKPSLESTRNTD
	>Cmanguinecans_CMW17570_04153-RA protein AED:0.03 eAED:0.03 QI:0|0|0|0.5|1|1|2|0|243
	MLPHSWLPLCTSFSCFQGGNKHDSTVVSWSTDPWDSNYLTDRGYSLWTEDDEWKVFSHRF
	HYPNKYPVVQLSIDTDYQGVSICDDNLRDETPSGVNLEIQNIFAALSSRAGIDPNRMQWI
	SINDAWATDTVRDYRQDHDLGPDDFYITPEQADWETFSNSHYFQAVSKMMPGVEIGRIDV
	RRQQIEVWHHGYPPIDVECMTFWFKQPVSGDDDASMDPIAKNLKFYNEERSFYHRIPASY
	GKS
	>Cmanguinecans_CMW17570_04155-RA protein AED:0.00 eAED:0.00 QI:0|1|1|1|1|1|2|0|311
	MPMRFVPKRSTQHRIACIALYRLLYRQALKIAIPKDFHLPLLASEYLEHRSKSSKLLVPS
	QERNPIRALVTRQFRRNRHDTSPRLIHAALTSGYKFVDLLAKAQDSSSPEHEQVIDYLDS
	HPPKPPKEPKIKPVPRPLLIQIPPRSPGGMPSYVPAERPLPLSSLKGKRGIPRLCSTSHG
	FPFLRLGKPQSPILSNMLRYKSLQFEDRAQYKEAADEATDDAIEEDMWDKVVENLLVTEG
	IKTHEDAQDSGSYLQTLEDGEQLVKAEMDWERKDNINRARALMKLMLEEEKLAKAEALER
	NPRLPPKLLGL
	>Cmanguinecans_CMW17570_04157-RA protein AED:0.00 eAED:0.00 QI:68|1|1|1|1|1|2|0|444
	MSLQVPIRGGKPASQGATKAVILVGGPSRGTRFRPLSLDVPKPLFDVAGHPIIWHCVKSI
	AEVPNKQISEVLIIGYYEENVFADFMKDARKEFAGLNIKYLREYEALGTAGGLYHFRDAI
	LKGHPDKLFVLNADVCCSFPLAEMLKMFYDKDAEAVILGTRIAEDAATNFGCIVSDAHSR
	RVLHYVEKPESHISNLINCGVYLFSTEAIFPSIRTAIKRRTDRPRLLSYPSSDNLETNFT
	VNTDEDESDTQKIIRLEQDILSDMADNKQFYVYETRDFWRQIKTAGSAVPANALYLQKAQ
	LARDPELATPSANIIAPVFIHPTAEVDPSAKLGPNVSIGPRAVVGAGVRIKDSIVLEDSE
	IRHDACVLSSIIGWGSRVGAWARVEGTPVSATSHETQIVKNGIKVQAITILGKDCGVGDE
	VRVQNCVCLPYKDLKRDVANEVIM
	>Cmanguinecans_CMW17570_04162-RA protein AED:0.00 eAED:0.00 QI:0|-1|0|1|-1|1|1|0|298
	MSEYWKSIPRYFCKYCNVYVRDTKLERNNHESTGKHQGALKRFLRNLHRSHDQEEREKER
	TQREIDRLNGIVGGASSESKASDHSSNPGPGSRGPPNRASAPSKLSVEDERKRQLEQLAD
	MGVAIPSELRPDMAIAGEWTVTSTRIIPRDGEGDGQKSIDSVATGMRKREVTEEEKEEEE
	AMSRLFKKPRKWGHDSKLAPSEDKELDALLRGDLFTGKAEPKIESSLVKDEDKEDTQGIK
	REFDVSDSLTPSEESAAKTKIKTEPEDEAAPSSAPKTQAEVEPAIVFKKRKPKNIRQK
	>Cmanguinecans_CMW17570_04163-RA protein AED:0.00 eAED:0.00 QI:0|0.66|0.75|1|1|1|4|0|899
	MDSHALVKMAVNTDLFSEWNGQIVPRTFNAGLVVLSYCVSFIGSLCTLELINRRTSPKGL
	SNHAAVTMGGISIWSMHYVGNRAIQLLNGENYLQIAYSSGFTALSFFVPVIVLLPAFVAA
	GSNTAVSWWRVTIGGSLAGAAVCGMHYLGNNSISNYSCIYSLPHVIGSVVIAIVASNIAL
	ATFFMYRAAWTQAWWKRVISALLLAGGVSGMHWVASTGTQYRLVHLKQTSNAMSRNVTAI
	MVICLSVGACLFIAASSIYTARMVRRYATKAKQVTLAAGLFDKHGRVLVTREGLLPIETI
	TDSFPERTSSDSLTEAHPLFHWMFQASRNWGVIAPLVRNTATHLSLLPSYSYDTIDGEIK
	LVNSHGEAIEKYDVVFKEMFSVAAAALAERLKTPMTSLGVLWDHIIPTGTSHNSRGQASD
	YEKADVRRSYGHGSLMFLVRSIDNERDAADFQAAGYRFAEPHQVSSIIASSLRLKPSDVE
	SGLHDMARYGREPRELVPGVHLGFFGVRARVSSQGFEVLVRSTTRNMLPSVMLPLERLDS
	EQLDFLARFDRTSTTAMLRMLQNVTGNKLTARQNAFSNMLVDALTSLRGQLEPGVFDQAM
	LICKPVELPCMTASPGSSHGSRPSVVSDSKMDGGESAAPIPMQMCQMICLRTVIPIHQPA
	VTPSVNFIPLNFFKLHQLMFTGSAYHLAFSRGVHRDIAPVVNSTEVAVALHKPNGDVRCP
	KARAKRFLKRTLKGGTVDGDGNPVPTSLYRTKTSDGTSNRSSSTLKLWPGRHSTDQGDVT
	MNGAEPGDRHVGNSAAGFGGIMVSQEVTVQVGTESSGDDKNATTVVHSANGLHSVAGIPL
	IGEASSPALLEALGGGIELKNMQHSVGHMGSKVISSRGDKLGDVRTYVDDLFAICIGER
	>Cmanguinecans_CMW17570_04164-RA protein AED:0.00 eAED:0.00 QI:0|1|1|1|1|1|3|0|1290
	MEAIGAAANVIAVIDLSVKVATLCVQYAKGVKNARNDINRLHDEVTDLHRISQHVQDLLN
	GPHRNKLESSQVLDDALIRSRSQLTELLQALDYEPPKKWHKMFSMRTLKWPFKSEDVEKN
	IGELRENNQTISLALQIDQTRIISNVDNNVEQIGQDITQVGQTLFTLDQKNVLSKLPIAP
	GASFDSHEEEYNPTCLETTRVELLQEINDWAGNPDTKGLLWLCGMAGTGKSTISRTVCTQ
	FDKSHNLGSSFFFKRGEANRGNLSKFFTTIASHLAAKHPIIAPHIKSAIEEEPNIFTKSS
	SVQFDSLIKQPLEKISLHSQQPPLLFVIDALDECDLDEDVRLVVKLFSSCTNEMRAKMKV
	LITSRPDLPIRLGFSDVEGSYQDVVLHEIPSSIINRDLRTFLEYRINMIKADYNRSVPPH
	RALEPDWPGEDNIQTLVEMATPLFIFASTICRFLSDRKCGNPNKQLHQVLEFKTESQASK
	LDATYLPILNRLINDDDLSTEERNQVIKRFRKVVGSIVILASPLSTAALAEILNIPKDDV
	DDQLDLLHSVLSIPMSDNLPVRLLHLSFRDFLVNVDTQNKTPLWIDEKGTHEEMAANCLD
	VMHKYLRADICGLVKPGTARASVNPETIQSHISSELQYACLYWVYHMKEAGMYFDGANGH
	DSRVYEFLQAHFLHWLEALSLIGKISDSLDIVKSMLSILQPTGNEMLRAFLQDASRFILA
	NLSTLNATPLQIYSSILIFTPKKSPIRQCFENQIPGWVSGLLVFQDDWHQYRQIMEGHKG
	GVKSVAFSHDGKHLASASVDSTVRLWNTSDGICIQELKGQTKAISCVAFSPDGELIASSS
	DDGSVWVWQADGSVLHTIVPDGEAVASVAFSPDSKLIASGSFGGPVTLWNRDDGVCTQVL
	SGTEQEITTSVAFSPDGAILASGSIRGSVSLWNPHDGTRLHVLKAQEERISAVAFSSDSK
	YLASSSQDGTVCLWNVDGTLVLTLRGHLGPVSSVAISPDRKLIASSSYDTKIQLWRFEDG
	TRLQTLKGHMDDVSSLAFSSDSALIASSSMDGTVRLWPLDDTMFQPSGETEVEPSDRKYM
	VLPLAPKLLNNLDGIWGAEGHSSRVSAVAISPDETLVASGSYDTTVRVWRSDDSTCVQVF
	KGGDSTVDSVAFSPDGAFLVSTYSDDEVLVWDVNTGACVYSRKVEHDDIQSVRIDDSGES
	TVVYEGAPQPGFSNSDLEAARQPIAPCVNDVGISSDGCWVLWQDTPILWLPTRFRSYESH
	ENSSQARGRTVAIGCRSGRVVMFKLRDPES
	>Cmanguinecans_CMW17570_04165-RA protein AED:0.00 eAED:0.00 QI:0|1|1|1|1|1|4|0|523
	MTRILLVPILELVLFVSTVVLADVNYAGSLTLYDSLAPCAQSAISQVINNYAYSCTQGEA
	ASDVQSCICTQSANSASVSSLVSDSALWTCGSSATDDVLSASIVLDEYCTPSKVHSLPAI
	GTGRGIVTEFPIDLAAFSKLGHCAQSVFSGIAGHYSASLCATPASDVAPCMCSKNQNSAD
	VSQSMASSIRESCDSPDDIDSAQAVFQGYCNMVDNTTSFASPSSPPGDMTYYLTAMPAFS
	SIITCAKVGLSDAVSIVASSQCPSGPQAIASCLCLKDGIARAASSLIDSSVRYVCGSSSS
	VGLSEALGVFDEYCSAAENKVVLQVTETANDEQASETGTELTAGATASSPGASATATGSS
	SSSDGGDSNSTNIGAIIGGVIGGVLLAIAALVFFMIRRRKQARITASPGAKAVPGPTSIL
	ASGTPELGGGSTSYPHEASTDASTTPELYSQGAPVELHSSANMTELDAATGAYTNLKPAP
	HTSNAVYMPQGAQYPPQPPLATRTYTELEGSSTHSIVPSERRQ
	>Cmanguinecans_CMW17570_04166-RA protein AED:0.10 eAED:0.10 QI:0|0|0|0.5|1|1|2|0|402
	MAPGPPSKTRRGLKQWAESLRLATPEELTLSLPKGYLTYEPLAIFPSGSLSSEPGTLLHL
	LTAEERDILWRIVLQELSKKSGMNLTHLAVNAGIPLHKEGRNQVSSESGDAATASETAED
	ENILRSPTGLRELYGHFGSADGSAYDFDEALWVWTRQNGIWQTWAPKWTMFSRGNVVEKA
	RLLDFHKAQSAESSKFPHRILTDLKTKTAVDMYAGIGYFVFSYARLGLRVLGWELNPWSI
	EGLRRGALRNGWAVKVVQGADLSALSTIEATSGNEQITIFAEDNCHAQLRLEQLRAANSK
	IPGKCLTVLHVNGGLLPTSEPSWASSFAITRMSDKAWLHLHDNVGIDDIETRQQELEQRI
	SAWAIEEGLGRTVVVEYTMKVKTFAPGVWHCVFDVYLSKGAG
	>Cmanguinecans_CMW17570_04168-RA protein AED:0.00 eAED:0.00 QI:0|1|1|1|1|1|2|0|391
	MNRSIEQTLLSLMPSHGPIIPHQLVDLAGSLVVQSRQRASTLKAEEEIARSYCCAHLACD
	RLKIALNLPPIEPRPPIPPRVYKRLYTHLDNVLPKTAMRASATRARPTAPPTAPPLSRNR
	LAGAQPMTGRVPQKPSTASRLMGGNVESSTGKDRNSGVPKWMIPVARYMCVKAEQRFMAP
	SVFGGIDYIVAPGGKRTKDPWILTNLGAVVMAVFVLVVERGAALLHASRPKDASTKGEGI
	NMADNTDGVREYISPKMRKLAVELAIRARSEITNLTEKSDWEGWSAPTARTLSQALERIQ
	SEGEWINADWMGSVKDVVARILEANERVRSGRQKAAQTSGLVQRSDTMMQEKWEFLNEKR
	RREQRAWEETMLMKISQLESSSGGLSMEVDN
	>Cmanguinecans_CMW17570_04172-RA protein AED:0.00 eAED:0.00 QI:105|1|1|1|0|0|2|0|143
	MRCAFAKVCVVIPPFVACFHMLHCISFTSSRSTKHKHPRTTQHNTTQHNTQSDTATMAGV
	HNTHISGRSGLFLWSIERLVEPSSSLARYFWQIVHPCSMLHYYSVYQCFSMSAITSGMYW
	AITAKRVPDASEAGHKGLPSDDR
	>Cmanguinecans_CMW17570_04154-RA protein AED:0.03 eAED:0.03 QI:0|0|0|1|1|1|2|0|489
	MEDQFGGRTDDDLFYDDFEPVDGQVIVMPDIPLELAAAFGKKSQGLLATPKPELVSPEDS
	NPASKDMPSQKGKMSRLDPDASVTPPISSPAPLRGGLANSRFAPKADELEETTSKPNAPA
	DAPKQKKNNRLKAPKAAKSRDVASVPEIPKSMPPKSETPAKKPTVSETPQSSKSKSVESK
	HTSTKSGDATAKPHQPQDGNRPNQTGKNLQSDQSTGRKDKGQSFASRKPMDNTRIQSGAN
	PRTKMTEEEVTAKMDQMRLKNAETVKKFEAAEKDETRHAVAVANDEAEIQRRRKIEAEER
	KKLENERQKNRDKKLKSFKDNDTPWDAPKPPREPRGPREPRGLRESHESREPNTVARSGR
	GSSKVSGNQGGGGLQGSMHGSAHNRNDNPLPKSNKENIDKHNKPADDLFPSLSGASSVLA
	PKTLSGPSFAKAARAGAEAQAAATLSSQVENKKGNDRGSAKGISIKGDSNWGDEMEEYEA
	QQAQKAGDK
	>Cmanguinecans_CMW17570_04156-RA protein AED:0.01 eAED:0.01 QI:0|1|1|1|0.5|0.66|3|0|885
	MIKNIALKLFGNSMTLFWLLSDVVEIKTPVSQMASDAHDISDEDMFTHTSFANMGKRLKA
	YNDTLALLHELGIQHELELPELVLVGDQSTGKSSLMSGLAGMNLPRSGGVCTRCVIHIHS
	SRSANVSCRVSLRLKYRYQPPNGRIEPHHVSKENPFPPWVPQHEISKEFKTIDKLEEVEE
	VLRWAQIAILNPDKNHEQYIPGLGHTAMNMSLNQAAECTTAKFSPNVVALELKGTEYANL
	SYYDLPGVFVTSTDENDMHLVKVVENLTAEYITHPGAIILWACPMNQDPVNSTTFKLIRR
	NNAQSRTLGVMTKADLISEDDPTSHQQWLSMLNGENNMRTGHGYFVTSRQSNKSLEEQNR
	WENRFFEGSSMRWPVIFTPFVERTGVGRLRKHLSEMLFKALTDSMPAIKNQVMSRYDSAC
	REFQALPEAPRNIEMEINRSLFAFVANVKAGMNHPDFSSALQKLCEQFRGYLLAMKPRVI
	LSDASDYPDVIDLGSEDESQSDRSPPQPPSRNLSGGKKRPQEPPFNTPSKKPRKDTGGIT
	NFSNGSASRYQAPAINRGDDYRILRQQATNDNQTPLGPFSNVDPQMKQSIGQVRDIIKSF
	SRAGLPDVVSAEVYVFLFQQAVIPWERPMNTMLRQCAKLVSDIITKAAEDALSGLRKRVI
	FDRVSEIMSRFIQERTDQTQEWLRKTHKMHTLKPFTLETSDFQQLRSKETERLVHNRHFH
	RWKAFRSEPDLVYRPWGNMSAEERNRDLSMRQIQASKMGPDPFHKEIKVYAYIGAYYRLA
	ASRFTDAICLAISSDLFPTITETLDTAYLEQELGLLTENGTRSQSPEVYERLMMEDMTTS
	VKREKLRQEVKKFEKALESIRQLRRDEADPRSPKADGEAGDKARI
	>Cmanguinecans_CMW17570_04158-RA protein AED:0.00 eAED:0.00 QI:109|1|0.8|1|0.5|0.6|5|0|475
	MLLEKPGASHRPGAPDGSFLGLPPKQATIVSLIVQNSALILVMHYSRIMKPSGDHKYFPS
	TAVFLNEIIKLSISLTFSLWEVSRTLAPSTPATTIFEQIYRSVFSADSWKLAIPALLYTF
	QNTLQYVALSNLDPVHYQILYQLKILTTAIFSVVLLGRSIALKRWLALIVLTIGVSIVSL
	PLNGNAQDALLFHDSSDHWFPRSVHELGQLTNGAGDAARELTRRSFEVVSSELAKRSATY
	EGIDDDIDTPIVMNASIGILAVVIATVLSGLASVYFEKVLKDSQPTVSVWTRNIQLSFFS
	LFPSLFIGIIYTDGPEIAKHGFFDGYNWTVWTVIVLQAVGGILASLCISYTDSIIKNFTT
	SVSIVISFVFSLWFFDIEATVPLLSGAVLVLASSWAYTLPDSKAIRRPTPLHVANLEKMM
	VDRLNTPRHLDPIKLNTNPMDSLDPTSGLSTSRPSSPMIGRIPSSARRGFDDHED
	>Cmanguinecans_CMW17570_04159-RA protein AED:0.25 eAED:0.25 QI:0|1|1|1|1|1|2|0|142
	MPARNLVASASQQMAEEGLLKETPDFIKLCMTPANLGVESVEYMRKASSNIRVIVDTANR
	QAMQVLDSETNKPLASQSTSIEMGVSSNGASKFAEDFGRRSDLPGLMSGNTVIDERNFLE
	LTAMHKEQKRRAGRPKTLFWPK
	>Cmanguinecans_CMW17570_04160-RA protein AED:0.27 eAED:0.27 QI:0|0|0|1|1|1|2|0|138
	MAALKLLSCELTLIVSVVTCSFSPIPWKSNVEATTLQSTVVTLVHDSIGLDDILGDMALF
	VSLLEKYAADYDWVVFGSSWFSRYFKEKTLNATSAVWDYETISSRDGGAAGFGAPSSLPA
	DRTSETAAPDHTLGEDGI
	>Cmanguinecans_CMW17570_04161-RA protein AED:0.00 eAED:0.00 QI:118|1|1|1|1|1|3|76|1066
	MHIIKPAWLSHSGEQKDFEVYSCHVSPDGKRLATAGGDGHVRIWSTEAIYNANNDSYTKP
	RQLCHMSHHLGTIHSVRFSPNGKYLASGADDKIICVYHLDKSAPSVAFGSSEPPPVENWK
	TYKRLIGHDNDVQDLAWSNDSSILLSVGLDSKVVVWSGHTFEKLKTISTHTSHVKGICFD
	PANKYLATASDDRTIKIFRFTSPAPNATQHDMVNNFVLESTISAPFRNSPLTTYFRRCSW
	SPDGNHISASNAVNGPVSSIVIIDRTSWSSDIHLIGHEAPSEVCMFSPRLFYNEDPAKVP
	NTSLVTVIASAGQDKTLTIWNTNNSRPVVILQDITGKSIVDLSWAPDGQTIFAASLDGSI
	IGFKFDAGELGWVATEEENYKALHRYGVSRKGMGIAEDVDGLHLENSSKQDESRAAQSRM
	GALMGDAASAIKEEEAVPQTNGVKNGISKPTITTTITAPGASGAAAAVTPTTNGTTPDLS
	KEKNKPEEPTQEQESAEKAAARVNELKSRVTVGKDGKKRVAPLLVSSSGTGLSSLPQAQL
	VGSTTAKAAPNDAPQTIIDISKPYDGLPKGGLVSLIIGSKRKAAIIETEDTHEDAPQRAT
	SGPVPVVTNGPDGVEAVQPTAPADGLVPVPDYLRSAVLNPAVSYSHLRLAVPKVRSLILR
	PLEKGILLGESTLEDATRLGENIILEAKNPTNAREPTRVVASKRAEVLWEDFLPRAVLLV
	AGNRNFWAVACEDGSVHVWTPAGRRLLNPMILESQPVILECRDYWLLCITAVGLCYVWDI
	RSQSSPNPPVSLGPVLEIAATSLSRHGFVTAPGVTSAHLNSSGHIIVTLSNGDGYYYSRE
	MFVWQRLSESWWAVGSQYWNSNDSSISALQSTAVGPKSESSSGKKRAKKINASTGVIPFL
	ERHTTTEFLVKGRAYNLQRIIKLVMAKDGFQNFESSVSIAHLETRIAGSMALEAQDEFRL
	YLFMYAKRIGAEGHRGKVEELLNSLVGGVMRDMQSDDVPAKGWFTKDGPICGWDRMELLK
	GVVMILGKFREVQRLTVQYAKLINLTNNGSGDDEDDAMDVDVVTGN
	>Cmanguinecans_CMW17570_04167-RA protein AED:0.00 eAED:0.00 QI:60|1|1|1|1|1|3|59|199
	MRPILAIAFAASALAHGSHSNVQKPIVPDDANWMTKHMAEEHHMAAWDADSFFTLHDFNG
	DGFWQTDELLRLYGLMDESNKDLPDRRREEISFHIMEMLDQDRNYQVSRKEFLDFIAKGA
	TLPDMGTGPGHHGDDEYEYEIHHWEKYHNDDTKLEDLTHPEDIEHFKKHEQMEIEEERLQ
	RLEKQAIVLENIPGMFMRS
	>Cmanguinecans_CMW17570_04169-RA protein AED:0.24 eAED:0.24 QI:0|1|1|1|0.75|0.8|5|0|474
	MAQTLPTHSLPPSPMPVLPELEFQDETPFGDFLSPPNYLVPEPPYPYADRYTPSGTRVAT
	PFWTSKAKAPPPAPAAAPTNHNHNHHPCWSSTDTSTPSKWPIRQPTPYVYSEKSTFAGSS
	SMLETEKRCGTGMTVTSMSTIDTVTGLQAMAHFGGPVVMDKKAVIIVARSGTNAVDVVTI
	WSKLRDNGINVFFATPDGDPPNCNMEFLSPWKLYLARMPQYLVDSYDQMLNDINCMVPDS
	WDYPDFNLFDYDIAFIPGCTGAGFQEMRSNCYLRAALRTFFPLTRRSTKTSSPRILGAIG
	QGVLVINAATAPLEKVASFHLWWEMLRRGQASQQDLKIEVPLLYHTNAATIPRAADYLGR
	ILGQLKISSHETDLEWGKSVRHELLSHQHSSFSRFKDERFVPWRHCCEDNTFAFVSGRFM
	LDAFAVANAMIKNLFESACRDSAAISHRCPPRFPFLSAESAIKSNIFNVGKSVV
	>Cmanguinecans_CMW17570_04170-RA protein AED:0.27 eAED:0.27 QI:0|0|0|1|1|1|2|0|429
	MASLRVNDVVERTAGKPTPMPEADGGAAFDSPATGFPAHKRRLPRANGSVPNDEVEAPAP
	ATAKTSNQKKKVQFGPDTPSQTPAVSERERIDRENSERIASMSPAEIEQARRELMEDLNP
	RLLHKLMMRANLDEKHGPSPFDVPITQPAPISDSKPDTSKTAPRTVQIEDVDEPPSLSQA
	NTNQSIEKDKAVPKKPLPRNLDPNTHFDEDAPPTNPPDDLLAMADVPVKPHFPVPHIPDL
	DPNDPDFLETLRQKYFPETPSDPTKLAWMAPLPTKDSPADRESPYHPGQSSISTSALRFD
	FRGKLLPPSLSRVIPVSKGLHHHGLAPEAAGYTIEELSIYARSAVAAQRCIAFQTLGRIL
	FRLGHGDWGTGIEDPIAMGIWNSVKEGRVLDSLSNAAMQTSGHRGSQAYATEALWLFEKG
	GWKEKTRGR
	>Cmanguinecans_CMW17570_04171-RA protein AED:0.01 eAED:0.01 QI:0|0.75|0.6|1|0.5|0.4|5|0|548
	MACIPLRQWGVLPAGVPNPSGCIEQCRSRLTQKIAATDDLNIVCAALNSSSAILTEFYCC
	NSAQCGVSNKEKGQDPSVAWFVASCQSLGFANVIDPGPPTAESCPQDALYSPGEIPCSQP
	ASGSALGSTSFISSTSISPTTLMSTVARSTTSLDGIHALSIPGASNSGTSTSFRSMTPQR
	SSTLLSASSLATSTFLSALSSSATDSLTSVPSNSESSSAPETVAASTDSPGSGGIPVRIR
	AVIAAPPNTFYLKYPTASTPANDFKPMSGPSGTPLTPPLKLRDRQLLHTPPRSMENGPSG
	QGTFSMPTHDDFPTSPICAPTINILEPRKEKVYRLNSNTGSGLLTYEHKTPSGLETPYVL
	VTAASKTAPQFRRDSANSIDDSIALIDEKRAAAPAPILLSPVRPPRPEELLEVPGLVRPN
	PGSCKLHPRSASSPIIPRPPIPAMHPGRLLSASSSSTSLHRQKQLLVHVQAPVQGETSSE
	FSDLSKDSQELCDLTKEYASEAKSHRGTPTPQKCTGAPGIALTTPHRTEELPKLRGGVDL
	EVLAGTYR
	>Cmanguinecans_CMW17570_04173-RA protein AED:0.02 eAED:0.02 QI:38|1|1|1|0.5|0.8|5|0|487
	MAASKNLQSQLHRAAEVDELLEAVKGLVIPFVAAADAAASDRATGDIPAGGPNVLVDQLK
	PQELIEKLALQLPLEGKGKDGVLGLVRSVLKYSVNTWDQGFLDKLYASNNAVGVVADLVL
	SILNTNLHVYQVSPALTVIEKATATALARLFGFTGPRAGGITCQGGSSSNLTSLVIARST
	LFPEIKAAGNGPYNFVVFTSAHGHYSVAKAALTCGIGSRNVWDVPVDSEGRMQPAELRRL
	VIKAQDEGFMPLYINATAGTTVMGSYDPFHELADIAQEFGLWLHIDGSWGGSVAFSSSQR
	HKLAGAERANSLTVNPHKMLGVPVTCSYLLTSDMAIFHRANTLPAGYLFHGPADADSDEP
	AEVWDLADLTLQCGRRGDAFKLALAWVYYGSEGFEAMIDHAFDAAATLARTVCFYYAPGG
	QLAEDNAENTRRTREMTALLIQRGFMIDYAPGPKGSFFRVVVNVQTLMTTVDGLISALQA
	VGRQVVV
	>Cmanguinecans_CMW17570_07530-RA protein AED:0.00 eAED:0.00 QI:0|1|0|1|1|1|2|0|524
	MRILNKVKRHFPKRKAPVSRPGEAASPTVSSSVAVQLEPEQAPSLLEAATPPSPPKPEPV
	ALSTLQEKIWENAYKGSRSKEPKLVEAFEKIILSKCHLSVKPTDRTEGKVTADLNVTSSQ
	MREVAEQGIEKTKKQAALKQGIDDGLQAVQAVMGIMDRALRAAPEAAVIWATVCLGIEAL
	KNPITEAVENRQGIQYVLGRTEWYWNLTSLLLDENKGHTTTVALRDTLEKNITQLFEKLL
	LYQIRSVCLYHRSPAVTFVRDMFLIDDWAGQLNDIKTTEMTVLHDMEQHNTQEIQTQIRD
	LNNTASDLQVSLENIHVAIQSQAEQQEKRHHDDKDNECLRDLYTTDPRTDKKNIQGKKGG
	LLRDSYKWILEHKDFKKFKNEAESRILWIKGDAGKGKTMLLCGIIDELELDPSTSPYYFF
	CQATGGDLLSSATSVLRGLLFDLARCKPHLIKYVRTKYDPVGKKLFSNESAWYEVCGIAT
	EMLKDPSLKNAILVVDALDECTVHRKRLLDFITKSSTAKWIVSS
	>Cmanguinecans_CMW17570_07468-RA protein AED:0.00 eAED:0.00 QI:67|1|1|1|0.66|0.75|4|345|296
	MSDDPLFDIDGTERHDEYLLKKIQVPADITPSNSSFELSCLNIQPSCATAKSINTDPTAS
	LDDNDGNNNADNFNLWIPTPSLFNMQHVVTSYQRAFQLPASPQLFVPPKSLRNPKVVFER
	PEELLNRDPGRLLYCRPGHPLEIYPQIRKRHPGFEAADPNYCLGAALDIKCDDVYEPPPG
	SITTRRFTQGELIGIRHIIAYIDSLDWTFEATTLVLDTLLKHLPLPKYYNEFEPVRKYGW
	KIMNAGILTAADVSDMTTPEFLCMVAFSRLPSWNIMTVLVDDLPLADRLSTMLESA
	>Cmanguinecans_CMW17570_07469-RA protein AED:0.00 eAED:0.00 QI:0|1|1|1|1|1|2|0|204
	MAKIAIVYYSMYGHIGKLAAAEKKGVEKAGGVTVDIYQVPETLPDEVLAKMYAGPKDASI
	PVLSDPKILDGYDAFLFGIPTRFGNFPAQWKALIDRTGGQWASGALAGKFAGLFVSTAGQ
	GGGQESTCLAAMSTLTHHGMIYVPLGYAKAFPQLTSLTEVHGGSPWGAGTFASSDGSRQP
	SALELEIAEIQGEAFGATVAKHFG
	>Cmanguinecans_CMW17570_03418-RA protein AED:0.00 eAED:0.00 QI:91|1|1|1|0.6|0.5|6|13|198
	MSSKKELAAGETNPRGIPKAPFVDRVEDYVTSHDEVEGTLRNFQEMINKYQFMEMNLQKR
	LAGLKEKIPDIQKTLETVQFLKLRGSDSEPIETTFELSETLYAKASVPATEEVYVWLGAN
	VMLAYPVDEAETLLSGKLNAAKTSASNFEEDLDFVREQITTMEVALARVYNWDVVQKRKI
	KAEKGETVEDKAKAIAES
	>Cmanguinecans_CMW17570_03419-RA protein AED:0.00 eAED:0.00 QI:0|1|1|1|1|1|3|0|327
	MAAPAPVAAPLKLDPKYDDYEFPTVAAEPQPGHPGYLTPEQQAQVEQLRLLLEAEGFTSR
	LDTLTLLRFLRARKFDVMLAKKMFVECEEWRKNTDLDKILPTWDFAERAEVAKFYPQYYH
	KIDKDGRPVYIEELGQIDVASMYKVTTPERMLTNLAVEYERVADPRLPACSRKSGHLLET
	CCTIMDLKGVSITRIPQVYNNVQKASELSQNYYPERLGRLYIINSPWGFSGIWGVVKRWL
	DPVTVEKIHILGSTYKDELLKQVPAENLPEKFGGTCKCEGGCSASDAGPWRDPQWARPAK
	WEKAAAAATATQSAPAPTPAEGEKVAA
	>Cmanguinecans_CMW17570_03422-RA protein AED:0.01 eAED:0.01 QI:93|1|1|1|1|1|3|0|420
	MADVAIETAVNAGSALKKSSATIPALDSFDVQGADGSDEYATLKKLQRQLEYIQLQEEYI
	KDEQRSLKRELVRAQEEIKRIQSVPLVIGQFMEAIDQNTGIVQSSTGSNYVVRILSTLDR
	EQLKPSSSVALHRHSNALVDILPPEADSSIAMLGSDEKPDVTYADVGGLDMQKQEIREAV
	ELPLTHFDLYKQIGIDPPRGVLLYGPPGTGKTMLVKAVANSTTANFIRVVGSEFVQKYLG
	EGPRMVRDVFRMARENSPAIIFIDEIDAIATKRFDAQTGADREVQRILLELLNQMDGFDQ
	TSNVKVIMATNRADTLDPALLRPGRLDRKIEFPSLRDRRERRLIFSTIASKMSLAPEVDL
	DSLICRNDPLSGAVISAIMQEAGLRAVRKNRYNIIQSDLEDAYSSQVKTSTDENKLDFYR
	>Cmanguinecans_CMW17570_03426-RA protein AED:0.00 eAED:0.00 QI:0|1|1|1|1|1|5|0|756
	MYDDQWYNFVPEATNKPTRTSGQPTRSHGRKPSLLQQPNISSDVRSSSEISRPVLAVVED
	EGDSFPEPQVLRRAASSSDLIHPRQKYTVRKFSKRTTKASRLPALSLEGYTSADDEEESD
	CDEQLQEKSRNVYIAYQAQLTLTEGHLDNLISDTDDTLRLLEKLTSSFKAVELQTTSFRS
	QCEDLIADQERLKKLSDEVGTDLHYYAYLDNATRRLNAPGASKLVDDSSFADIFRHLDSC
	IDFMSKHTSYRDAESYLARYQSLLTKALHLLETGLSNKLDKVAMNLAPQLNNTNSESAQH
	ALSYDRFGEMTLESYSLVPNIHEVTCRIYDKTGIHKDDIIASEIYEGSAKNMFYTYLSVR
	DRHMRTIAHRDIEEYKASQAQGVSIESASRKYIKQCFERAFNEVNLFAKIFNVLPRRSPD
	DDSVYAVLKSHQRFLVNPANMAPPGAAIQAGLQAAELRTICNIVGWLSNEYLVSDYDESD
	SPFSIFSREYAAALLSDHMWPFVERGFEAEVSKIITKAPVAPESLQIPKVVGPLPVSNAY
	PTVKVALALLDMFDQCMPKERSKQSATVFNIVRETIRALQRIETKMKATKGSSDSDVFMI
	KNLLVLRNQLVSLEFGDVRQQSTAGGGALGPIWDTINPQAWVGFLSSIMSAAPLPIWSRG
	LTGSATPVPPPAPALTQENMSEHLDELLRRAIYAFTGKWAAKVVEAEAKKDDGKTLAAID
	VELDTLLENVFGNQREVMDRLKEAIDANVDVQKGKK
	>Cmanguinecans_CMW17570_03427-RA protein AED:0.00 eAED:0.00 QI:0|1|1|1|1|1|2|0|307
	MGDLEGTNSSLETAKDLFSGAVGGVAQVLIGQPFDIVKVRLQTSSQYGSALSAASSIWKT
	EGPLAFYKGTLTPLLGIGACVSVQFGGFHQARRWFEQRNAAAAGEEPNSTAASSALTYPQ
	YYAAGAFAGIANTVLSAPIEHVRIRLQTQPHGANRLYAGPWDCVRKLCIQGGGIGGLYRG
	GAVTVLREAQAYGMWFLSFEMMMNWDAKRLGIDRKDIPTYKVALYGGLAGEALWASSYPL
	DVIKSKMQVDGFGKDQTYKTMRDCFAKTWKAEGMMGFWKGLGPTLLRAMPVSAGTFVVVE
	MTRRAIS
	>Cmanguinecans_CMW17570_03429-RA protein AED:0.08 eAED:0.08 QI:0|1|0.5|1|0|0.5|2|0|225
	ESISIDPKQPHLKKALRVLFYSVRTTNNISIFNGFSRQSKGIGPMPSPDRTVFFGSQLGD
	VLITNYSYTDSAFLLLLQDAYLCIQYLRNFPSVIFPLTPCNSGSMNELYPSPGNLTILAL
	QFLLLLFQFVLLIALLPFATLPVWVSALYIGIFVVINNLVCWLFLNGPERIYWSHPDLTS
	FDVQHSKEQWVFINGVSTGQRWLQNSIDRLAITFRRPVMGIHNRT
	>Cmanguinecans_CMW17570_03433-RA protein AED:0.00 eAED:0.00 QI:8|1|1|1|0.25|0.6|5|0|212
	MSDSGDVEVQANAYQVLPKDVQTDGQVRLFNKWDYTEVEVRDISLTDYISLRHPVYVTHT
	AGRYAAKRFRKANCPIIERLTNSLMMHGRNNGKKLMATRIVAHAFEIIYLMTDQNPIQVA
	VDAIVNCGPREDSTRIGSAGTVRRQAVDVSPLRRVNQAISLLTTGAREASFRNVKSIAEC
	LAEELINAAKGSSNSYAIKKKDELERVAKSNR
	>Cmanguinecans_CMW17570_03434-RA protein AED:0.00 eAED:0.01 QI:0|-1|0|1|-1|1|1|0|257
	MATNSQITISYLPPTDLTAYQREIPAAKQPLIPAIFHDSMVVRTDVFITEQNVPPESEFD
	ADDPRSCHLVAYDTVTDADGITARKIPVGTVRIVPFPHAPHPTPGESYWSGVPQTDDSTK
	TRSAATPSTHPNIKIDKNGMALIDRATIMHDGREPYFKLGRLAVQKEYRGKGIAGVLVRS
	ALKWISENATSFGSVLVPTSEGSGESLKFKGLVCAHAQVQASRSWARWGFIVDEEMGTWN
	EEGISHVGMFQRVPMSE
	>Cmanguinecans_CMW17570_03436-RA protein AED:0.00 eAED:0.00 QI:0|1|1|1|0.5|0.66|3|0|482
	MCDKTSSREASLVPIIDASIAKIPPYLPHERVFPIQIGTRLFKLSGASISSDAPSYFSQW
	FKCKIQEAGEQNLDFSTIPTLYIDRDPDTFSDIALHLQGYHIHPRDGTHFVRLFADAQFY
	KLPKLISQLNDESIFISLGGREFNIPRELFTSPENSPNYFSLGFAMFFSKPEEIFPGLER
	AGLLRPPSILPPSVPHRSADVFEDILKLLRGYPLEIRNEQHRGALLRDVRYFNFKGLEQK
	LIPHSITFNLRRQKMEIVVRLEDILKSGLSVARNTADMNQNVHTTWANYARPLVDKESME
	LVVEIGSEQTRLRFEPNGDVRAQFYGIANAKVGKLLSILAGKMKSPPHILDGGVGEVHIT
	SSTEGTSLPSIKAFSDELVRVELTSETSITLNGGNHVLESNERNDNTMETPDGGPSRKRQ
	RTRQSYGVGSEDTEEWIVKKGQWRLRIQSSQNPAKPVECVMVGVKIDATSNEMSRNKERG
	FL
	>Cmanguinecans_CMW17570_03437-RA protein AED:0.00 eAED:0.00 QI:0|1|1|1|1|1|3|0|304
	MSATTEKPTGLALYSRFALAGAVCCSITHGALTPVDVVKTRIQLDPATYNKGLVGGFRQI
	IQKDGAGALLTGVGPTFAGYFMQGAFKFGGYELFKQKWIDFLGYETAVQNRGAIYIASSA
	SAEFFADIALCPLEATRIRLVSEPTYASGLISGFTKIVKNEGVGALYAGFGPILLKQVPY
	TVAKFVVYEKVAEAAFRKFPKEDLSNGAQTLVNLGSGLVAGFAAAIISQPADTMLSKINK
	TKGAPGEGTTTRLIKIGKELGIKGSFTGIGARLFMVGTLTAFQFAIYGDVKKALGATAGV
	EISK
	>Cmanguinecans_CMW17570_03438-RA protein AED:0.00 eAED:0.00 QI:0|-1|0|1|-1|1|1|0|1113
	MPPRKKTKKNLNKPFVIHRDESCLSSNNSQQDQDAEVSPSAPAPATLTEPAPTPGHETRD
	IPASTIAWGHPLEHEELDSEHSQVGESSQIIYSDPDEPRWSELDEIAEETEPESTRFEES
	RYKNDLAADTTPYNHHLDQSSHMDDSRGSDSQLEAAQAQQDNRYADDSQIETSGLSHGIS
	TADHCDHDDSQDTAEPSLLVESVVQEDCSLLNHSIDQSYNAEADRSRLQPRSHYDITDSH
	IDQDTSTPRPRQDSSSPLQEEEEEEDDHDDVFSDHSLRSSLGSYDSGMARKAVVEEAPSV
	DASSVYMHEDSRMPQAARPTHVSDFSQSLISETDDDDSTLSSKDSLCSHFRSGSNSRQAY
	MSPTAGSSRSSKNSGPKSVVTRLGSPAMPVHYSPKGRTPTRFRPQPDQAPLVLLHVTMLP
	LQWSWAPVLEEAAAYAAEGNSMLSEPIKNLRDAWIILQDRIGDTVLERGVLLPHPQNDYE
	VLEERVLEAMELPLRRRARILECGHYLGPANVMSLSDDEETEDDDSFTSYEIQRRRITST
	RHWCATCRHEIKVDALGPGKIFRVKVYASNGLMRAGAWKACWREMERIDVEIEPIVDSSL
	HIELAELAAEQQRRAEETASKMLQEKKEAEAASRGIVAKIDDKTRRLNEERERREIEREL
	ERHREEVMRAQPKALTSPPPAIPIEAPPCPSDQSRSSGQFTQSTPHNESSSSHPPPSPSA
	SVPLATSAGPQSPLQRTIPDTFPELLMEALRVLIRDRKNIVIGVLSFLALLLAVRGGQQQ
	NYMHAMHHDHFPGRSQAYAAAPYADTQPPAPAQQQQPQMQHQNVPPVQYYQQQQQHVPQQ
	VEYQAQAQQQAVGGYREVSAQDQQYAQPEYGSAQNEQPTQQQAVGYREVSAHDQPEYGSA
	QNEQPTQQQTQYEQQQQQHYENAQYDYPHVEHEQQYYQYDDIQAQDESPIASPGEPSAVD
	AEYEAPVDVQDFIDEAIAAEDSVISTEALAGESVELETEANSNFADNIDGIDEYEPKTEE
	EDLYFPSNVSEAEHENQEHDISMDAMADVVDDETDSNTLEFEVQTSFGEDRASPEEKEEE
	STLFSDEAEAVIQGEDMIDGTMSTEEEVAHEEL
	>Cmanguinecans_CMW17570_03441-RA protein AED:0.00 eAED:0.00 QI:358|1|1|1|1|1|2|2230|1697
	MDGNLPPAPTPPVGGSGSVDLLNLLKFNGKGPQSIHQLHGPSSLSQQYDHQNDHQQRYPS
	QPQAQTQLQPQAQSPQQSKSQPVEPQMFPITTVASANARIMAPAPVAPDPSGMLAAMMRG
	EIKDHRNGITSPTPPASSVFNSSPPPDTRAYLLNLLNRPKPGQQDDQQQQQIHPANDSQS
	QGHHSGIPTPQSQSQQQQQQQQQQSQSQGHHEIPGSPNSVSRFPIQNSISPVAQNSHSSI
	PPGYKFDHPAHEQHIPNYGNGNNNNGSANATNNPYYGSDPGAHSNPSHVYGYPGGPGSIH
	SFTSRDIRDDSPAGSASGSRHVDQPPDRDGHASSATSFQILKKPMSDSQSPQNSMDFVRP
	GSGTLPIASPSHENRQRDQNVDQTQTPHTNTTESFVSITPINQGYHDGFFDNLPKGITAS
	ERPVVATHDSASGVSKPESAASPAHHDMLNSLVEPKPQNMPPQSPVKSSIPMGDRAIAAA
	SVPVSAPTTVKQTDGSKENWIPPQTSKADDIAHISDDDEGLNTASKSGTEDEAVIPGSSD
	EAVAENWENADPEEDETAATSAEKEEPLVKVYNFPMQPWISITLHEKTEPRPYFRDSAVM
	EIARLKKDFDQVDRNLYTATSRYMAYGMSKAGGLRVIRQDDGKDAKIFADTKDRIFNVSM
	SVTGNDDATSKQEVILGTGIGGTVYWAKIWQDDKDLVSGEDHPELNGFALPPISAQEGDA
	PGGLLKTRARVSSGHPEYFATGRGKYISIIWPSVIMQGDYFKPGYDRVVDSEKLSRDCSL
	KINTGKAGKDFVFSQDDTVVVSLDKSGRIRFWDIRELVAVREGSDPSAPMPANTHMEITE
	PLLTLASTPEGEKAWPTSVLLLDKARPFQKRCALRYMIVGMKQNHTLQLWDLALGKPVQE
	FNLPHSKESDAVCSVIYHPATGMLVIGHPTRNSIYLAHLSAPKYSFKSISQAVYMSRLAA
	GDSTIPQPDSTAVISGVREYSFGNRGILRSLDILTNPASSPEEKDQTLFELYAMHSKGVT
	CIFMKQADLGWSKENKVISAINAESAGVITVDKLKTIAPLPSEETRPVFSTARKEASAQG
	AEDTNHKPSAAASDPPKFRIETKERDTNDGNLTGNEKNERKLRKKKNAPQGEVTLLSNNS
	AGKAAVKNESAAKAGGSQKGSLNISQDAIEHAVKGMEQRLSHNLSDLMVSSIKNLNSVVD
	ETIRSRDTEFDQRQMKLLDLVSEVLNGNTQKVLGKIIDEQFHESIVPAINQATTNAINSQ
	LSNKLSSHVSSVVQKELQRIIPGVIQQCLHSSLQNPQFVDVLSNKVSNMVTMRVQECQDD
	FLSNLGPNLAPSFTAMNIQATERVAAEMHERYQDEIDKLNSYRASDRNKIEQLLSLVTRL
	SDTVSTMAQSQGQFQNEILKLQQRQARDTRFTSASHGNDSPHAMDHSPRGPPSHNMHASP
	QSSIEHQHQQQQQQLLLHQQSLSQPQMQHQQQHQLQHQLQQQVSIQSQPQHMYKASQSQL
	VPQPQQQVSLSNQGSQQQPQQQLGGGGGVSGNATNNGELVNEYDETLNNNIMAVQSLVNE
	DKLEAAIVRWLQGGREQEVFAHFWCQLNPAILQNVPPLVQLSVAATVAQNLEPGPLLRAK
	TAWLDMCVLYLYNNLPTFDAQIKEVTPRIMNLVLASSNKLINRLGGPGSIDPLVPILTTT
	LSRSRRILDMLNQEVQY
	>Cmanguinecans_CMW17570_03443-RA protein AED:0.00 eAED:0.00 QI:29|1|1|1|1|1|2|0|178
	MLGMMQVAKRVPFEDPNVLNMVRGGYILSNVIILGLYLVIQAKIQKKKDLTVLKYVEPAP
	MGSTEEPKLVATTIHEYDMSQLRTLMRGQVTAVAIMCVLHLYMKYTNPLLIQSILPLKTA
	LEANLVKIHIFGQPAVGELKRPFKAAAGFAQSLQGAAQTDAKSVKAAERAGRGGAKEE
	>Cmanguinecans_CMW17570_03444-RA protein AED:0.00 eAED:0.00 QI:0|1|1|1|1|1|3|0|803
	MSTEEPIDPWKEPQAQTEEVAPTPEDIKQTLPSPPSPASASPPRSPLPNPNSASITTSAA
	DTVSTPPVSSPPAAASTDPAPIPAITPVLKIAPGVLSQIEPSTPSTPSQAGFIPLVSVVD
	FHHARGPEVEYWFGADEGQDPAAEYGWSLLPFMALSDGAHASSEDFSYFTLLRPESPMNG
	PAISLFGIACTRQLDSTMLKVRPPDVTRSTVQKAVVVITDSPQHFGMLRERLSIVTQAWF
	AQREFTDVEILHHFQESLADDKRRGMMAPNVDGGDQYLGLSLREFVHEFKWQTLVLLKCC
	LLQPKMLFFGTRCDRLCMVQFCLISLIPRLIRSMQDCADPDLNAYEKTLAKSVSFRSSDR
	ASTLAFMGLPLQIFGKGALFGPYTPLQQLDVLADVGTKSYIVGSTNSLLLQQRDRYSDIL
	INLDENTINITSSSLRSALSLTAADRRWIDFLTQAVNDTWDDANPANPTNLQYMGSEAFI
	RMQFEEYIIAMLSSVRYHLFIQKDPSKRLAHIDGDPALDFGLDWIEAWTRTENHRMWYTH
	TDDAIFDVVEPRHPCAGGLTIDDVQRRISEQVKELHLDDKLAQGKEAIGRNWAAGKDRAS
	AVVNKFWTDMEAFRELQRKKAEEEKQKAAEARTQSQGPEQAPNSAKSSNQSTITDEKAPV
	MTVGERASSYMSSWASWAGEKRKTGGGWGFGRKTSPNTPTNSDSPPSGNTATSTDSGYND
	KTRDVSSSPSAPAGHYRSLHTSNLSGSSFELAADIHSDDDYDDSRAQQIAPTTSRVGSAS
	TTTATAAASPETVQTAGALDTKS
	>Cmanguinecans_CMW17570_03420-RA protein AED:0.00 eAED:0.00 QI:243|1|1|1|1|1|2|1346|231
	MSGPVAHRKIELQSQEDLSYLLSNVRRAARERLDEAFPPVEGDDTEDELRTKIEELVNEY
	IQKTFTFAAPNLSINGLPVDPAPFLSGTAQNASSMPPTEAYEPFNERAHQRVLDLAREEE
	DLLAEIAALKHKVPQHVAGHLAEQFRVTTAADEDAARTHAEAAVRDAVARARTELTQDQT
	LQKGLVRQEEVEKRYGAALEALRKLTRDTPSTVAKMERARIAGEYVVTQGR
	>Cmanguinecans_CMW17570_03421-RA protein AED:0.00 eAED:0.00 QI:0|1|1|1|0.66|0.75|4|21|131
	MSSSIHISAQAATPQSVASSSSRQSSISSVSSSPTSPSPAQSDKRAMERNRRRPSLLSSA
	ISQQETTHVDIGGPDSPRLISYLSSSQGFYWNPEIFLPSYIDCDYVPLELRRDAVHEIHI
	TDEEAQMLLPQ
	>Cmanguinecans_CMW17570_03423-RA protein AED:0.00 eAED:0.00 QI:0|1|1|1|1|1|2|0|380
	MTGDVAPVDSPALEQSLRRLSTTSHKAWSSQSSDEHHTRDTLIRSSTTTPSSRGSISPTE
	TTPPDSPRKNEPQRRDSGFRKTYDENVTRRAGPCDNCALSVPPNIRQAAANDDGRAPVLR
	STLPYSKMPSSWQNSPPSSTESAASDSEADEAPSSSTRQRTSTSRAIREACIRTLSFETL
	PRGPVSRLGSIPGFVTTHSAGYAASGGPIFFGDPVAGYTTAYIFRISDVHARGHKRVYAF
	MAISTHGERQVMQKFEYLARRFRQMAASIQQMAENEADKATDPSPSPVLAPGPFALPTLT
	SQFDTSSSTVSSTVAERDRGGSSFLSSGGGGLTRRMGAGGPGVSLKARGLAELVGQPDFF
	YQMHSSFAKLLYEMEHNKYN
	>Cmanguinecans_CMW17570_03424-RA protein AED:0.00 eAED:0.00 QI:205|1|1|1|1|1|2|691|1015
	MNRFPMHRRRRHRTASPPEKNHITPSPPPSPPSASHPDLIAVSASAPVPTTRSKQPLHRL
	RTLKSALSGSASAINAAITLSSSLPPNPSAGKSSGQSQGTRVAKSTSARPQKETTAAATV
	PATTAATEDVVKQNPTHRYRYRHRRRHKHEKLQPQQQQEQEEQQQQQQRQQPDANNKPPG
	PTKKASVLKKTDPATTTTSTIATTVIATATGETTETTVAAAATTPCQPPLDTINSTAPSR
	RQKRRHRWARGKDKKNITTALTAQATTTPALPSSSPPQIAAVPLQPSLQPSSSSLAFQPQ
	AENLINKNEATVSSENPMQIQLQQMPSATFETIQPVSSTLAITTKTTSPQSAVAFAAATA
	IATANPTSTSPSTSTIATRPNTSTAPFIPLRSKPIRADRIPVAFRNLQIRSPMKRARSPA
	PPPISTGAALHNPSIDAIAVAAPPSAGATSAVADFPLLATSSSSNMMSQSNSGQNTHNSN
	VRAGSGSGLSIVATGTTANAGTVPSLNTPRRSSFSGSVRMEKNKKGNASAAQKSKLQSPA
	LRTKPPAFSNSSSFWGHGNTAAKNADASSTALSSSHQQWTSSPRVLSPLSVTSMMNSSSA
	SATAAANRRSNGIRTPSPKGVKMPLFMSSSTQDIKAKFNELTWIERNRIAFGSRRPRTDN
	CTSSLARPATASASLSSPSEPRNGNNPFSPSRRLSFRYPEHAQPDLDRYPDILPWKHNRI
	VLNVPKGTQNYINASPITLVSPNDSANLPDLRYIAMQGPTLASTPYVWRMISEQIQKQVV
	IVQLTNLVESRRSKCFPYFPLEEGSVMHLNDKDIWHDGWRASIRFVSRRVLADGAIESRK
	LVLRVEYTDNSKKPREWTVRHLFYTRWPDYGVPTAEDLPAFLQLIELSQHYSKDTHDPRI
	VHCSAGVGRTGTFIALEFLKRELDMGFLTGDGVSLVAGSMAPPPLPEEMSPVTPGGVDTR
	NDLIFSTVDWMREQRKTMVQSESQYMFLYQMLRKLWRDRYGLSAEDVAELAARGQ
	>Cmanguinecans_CMW17570_03425-RA protein AED:0.01 eAED:0.01 QI:0|0|0|1|1|1|2|0|573
	MPSLGAFRIPSAALRRATIVGSHGPVIPGNASQARCYASRRTTQRLAKTARGALAFGTAA
	AIVYYYPTIARAISGEPTEEDQKKLDRSRVKPTKAKLASQTLVSQTDLNAIPKSWDVPGL
	YVWGLNASQVADPNSQETRIKYFDGQLLRDVKLRHNFGAAVTERGDIVQWGKGFDKENFE
	PTTTLKGKNIVKIAVSSDRIIALAANGGVYSLPASKTDLIADQRDLEAEAQKNTNNSGSW
	LPSFWSSSSASPGLAFRTITPAKLARGEKVTDISSGTDHCLLLTSAGRVFSAASSTSKFP
	AHGQLGVPGLTWDNRPSGPYYQSHEVPSLKDVHVVQIATGDRHSIVLDKDGQSFGFGDNM
	FGQLGMPNPSGTTQMDKPVKISSHPMYGRSADAKLGKIAAGGNNTFFAAANPGLPESVDV
	WAAGQGHLGSLGTGHWLHMTSIPSKMRALSGLTEFSDTTGALVPIRVGKLSVGATHSAAI
	LDGASPQAGRDILVWGGNEHYQLGTGKRANLSAPSNIPPPSDGAEGTQVAESQRLQAAPQ
	RTVMLDGKKRHKVSLKQDIECGEYITALYSTPS
	>Cmanguinecans_CMW17570_03428-RA protein AED:0.00 eAED:0.00 QI:0|1|1|1|1|1|4|0|779
	MAEMTPVDMRIADYLDDKLQTLDDFSSLDELLASVEDQRDQLQRQLDSTINELDYARSAQ
	DVEEASLNERIAEFQQLQKKIDESVATASTAAAPTEAIQRLQEPLRKIQTVELAQSYLEL
	LQDAHDLKTQALKKVVESPKAAIVPYGQLKGLADNMRKLHSAADEAAVHLVGYIETLATD
	LWAELKTATATQLETILAARKWPMVDPESEMDDEWILCVDKVLELQSSEILSAKHAVSLL
	PFDIMCKVFISEFEYHFMSDKPTSAAQSATTHCFPWFLATIEKWEDFFRDNLGYLMALKV
	KNTPVANNLVYVDPVCAFITTMLPAMQRKAELVLKEISGNGALLSRFIIALMDFDDSIRA
	KFNYDDGSPDGWAGLTTTILDKWFDPWFMAERKFAMERLQSIMEAPDSKTIDYDYGGAGK
	TKPTKGAVKVTDLLKSVTMQYQRVRKFKHRLKFLINIQLDIMDEYHDYLSNSLQAYQAMT
	STVGRTLHGLTKEQAAALEGTGGMESLCKVYGSSDHIITTLKDWSNEEFFVALWYELHGR
	TKKNDHKRVTSGVSVEQVKDRISTAVDSETREGVLFDETIMAYTHRKKLAHELLVGAIVE
	SHNKALRLYTGRLQWTTLLEDTADISSLSITPELETTLSTITRNLEFLSKILGSAPLRRT
	WRDALDKLQFSLWSDVLTRQNFTAYGAAQFARDVEAVCSVIERYIPGASSSINSLAEGSR
	LLNLPIESSEENPLTLKKVTDMVFTDNTEAKKVLSELGMENLSPVNARNILERRVETQD
	>Cmanguinecans_CMW17570_03431-RA protein AED:0.00 eAED:0.00 QI:81|1|1|1|1|1|3|222|121
	MSSRVVSRIASAAKVARPSQRTFAAARQQLVARQVVGRRAYSSEVANAMVEVSKNIGMGA
	AAIGLTGAGIGIGLVFAALLNGVARNPALRGQLFSYAILGFAFVEAIGLFDLMVALMAKF
	T
	>Cmanguinecans_CMW17570_03432-RA protein AED:0.00 eAED:0.00 QI:69|1|1|1|1|1|3|209|94
	MAPAAKKQKKKWSKGKVKDKAQHAVYLEKNVSERLHKDVQSYRLVTVATLVDRMKINGSL
	ARKCLKELEEEGLIKPVVQHSKMQIYTRVVSATE
	>Cmanguinecans_CMW17570_03435-RA protein AED:0.01 eAED:0.01 QI:69|0.81|0.70|1|0.68|0.64|17|0|3041
	MRYHPCQYLPTSIHVLAFTMSPSAVVSETAAADKTALSFTTQFDDTLRFYLNGTRVVVDD
	VDPETTLLEYLRGIGLTGTKLGCGEGGCGACTVVVSQHNPTTGKIYHASVNACLAPLVSV
	DGKHVITVEGIGNVKRPHPVQERIGKLNGSQCGFCTPGIVMSLYALLRNNDAPTSHDLEE
	AFDGNLCRCTGYRPILDAAQSFSITAGASSCGKATENGGSGCCMEQESGNGNGCCKSKLD
	SQPIKRFTPPGFIEYKPDTELIYPPSLKKHVMRPLMFGNTRKKWLRPVTLSQLLEIKAAI
	PNAKIIGGSSETQIEIKFKAVQYPISVYVGDIPEMRLFTFNDDHIEIGANVSLTDLEYLC
	LDAVKHYGPERGQVFAAMNNQLKYFAGRQIRNVGTPAGNLVTASPISDLNPVLWAAGATL
	VAQSMTKTTDLPMGQFFTGYRRTALPSDAVLTKIRIPITKPKNEFFRAYKQAKRKDDDIA
	IVTAAFRLALDSAGIVTECSMVYGGLAATTVAAKKTESFLTGRKLSELETLEGAMGSLGL
	EFDLPFSVPGGMASYRRSLAVSLFYRYYHDILTTLGVKEEHVDKEAVPEITREIMTSSQD
	HSVAAAYERETFGQSKNHVAALNQVSGTATYIDDIPPQRNELYGCFVMSTKAHAKILSVD
	WVPALDMPGVVDYIDKDDLPSAQANKFGPPAFDEVIFAEDKVYTVGQSIGMIIATSANRA
	AEAARKVKVEYEELPAIMTMEEAIQAGSFHSAQKSIVKGDVQKAFETCDHVFEGTARMGG
	QEHFYLETQAAAVVPKPENGEVEVYSSTQNANETQVFIAQALGVQVNKVLVRVKRLGGGF
	GGKETRAVPLACACAVAARKTGRPVRYMLTREEDIVWSGQRHPFLGKWKIGVNKDGMIKA
	LDVDLYNNGGWSTDLSQAVLERGMSHVDGCYQIPNVAVRGLICKTNTVSNTAFRGFGGPQ
	GMFVCESMMDEVADLLGISAESFRERNFLKPGDTTHFNQAVTDWHVPLMYKQVLEEAQYA
	ERRQAIVEFNKMNKWKQRGLAIIPTKFGISFTALFLNQAGALVHIYHDGSILVAHGGVEM
	GQGLHTKMTQIAADALNVPLESIFIAETSTNTVANASATAASASSDLNGFAIYNACQQLN
	ERLAPYREKLGPEATMEKLAHAAYFDRVNLSAQGFYKTPEIGYEWGTNRGKMFFYFTQGV
	TAAEVEVDTLTGSWTCLRADIKMDVGQSINPAIDYGQIEGAFVQGMGLFTMEESLWLRGG
	PMKGALFTRGPGAYKIPGFRDVPQVFNVRLLKDVEWKELRTIQRSRGVGEPPLFMGSAVF
	FAIRDALKAARSKYGVEAASVKSAGGVRQTEDGAYAGLLHLESPATTERIRLACEDPIMR
	ATKVTPKDGEQSFFPSDGELVPARFGPPSTAAHTIPHLTGAPPYSSLTSTPIATDKAAGP
	SNGTGANADLAAPSDASTQAHAPLAASNPVDQMDVSEQGTAPITTAMTATPVATDASAPK
	AILPASAPAIAPAPAAPSAPGCVSTSVPVSTPLAAPVLAPSAPSSTATPATTHTPIKPHP
	QGQQATASVAAISNPNLVHTYAAGGNDAGTTTAGSTTSAASVATTVAVPAQASHGRQKEK
	DRKEHAPPQGVEPAPKKRRKVNHACIYCRRSHMTCDLERPCTRCIKRNIGHLCHDEKREP
	DSKKVKSAAASTVAASSAASALTNTQKQRQVQQQQQQQQQQQQLLQQRQAQVSALDVSAS
	VTAAAVAAAAAASNFGLGQEDMLHLVPPVTVAELQAQAGGLNNGSINPFISISELFMGHN
	HFHDIPNIHSSYMAASEVNNEFQLLNDFLHTSMLDDGLGLSNDESTADPAATLSNNSRPE
	ILNGFASLNGSNHLVGNANSHNSAAGGPPVRVDGLSITGIGSMLPPPDPKIPTSIAPATL
	NTSPTTAPATVVTTLAPSSTIAVPGTLPVLNVPPRDRDKARRDYYLQAADPTGNDNPEER
	MQLVLKAKYEAGLLKPFNYIKGYQKLSTYLDSHIALTSKQKILKCLNRFRPKFREIAQAL
	TDMELVMVEMWFEKQLLEYDRVFASMAVPACLWRRTGEIFRGNKEMAELLHVPVEELRDG
	SIALHQIITEESMVRYWEEFETIAFDPDHDTLLTACSLKSPDDSTNVTVNCAFSFMIHRD
	DYKIRDKGFCDTICKTITTSVDNPSIKSLSSDISSHARTADKLCQKRLLVYARELNELDR
	SATSLWNLTCRLLRKKDEGLGVEQANYISPRRQLLVKATTFAFQLLDLTRWQGGTEALKS
	VVTETQLGIYRISLSAARTCLDESELDSCLVVLKRSVEFSEGLARKEELTDEQKLILSKY
	DAEYFVLRTSLGRLDVANHMYDKSKTLFQSLDSVYSENLAEVILDIGKGLMRKKDYKLGV
	TWLKRAYEIITLHHIDKLSRLGIEQRLTIMQTLVRGHLLEETLEGREHANELICQLESEI
	GHLPAVLLLRIHALKAVPQEEFDSEAFASTLERFSRTPGLSESQFKTVLHEAKMLKERSP
	FKALSVARTLLCDVAIGSGNHDWISKSLIIVVWMYAALDEPDTDHSLSITINNVHQAIQA
	PVDSMTAGAIQSVLWKRIEASVTKARLSDAETWCQAALHPLFENGGVANQGKLGRKLIFC
	ALEKSDFEKAKEVFHNLPESVQKDQATAFLMFKVATRSKDSDFAAACLRNITHATKASKD
	ILYACVMDSQHAGNLDTAIIAMKNLMEVTEAVPDSNMHVPSLMRCTIRLLYQKLDRGVMN
	ELEDIATDLCIVFEAALRAIAKLPKNAKGGKLFPTQELDWFNQNSYNTALKHVDTWPPML
	VCRLMKAYLELRKHVTAYDEEFEARKDTYEPYIQKDLMAKLSVLYVFDFEAAAAQKEWDD
	MRTIVGKSVATCPSAEMLKGMGDYMLSLTDIPSRAELYRILQLIINEIWKLEQFDSAKLA
	KYMRCLFQVVLPYSEDLALETLNNVLNIAKDGPAKSTIFPPDELEWITIMAFNHATDLWS
	SGNDEAAKIWFEKALSLGHYRADDGVFEAHLQERFMKLQWN
	>Cmanguinecans_CMW17570_03439-RA protein AED:0.00 eAED:0.00 QI:85|1|1|1|1|1|2|0|398
	MSTFGTVFKVTTFGESHGKAVGCIIDNPPPGLSLTEADIQPQLTRRRPGQSSITTPRNEK
	DRVTILSGCEFGRTLGTPIALSVNNEDQRPRDYGNQTMDKYPRPSHADFTYLEKYSIKAS
	SGGGRSSARETIARVAAGAVAEKFLKESYGIEIVGFTSSVGPVELIEETPEFPSRSSNPK
	LLNLVNTITREQVDKFLPVRCPDVEGTRNMEDYISQLRDSQNSTGGTVTCVIRNVPTGLG
	EPAFDKLEAKLAHAMLSIPACKAFEIGSGFAGCRMVGSEHNDVFVKDENPAPGPEGANAL
	PRPALTTKTNHSGGIQGGISNGAPIFFRVGFKPAATISIDQTTATYDGTSEGVLAAKGRH
	DPCVVPRAIPIVEGMAALVIMDMLCIQQARHSMKNLKV
	>Cmanguinecans_CMW17570_03440-RA protein AED:0.00 eAED:0.00 QI:0|1|1|1|1|1|2|0|387
	MLALGLPFRLRPGFLALALFVSGSFAAQALSSEPLDNTVMCVYPMSGHYGVLNRCLFYTC
	LLIAVVGWKLNWIVLAASTWVFLISAISAVHIWALVTMGSNPDVVDLDILAAWIIIVASL
	MMWNGMLTFSRMLKNRRARPIITVWALFLLPAPIAYLAGGPKALRKIHAYSKAVEVACYN
	PKGVLLTSPAQLWRNDSSWNCTYNCFSAEPSLFRDANEVVVIPANIASFLPKYVIAGCFI
	ALAAALFGFYAIMVGHQSAGRYFFDSSSAPLSKFRSPKDPLAAENSPVIPGTIPPERRQQ
	KKTGVAVSDITSKVATTIPLSIAMVLLTVPLVVFTELAFHGYKGSTPLPAHDMLRGVGQW
	YAWVAFAMVIIVSSFTPIMDYMDKYWF
	>Cmanguinecans_CMW17570_03442-RA protein AED:0.06 eAED:0.13 QI:0|0|0|1|1|1|2|0|160
	MAYPPKPDGAYLPMPPARSHSPTEPTFWSPPWLWNHATNQTVTPPRYPPYSTTPPRQPTP
	QACMVFPPPPHHTHCHPRHHTHQQHHVPCCGIFVSPAPTPPNNVVVQAEVREVPRWDAPP
	RHTYKLTLGPSTTVDYLVSAMGTQTAHDIRSYVAVMMWES
	>Cmanguinecans_CMW17570_03430-RA protein AED:0.99 eAED:1.00 QI:0|0|0|0.5|0|0|2|0|227
	MVIDWALQELPQDLVRKIEVYTFGNAANHFNSPARSTTPDNNSSISQSFDSSSGNAPSSS
	LIDPPGNLHMPASRTPNDEPLENIEDRAIYYIEHYAHTTDYGHIPNYIGRVFARTSEETS
	GHQFVQHYLDGMFPIEKTESGQYTAIEESEFMNSDLYIIEGLKVSKGSLGPINDVGPYEG
	KLDAPWVAESCQDARLTTYNSSEQGRVVKVKDMSRLWRYLNGRTPEQ
	>Cmanguinecans_CMW17570_06304-RA protein AED:0.34 eAED:0.34 QI:0|0|0|0.5|1|1|2|0|252
	MEGVERSNGGSGRNQKKDEELAMRILRLSLSESFQVIGSQGTVREAYEVSETIYAPDAVD
	AEFEDMGKYLRTTLRKDLNMIQNWYYYKAKFALYYTKQEIDEKLMFKFFLIGLPKEYRDV
	AKQCHRDELAAEIALKLLQAVSALKKTEEKTNPRNKSGLKCFNCNKEGHKAVNCWAKKKN
	DSQQKAKMAVKENQCVLKNAKETQETVRLADRSRIGASKIGSVDVRVGNKKLNKVESPNR
	VAESENTEENTE
	>Cmanguinecans_CMW17570_06305-RA protein AED:0.01 eAED:0.01 QI:0|0|0|1|1|1|2|0|363
	MRFSLLATLASLAFTYAKSSEEKINDPWSFNVGSGQYADWMHNIKDNTPLSSLSIPGTHN
	SMTDKLDSGLLRGQDTPLAQQLTGGIRYIDITLQNTDNNLLVYHGTSKTGYNFEEVLTTI
	YNFLDDHCREAVIIRIQKSTLLNGSQAFTDLLRGYLNPGTPIGNRAAQGNPASTTLPTLG
	DLRGKLFILQDFDTKPSGVFGFPWSSPLISNHHFKFGVGKLLVGAKWHTVKKHIEGLSGK
	SAETLYITDMTVSVGSKPISIATGDEKNPGMNGRLGIFLKDTKGGDSNDFLFGFRRARLG
	VISMDFPGKNLVEQILKFNKFYEEISTAEGYSQQPPPSPSYSGSNASPNTNSYPNPNPAP
	TQY
	>Cmanguinecans_CMW17570_06309-RA protein AED:0.02 eAED:0.02 QI:0|0|0|0.5|1|1|2|0|383
	MPRPLVTSLVKMRFSLFATLASVAFSHAGFYNGISDRWSFDVDTLNHAKWMSALNDDVHL
	TDLFIPGTRSSMTDNIKEGHLQTQNKPLLQQLIGGIRYVDIACRYVNHDMMVYNGRVSTG
	YTLENVLTTLFDFLVDSPREAIILRIQKGSTADDATVFLNSMEKYFVPGSELGDRAAQYI
	YSTEANGNTIPTLGKVRGKVLILQDFKTRSPGRYGIPWNSHTVSSYTQRFAFSSRLLRLK
	WAGVKSHISKSPSKNHEQLLITHTTGGSGVNPINIAARNAGKRGMNGLLGRYMLLDEGKC
	FGIVVMDFPGFDLVQGILRLNNPYRTPQVTELPFDNSDTSDDEGLDFGFRTVNDYEPPLS
	ETDDDETSDIEGGHDELDSIIVK
	>Cmanguinecans_CMW17570_06303-RA protein AED:0.00 eAED:0.00 QI:0|-1|0|1|-1|1|1|0|388
	MRLSLFTTLFCLTFSHAGHYKSIYDIWSFDLGQDTFTDWMGTMEDTVFLSQLAIPGTHNS
	MTDRIEDSRLQTQNVPLFEQLRGGIRYIDISCRCIDNHMMVYNEAVDTGYSLDDVLTTIY
	NFLDKHSRETIILRIQNGGTSDDSKSFLGCIERYFVPGTKLGDRADQYIYSRNADDSIPI
	LGHVRGKVLILQDFKSSPPGRYGIPWGSRSVSSYNRRFPPGVLWLGLKWAGVKANLNRAP
	SQYHNKLRITHTTASAGVSPIIIAAKEGDNFGMNRRLGRYIMTEEGNCHGVVVMDFPGSH
	LIYYFMRWNGRYRVSIPDDDYPRQFGPATPDDDYPRQLGPATPDELDHDEVDGDGEAPPS
	ESSDDEASDDEAGDNEAREDKRARAMVR
	>Cmanguinecans_CMW17570_06306-RA protein AED:0.24 eAED:0.24 QI:0|0|0|0.5|1|1|2|0|355
	MAKLLNYAGSFNGINDMWSFDLDEGYKADWMDTIKDDVSLTALSIPGTHNSMTDAVESRL
	SQTQNMPLDQQLIAGIRYIDISCRYIHHDMRIYNGRAATGYSLENVLTTLFNFLHNHPRE
	AIILRIQKGGILDSSTTFLESMDGHFGSDSEFDDHPIQYIYSRDGDEDTIPTLGQVRGKV
	LILQDFKSSPPGRYGIPWNSDTVSSYNHRLAASTLLLNWRWDAIKTHLSRAQDLTKLRIT
	HATASAGVKPINFATSNYGDVGMNRLLGDYLLLEQGNCFGVVVMDFPGYRLVNQILKLND
	HYQVPETDDFYSYRSDETTADEFDFDEVYDSDTPPAEDSDDEVTGNDDRPFSLAK
	>Cmanguinecans_CMW17570_06307-RA protein AED:0.43 eAED:0.43 QI:0|0|0|0.5|1|1|2|0|397
	MPTAKDYCMPFGPHLLASLAFSHAGTFKGIDDMWSFNLDVAYNADWMDTIDDDVSLTALS
	IPGTHNSMTDIVESDYSQTQNVPLDQQLIAGMRYIDISCRYIHHDMMIYNGRAATGYNLK
	YVLSTLFNFLDHHPSEAIILHIRKGGILDNAKAFLKSMEGHFGSDSEFGQRHIKYFYSGY
	ADKDGIPTLGEVRGKVVILHDYKSSSPALYGIPWNSDTVSSYNPRLTVSPLLLNRRWDAI
	KTHLSQDRSQDLTKLRITYTTPSAGVKPINFATRNRGGVGMNRLLGYYLSLEQCNCFGVV
	VMDFPGYFLVNQIIMLNDDYQIPEIDDYQVPDTDDYQVPGTDDYQVPETDDFYSYRSDET
	TAEEFDFDEIYNGDPPPAETSDDEVGGDDDKPSGLAQ
	>Cmanguinecans_CMW17570_06308-RA protein AED:0.13 eAED:0.13 QI:0|0|0|0.5|0|0|2|0|143
	MDSIFQNHGSQLCLCARPLGLCNPINAQIGHEAAPTSNPRYCNTPACQRIAVDLPSNLPP
	NYADLDPCSSFKELACNGWRLKHEPKPGQHRISTTTLIQDRSNGIIREIGEDPLPTGIDP
	SSLDAQNFYKMKAIYNSYMDVDP
	>Cmanguinecans_CMW17570_07487-RA protein AED:0.12 eAED:0.12 QI:0|0|0|0.5|1|1|2|0|322
	MRFSLFATFACLAFTHAGSYGGFNELWSFDLDDFQNTDWMGALADNVHLSSLSIPGTHNS
	MTDNVNNKLGQTQNVGLAGQLDGGIRYIDISCRYINGVMMVYSGLFDTGYSFENALTTLF
	DFLDAHPREAVILRIQKGGILDESPEFLSSMKAHLAAGSKLGNRAAEHIYSKKDGAIIPT
	LGEVRGKVLILQDFKTSPPGLYGVPWSSQTVSYYNRKIAVGRVLLPLKWKGIKSHISQSL
	SENDSRLRITYATASIGAKPIDISSKNGLSFAMNRYIGRHLLIDEGDCFGVVVMDFPGYE
	VVKAIVKENDQYRAPSPLSLAE
	>Cmanguinecans_CMW17570_07123-RA protein AED:0.01 eAED:0.01 QI:0|1|1|1|1|1|5|155|367
	MSTTVEKIKEIESEMARTQKNKATAYHLGQLKAKLAKLKRELLTPSGGGGGGGAGFDVAR
	TGVASVGFIGFPSVGKSTLMSRLTGQHSEAAAYEFTTLTSVPGQVKYNGAPLQIIDLPGI
	IEGAKDGRGRGRQVIAVAKTCHLIFIVLDVNKPLTDKRVIEAELEGFGIRINKQPPNITF
	KKKDKGGLNITNTVPMTHIDNDEIRAVMSEYRINSADITIRCDATIDDLIDVLEARSRSY
	IPVIYVLNKIDAISIEELDLLYRIPNAVPISSEQGWNIDELMEAMWEKLNLVRVYTKPKG
	RLPDYEEPVVLRSNRCTVEDFCNSIHKTILEQFKAAVVYGKSVKHQPQRVGLNHVLADED
	IVTIIKR
	>Cmanguinecans_CMW17570_05157-RA protein AED:0.22 eAED:0.22 QI:0|1|1|1|1|1|4|0|349
	MASNVEVAPPPIKILTLDGGGVRGLSSLLILEKVMEIMKSCNGVSTVYKPCDVFDLIGGS
	GTGGIIAILLGRLRMSVDDSIIAYKKIMTEAFVENLWEKKQPLSKFSAKNLQKQIEETIR
	QYCPESECVQRRKSNNDEGVQKCSHVNALYSDESSTKTVVLAMTKVNLDTVPTFLATHDT
	AKAFSKCKIWEVARATSAAVEFFDSIKIGRDEIEFIDAGFGYSNPCEVLIEQAKSIFPNR
	EIRVTSIGTGLGDVIQIQDTKKSVIDALRKMAASSKAVDLRLQSKYPNTKGQDKQYYRLN
	VARGLEDTTISDCGKASNISGHTINYFSEKKHIVNELANMLRKDLKIGS
	>Cmanguinecans_CMW17570_05158-RA protein AED:0.97 eAED:1.00 QI:0|0|0|0.5|1|1|2|0|70
	MYVDSHNSQSLIQKEANSVTDFRSWRFDRELAQLQVVCWSLDLNLNNEGADVSNVASAWL
	NVKKFKEASV
	>Cmanguinecans_CMW17570_05159-RA protein AED:0.48 eAED:0.48 QI:0|1|1|1|1|1|2|0|61
	MERKSGAINVNGEVKIGARGHSQSFLVALASPSQEQKDPNVIVSAWPHVKKGKQVPDVDE
	F
	>Cmanguinecans_CMW17570_05160-RA protein AED:0.75 eAED:0.76 QI:0|0|0|0.5|1|1|2|0|69
	MSLSRPNTELVPARILSMDGGGIRGLSSLLIIERIMEEIQAANGDATTPRPCEVFNLIGG
	SGTGRGVLG
	>Cmanguinecans_CMW17570_05161-RA protein AED:0.60 eAED:0.61 QI:0|0|0|0.66|0.5|0.33|3|0|254
	MRDVVNREVFDEDAIIRDLQRGEESSSHFSTERLELAIKEQIRAICSKQTTVNARSGSDG
	DALYYGQSYVKTMVLATTRANIRTLPTIFTSGSAPGVFSECKIWEIARATTATVGFFDSI
	EIGRDDMEFIDGGFGHNNPCEILIRQAQSLFPGRKIVTTSIGTSRGDIIEINRTSPPIIR
	AFQRMTASSKAVHLRLKPMYRNTRTYYRFNDVILSDCHESSIISGHVGNYLNESEYLIQE
	LVDTFRTHGFDPSL
	>Cmanguinecans_CMW17570_05162-RA protein AED:0.38 eAED:0.38 QI:0|1|1|1|1|1|4|104|358
	MVEIPKSGKDGPVMVLSFDGGGVRSLSSLLIIERIMETIQTELEASEPPKPCQVFDFIGG
	SGTGGIIAILLGRLAMSAAEAIFEYKSIIGKAFTQDPQLDGSLQGRHGSSVELSVPRLEE
	AIKDTISKYESKRVREILPAHNPANESLHGDALYCNKSCVKTMVLARTRVNIDTPPTLLK
	TYHATGAFAKCKIWEVARATSAAVQIFDSIKMGRENIEFIDASFGSNNPSEHVIKAAKSV
	FKDYKMVIASIGTGLGDTIKLEDTKDNSVARSLKMMAESSKIEDMRLKEVYRGTGTYHRF
	NVGSNLRDIAAWDWDIKGKIPGHTINYLEEDTKSIESYVTVIKDLGFQLGQQNSIVGN
	>Cmanguinecans_CMW17570_05166-RA protein AED:0.08 eAED:0.09 QI:0|0|0|1|1|1|2|0|131
	MKSWIATALLALASKVVIAAPPSPGYIPEPRPVYVDCEWIARVCWNRVSDEWCFFEQDDE
	DWDANYVPKEEVHYSDSEGEYTDSEGEYSETAESYTELERVYSEEEEEEEEEEEEEEEEE
	EEEEEEQQDQD
	>Cmanguinecans_CMW17570_05168-RA protein AED:0.04 eAED:0.04 QI:0|0|0|0.5|1|1|2|0|283
	MAQPLIPVGPVVAQAGELTEAGDLVQADSPTEASKPAEATPHVKVTDILDDHNYEVQVLG
	DYFLISSPEYEDGWPYVDIIGFSPRRKVAVIETAKNDEEPEHENKLSLTRIYNALAKRGG
	VEPDEIRLMAFTVEKEDTKTNELIAEIRKGRNIGSWKGVKILPGDKEWDMILATQYFVKL
	LQVANKPAQKILLSTRKFIDRWDRAIVHTNYISFHFGQPDIKTPVPGTAPEAYVSDIQPE
	SDDEEQEAALKALFAEEDKNGDALQVEIAHHLANQVLEAEERI
	>Cmanguinecans_CMW17570_05163-RA protein AED:0.01 eAED:0.01 QI:0|0.33|0.25|1|1|1|4|0|1474
	MHISGSQLKQRNAMLLEVGKMGLSRILKSPFKKAKPSIRKSGSAAPSTFPPTTSTQSTSQ
	PTGQPLQRASSPLLGKPKPVSLPSLQEKIWQQAYSNLESKEPTLVEAFEKIILSQLHPGT
	TSTTSTNRIKVTPLQMKQFVEDGIDRTKKEIAFKQGIDDGLQAVNSIRGIIDGAIRVAPE
	AAVIWAAVSLGIEVLTGPVTEALKNRQGIQYVLGRTEWYWNLAGLLLDENKSNAATVPLR
	DGLEKNIVGLFQKLLEYQIRSICLYDRNKVVTAFRDALLIDDWASKLADIKEAEKSVQGD
	MDQYNTQDSRMKMNELNDTTAALQKGLGNIYAEMQSQAQHQRRRQEEEQDKQCLKDLYVT
	DPRTDKKNIEVKKGGLLKDSYKWILEHKDFQNFRNNAESRILWIKGDPGKGKTMLLCGII
	TELESDPLMPPYYFFCQATGGARLSTATSVLRGLIYHLARCNPQLIKHVRKKYDYIGKQV
	FQNETAWHDVRDIATDMLEDPSLKNAILIVDALDECMVDREHLLDFITEDSPAKWIVSSR
	NWVDIKTSPNGTDQKVRIHLELNQNSVSEAVESYINTKVDRLSAEKEYDQATKDGVLEHL
	KKNSGGTFLWVALVCGELSKPGIQQRHTLRKLVSFPAGLDSLYGRMIEQMNTSEDAQLCR
	EILATVLVAYRPLTLKELRALIKDLGTLKDKEIKEVITSCSSLLCLQHDDVVSFVHQSAK
	DYLLTEAPSKILLRRGIEHQHQMVFARSLDLLCEILERDIYNLQDPGHLINDVATPDPDP
	LAAIRYSCIFWIDHLHDSSATFCSSEHDTISVFFAKKYLYWLEALSLIQSVYIGVKGMGR
	LETYLQDKSFKNLRDTVKDARRFLLSHTGVIEIAPLQIYVSALIFSPTNSLIRTIFRHEE
	PSWIEPKPRVERNWDACLQTLESHSSEVNSVVFSRDGQRLASGSYDNTVKIWDATSGACL
	QTLEGHSSRVTSVVFSNDGQRLASGSWDKTVKIWDATSGACVQTLEGHSSRVTSVVFSND
	GQRLASGSYDNTVKIWDATSGACLQTLEGHTGTVYSVVFSNDGQRLASGSYDNTVKIWDA
	TSGACLQTLEGHSSRVTSVVFSNDGQRLASGSWDKTVKIWDATSGACVQTLEGHSSRVTS
	VVFSNDGQRLASGSYDNTVKIWDATSGACLQTLEGHSSRVTSVVFSNDGQRLASGSWDKT
	VKIWDATSGACVQTLEGHSTTVTSVVFSNDGQRLASGSYDKRVKIWDATSGACLQTLEGH
	SRNVTSVVFSNDGQRLASGSYDNTVKIWDATFGACVQTLEGHSSMVTSVVLSNDGQRLAS
	GSWDKTVKIWDATSGACVQTLEGHSTIVTSVVFSNDGQRLASGYWDNTVKIWDVTSGACL
	ETIEGYTNYVTSAVFANDAQRLVSQPSSDQPSCLHSKPHIYTLSNDKIWILQDGRRKLWL
	PPLYRPTGFAVAQRRVGLVLPSDRIIVIGFRTPG
	>Cmanguinecans_CMW17570_05164-RA protein AED:0.08 eAED:0.08 QI:0|0|0|0.5|1|1|2|0|208
	MVGHTHSWNKEPETLPTGSCHVQNGVLNTSTAKMRFLLSILLSIAPALAAPSTKGDGKIE
	ARGGSTRVVHVFLDKIEPAELTADVGDSVWFKFGNGINSVVQSEYDSPCHSSENGIDSGI
	FYNPEETLFHEQAFIIDIKNNEPIWYYNAESDNCFKHKNVAVINAPKDESQTLLDYSNRV
	SSAANPNKFHRRQGGGIIELRNSERWGS
	>Cmanguinecans_CMW17570_05165-RA protein AED:0.00 eAED:0.00 QI:0|1|1|1|0|0|2|0|66
	FIFGSGTCFCFLVIIETVSDCVEAILPKLIPLQVVQRLKSVGFDRLDFMCFVMRIEAFIT
	ITCELL
	>Cmanguinecans_CMW17570_05167-RA protein AED:0.00 eAED:0.00 QI:0|-1|0|1|-1|1|1|0|272
	MRFFSASLPLALSILSLAQAGIIEDRGYQVRVSGDVDSVLSRDGDGEYQLIDTISFHPRM
	NLVTIFIANNDMEDESEKKLSLGQIYTSLAEKRGRNPEDIDWVLSKVDRDMETDVLIRGI
	RKDREVSPTEDITVRADNKEWKAILDTKYYKDAAAINNKAVEAILIRTEQEAVLGEMVDI
	NSFYFHFPAKETQNPEDDHNDEPIDWVEELKKALKKDEEGGWEDEEDEGAAMRNLFAEEE
	EQQSASLQTLFTEIEDMISETMENDQPPASRH
	>Cmanguinecans_CMW17570_05169-RA protein AED:0.02 eAED:0.02 QI:0|-1|0|1|-1|0|1|0|534
	QEVNWVPFDNYCKSIFTSAGYKTKDDGENNAAAPDSSMPSLQFVLCIDEAWDLLTVATDP
	QKPKPLFRALQTALWSSATGGEDTFFGVFLNTAPVISKTSTAVAHEPSQKIPINEHPNAV
	SFPPVYEIFTRGIFASPTPAQLTSPNTHWRDVATLGLPIWGALLQQGSTLKNIFQLSQEK
	YGPGRTGPQSDDQTVALLTLLSYRIPFIVCDPCLVKKFVSGWMQNLAYTSGDREDLIVLQ
	PTDPMLALVAREHGVTMKPYFEKMLQVFINELSRGRINVREASELVAGIVLLLGFDSTSQ
	GRYLKPIPLQDFLASLFRRHFVLDLLSHTFEYEQHELRDMLLNGQVFFNRIQNRVTTPKM
	VDLYNMYRSCTACYLPTSFKKANILIPVWVPETRWGKSRFGCILVLVRNQEDLSATPMMK
	DYAYRHTSDAFDKLGFDDDVPIIGLMTCLQGEISSTDVREPSKNSRNNIGVILCVGLDRK
	EHPMFDGPYDDPLKDLKKSVLSWLGILQFDVNTHEPEEDMEGNELVKFETEFYP
	>Cmanguinecans_CMW17570_07429-RA protein AED:0.00 eAED:0.00 QI:0|1|1|1|1|1|4|0|591
	MPSLSKLAAAILQFGVFAAAKRGRDWVSTDSEILFPLEKNINTPELFTMPHCGGFILEEA
	TIDQMQEGMSNGTLTSMSLTICYLTRVQQTQNYINSVLQVNPDVFKIATQMDLERSQGKV
	RGPLHGIPFLVKENIATKDSMETTAGSNALLGNIVPRDAFTVKKLRDAGAVLFGKSTLSE
	WADMRSSYYSEGYSARGGQARNPYNLTNNPGGSSTGSATAVSANVIPFSLGTETDGSIIN
	PALRNSIVGFKPTVGRTSRAGVVPESEHQDSVGTFGRTVRDAVYAFDAIWGIDSRDNYTD
	GQKEFMPKDGYVPFLSDKTALNGATFGLPWDSFWKYASDEQIVVLLKLVNLIEAAGATVI
	NGTEILDGDEFISKSGWDWDYGTTRGFPNKSEFTVIKTDFYNNIKSYLSELTNTRMRSLE
	DIIEYNNENLGTEGGQPGAHPAFTSGQDYFLASAATKGEQNEEYWEALYYIQNTTRDGID
	YALNWEGKKLNGLLVPSSVGQSFQIAAQAGYPMVTLPVGIKDTSYIPYGVGIMQTAWRED
	ELVKYASAIEDLQLTTPGWEYKRTRPEWRGYMARNLPVPFQDEYTEYPQNP
	>Cmanguinecans_CMW17570_07428-RA protein AED:0.02 eAED:0.02 QI:0|0|0|1|0|0|2|0|755
	MPPRPATRYKRLATSPICHPSPTSGVPAAEATMTALCTINQLHSMRGLSPAVAVVAGHTP
	SKSLVKQSGMAAMRQLSSVPGPLESRRRAGKRHMADIYSIQTFSPPEYNACDLSKWTWFA
	PTPAQKPSMFNKVSLMGALRDLLPGKTIDYANTVDRPEYADPLVTALISIEAKVGNGLTT
	ELYHAAQQYNIEFANSVRLGLCRDEEIVTFTTRAFDALLPLSTLSEAPDILLSSLIEQTC
	EAMQKSTVGKPQDYSEAVWRCLYAHSLKLDLAATNARALALVMQCMPETHISTLRDNVYE
	TIYAIFSSWHSQLKTTTKEEHTADLLPLPNLTSPAAQILSRFSLDVLKAELLPAFSRALE
	SVQGRRDTWRLHLALVSMVSQMPAMRQSMFLGTISSFFSNCGTRKPYVPDLQLCSLMIQQ
	WASRGYLPRPKIVYANFHNTIERSKPWLALANLVITISRYVPVKQHVPTMMSLCEALRQQ
	DRLADLVKSFDALLTRTKTKIHPKSIIALTAACNDASIAVALYKLARRNPGMIYGGIPAL
	ERALSWKMWYKYSEALIKMPIISGSELLTALELRNDKKISRTATYDYAIFIQRVLVAMAC
	QPRFSVRQRLHFLDRGLAFLRNRKLQVQKPFIGSFILLILRDLRSIEYLDRFITRSRLLN
	IRRIRGGLRTLGRHVGWYLRLQRTLQRRRQWRQYIFQHRKRVAIGYAQGVWKRFVRSEES
	WVLLKNHIRFIRAKLRRQRFRAVAKVKAKAELVEY
	>Cmanguinecans_CMW17570_03907-RA protein AED:0.00 eAED:0.00 QI:0|1|1|1|1|1|2|0|1812
	MDGFRVQINAIDHYQAPPSPYTPVLRNDVSASQAYQLPHVPVIRIFGATTAGQKVCAHVH
	GFFPYVYVPYEGSLEPKKVGAYIYRLHVSIDHALSLIVRRPTSRLSRDPKFVARITLVKG
	VPFYGFHVGYSFFLKIYMFNPNIMNRLVDVLQNGAIMQTRFQPYEAHIQYLSQFMIDYNL
	FGCDWLDADKTHFRAPLPEACEGDARQLPDDGNKNRLRGSESSLSLLYNDSTVPACFVTD
	DSTLPRSSYCTLEVDITVCDITNRRSLTERCLHHDFIERLYPVPESVKLVPSMAGLWRSE
	EQRRRALGLLASNSSPFPPDVLISMSPDKKGTIETGFMGEEEQRKQVAQLIKAEYDPNIT
	PSFETFVKHHPGADTVRTVMESVEDLYPDNLQAVLGLAPQGVDDVSVENPPLEDIEVDEV
	QISLSQDPINDDVANEIQDAEDIDHMNGQAQRDFGAQSPEAAENEEANIEGLLASFVGLS
	RSGLYSGTPPKISVDTNLIEAACSDRFSPGLRRVPGTTKARGKRFFTSSPAVTPDFNRKK
	MKIGPDPSFVPAAIKESGPLDVEETLAKGKANYDKKRVSFKPLMDANQALSVQRDSQPAM
	TEDGHNIEGWLQRNTDLISSSPESPSTPATSRHNRAGFMHHSPLPVRSSQDALSPAGSQL
	FIASSRAPPVSPFLLRTPRNAQRSLIFTTPFKTPLSKLSWAVSSSPFSIRKVGCSSSPFP
	ACKQTPGSTTRSLLLQRTARTHTFVFSTPPPQVAEVCSSFEQYDLPEVINEEVTYSVEAD
	VPARPHEYGGKTFRLRSNTLPFLPEFEIDAGHASSNSNLLDEPGSKINKARAIASQSRSL
	PQDVRCQMCSIKSWDFFPPPPSFQEVKAWDMARHVASMSSSRPNQCLSSQSILRSQRFAS
	QIDGPTPAKRGSVAITASQRQRSTGLKPETRSMSILAIEVHVNTRGKLMPNPEHDSVQFV
	FWSLQTDQSYDDVVDLEDPTPDQAGIVSGVIVLSEESTELAQRIKKQTKWVVQAEDTELE
	VLTAVAAMVRRFDPDILTGFEVHSGSWGFLLERAATKYEYDLGEDLSRMRGDPASRLHKD
	GNGARWAFTKTSTVKVTGRHTINIWRAMRGEMSLSQYTMENVAWHLLGRRIPHYSHAVLT
	AWHKASSSADACAGGGHRAMARLLRYYQLRTRLDLEILEANELVARTREQARLLGVDFFS
	VISRGSQFKVESMMGRIAKPENYVFVSPSRKQVGGQNALECLPLVMEPQSALYTDPVVVL
	DFQSLYPSVMIAYNYCYSTFLGRIVGWGSGATNKMGFTQYTRAKHLLTLVQNSVTIAPNG
	MMYVTPAVRTSLLAKMLREILETRVMVKSGMKNAKKSVHQLLNNRQLALKLLANVTYGYT
	SASYSGRMPCAEIADSIVQTGRETLERAIALIHTHSSWKAEVVYGDTDSLFIRLPGRTKA
	SAFSIANEMAVAITAANPRPVKIKFEKIYQPCVLLAKKRYVGYKWEHPSQDTPVFEAKGI
	ETVRRDGTPGEQKIQEKVLRTLFDTADLSRVKAYFQRQCDKILRGHVSLQDFCFAKEVKL
	GTYADSSGGVHNYRRPNQPQPPALPPGALLAARKMLVDGRAEPQYGERVPYLVIAGAPGS
	RLSDRCVAPSEVLDSPDAELDADYYINKNIIPAIDRILQLVGASAKRWYDEMPKVKRVRR
	IDPKRRSAILEAYLSVAACIACKSHLPPRTAGTAITAKATPGGGAGDALICMRCLAQRPQ
	TLTTIQRRMSALSTSLGNIRAVCRSCAATAFGDDIDCDSLDCSVFWTRSKMEARTRSEGE
	MLREAERKLLEW
	>Cmanguinecans_CMW17570_03912-RA protein AED:0.00 eAED:0.00 QI:0|1|1|1|1|1|3|121|455
	METAIREFSQSYAQNNGFRLAESFSPFSNTEDHNNLRKIFNSTSSTFVKRDVKNALVKYK
	GLTKLSTDELNGWVEVFCAYWKAAGHIVAADDGIASDRTSSWKSAYDAWREVTSQLIRGY
	TNHSFEHWTFPCLYTTGKYLRIFAIRADSERSSQAASSDAIQLGDDFDPELETNQTLRDC
	EQQLKRIFTLCLSDRAPIEESRKWALYYIVNLLFKTYFKLNSASLSRTILKALSAYQGDM
	PPLSSFPAAQRVTFKYYEGVLSFLEENYLDAEKHLTEAWLECHVDAMNNKEQILTYLIPC
	HLLTTHTLPGEALLAPFPTLKRLFQPLSQSIKHGNLAGFDAALAQGEDEFIRRRIYLTLE
	RGRDIVLRNLLRKVFLANGFEEPKTAGDAPVRRTRVPVAQFTAAVSLASGRSVETDEVEC
	LLANMIYKNLMKGYIAREHGIVVLSKTGAFPGTGV
	>Cmanguinecans_CMW17570_03914-RA protein AED:0.00 eAED:0.00 QI:0|1|1|1|1|1|2|0|1280
	MKKPPSESSSQGDRKHPIETTSLVSTPSDSHSTKLNTIASKSKTCDGDTATAANITSDCS
	QQNTYSKPARIISITPVAISSNANVVHPTHNSSPALKRNYSHLPAITTTNTDTTITTTAA
	RPSSTRSRRSANYTHRDSDRSVTDDSLALSSTGKHSPALAPLMSTTTSTVPLSPSAALPD
	LYSHTKKLPSIAGVDSRSPTKTPNRSEKLAADGQAQPPLNLPMSTNTRLRLHGPASITKL
	MMLISGLGLAILVTILYSTTTRQLDAKGCRMSFMRPGYFKFDDFDTEHTRFATKYSLYLY
	REGLIDDQNRAILKGTPVIFIPGNAGSYKQVRPIAAEAATYYNDVIANDEDAAKRGIRPL
	DIFTVDFNEDFTAFHGQTLLDQAEYLNEAIRFILSLYMDPSLNARDKELPDPTSVIILGH
	SMGGVVARTMLLRPNYQYNSINTILTMAAPHSQPPVSFDGNIVSVYDDMNAYWRWAYSQK
	WAIDNPLWHVTLVSVAGGSLDTVVPSDYSSIETLVPETHGFTVFTTGIPTVWTSMDHQAI
	LWCDQFRKVVTKALYEVVDVHRASQTKPRAERMRVFRKWFLTGMEHDAEKQAPSREPTTL
	LTIGDNSTFISSPEERLVVRNLGTTSEPRAWLLPVPTHLSARGSRFNFMTDAKLDSPGEH
	GKLEVFLCSVHPIQPGHTGPIFTWTIDLSGGAQGSTRLACRSATPDVVLLPASTKDLHQP
	FYLDYDNAQPMFSYLEYYLDALSEHQFIAVVDKASSPSRNLVLAEFTDDSKSIRIKDVSI
	GRLAMFGVTAYLPATRPMVSEIKIPAIYSGLLAFRAEITGPKCGKQEHDPLFAPLVRQYT
	TQPYESKFHVNAHKMDIHLHGQSPYVSSLTSRSPVAAGLSLQLWVDPTCASHVRVDIQLD
	VLGSLGQMYMRYRTVFAAVPLAIVALTMMCQFSIYNDTGEFVTFLQALDMCFRSRLPWLL
	ATCFGLLWLFHGDEAPAIMSSDSSAWQSHNGTLAPMLSSNRIDLLIGTSDLFFWYLIPLI
	GVICIGVCVALHYVTLLLTRLLNLAYMRVVTTLPLFPTEVPPRSRLAVTAVSLFLVWTFI
	PYQFAYLVACIVQLSTTVRALRQASESTPSPTGSSSANFHNYCHTILLLMLWVLPINLPV
	FVVWARNLMVHYWLTPFSSNHNMLSVVGFVLLVEQLRTMAMIPRATNPQRNNLQRIITGL
	LFAGTGIFAAVYGVSYAYLLHYLVNIICLWLVVVTYFSDSVPLSNMAAAFDSGAGSGIGS
	CGGGNASGSRSGSRKRGKTP
	>Cmanguinecans_CMW17570_03916-RA protein AED:0.00 eAED:0.00 QI:125|1|1|1|1|1|3|0|487
	MGAVASVPFMALPAAGTLMSFMGSCCGAATCSMVCGAFGKCGNSIATRIAYAMILLINSI
	LAWIMLTPWAIEKLQHVTFDYVTITCPNGQCHGWLAAHRVSFSLGIFHLILCGLLFGVTS
	SKQPRAVLQNAFWGPKIVLWLLFIVVSFLIPDTFFIFWGNYVAMVGGMLFLILGLVLLID
	LAHNWAEYCVEQVDQTGSRLWRTVLIGSTLGMYVASLAMTIVQYIFFARGDCSMNQAAIT
	INLLLWLIVSFVSVHPVVQEYNPRAGLAQSAMVAVYCTYLTMSAVSMEPDDKHCNPLVRA
	QGTRTTSVVIGAIVTMLTVAYTTTRAATQSLGFGSSGSSGAIRLSDDEHDMVVTSQPSVR
	REMRANALRLAVEQGSLPASALLSDDDDDDLSDTSVGGSGPSGVRDDERTSTKYNYAGFH
	IIFFLATCWVATLLTMNWQDDTKNGDFATVGRTYAASWVKIVSAWVCYGMYAWSLVAPAV
	WPERFDF
	>Cmanguinecans_CMW17570_03919-RA protein AED:0.00 eAED:0.00 QI:100|1|1|1|1|1|5|0|414
	MELEQKYVGLGLAICSSLAIGASFVVTKKGLMQAEQRHGFEGDGFVYLRNPVWWFGIITM
	VVGEICNFAAYAFAPAILVTPLGALSVLIGAVLSSYFLKEELGILGKLGSAICLLGAVII
	VLHAPADEDIQTIDQILEYAIQPGFLIYTFAVTVFAVVMIYKVAPIHGKKNALIYLSICS
	TVGSISVMSVKAFGIALRLTLSGNNQFSHPSTYVFMITTTVCILVQMNYFNKALAQFPTN
	IVNPLYYVTFTTATLVASFILFRGFNTTDAVNTLSLLCGFLITFTGVYLLNISNSNPNGQ
	GPRNGNYDITGTDMVSSIQTRLSMQSRRSSMHRMSIGSQHGDRRSLIRAFDEEEAAGFSF
	GRGRGDDDDDDDNDDSDDAHGETRPMNSSSARRTPRGLKSEEDIELQEQKGPVR
	>Cmanguinecans_CMW17570_03921-RA protein AED:0.00 eAED:0.00 QI:164|1|1|1|0.5|0.33|3|0|929
	MEVRKVFENVNGISSGQTSTGTLRLADFHLIFSAPAPQPADKHDESAGPAPPPRMRESWI
	TYPMICQCIFRPTPPKSSNPSSIRLRCRDFTYVMFTFVDDLSAKEAFEFIRQRTCKLRSI
	DSLYAFHYRQPRSERGMDGWSIYDARAEFMRQGINEKATDKGWRLSTINHDYSFCDTYPS
	VLAVPSNISDNTLKYAKDFRSRNRIPVLTYLHPVNMCTIMRSSQPRSGILRKTNIQDERL
	VSAAFNSNLSNGADNPEDIIDGDGTRLPNGGFEAAPMLYDEGFATGSSSQTQRDAGEEEL
	AGAESHGLYDKKTGKRLIYGAQQKNLIVDARPTINAIVNQVQGFGSETMDNYKHTKKIFL
	YIGNIHVMRNSLQKVVDAIKDADVSALPPNQDLLQSSEWLKHIHSVLAGADTIARSVGIG
	HSHALIHCSDGWDRTSQLCALSEIMLDPYYRTLKGFMVLVEKDWASFGHMFRLRSGHLNH
	ENWFTIQKDALAGTTINPGETDTAAADAFYSLVGNARRYLQKGNEDTEGDGLSETVSNKA
	PVQEATDLKMVSPVFHQFLDCVYQLMCHHPTRFEYNERFLRRLLYHLYSCQYGTFLFNSE
	KQRHDARAHEVTTSVWDYFLSRRQEFTNPRYDNTIDDRVAGKERLIFPNLGKIRWWHQCF
	NRGDDEMNVYPDASVSSLSDFETPPTQATRENGVSGSQTKSQKSSRSRSSTPRPHPSMSH
	AVSDPSALSSGLSIDHVTPALQSSLTADSAHDVLTPNKGTTAPEGPKASLEDGALSTLRD
	SMSNLKFGKGVLSSLSRQAPLSTTRTRTEDEMQEMIGESAKNGIAPDSNPPDARRPLSFW
	STPRTNILELPLQPYLSNEPHSSQSGSDRQADGEFTKIEHVEYSGSSGEKADADVGVNTG
	ASCSGRRRKRDRIYKRANMWLGKVIGKAV
	>Cmanguinecans_CMW17570_03923-RA protein AED:0.01 eAED:0.01 QI:297|1|1|1|1|1|6|0|622
	MAEGSNAADDLYPIAVLIDDLKHDDVVLRLNAINRLSTIALALGPERTREELIPFLDESV
	EDEDEVLVALGNELGLFVEYVGGPDWAHVLLSPLENLASIEEPVVRNKAVESLNKVCAAL
	SPSQVETFFVPLTTRLSKADWFTSKVSACSLHTAPYKKVSPPIQEQLRKQFSMLVHDETP
	MVRRPAASNLAKFVQEMPASIVIDEMIPMFAHLAQDDQDSVRLLTVEVLIAIAEIVSSEQ
	QVSNGVLLTILRKLIEDKTWRVRYMIASHFEAIAKAVDNEIVDRDLLPSFVKLMKDDEAE
	VRAAICGQIPGFCNLLDQEVLISEVLPTVEDLVSDSSQPVRVALATQISGLAPIVGRNVT
	IDHLLPVFVQMLKDEFPDVRLQIISKLELVNQVIGIKLLSQALLPAIINLAQDKQWRVRL
	AIIEYIPLLAKQLGEEYFDENLSDLCMGWLGDTVFSIREAATLNLQKLTEVFGVEWASNT
	IIPKVMAMGSHPNYLYRMTTCFAISTLSSVVSFDVIDTSILPMLDKLVVDDIPNIRFNVA
	KTYNALITVLKKLPSEGTVYSLEKAGQTLSPSAKGHDLVLKRIIPNLEKLQRDGDVDVRY
	FAATAAHNATADLDGEPMNTDQ
	>Cmanguinecans_CMW17570_03925-RA protein AED:0.16 eAED:0.16 QI:0|0|0|1|1|1|2|0|181
	MRVFPCVLSALSCLVLGAQADILTDSGYEVDTFEKEGFGTGYMVTYNSEMVNAILFSEDL
	TTSTFFAIENDEEPDDHYTQLTLTQIFHAVLEREEVDYNDLEKISFDYLGPDIEGLADGY
	RDINDFEWDQFAGTQLSIIAQMLVPGKKASKISFTKDYPSEMRFYNRQGMHNTMHVYLVP
	E
	>Cmanguinecans_CMW17570_03908-RA protein AED:0.00 eAED:0.00 QI:0|1|1|1|1|1|2|0|1995
	MSLPLKAAKPSLDAAAAFAGGTDPFAGDDDEATTIFTPEHSDTRINHGPRRPSHIDIEDD
	TDPEDDPENEDDRFDDDASIEADDDQAAVLRPQRLRFSSFDTHAFSLGPGASPAQAKRAL
	EAHLAETERRLEETGRLGTQLVHQRQDVLEQLKRVEGLDQDDEITPQLRTKLNDIEKEFN
	DVVKDTSRAFLPRQRIASNESATATATATAANGSGPALMPDSRGRRSLSPSKFEILAAGS
	PTKLSVPNRRLRNQPSNRVKDIEFAADISTSLLQQVRNLQTLLSEREVELRDAQASQAKL
	EGESESLLQRLRTNDENETRFREENWNLETRVFELEARVKEGNERSEKLTQTLAIVQSEK
	NTIQRELDEVKVQHSKVVDDYATSVKSHDIELGTAKRSIATAEAERTAMQRKMDDLTRQN
	AELARAITATRGRALERDHDVAYSETEFETATDNATPEHSPPPSPVKNTPRHSMLESETL
	KSSLLHAQRTIQSQRTLLHREKTEKLEMRRMLQDLRDELEKTRGESNSSITTRRARKTDS
	REFKKPPTRLLGNHRSSREEIYVDENEWVDNDEDIEGPSPHNRRLFGTPSPNPTPKSRYI
	ATSIETDENTETSDAFETANEQATATETDDFQTGVEDMSEDSGAATETESPARGAAQRQI
	SRRSVSRTARESFHSTASTSADEDEEDPDKTLRTPSLQVSRMRMQRAASRGLMGSRSRTV
	SEEPNFMSSPASYVTNSSTAGTPQHRGGVSMSLFAELQDFGSDNDSSFMDTPSRTVDGSN
	TPTSVFRGTSVPFEPVKSTRSLLIPQSMRRQMVDSGVNTDGSEYTVREDGLSEEEDVVLF
	SVGTVQEVVDESPVPVAGPIVPTLSVSTIKMQLHQEPAAQLKSALPVLATTASVFGVQES
	APVSVGKPKKTVPILGLSSSITHEEHSPVSIPKTESPILGLSLITLEDHSPVRMSQSKVP
	SLVFSFMTAMEDVPTCTPKAQIKSLPLEISAALAHNIEPTSVAPVALPALSVSCLEARAD
	SPISLPKKALPSFAFSFAGSTFEKPTPVSKPSIAPLSLSRVDNKHSEPVVVPTPQPRSLS
	RSSVAVTEEEPMYVVSAVSPVFGLSGHSIADQHPVQAARAKPRSIPPSFAMSSMTVLDRE
	PATSTRNVSATLSLSSVEANADEPVATKAPEGPVFGFAGFTSHASEPASTTRSPVEAPRL
	SFTPAADIALSPKRIRAPVPRALALSSHHEASVSPMVSDNQSTLSLGKSQLAAVPLEPVA
	VPAGPYSPLGFSAVDLQDIFPAPPTEAAGSSQPDLTLSKVTMEPVQPKRQNASSVALPVF
	SLPKTAVDFSPRPAVKTRQPTTLSRSLAHVDGVSPRSGSFDPAPLSMSGFTAVDMNPQPL
	SPKRDGFIIPHGVENPFAGKTSDDGQRFASLFSRPRDVGDKELVIAEDDTRQSLEDTHEP
	DMPQSRRPLKEVAGNTVRSSAVITPRSKPVMMDSSAQTTVTSDIIDDWMNSQHQTQRHIS
	YGSAVDEIESIASTTNTRFVRGSVATSASQVPEDARRTRERQLHHSLTNSIPSHHTRPPS
	TTTNATSQVRPRTPAGAGYATSRERDIGRNILRQHLETPSKHTLGSRQSSVSSLRSEADH
	QQYEMARDLLGISAEHSRQADPRMMMAVTEVMIGEFVWKYTRRAGRNGDTQGTRRRRYFW
	IHPYMRMLFWCDENPMLSRRSEVVCKGSRIEAVRVATDDNPMPPGLHRKSMILMTPDGTI
	KFTCQTGQRHEMWFNALSYLLHRGGVSGTYEPNEMAGNIAKADLAEFNPAWRVGPSEEEH
	VAAYSSDPATARIASRNPHGLLPLPPSEGGLPTLVPAASASSAAAAASRTLSKKRSLQAL
	GGRIGGVFTGTLSSLRSRASAGNMHSAAANSTAASVYRKKSFMSAAASASEAHDSAEDLR
	LVIEQQDRESDRLENVRACCDGKHDVGTLSHGRRHGLSHTHSHHHLTIGRSGARSTTPTP
	DASMGVAMGTVRSRV
	>Cmanguinecans_CMW17570_03909-RA protein AED:0.13 eAED:0.13 QI:0|1|1|1|1|1|2|0|622
	MASTTHTYIHIACNSPGPINISTYFDKKKAPGGSSQQHPVKQDQEIHQVIPHVQSKIPSK
	VFTGNDDEYEPFHFTAKVHINPFKQEIITREKTNSQGKSIIAVSTNPSTNVFPYLHYRSL
	LDLGTPIIQHISMTCRQIYNMIIPSIYILNRVFDNSSALRYSAYLGSLESIKHGLAQGLH
	PSPSVWGGAGWYGCRSLRALTAYQDDLPALYWAAWWGNVEMAKALLQANADVNQIVTARR
	IAAATDDLLLCESLLAVLNEDAKLFGYSQSNDDMASALYLSLDAGHEPITHLLICDAKCN
	LVLNKTTMLHAIHKASRDCLINVMGTILCQSEKEAFARDISGHTALHHAMARPQNKTVEV
	IQALLKFKVKVNAKNSMGFTALDFGFAKMQQKCKSKSRTAFSRALQMWVKATLALVDGGG
	EFSVYSKEQVRNILPRGQWANCMKAFGDRKCRSVVPFSDVEPLVSCSSSFSGSSGSSSPP
	PVTDVLSPSSFISAGPATIVAKTLSSSCRKRQRQQTGGNMGVKKEEEGLEASAKAGTGTG
	TSTGMHTSIDPGITVTSTSNRGTGYTNTGHTMFLRPTVGRRHVPGAIRRRSHRYRAPVRN
	FGRQQNFDTDGSERPRKKQRIQ
	>Cmanguinecans_CMW17570_03910-RA protein AED:0.39 eAED:0.39 QI:0|0|0|0.5|1|1|2|0|223
	MPIGDVNTTLPKRPYQTPTDRPIITTDRLILKASTAEHEAHIHALRTQEEVMQWSSSGHV
	DADLAATRRSMAAWLAPHDIETWNYVVFKRDTGAFVGTAGNYRRAGTQGWPELGYMLMKE
	HWGMGYATEILRAFLQVWWELPREKVEVEVDSETCVVGTQMGEAMAGEAVVDEVLVAEVD
	ILNKQSVKLLRKFGFEVAKRWQDSGNGKVYDLETMILRDKRGV
	>Cmanguinecans_CMW17570_03911-RA protein AED:0.02 eAED:0.02 QI:0|1|0.66|1|1|0.66|3|95|211
	CANPEPKKRTQEHHRFTFNLEPVRSIRCRQNQLTSALSARLREYEVIGRHLPTEANPSPA
	LYRMTIFAPNTIVAKSRYWYFLRGLKKVKKATGEIVSVKEISEKHPEKVKNFGIWVRYDS
	RSGTHNMYKEYRELSRTAAVESLYSDMAARHRARFRSIHILRVVEIEKTEDVKRPYIKQL
	MSKGLSFPLPHRTAKTTGKKIFSAKRPSTFA
	>Cmanguinecans_CMW17570_03913-RA protein AED:0.00 eAED:0.00 QI:0|1|1|1|0.75|0.6|5|75|1037
	MDPPPPQTSSTSSTPTSSRRRFSTRGLSKANRAAHTRSSSTIADVTSGFGFGFDTSYLRS
	KLSSHSLRRAPSAPGVRRSAYSNASNASSQSQLPTSASGSFPFLHRDRSVPTSTSPNLSS
	PSPSASDRDYSAPSSAVLCIGPDSPSASTTIKSSEDLVTSSAEAPSIPSPQAISTTDSVR
	QSAHQSPQQLQLQPQPPQLQHQASFAIRANALAALPEAVSPPTSPLDPLPSSKIELPLPP
	THQDTAAVAAAETEAKTTPEARHPSPPPPPPPQPETKPKPLPKSEPQSPVINPTPPPQPA
	KASKHLSISQLRASAVPRLSRKMSERKNSDGPTVATKRLSDEAKENGSGRPTVMRMRSGF
	SGFVNGLVGNTKKPLISAPENPVHVTHVGYDSNSGQFTGLPKEWQRLINESGISEKERQA
	NPQTIVEILTFYKETTEKPTEDQVLEKFHHAGSQHHVSSPNASSPISPASLQSSGPMSPS
	SYQPTGSFENPRSPPPVPTTPGGPRSMPPSSSAPKNYNPNLIPSRPAPKPPSTHANGQAR
	SHIQTKDSAIAMSPPSEPSSPPFVPAKDAAVLPEEHRSRSNSRATPQSAYSHHASVQSSQ
	AQAMAIQQQLLQQQQEQALAQAQAAMSGQVSRSSSKRAPSSISRNPSLMRKPEHMAPHTP
	QKIRQSAQQQQPYPAQNYHYQQQQQQQHHHQQQIALQQQRLYEQQQMQLQQQQQQQQHPS
	QVPNARPRNRQRASNNAEVLASLERICSKGDPRTVYRNFHKIGQGASGGVYTGHERGTNR
	LVAIKQMNLEQQPKKDLIINEIVVMKGSSHPNIVNFIDSYLCAGELWVVMEYMEGGSLTD
	VVTFNIMSDGMIASICHETLQGLQHLHSKGVIHRDIKSDNILLSMDGNIKLTDFGFCATI
	NENQNKRTTMVGTPYWMAPEVVTRKEYGFKVDIWSLGIMAIEMIEGEPPYLTESPLRALW
	LIATTGTPKIKDEEKLSPAFRDFLQYALQVDPERRASAQQLLAHPFMKQCVPLKHLAPLV
	KVSREARALEKARKGGA
	>Cmanguinecans_CMW17570_03915-RA protein AED:0.00 eAED:0.00 QI:0|1|1|1|0.75|0.8|5|0|549
	MRDPAVHRARLVASAAATMISLACGTNYVYSGWAPQFADRLKLSVTQINLIGTCGNLGMY
	AVGIPIGIFIDSRGPRPAVLLGAACLLAGYYPLHNAYDSGSGSLWALCLYSFLTGVGGCM
	AFAAAVKTSAINWPHHRGTATAFPLAAFGLSAFFFSLLSAVVAPGDPSGFLYLLAVGTFG
	MTTVGFFFLQSHGARHRYDDTALPGMSTSSPDASPTTSISGGVTPLLSRSDLDISLDSTP
	SSNNDGAAHSASCSEGDDDDNDDDDDNGGSNTSGENHHRNSETASLISQSSEVSSFPGEI
	LVQNNVDMGRSHRVDIRGLQLLYQPEFWQLFVILGLLAGIGLMTINNIGHDVISLWRAYD
	DSVDHSFLVTRQQLHVSILSICSFTGRLLSGVGSDFLVKVLNASRNWCLVVASVVFSLAQ
	LSALYISNPHLLGLVSGLSGLGYGFLFGVYPSIVAESFGIHGLSQNWGVMTLAPVASGNV
	FNMFYGMVYDAHSAREDDGLNVCAEGLSCYRDAYKLTLVACAIGLVLTTLVIRQEHRMGG
	KESKGRTVE
	>Cmanguinecans_CMW17570_03917-RA protein AED:0.01 eAED:0.01 QI:0|1|1|1|1|1|2|73|435
	MSSSVVEDSKALKLDAADVLPPSPAPSSPLNGRLRYNIETELVYTDSRDQYGASSVPIYQ
	TATFKQVTATGGQQEYDYTRSGNPTRTHLERHLAKIMNASRVLAVGSGMGALDVITRMLR
	PGDEVITGDDLYGGTHRLLTYMKNNQGIIVHHVDTTAVESVGKLVTEKTAMVLLETPTNP
	LIKIVDIPSIARLVHEANQKALVVVDNTMLSPMLSNPLDLGADIVYESGTKYLSGHHDIM
	AGVIAVNDTALGDKMFFTINSTGCGLSPNDSFLLMRGVKTLAIRMERQQANAQKIAEFLE
	NHGFRVRYPGLKSHPQYDLHWSMARGAGAVLAFETGDAAVSERIVEAARLWGISVSFGCV
	NSLISMPCQMSHASIDAKTRAERQMPEDIIRLCVGIENAQDLIEDLSRALVQAGAVTVKP
	SGFAASTPITTATPI
	>Cmanguinecans_CMW17570_03918-RA protein AED:0.00 eAED:0.00 QI:35|1|1|1|1|1|4|0|432
	MSERRKLESIVVDILLIAGLVATGAYAFRQILSTVITDPDKEKHEQARQRAEAHLQRLQK
	NKNKNGGSNAGSDSRSGADGDGDMKRFRVEDLALNEYENVIALDVVSPDDIPVGFVDIGG
	LDDIIEELKESVIYPLTMPKLYSHAGPLLSAPSGVLLYGPPGCGKTMLAKALAKESGASF
	INLHISTLTEKWYGDSNKLVRAVFSLARKMQPAIIFIDEIDAVLRTRASSDHEASGMVKA
	EFMALWDGLVSASSNGQPARIVVLGATNRMHDIDEAILRRMPKKFPVPLPAKDQRWRILE
	LILTNTKIDEEAFSMDYLVKVTAGMSGSDIKEACRDAAMVPVREFLRNNKMALSAGAEID
	PSNIRGLRTEDFFGRKGGGQILMNNHAMEMEKIRKAMKSASLASKPAAPETVVTGHSSEY
	EDVDELEPEPVS
	>Cmanguinecans_CMW17570_03920-RA protein AED:0.00 eAED:0.00 QI:54|1|1|1|1|1|2|0|264
	MASVTSAQISKRRKFVADGVFYAELNEFFQRELAEEGYSGVEVRVTPTVTDIIIRATHTQ
	EVLGEQGRRIRELTSLIQKRFKFPENSVSLYAAKVQNRGLSAVAQCESLRYKLLNGLAVR
	RACYGVLRFIMESGAKGCEVVVSGKLRAARAKSMKFTDGFMIHSGQPARDFIDTATRHVL
	LRQGVLGIKVKIMRGADPDSKAGLQKALPDAVTIIEPKEEQPVVQPISQDYGAKAAAAAA
	AAAESQRVEEEGAGVEEEVAAAEQ
	>Cmanguinecans_CMW17570_03922-RA protein AED:0.00 eAED:0.00 QI:0|1|1|1|1|1|3|0|594
	MPTITVDKYQLFEALGRKFTKEEFETLCFDFGIELDEDTEDDVNRPLVNGKPAPPELKIE
	MPANRYDLLCFEGIARNLNIFLGNTTYPQYRLVEPANGKMIELRVSESTAEIRPLLAGAV
	LRNVTFTQASYDSFIALQDKLHQNLARQRTLVSIGTHDLDTVEGPFSYEALPPKDIKFAP
	LNQTKEMDGEELMKFYESDLHLRRYLPIIRDAPRYPVIYDAKRTVCSLPPIINSNHSKMS
	PKTRNVLIEITATDATKLDIVCNIMVAMFSEYCAEPFTIEPVKIVSEHNGKTRVTPSLKE
	RHMKVEIDYLNSLTGLQLPVPEIIKMLGKMSLSASPSSDANLLDVTVPMTRADVLHQCDV
	MEDLAIGYGYNNLPRMDPNKSGTIGAPQPINKLTDTVRLDAAFSGWNEVMPLTLCSHDEN
	FAWLNRIDDGTKAVRIANPKSAEFQVVRTSLIPGILKTIRENKGHALPIKVFEGGDVVFK
	DASVERKARNERHFSAAWYGRTSGFEQVHGLLDRLLHMLRVPFIASSSVAGDGYWLEEIE
	HPTFLTGRAAAIHARFEGKESRIGEFGILHPSVLDKFDLKYPTSTLEINLEAFL
	>Cmanguinecans_CMW17570_03924-RA protein AED:0.01 eAED:0.01 QI:0|1|1|1|0.75|0.6|5|1060|1485
	MAKGFRFPLGRHSNKSQNAIETSPSSQQHSTEASTTEATAAIGPGVPPKHPHNSQSQHSQ
	QPQQPSQHYPHQQQFHSDPSAVPAPRRSLVLGDLGADGIGAPSAAFGLSESALPTPTGPS
	ASAHSAAGPGLLPPKLQLQGITTPAIANSHSKTPHSAKAEDPGSASLLSPSTLQQQQQQQ
	QQQQQQQQQQQQQFQYQQQQQSSHLQQHHHQFQQQRHSLEYQAQAQAQAQAQAQAHVQAY
	HQGGAPQPPGKYSDHQQQQYPAQHELQRQRQLEDQQSLHFSLSDSADTLHHQQQHQQHQQ
	HHSDQLLQPQHQHQHQQQQQHQQQQQQRAQYDHEQNLTAPSSPNLGHQGQPENQQPTAAS
	PPPKSHRRGHSKSQSQAQQSPLPTQEQPPPVQDKRASTRKFNLRNFLKSAGSQRHHDNPV
	SPSHDSHTASTNNSINTAVTSATASPPVSGALSPAPSVVIAGATLPDPPLAAVSATSASA
	SGPTSAPASGISKPPSTYNNTAGLARRPSKRISTSASTSPSLRTPGQRLSQLAQDDQLSV
	ISQWSQGQSQAQSQSQSPAQPQGHHHSQSLSYHHHHHGQSPSTSLFQQSPSSGIDEFDTQ
	SQFRRDSSAVHQQHLSQPQKRPSLSTSPTVSSTSINLYPQPDSASFTEDHNNNFVPYPPP
	KPLHPGQYHQQQQLHHLYSNPNGSQNLSLLSLHDTLDSVSQLSRDSPVDSLPSLNVTTPI
	PAPTVAAPAPSGYRPQQPDFADIQQHLSQPRASLEIDSSNRTPESILSPPPSTTDPSQQL
	RSKNMPPAPSSQPNQSAAAQGNPPAYRSSDRAPTYEGNTETGRTSSPQPSTLEAAEEAYN
	GLNLKYKNVKRAYFEFKKENDKLSGQVEHLQNALANQRMSQSRTALDDNEYVTRFNRLSG
	AVTNLSFLIRKDWRQPPAWIMPFISPDGLKTGKQEMTAVGRAVITEWLYNNLFQKCFHPG
	LDSRLSEALKNIDICLRKPAYTFNSQEEWDALTSKLVNWRMATLEGLRPVLQSPIAEDNR
	LKFIQSKREELVATLHGFLVQPPPPDVEGSVLTIVELAVGIALNLPMESRDVAVLWPQPY
	DKVDAKLMDPEKTSLPAIKVESDAAAAAAIAASAAANAASTAATAASGDAGDAAVASAAA
	SAAAAAAANAAEKDKSKKPPPPDPSAVRFAGFLAVEVRGSPKPAHLEPSKLGTREYWDSL
	YAREKSNHEANPRDKGTVWFDDSNAESKVLRFLCARAIDDPVPESSPAGCGSGSDSDSDP
	DSDNTDLDSEPENEGEDATNSPRKDLSYRTSSFLDLGCGNGSLLFALRRRGFAGPRLGID
	YSVASIDFATQIAAAAGTPDGALAFSQWDVLKGAFSDVLGDINGSRPEFAQTATGFDVVL
	DKGTFDAISLSDETGVHGRRVCEDYARRVLHLVRRGGILVITSCNWTEAELISWFEKPVP
	EENSSVSGHEDDAGRWVLDGRVKYRAFSFGGVTGQTISTLCFRRV
	>Cmanguinecans_CMW17570_07291-RA protein AED:0.02 eAED:0.02 QI:0|1|0|1|1|1|2|0|568
	MGILSKIKHRLQNKKEPIKGLGRATSPTVSSSVAVQVEPEQAPSLLEAATPTPPPKPEPV
	ALSTVQEKVWENAYKGLRLKEPKLVEAFEKIVLSECHYKDDETCVEPTDRIEGKTTVELN
	VTSSQMRNIAERGIERTKKEAALQQGIDDGLRAVQALMGIMDRALRAAPEAAVIWATVCL
	GIEVLKNPIAEAAENRQGIQYVLGRTEWYWNLTSLLLDENKGRTTTPLLRDTLEKNITQL
	FEKLLLYQIRSICLYHRSPAVTFVRDMFLIDDWAGQLNDIKTTEMTVLHDMEQYNTQEIQ
	MQIRDLNNTASDLRVNLGNIHAAIQSQAQQQEKRHHDKEDNKCLRDLYTTDPRTDKKTIQ
	DKKGGLLRDSYKWILEHKDFRKFKNEAASRILWIKGDAGKGKTMLLCGIIDELELDPSIS
	PYYFFCQATGGHRLSSATSVLRGLIYHLACCNPQLTKHVRRKYDPVGKKLFENDSAWYEV
	SGIATEMLKDPSLENAILVIDALDECTEDRKRLLDFITESSTTRWIVSSRNWPDIEESLN
	DAKQKVKIHLEINQDSVSAAVDSYIKFK
	>Cmanguinecans_CMW17570_07289-RA protein AED:0.02 eAED:0.02 QI:0|0.5|0|1|1|1|3|0|1067
	MSWRVGKMGITSKIKSGFQKLKPFAGKSDFANPPAPPLSISTQPTCEPTKPPLQRAPSPR
	LAEPESVPLPSLQENIWKQAYRNSKLKELKLVEAFEKIILSELHPGETTAKSTDQIEVTS
	FQMQQVVQNGIDRTKNEISLKQGIDDGLKAVNAVRGIIDGAFRAAPEAAVLWATVSLGID
	VLTNPITEALENRQGIQYVLGRTEWYWNLAGLLLDGNKGDAATAVLRDRLEKNIIELFEK
	LLLYQIRSICLYHRNQAATVLRDVFLIDNWAEKLSDIEKAERSVQYYMEQYNSQESQLKM
	DKLNNTAAALQASLGNIYAEIQSQAKHQTKTQEDDKDQQCLRDLFVTDPHKDKKNIEDKK
	GGLLKDSYKWILEHKDFQNFKNDAKSQILWIKGDPGKGKTMLLCGIIDELELDPSISLYY
	FFCQATGGVRLNTATSVLRGLIYHLARRNPQLIKHVRKNYDYIGKTVFQDENAWHEVREI
	ATAMLNDPSLKNAILIVDALDECMVDRNRLLDFITEHSPAKWIVSSRNWVDVEGSPNGSD
	QRVRIHLELNQNSVSKAVESYIEIKVNELSERKEYDQATRDGVLEHLQKNSGGTFLWVAL
	VCEELSKPDVRNRHTLGKLELFPAGLDCLYKRMIEQIDKSEDAQLCREILATVLVAYRPI
	TLKELCALIKGLGNLKDKEVKEVITSCGSLLSLQHDVVSFVHQSAKDYLLSEAPGKILPR
	GIAHQHQMIFARSLDVLCEILERDIYNLHAPGHLIHEVSTPDPDPLAPIRYSCIFWVDHL
	HASSATSLSSENDRISVFFEKKYLYWLEALSLLHSIYTGVKGMGRLETYLPDKTSKNLQN
	IVKDARRFLLSHAGVIEIAPLQVYASALIFSPTNSLIRRIFGHEEPSWIEPKPKVETNWD
	ACLQTLEGHSHIVTSVVFCNDGQRLASGSWDKTVKIWDSASGACVQTLEGHESYVASVVF
	SNDGRQLASGSYDKTVKIWDATSGACVQTLEGHSNNVTSVVFSNDGRRLASGSYDNTVKI
	WDATSGTCVQTLEGHKDYVTSVVFSNDGQRLASGSRDNTVKIWDATS
	>Cmanguinecans_CMW17570_07290-RA protein AED:0.21 eAED:0.21 QI:0|0.5|0.33|1|0|0|3|0|170
	MAELLQKLPSLGYADDGLTYILSTSVQTNVLTLQTYMTQTFEWCRENELRIDCSKTGVMH
	LYTSHTGAGWDIYHRGKVLAQGKGSCSRHREVAYAEAIAALKAVRAATEVVPSQAKGLNL
	CVDNLGVVKRLVRRMQKPGTLQLAIDEIRHFRHWIKENCPKIRHLGGALN
	>Cmanguinecans_CMW17570_07358-RA protein AED:0.34 eAED:0.35 QI:0|-1|0|1|-1|0|1|0|402
	TKLQYPAQLDTPNVSWDVLLNFGRPLWAALLQAGSSYVGVVELCKEKCQPSQGQYDDFDT
	KTGLLALLSYRIPFTISDFALAETLVSHWMHPLINVSDNCEQIMVLQPNEPILAVAALQH
	EMTMADTLLQALDVLDHEIHWNNISVGDRGEFVAGLILLLAFDTVSPRLQYPEPLPLQGF
	LKNLLGHAVVEDLLKVSEDSLQSNFGKMLSSGMVFFNRLHRRATAPSQTDIYNMYRTCTA
	CYLPSGLHGIDILIPVWVPPEHERQAYIGCILVQVKNKAYHAFADDAKTSAYIHTKRGFK
	ALGFSDQMPAIGLIMCLRGQTHGCEVTSDSRDAKKNFGVILSVGLDAEQYPMFQGPPEEP
	ETLIKQQVLRHLQSMVSEVDTYESDRDKNAHKLLLFESEFFP
[truncated: 76,721 more rows]
