# Supplementary material for: A repertoire of candidate effector proteins of the fungus Ceratocystis cacaofunesta
Source: Sci Rep. 2023 Sep 29;13:16368. doi: 10.1038/s41598-023-43117-7 (PMC10542334; doi:10.1038/s41598-023-43117-7)
Supplement: Supplementary file 5 — Supplementary Table 5. [file 41598_2023_43117_MOESM5_ESM.xlsx]

## Sheet: S2
A repertoire of candidate effector proteins of the fungus Ceratocystis cacaofunesta
Gabriela N. Ramos-Lizardo, Jonathan J. Mucherino-Muñoz, Eric R. G. R. Aguiar, Carlos P. Pirovani, Ronan X. Corrêa
Supplementary Table S5
	Candidate secreted effector proteins (CSEPs)
	Ceratocystis albifundus			Ceratocystis cacaofunesta			Ceratocystis fimbriata			Ceratocystis manginecans			Ceratocystis platani
	ID Apoplastic effectors	ID Cytoplasmic effectors		ID Apoplastic effectors	ID Cytoplasmic effectors		ID Apoplastic effectors	ID Cytoplasmic effectors		ID Apoplastic effectors	ID Cytoplasmic effectors		ID Apoplastic effectors	ID Cytoplasmic effectors
	Calbifundus_CMW17620_00390-RA	Calbifundus_CMW17620_05846-RA		Ccacaofunesta_C1593_02604-RA	Ccacaofunesta_C1593_02615-RA		PHH49080.1	PHH49067.1		Cmanguinecans_CMW17570_05165-RA	Cmanguinecans_CMW17570_04167-RA		KKF92039.1	KKF92118.1
	Calbifundus_CMW17620_01124-RA	Calbifundus_CMW17620_01245-RA		Ccacaofunesta_C1593_02729-RA	Ccacaofunesta_C1593_04848-RA		PHH49138.1	PHH49082.1		Cmanguinecans_CMW17570_02305-RA	Cmanguinecans_CMW17570_05166-RA		KKF92057.1	KKF92145.1
	Calbifundus_CMW17620_02195-RA	Calbifundus_CMW17620_02602-RA		Ccacaofunesta_C1593_05136-RA	Ccacaofunesta_C1593_04870-RA		PHH49187.1	PHH49179.1		Cmanguinecans_CMW17570_07401-RA	Cmanguinecans_CMW17570_05167-RA		KKF92078.1	KKF92148.1
	Calbifundus_CMW17620_02251-RA	Calbifundus_CMW17620_01674-RA		Ccacaofunesta_C1593_07408-RA	Ccacaofunesta_C1593_07626-RA		PHH49335.1	PHH49215.1		Cmanguinecans_CMW17570_07338-RA	Cmanguinecans_CMW17570_03925-RA		KKF92095.1	KKF92204.1
	Calbifundus_CMW17620_05247-RA	Calbifundus_CMW17620_06209-RA		Ccacaofunesta_C1593_07409-RA	Ccacaofunesta_C1593_07628-RA		PHH49465.1	PHH49246.1		Cmanguinecans_CMW17570_05203-RA	Cmanguinecans_CMW17570_06490-RA		KKF92122.1	KKF92223.1
	Calbifundus_CMW17620_02909-RA	Calbifundus_CMW17620_07257-RA		Ccacaofunesta_C1593_07410-RA	Ccacaofunesta_C1593_07313-RA		PHH49609.1	PHH49260.1		Cmanguinecans_CMW17570_05618-RA	Cmanguinecans_CMW17570_06489-RA		KKF92178.1	KKF92224.1
	Calbifundus_CMW17620_04055-RA	Calbifundus_CMW17620_07258-RA		Ccacaofunesta_C1593_07407-RA	Ccacaofunesta_C1593_07312-RA		PHH49631.1	PHH49267.1		Cmanguinecans_CMW17570_00304-RA	Cmanguinecans_CMW17570_02014-RA		KKF92298.1	KKF92227.1
	Calbifundus_CMW17620_04735-RA	Calbifundus_CMW17620_07164-RA		Ccacaofunesta_C1593_03079-RA	Ccacaofunesta_C1593_03207-RA		PHH49764.1	PHH49337.1		Cmanguinecans_CMW17570_07065-RA	Cmanguinecans_CMW17570_04500-RA		KKF92453.1	KKF92252.1
	Calbifundus_CMW17620_04736-RA	Calbifundus_CMW17620_02237-RA		Ccacaofunesta_C1593_00305-RA	Ccacaofunesta_C1593_03241-RA		PHH49870.1	PHH49395.1		Cmanguinecans_CMW17570_06414-RA	Cmanguinecans_CMW17570_00940-RA		KKF92455.1	KKF92318.1
	Calbifundus_CMW17620_04737-RA	Calbifundus_CMW17620_02253-RA		Ccacaofunesta_C1593_06369-RA	Ccacaofunesta_C1593_00062-RA		PHH49988.1	PHH49458.1		Cmanguinecans_CMW17570_06415-RA	Cmanguinecans_CMW17570_07180-RA		KKF92540.1	KKF92328.1
	Calbifundus_CMW17620_04738-RA	Calbifundus_CMW17620_02720-RA		Ccacaofunesta_C1593_06142-RA	Ccacaofunesta_C1593_00313-RA		PHH50006.1	PHH49594.1		Cmanguinecans_CMW17570_02526-RA	Cmanguinecans_CMW17570_02606-RA		KKF92561.1	KKF92329.1
	Calbifundus_CMW17620_06603-RA	Calbifundus_CMW17620_04733-RA		Ccacaofunesta_C1593_05777-RA	Ccacaofunesta_C1593_04247-RA		PHH50066.1	PHH49647.1		Cmanguinecans_CMW17570_05311-RA	Cmanguinecans_CMW17570_02607-RA		KKF92619.1	KKF92330.1
	Calbifundus_CMW17620_06931-RA	Calbifundus_CMW17620_01940-RA		Ccacaofunesta_C1593_05791-RA	Ccacaofunesta_C1593_06377-RA		PHH50094.1	PHH49652.1		Cmanguinecans_CMW17570_05667-RA	Cmanguinecans_CMW17570_02608-RA		KKF92681.1	KKF92331.1
	Calbifundus_CMW17620_05760-RA	Calbifundus_CMW17620_01926-RA		Ccacaofunesta_C1593_04767-RA	Ccacaofunesta_C1593_06379-RA		PHH50136.1	PHH49653.1		Cmanguinecans_CMW17570_06165-RA	Cmanguinecans_CMW17570_02609-RA		KKF92995.1	KKF92386.1
	Calbifundus_CMW17620_04798-RA	Calbifundus_CMW17620_03549-RA		Ccacaofunesta_C1593_03421-RA	Ccacaofunesta_C1593_06168-RA		PHH50820.1	PHH49673.1		Cmanguinecans_CMW17570_02261-RA	Cmanguinecans_CMW17570_02611-RA		KKF93030.1	KKF92397.1
	Calbifundus_CMW17620_07532-RA	Calbifundus_CMW17620_07312-RA		Ccacaofunesta_C1593_07661-RA	Ccacaofunesta_C1593_06174-RA		PHH50822.1	PHH49693.1		Cmanguinecans_CMW17570_02586-RA	Cmanguinecans_CMW17570_06086-RA		KKF93150.1	KKF92399.1
	Calbifundus_CMW17620_03501-RA	Calbifundus_CMW17620_07026-RA		Ccacaofunesta_C1593_07658-RA	Ccacaofunesta_C1593_03413-RA		PHH50980.1	PHH49695.1		Cmanguinecans_CMW17570_02146-RA	Cmanguinecans_CMW17570_05201-RA		KKF93378.1	KKF92410.1
	Calbifundus_CMW17620_05268-RA	Calbifundus_CMW17620_07492-RA		Ccacaofunesta_C1593_05602-RA	Ccacaofunesta_C1593_03418-RA		PHH51095.1	PHH49700.1		Cmanguinecans_CMW17570_01512-RA	Cmanguinecans_CMW17570_06723-RA		KKF93421.1	KKF92424.1
	Calbifundus_CMW17620_03420-RA	Calbifundus_CMW17620_06854-RA		Ccacaofunesta_C1593_02822-RA	Ccacaofunesta_C1593_07663-RA		PHH51434.1	PHH49706.1		Cmanguinecans_CMW17570_01166-RA	Cmanguinecans_CMW17570_03388-RA		KKF93479.1	KKF92439.1
	Calbifundus_CMW17620_07222-RA	Calbifundus_CMW17620_04286-RA		Ccacaofunesta_C1593_05018-RA	Ccacaofunesta_C1593_06551-RA		PHH51642.1	PHH49797.1		Cmanguinecans_CMW17570_00557-RA	Cmanguinecans_CMW17570_03645-RA		KKF93543.1	KKF92486.1
	Calbifundus_CMW17620_06474-RA	Calbifundus_CMW17620_07551-RA		Ccacaofunesta_C1593_07406-RA	Ccacaofunesta_C1593_06556-RA		PHH51872.1	PHH49859.1		Cmanguinecans_CMW17570_03210-RA	Cmanguinecans_CMW17570_01701-RA		KKF93621.1	KKF92608.1
	Calbifundus_CMW17620_03105-RA	Calbifundus_CMW17620_07278-RA		Ccacaofunesta_C1593_03738-RA	Ccacaofunesta_C1593_06302-RA		PHH51888.1	PHH49863.1		Cmanguinecans_CMW17570_05004-RA	Cmanguinecans_CMW17570_02477-RA		KKF93698.1	KKF92610.1
	Calbifundus_CMW17620_03035-RA	Calbifundus_CMW17620_03201-RA		Ccacaofunesta_C1593_03826-RA	Ccacaofunesta_C1593_04454-RA		PHH51892.1	PHH49941.1		Cmanguinecans_CMW17570_03638-RA	Cmanguinecans_CMW17570_05510-RA		KKF93756.1	KKF92705.1
	Calbifundus_CMW17620_05979-RA	Calbifundus_CMW17620_06930-RA		Ccacaofunesta_C1593_06923-RA	Ccacaofunesta_C1593_04404-RA		PHH51893.1	PHH49967.1		Cmanguinecans_CMW17570_07278-RA	Cmanguinecans_CMW17570_07526-RA		KKF93773.1	KKF92707.1
	Calbifundus_CMW17620_02470-RA	Calbifundus_CMW17620_05240-RA		Ccacaofunesta_C1593_01473-RA	Ccacaofunesta_C1593_03755-RA		PHH51894.1	PHH50005.1		Cmanguinecans_CMW17570_02203-RA	Cmanguinecans_CMW17570_04407-RA		KKF93818.1	KKF92791.1
	Calbifundus_CMW17620_04234-RA	Calbifundus_CMW17620_05762-RA		Ccacaofunesta_C1593_01474-RA	Ccacaofunesta_C1593_07791-RA		PHH51897.1	PHH50011.1		Cmanguinecans_CMW17570_02210-RA	Cmanguinecans_CMW17570_06107-RA		KKF93820.1	KKF92921.1
	Calbifundus_CMW17620_01274-RA	Calbifundus_CMW17620_07318-RA		Ccacaofunesta_C1593_01476-RA	Ccacaofunesta_C1593_07792-RA		PHH51974.1	PHH50154.1		Cmanguinecans_CMW17570_02208-RA	Cmanguinecans_CMW17570_05624-RA		KKF93821.1	KKF92937.1
	Calbifundus_CMW17620_03488-RA	Calbifundus_CMW17620_05084-RA		Ccacaofunesta_C1593_01507-RA	Ccacaofunesta_C1593_04674-RA		PHH52012.1	PHH50193.1		Cmanguinecans_CMW17570_05745-RA	Cmanguinecans_CMW17570_05625-RA		KKF93823.1	KKF92974.1
	Calbifundus_CMW17620_03478-RA	Calbifundus_CMW17620_05085-RA		Ccacaofunesta_C1593_01627-RA	Ccacaofunesta_C1593_04675-RA		PHH52146.1	PHH50198.1		Cmanguinecans_CMW17570_04733-RA	Cmanguinecans_CMW17570_01237-RA		KKF93917.1	KKF93046.1
	Calbifundus_CMW17620_03640-RA	Calbifundus_CMW17620_05086-RA		Ccacaofunesta_C1593_05675-RA	Ccacaofunesta_C1593_04677-RA		PHH52351.1	PHH50278.1		Cmanguinecans_CMW17570_05386-RA	Cmanguinecans_CMW17570_06495-RA		KKF94010.1	KKF93277.1
	Calbifundus_CMW17620_03653-RA	Calbifundus_CMW17620_04175-RA		Ccacaofunesta_C1593_07676-RA	Ccacaofunesta_C1593_04679-RA		PHH52713.1	PHH50280.1		Cmanguinecans_CMW17570_00767-RA	Cmanguinecans_CMW17570_07493-RA		KKF94136.1	KKF93300.1
	Calbifundus_CMW17620_04818-RA	Calbifundus_CMW17620_06279-RA		Ccacaofunesta_C1593_07678-RA	Ccacaofunesta_C1593_04681-RA		PHH52909.1	PHH50284.1		Cmanguinecans_CMW17570_00286-RA	Cmanguinecans_CMW17570_02513-RA		KKF94382.1	KKF93324.1
	Calbifundus_CMW17620_01484-RA	Calbifundus_CMW17620_02308-RA		Ccacaofunesta_C1593_05532-RA	Ccacaofunesta_C1593_04682-RA		PHH52942.1	PHH50344.1		Cmanguinecans_CMW17570_00272-RA	Cmanguinecans_CMW17570_02514-RA		KKF95016.1	KKF93325.1
	Calbifundus_CMW17620_01183-RA	Calbifundus_CMW17620_04195-RA		Ccacaofunesta_C1593_05468-RA	Ccacaofunesta_C1593_04684-RA		PHH53205.1	PHH50455.1		Cmanguinecans_CMW17570_07444-RA	Cmanguinecans_CMW17570_02515-RA		KKF95061.1	KKF93445.1
	Calbifundus_CMW17620_01966-RA	Calbifundus_CMW17620_06885-RA		Ccacaofunesta_C1593_07103-RA	Ccacaofunesta_C1593_01614-RA		PHH53229.1	PHH50547.1		Cmanguinecans_CMW17570_05712-RA	Cmanguinecans_CMW17570_02517-RA		KKF95199.1	KKF93547.1
	Calbifundus_CMW17620_05218-RA	Calbifundus_CMW17620_06334-RA		Ccacaofunesta_C1593_05892-RA	Ccacaofunesta_C1593_05652-RA		PHH53312.1	PHH50550.1		Cmanguinecans_CMW17570_00689-RA	Cmanguinecans_CMW17570_02520-RA		KKF95611.1	KKF93551.1
	Calbifundus_CMW17620_01913-RA	Calbifundus_CMW17620_06331-RA		Ccacaofunesta_C1593_02384-RA	Ccacaofunesta_C1593_05661-RA		PHH53595.1	PHH50551.1		Cmanguinecans_CMW17570_02340-RA	Cmanguinecans_CMW17570_05240-RA		KKF95793.1	KKF93554.1
	Calbifundus_CMW17620_06858-RA	Calbifundus_CMW17620_06333-RA		Ccacaofunesta_C1593_02473-RA	Ccacaofunesta_C1593_05660-RA		PHH53789.1	PHH50570.1		Cmanguinecans_CMW17570_03004-RA	Cmanguinecans_CMW17570_05241-RA		KKF95835.1	KKF93555.1
		Calbifundus_CMW17620_05343-RA		Ccacaofunesta_C1593_02557-RA	Ccacaofunesta_C1593_05672-RA		PHH53818.1	PHH50572.1		Cmanguinecans_CMW17570_06722-RA	Cmanguinecans_CMW17570_05244-RA		KKF95977.1	KKF93556.1
		Calbifundus_CMW17620_05823-RA		Ccacaofunesta_C1593_03296-RA	Ccacaofunesta_C1593_07020-RA		PHH53835.1	PHH50954.1		Cmanguinecans_CMW17570_02618-RA	Cmanguinecans_CMW17570_05247-RA		KKF96142.1	KKF93662.1
		Calbifundus_CMW17620_00905-RA		Ccacaofunesta_C1593_03395-RA	Ccacaofunesta_C1593_07861-RA		PHH54242.1	PHH51154.1		Cmanguinecans_CMW17570_06920-RA	Cmanguinecans_CMW17570_05248-RA		KKF96200.1	KKF93992.1
		Calbifundus_CMW17620_05263-RA		Ccacaofunesta_C1593_03862-RA	Ccacaofunesta_C1593_05466-RA		PHH54245.1	PHH51212.1		Cmanguinecans_CMW17570_02873-RA	Cmanguinecans_CMW17570_04244-RA		KKF96467.1	KKF93993.1
		Calbifundus_CMW17620_05266-RA		Ccacaofunesta_C1593_04564-RA	Ccacaofunesta_C1593_07106-RA		PHH54250.1	PHH51248.1		Cmanguinecans_CMW17570_06991-RA	Cmanguinecans_CMW17570_04242-RA		KKF96582.1	KKF93994.1
		Calbifundus_CMW17620_01321-RA		Ccacaofunesta_C1593_07182-RA	Ccacaofunesta_C1593_07117-RA		PHH54278.1	PHH51272.1		Cmanguinecans_CMW17570_05573-RA	Cmanguinecans_CMW17570_02490-RA		KKF96657.1	KKF93995.1
		Calbifundus_CMW17620_06476-RA		Ccacaofunesta_C1593_07308-RA	Ccacaofunesta_C1593_07739-RA		PHH54415.1	PHH51417.1		Cmanguinecans_CMW17570_04689-RA	Cmanguinecans_CMW17570_07264-RA		KKF96734.1	KKF93997.1
		Calbifundus_CMW17620_07617-RA		Ccacaofunesta_C1593_03675-RA	Ccacaofunesta_C1593_02502-RA		PHH54647.1	PHH51482.1		Cmanguinecans_CMW17570_06919-RA	Cmanguinecans_CMW17570_06592-RA		KKF97131.1	KKF93998.1
		Calbifundus_CMW17620_00622-RA		Ccacaofunesta_C1593_01809-RA	Ccacaofunesta_C1593_06777-RA		PHH54863.1	PHH51540.1		Cmanguinecans_CMW17570_00622-RA	Cmanguinecans_CMW17570_01877-RA		KKF97140.1	KKF94061.1
		Calbifundus_CMW17620_07016-RA		Ccacaofunesta_C1593_01920-RA	Ccacaofunesta_C1593_06779-RA		PHH54891.1	PHH51542.1		Cmanguinecans_CMW17570_05581-RA	Cmanguinecans_CMW17570_01871-RA		KKF97212.1	KKF94116.1
		Calbifundus_CMW17620_06594-RA		Ccacaofunesta_C1593_05176-RA	Ccacaofunesta_C1593_06782-RA		PHH54998.1	PHH51879.1		Cmanguinecans_CMW17570_05342-RA	Cmanguinecans_CMW17570_06966-RA			KKF94257.1
		Calbifundus_CMW17620_06460-RA		Ccacaofunesta_C1593_05288-RA	Ccacaofunesta_C1593_06784-RA		PHH55030.1	PHH52019.1		Cmanguinecans_CMW17570_05104-RA	Cmanguinecans_CMW17570_06600-RA			KKF94404.1
		Calbifundus_CMW17620_03343-RA		Ccacaofunesta_C1593_02237-RA	Ccacaofunesta_C1593_06786-RA		PHH55046.1	PHH52106.1		Cmanguinecans_CMW17570_04447-RA	Cmanguinecans_CMW17570_02257-RA			KKF94507.1
		Calbifundus_CMW17620_04869-RA		Ccacaofunesta_C1593_02293-RA	Ccacaofunesta_C1593_03393-RA		PHH55093.1	PHH52209.1		Cmanguinecans_CMW17570_07521-RA	Cmanguinecans_CMW17570_02279-RA			KKF94526.1
		Calbifundus_CMW17620_03263-RA		Ccacaofunesta_C1593_00826-RA	Ccacaofunesta_C1593_03899-RA		PHH55587.1	PHH52677.1		Cmanguinecans_CMW17570_04560-RA	Cmanguinecans_CMW17570_02293-RA			KKF94536.1
		Calbifundus_CMW17620_06409-RA		Ccacaofunesta_C1593_01040-RA	Ccacaofunesta_C1593_03920-RA		PHH55647.1	PHH53113.1		Cmanguinecans_CMW17570_04896-RA	Cmanguinecans_CMW17570_06299-RA			KKF94592.1
		Calbifundus_CMW17620_07126-RA		Ccacaofunesta_C1593_00432-RA	Ccacaofunesta_C1593_03934-RA		PHH55718.1	PHH53256.1		Cmanguinecans_CMW17570_06558-RA	Cmanguinecans_CMW17570_01979-RA			KKF95096.1
		Calbifundus_CMW17620_01269-RA		Ccacaofunesta_C1593_03986-RA	Ccacaofunesta_C1593_03927-RA		PHH55920.1	PHH53324.1		Cmanguinecans_CMW17570_02669-RA	Cmanguinecans_CMW17570_05675-RA			KKF95109.1
		Calbifundus_CMW17620_06452-RA		Ccacaofunesta_C1593_07455-RA	Ccacaofunesta_C1593_04646-RA		PHH56038.1	PHH53381.1		Cmanguinecans_CMW17570_07498-RA	Cmanguinecans_CMW17570_02438-RA			KKF95191.1
		Calbifundus_CMW17620_00057-RA		Ccacaofunesta_C1593_07456-RA	Ccacaofunesta_C1593_07181-RA		PHH56288.1	PHH53416.1		Cmanguinecans_CMW17570_05264-RA	Cmanguinecans_CMW17570_06234-RA			KKF95202.1
		Calbifundus_CMW17620_03639-RA			Ccacaofunesta_C1593_07142-RA		PHH56302.1	PHH53422.1		Cmanguinecans_CMW17570_00723-RA	Cmanguinecans_CMW17570_06237-RA			KKF95210.1
		Calbifundus_CMW17620_03175-RA			Ccacaofunesta_C1593_01300-RA			PHH53437.1		Cmanguinecans_CMW17570_00896-RA	Cmanguinecans_CMW17570_06238-RA			KKF95229.1
		Calbifundus_CMW17620_03177-RA			Ccacaofunesta_C1593_07426-RA			PHH53456.1		Cmanguinecans_CMW17570_06014-RA	Cmanguinecans_CMW17570_06240-RA			KKF95445.1
		Calbifundus_CMW17620_03178-RA			Ccacaofunesta_C1593_02947-RA			PHH53570.1		Cmanguinecans_CMW17570_03346-RA	Cmanguinecans_CMW17570_04455-RA			KKF95470.1
		Calbifundus_CMW17620_03179-RA			Ccacaofunesta_C1593_04046-RA			PHH53619.1		Cmanguinecans_CMW17570_03058-RA	Cmanguinecans_CMW17570_02136-RA			KKF95504.1
		Calbifundus_CMW17620_03181-RA			Ccacaofunesta_C1593_04118-RA			PHH53752.1		Cmanguinecans_CMW17570_05536-RA	Cmanguinecans_CMW17570_02137-RA			KKF95723.1
		Calbifundus_CMW17620_03954-RA			Ccacaofunesta_C1593_07864-RA			PHH53811.1		Cmanguinecans_CMW17570_02800-RA	Cmanguinecans_CMW17570_02144-RA			KKF95770.1
		Calbifundus_CMW17620_07151-RA			Ccacaofunesta_C1593_07608-RA			PHH54033.1		Cmanguinecans_CMW17570_02799-RA	Cmanguinecans_CMW17570_07316-RA			KKF95800.1
		Calbifundus_CMW17620_02126-RA			Ccacaofunesta_C1593_06605-RA			PHH54293.1		Cmanguinecans_CMW17570_02801-RA	Cmanguinecans_CMW17570_07317-RA			KKF95867.1
		Calbifundus_CMW17620_01504-RA			Ccacaofunesta_C1593_06651-RA			PHH54306.1		Cmanguinecans_CMW17570_02802-RA	Cmanguinecans_CMW17570_04979-RA			KKF96319.1
		Calbifundus_CMW17620_01503-RA			Ccacaofunesta_C1593_06653-RA			PHH54526.1			Cmanguinecans_CMW17570_06421-RA			KKF96993.1
		Calbifundus_CMW17620_01184-RA			Ccacaofunesta_C1593_03586-RA			PHH54648.1			Cmanguinecans_CMW17570_07191-RA			KKF97109.1
		Calbifundus_CMW17620_02336-RA			Ccacaofunesta_C1593_03678-RA			PHH54696.1			Cmanguinecans_CMW17570_00859-RA			KKF97110.1
		Calbifundus_CMW17620_04001-RA			Ccacaofunesta_C1593_01877-RA			PHH54847.1			Cmanguinecans_CMW17570_06091-RA			KKF97644.1
		Calbifundus_CMW17620_02686-RA			Ccacaofunesta_C1593_05215-RA			PHH54885.1			Cmanguinecans_CMW17570_06098-RA
		Calbifundus_CMW17620_06096-RA			Ccacaofunesta_C1593_05278-RA			PHH55027.1			Cmanguinecans_CMW17570_06099-RA
		Calbifundus_CMW17620_01909-RA			Ccacaofunesta_C1593_04499-RA			PHH55066.1			Cmanguinecans_CMW17570_03780-RA
		Calbifundus_CMW17620_01910-RA			Ccacaofunesta_C1593_07451-RA			PHH55083.1			Cmanguinecans_CMW17570_07340-RA
		Calbifundus_CMW17620_07079-RA			Ccacaofunesta_C1593_02068-RA			PHH55368.1			Cmanguinecans_CMW17570_07339-RA
		Calbifundus_CMW17620_07080-RA			Ccacaofunesta_C1593_02092-RA			PHH55598.1			Cmanguinecans_CMW17570_07463-RA
		Calbifundus_CMW17620_07081-RA			Ccacaofunesta_C1593_02139-RA			PHH55608.1			Cmanguinecans_CMW17570_05407-RA
					Ccacaofunesta_C1593_00795-RA			PHH55636.1			Cmanguinecans_CMW17570_00547-RA
					Ccacaofunesta_C1593_00963-RA			PHH55728.1			Cmanguinecans_CMW17570_05441-RA
					Ccacaofunesta_C1593_01029-RA			PHH55811.1			Cmanguinecans_CMW17570_05442-RA
					Ccacaofunesta_C1593_01051-RA			PHH55875.1			Cmanguinecans_CMW17570_03226-RA
					Ccacaofunesta_C1593_01081-RA			PHH55964.1			Cmanguinecans_CMW17570_03224-RA
					Ccacaofunesta_C1593_06695-RA			PHH56089.1			Cmanguinecans_CMW17570_06820-RA
					Ccacaofunesta_C1593_06698-RA						Cmanguinecans_CMW17570_05387-RA
					Ccacaofunesta_C1593_06694-RA						Cmanguinecans_CMW17570_04133-RA
					Ccacaofunesta_C1593_00467-RA						Cmanguinecans_CMW17570_06355-RA
					Ccacaofunesta_C1593_00579-RA						Cmanguinecans_CMW17570_06053-RA
					Ccacaofunesta_C1593_00605-RA						Cmanguinecans_CMW17570_00700-RA
					Ccacaofunesta_C1593_00701-RA						Cmanguinecans_CMW17570_02339-RA
					Ccacaofunesta_C1593_00758-RA						Cmanguinecans_CMW17570_02345-RA
					Ccacaofunesta_C1593_03975-RA						Cmanguinecans_CMW17570_02933-RA
					Ccacaofunesta_C1593_05759-RA						Cmanguinecans_CMW17570_06290-RA
					Ccacaofunesta_C1593_07454-RA						Cmanguinecans_CMW17570_04362-RA
					Ccacaofunesta_C1593_07458-RA						Cmanguinecans_CMW17570_03697-RA
					Ccacaofunesta_C1593_06788-RA						Cmanguinecans_CMW17570_06916-RA
					Ccacaofunesta_C1593_06789-RA						Cmanguinecans_CMW17570_03283-RA
					Ccacaofunesta_C1593_06792-RA						Cmanguinecans_CMW17570_00618-RA
					Ccacaofunesta_C1593_06793-RA						Cmanguinecans_CMW17570_05576-RA
					Ccacaofunesta_C1593_06798-RA						Cmanguinecans_CMW17570_00614-RA
					Ccacaofunesta_C1593_06801-RA						Cmanguinecans_CMW17570_05635-RA
											Cmanguinecans_CMW17570_03020-RA
											Cmanguinecans_CMW17570_03022-RA
											Cmanguinecans_CMW17570_05110-RA
											Cmanguinecans_CMW17570_04437-RA
											Cmanguinecans_CMW17570_04439-RA
											Cmanguinecans_CMW17570_04440-RA
											Cmanguinecans_CMW17570_07110-RA
											Cmanguinecans_CMW17570_06557-RA
											Cmanguinecans_CMW17570_05268-RA
											Cmanguinecans_CMW17570_07260-RA
											Cmanguinecans_CMW17570_07129-RA
											Cmanguinecans_CMW17570_05683-RA
											Cmanguinecans_CMW17570_02769-RA
											Cmanguinecans_CMW17570_00731-RA
											Cmanguinecans_CMW17570_00739-RA
											Cmanguinecans_CMW17570_00736-RA
											Cmanguinecans_CMW17570_07272-RA
											Cmanguinecans_CMW17570_03061-RA
											Cmanguinecans_CMW17570_02090-RA
											Cmanguinecans_CMW17570_05805-RA
											Cmanguinecans_CMW17570_05893-RA
											Cmanguinecans_CMW17570_07318-RA
											Cmanguinecans_CMW17570_03128-RA
											Cmanguinecans_CMW17570_07458-RA
