# Supplementary material for: A repertoire of candidate effector proteins of the fungus Ceratocystis cacaofunesta
Source: Sci Rep. 2023 Sep 29;13:16368. doi: 10.1038/s41598-023-43117-7 (PMC10542334; doi:10.1038/s41598-023-43117-7)
Supplement: Supplementary file 6 — Supplementary Table 6. [file 41598_2023_43117_MOESM6_ESM.xlsx]

## Sheet: C. cacaofunesta
	Apoplastic						Cytoplasmic
	Name	Length	EffectiveLength	TPM	NumReads		Name	Length	EffectiveLength	TPM	NumReads
	Ccacaofunesta_C1593_05791-RA	540	512.237	3980.58	71016		Ccacaofunesta_C1593_00963-RA	327	299.237	3886.19	40502.1
	Ccacaofunesta_C1593_00305-RA	462	434.237	2524.8	38185		Ccacaofunesta_C1593_02947-RA	1374	1346.24	1351.12	63351
	Ccacaofunesta_C1593_03079-RA	561	533.237	2269.54	42150		Ccacaofunesta_C1593_02139-RA	2071	2043.24	1069.13	76082.9
	Ccacaofunesta_C1593_05892-RA	624	596.237	1745.14	36240		Ccacaofunesta_C1593_05278-RA	1590	1562.24	742.038	40375
	Ccacaofunesta_C1593_07658-RA	498	470.237	1493.06	24453		Ccacaofunesta_C1593_04684-RA	306	278.237	351.641	3407.64
	Ccacaofunesta_C1593_00826-RA	966	938.237	683.891	22348		Ccacaofunesta_C1593_01877-RA	586	558.237	297.026	5775
	Ccacaofunesta_C1593_01920-RA	216	188.237	679.828	4457		Ccacaofunesta_C1593_01614-RA	1826	1798.24	295.159	18486
	Ccacaofunesta_C1593_06369-RA	1581	1553.24	441.481	23883		Ccacaofunesta_C1593_05660-RA	691	663.237	270.522	6249
	Ccacaofunesta_C1593_05532-RA	1212	1184.24	425.354	17544		Ccacaofunesta_C1593_03207-RA	269	241.237	193.168	1623
	Ccacaofunesta_C1593_02604-RA	1038	1010.24	347.729	12235		Ccacaofunesta_C1593_02068-RA	1319	1291.24	179.199	8059
	Ccacaofunesta_C1593_05602-RA	1490	1462.24	285.344	14532		Ccacaofunesta_C1593_04247-RA	966	938.237	160.17	5234
	Ccacaofunesta_C1593_03986-RA	348	320.237	218.228	2434		Ccacaofunesta_C1593_01029-RA	669	641.237	136.879	3057
	Ccacaofunesta_C1593_02237-RA	618	590.237	213.355	4386		Ccacaofunesta_C1593_00313-RA	510	482.237	125.389	2106
	Ccacaofunesta_C1593_03826-RA	369	341.237	197.085	2342.33		Ccacaofunesta_C1593_01300-RA	1215	1187.24	108.923	4504
	Ccacaofunesta_C1593_05288-RA	1323	1295.24	191.059	8619		Ccacaofunesta_C1593_06551-RA	243	215.237	104.049	780
	Ccacaofunesta_C1593_05176-RA	438	410.237	152.785	2183		Ccacaofunesta_C1593_02502-RA	372	344.237	71.7302	860
	Ccacaofunesta_C1593_07406-RA	546	518.237	139.172	2512		Ccacaofunesta_C1593_03755-RA	447	419.237	51.0905	746
	Ccacaofunesta_C1593_07308-RA	216	188.237	116.381	763		Ccacaofunesta_C1593_00795-RA	1131	1103.24	44.3727	1705
	Ccacaofunesta_C1593_01627-RA	498	470.237	99.708	1633		Ccacaofunesta_C1593_04848-RA	638	610.237	38.5812	820
	Ccacaofunesta_C1593_01507-RA	969	941.237	82.8803	2717		Ccacaofunesta_C1593_02615-RA	606	578.237	35.7013	719
	Ccacaofunesta_C1593_03862-RA	783	755.237	73.6008	1936		Ccacaofunesta_C1593_07142-RA	1176	1148.24	30.1812	1207
	Ccacaofunesta_C1593_02384-RA	555	527.237	71.3389	1310		Ccacaofunesta_C1593_04118-RA	531	503.237	27.9566	490
	Ccacaofunesta_C1593_05136-RA	1716	1688.24	53.2659	3132		Ccacaofunesta_C1593_00605-RA	2316	2288.24	24.932	1987
	Ccacaofunesta_C1593_06142-RA	402	374.237	41.6595	543		Ccacaofunesta_C1593_06605-RA	693	665.237	24.5526	568.869
	Ccacaofunesta_C1593_03296-RA	690	662.237	33.0805	763		Ccacaofunesta_C1593_06694-RA	1245	1217.24	23.399	991.999
	Ccacaofunesta_C1593_03395-RA	768	740.237	31.922	823		Ccacaofunesta_C1593_00062-RA	1176	1148.24	17.9287	717
	Ccacaofunesta_C1593_02729-RA	1097	1069.24	30.293	1128.12		Ccacaofunesta_C1593_00758-RA	609	581.237	17.2892	350
	Ccacaofunesta_C1593_01809-RA	1125	1097.24	26.429	1010		Ccacaofunesta_C1593_06695-RA	942	914.237	16.4877	525
	Ccacaofunesta_C1593_03675-RA	384	356.237	13.4598	167		Ccacaofunesta_C1593_06377-RA	240	212.237	15.7019	116.068
	Ccacaofunesta_C1593_02473-RA	1083	1055.24	12.2984	452		Ccacaofunesta_C1593_03393-RA	414	386.237	14.0498	189
	Ccacaofunesta_C1593_02822-RA	909	881.237	11.4686	352		Ccacaofunesta_C1593_03975-RA	399	371.237	9.97698	129
	Ccacaofunesta_C1593_05777-RA	498	470.237	9.40296	154		Ccacaofunesta_C1593_03678-RA	225	197.237	9.02536	62
	Ccacaofunesta_C1593_04767-RA	1254	1226.24	8.92095	381		Ccacaofunesta_C1593_03241-RA	1242	1214.24	8.63078	365
	Ccacaofunesta_C1593_07408-RA	309	281.237	8.67493	84.972		Ccacaofunesta_C1593_04870-RA	225	197.237	8.58865	59
	Ccacaofunesta_C1593_01474-RA	531	503.237	6.96062	122		Ccacaofunesta_C1593_07451-RA	390	362.237	8.02876	101.293
	Ccacaofunesta_C1593_02557-RA	883	855.237	6.04292	180		Ccacaofunesta_C1593_07628-RA	645	617.237	7.20283	154.844
	Ccacaofunesta_C1593_00432-RA	1557	1529.24	5.98351	318.691		Ccacaofunesta_C1593_07608-RA	642	614.237	7.01158	150
	Ccacaofunesta_C1593_01473-RA	516	488.237	2.99916	51		Ccacaofunesta_C1593_05466-RA	378	350.237	6.88618	84
	Ccacaofunesta_C1593_07678-RA	234	206.237	2.60737	18.729		Ccacaofunesta_C1593_06698-RA	606	578.237	6.68231	134.577
	Ccacaofunesta_C1593_04564-RA	249	221.237	2.59557	20		Ccacaofunesta_C1593_05215-RA	594	566.237	5.88194	116
	Ccacaofunesta_C1593_02293-RA	972	944.237	2.28056	75		Ccacaofunesta_C1593_00467-RA	1002	974.237	5.57003	189
	Ccacaofunesta_C1593_07661-RA	492	464.237	2.10281	34		Ccacaofunesta_C1593_04404-RA	1236	1208.24	4.96655	209
	Ccacaofunesta_C1593_07676-RA	216	188.237	1.65844	10.873		Ccacaofunesta_C1593_04454-RA	459	431.237	4.61004	69.241
	Ccacaofunesta_C1593_05675-RA	237	209.237	1.54191	11.237		Ccacaofunesta_C1593_06788-RA	861	833.237	4.10052	119
	Ccacaofunesta_C1593_07456-RA	453	425.237	1.53155	22.683		Ccacaofunesta_C1593_07626-RA	762	734.237	4.02774	103
	Ccacaofunesta_C1593_05018-RA	1104	1076.24	1.22719	46		Ccacaofunesta_C1593_01051-RA	820	792.237	3.62414	100
	Ccacaofunesta_C1593_07407-RA	234	206.237	0.850771	6.111		Ccacaofunesta_C1593_00579-RA	564	536.237	3.58739	67
	Ccacaofunesta_C1593_07103-RA	216	188.237	0.675196	4.427		Ccacaofunesta_C1593_07739-RA	450	422.237	3.27302	48.133
	Ccacaofunesta_C1593_03421-RA	486	458.237	0.668484	10.669		Ccacaofunesta_C1593_07792-RA	381	353.237	2.84504	35.002
	Ccacaofunesta_C1593_01040-RA	1293	1265.24	0.430954	18.991		Ccacaofunesta_C1593_07791-RA	498	470.237	2.68656	44
	Ccacaofunesta_C1593_05468-RA	348	320.237	0.358632	4		Ccacaofunesta_C1593_07117-RA	252	224.237	2.5737	20.1
	Ccacaofunesta_C1593_01476-RA	516	488.237	0.294036	5		Ccacaofunesta_C1593_06793-RA	855	827.237	2.46427	71
	Ccacaofunesta_C1593_03738-RA	195	167.237	0.171684	1		Ccacaofunesta_C1593_03586-RA	378	350.237	2.44202	29.789
	Ccacaofunesta_C1593_07409-RA	228	200.237	0.149204	1.041		Ccacaofunesta_C1593_06782-RA	843	815.237	2.22235	63.101
	Ccacaofunesta_C1593_07410-RA	228	200.237	0.149204	1.041		Ccacaofunesta_C1593_06302-RA	588	560.237	2.20372	43
	Ccacaofunesta_C1593_06923-RA	441	413.237	0	0		Ccacaofunesta_C1593_06779-RA	690	662.237	1.95101	45
	Ccacaofunesta_C1593_07182-RA	222	194.237	0	0		Ccacaofunesta_C1593_07312-RA	474	446.237	1.41553	22
	Ccacaofunesta_C1593_07455-RA	513	485.237	0	0		Ccacaofunesta_C1593_06556-RA	636	608.237	1.36895	29
							Ccacaofunesta_C1593_06174-RA	630	602.237	1.33389	27.979
							Ccacaofunesta_C1593_05652-RA	1440	1412.24	1.30117	64
							Ccacaofunesta_C1593_02092-RA	876	848.237	0.947767	28
							Ccacaofunesta_C1593_04046-RA	858	830.237	0.89915	26
							Ccacaofunesta_C1593_06777-RA	741	713.237	0.845369	21
							Ccacaofunesta_C1593_06653-RA	546	518.237	0.831043	15
					347831		Ccacaofunesta_C1593_03934-RA	576	548.237	0.785568	15
		413.113			294588		Ccacaofunesta_C1593_06379-RA	237	209.237	0.749657	5.463
		206.556			642419		Ccacaofunesta_C1593_06786-RA	849	821.237	0.699233	20
							Ccacaofunesta_C1593_04499-RA	507	479.237	0.539204	9
							Ccacaofunesta_C1593_07313-RA	828	800.237	0.502308	14
							Ccacaofunesta_C1593_07181-RA	654	626.237	0.458482	10
							Ccacaofunesta_C1593_00701-RA	222	194.237	0.444324	3.006
							Ccacaofunesta_C1593_01081-RA	585	557.237	0.360677	7
							Ccacaofunesta_C1593_06801-RA	777	749.237	0.344893	9
							Ccacaofunesta_C1593_03927-RA	882	854.237	0.336111	10
							Ccacaofunesta_C1593_05759-RA	600	572.237	0.301048	6
							Ccacaofunesta_C1593_07861-RA	603	575.237	0.299504	6.001
							Ccacaofunesta_C1593_03899-RA	771	743.237	0.231785	6
							Ccacaofunesta_C1593_06651-RA	1149	1121.24	0.230465	9
							Ccacaofunesta_C1593_07426-RA	429	401.237	0.214675	3
							Ccacaofunesta_C1593_05672-RA	642	614.237	0.186976	4
							Ccacaofunesta_C1593_04682-RA	687	659.237	0.174213	4
							Ccacaofunesta_C1593_07020-RA	1275	1247.24	0.138893	6.033
							Ccacaofunesta_C1593_06784-RA	876	848.237	0.135395	4
							Ccacaofunesta_C1593_07454-RA	501	473.237	0.121342	2
							Ccacaofunesta_C1593_07106-RA	288	260.237	0.11033	1
							Ccacaofunesta_C1593_06789-RA	831	803.237	0.071491	2
							Ccacaofunesta_C1593_03920-RA	492	464.237	0.061847	1
							Ccacaofunesta_C1593_04679-RA	603	575.237	0.049913	1
							Ccacaofunesta_C1593_06168-RA	621	593.237	0.049431	1.021
							Ccacaofunesta_C1593_04646-RA	795	767.237	0.037422	1
							Ccacaofunesta_C1593_05661-RA	813	785.237	0.036566	1
							Ccacaofunesta_C1593_03413-RA	627	599.237	0	0
							Ccacaofunesta_C1593_03418-RA	585	557.237	0	0
							Ccacaofunesta_C1593_07663-RA	852	824.237	0	0
							Ccacaofunesta_C1593_04674-RA	603	575.237	0	0
							Ccacaofunesta_C1593_04675-RA	603	575.237	0	0
							Ccacaofunesta_C1593_04677-RA	603	575.237	0	0
							Ccacaofunesta_C1593_04681-RA	606	578.237	0	0
							Ccacaofunesta_C1593_07864-RA	609	581.237	0	0
							Ccacaofunesta_C1593_07458-RA	507	479.237	0	0
							Ccacaofunesta_C1593_06792-RA	714	686.237	0	0
							Ccacaofunesta_C1593_06798-RA	396	368.237	0	0

## Sheet: C. fimbriata
			A repertoire of candidate effector proteins of the fungus Ceratocystis cacaofunesta
			Gabriela N. Ramos-Lizardo, Jonathan J. Mucherino-Muñoz, Eric R. G. R. Aguiar, Carlos P. Pirovani, Ronan X. Corrêa
	Apoplastic		Supplementary Table S6
	Name	Length	EffectiveLength	TPM	NumReads		ID: Apoplastic				Cytoplasmic						ID:Cytoplasmic
	lcl|APWK03000004.1_mrna_CFIMG_001714RA_4362	506	422.957	4974.59	53862		PHH49080.1	CFIMG_007985			Name	Length	EffectiveLength	TPM	NumReads		PHH49067.1	CFIMG_008023
	lcl|APWK03000218.1_mrna_CFIMG_007006RA_3029	720	636.957	2704.58	44100		PHH49138.1	CFIMG_007040			lcl|APWK03000107.1_mrna_CFIMG_004674RA_514	909	825.957	3061.11	64724		PHH49082.1	CFIMG_007983
	lcl|APWK03000183.1_mrna_CFIMG_007714RA00001_2541	624	540.957	2609.81	36141		PHH49187.1	CFIMG_006478			lcl|APWK03000178.1_mrna_CFIMG_006851RA_2405	327	243.957	1320.81	8248.67		PHH49179.1	CFIMG_007887
	lcl|APWK03000070.1_mrna_CFIMG_004627RA_5953	540	456.957	581.477	6802		PHH49335.1	CFIMG_007006			lcl|APWK03000093.1_mrna_CFIMG_005023RA_7110	510	426.957	588.482	6432		PHH49215.1	CFIMG_007871
	lcl|APWK03000200.1_mrna_CFIMG_006926RA_2835	883	799.957	571.334	11700		PHH49465.1	CFIMG_006926			lcl|APWK03000131.1_mrna_CFIMG_007428RA00001_1312	966	882.957	489.932	11074		PHH49246.1	CFIMG_007859
	lcl|APWK03000075.1_mrna_CFIMG_003469RA_6127	618	534.957	499.688	6843		PHH49609.1	CFIMG_006228			lcl|APWK03000028.1_mrna_CFIMG_007957RA00001_3573	1374	1290.96	286.191	9457.94		PHH49260.1	CFIMG_007849
	lcl|APWK03000008.1_mrna_CFIMG_000243RA_6335	628	544.957	463.925	6472		PHH49631.1	CFIMG_007714			lcl|APWK03000169.1_mrna_CFIMG_006482RA_2192	1215	1131.96	274.904	7966		PHH49267.1	CFIMG_007850
	lcl|APWK03000104.1_mrna_CFIMG_007254RA00001_378	744	660.957	279.491	4729		PHH49764.1	CFIMG_003929			lcl|APWK03000045.1_mrna_CFIMG_002045RA_4776	1590	1506.96	207.325	7998		PHH49337.1	CFIMG_006997
	lcl|APWK03000009.1_mrna_CFIMG_000857RA_6882	705	621.957	256.191	4079		PHH49870.1	CFIMG_006167			lcl|APWK03000012.1_mrna_CFIMG_001045RA_977	2071	1987.96	180.741	9198		PHH49395.1	CFIMG_006969
	lcl|APWK03000170.1_mrna_CFIMG_003929RAa_2331	1097	1013.96	240.208	6235		PHH49988.1	CFIMG_006037			lcl|APWK03000137.1_mrna_CFIMG_005384RA_1441	691	607.957	156.201	2431		PHH49458.1	CFIMG_007795
	lcl|APWK03000036.1_mrna_CFIMG_004605RA_4221	609	525.957	215.461	2901		PHH50006.1	CFIMG_006517			lcl|APWK03000046.1_mrna_CFIMG_002834RA_4869	2322	2238.96	154.181	8837		PHH49594.1	CFIMG_005251
	lcl|APWK03000147.1_mrna_CFIMG_005032RA_1720	1096	1012.96	165.824	4300		PHH50066.1	CFIMG_005892			lcl|APWK03000008.1_mrna_CFIMG_000342RA_6434	690	606.957	139.918	2174		PHH49647.1	CFIMG_007703
	lcl|APWK03000059.1_mrna_CFIMG_008366RA00001_5475	498	414.957	157.117	1669		PHH50094.1	CFIMG_006185			lcl|APWK03000015.1_mrna_CFIMG_002921RA_1799	363	279.957	132.139	947		PHH49652.1	CFIMG_007699
	lcl|APWK03000018.1_mrna_CFIMG_007694RA00001_2503	384	300.957	141.09	1087		PHH50136.1	CFIMG_005032			lcl|APWK03000074.1_mrna_CFIMG_004917RA_6109	315	231.957	114.349	679		PHH49653.1	CFIMG_007700
	lcl|APWK03000054.1_mrna_CFIMG_005662RA_5237	1704	1620.96	129.46	5372		PHH50820.1	CFIMG_007328			lcl|APWK03000210.1_mrna_CFIMG_006969RA_2966	585	501.957	103.659	1332		PHH49673.1	CFIMG_006851
	lcl|APWK03000093.1_mrna_CFIMG_005275RA_7102	462	378.957	122.152	1185		PHH50822.1	CFIMG_007333			lcl|APWK03000059.1_mrna_CFIMG_001978RA_5487	1826	1742.96	98.8154	4409		PHH49693.1	CFIMG_006510
	lcl|APWK03000036.1_mrna_CFIMG_008109RA00001_4214	1038	954.957	109.301	2672		PHH50980.1	CFIMG_004435			lcl|APWK03000006.1_mrna_CFIMG_008393RA00001_5593	561	477.957	93.6627	1146		PHH49695.1	CFIMG_006507
	lcl|APWK03000164.1_mrna_CFIMG_006167RA_2130	969	885.957	90.9174	2062		PHH51095.1	CFIMG_007254			lcl|APWK03000003.1_mrna_CFIMG_003459RA_3726	1319	1235.96	70.4495	2229		PHH49700.1	CFIMG_006506
	lcl|APWK03000016.1_mrna_CFIMG_001294RA_1969	597	513.957	86.1141	1133		PHH51434.1	CFIMG_005275			lcl|APWK03000038.1_mrna_CFIMG_004239RA_4282	1566	1482.96	55.8706	2121		PHH49706.1	CFIMG_007664
	lcl|APWK03000080.1_mrna_CFIMG_005457RA_6461	480	396.957	83.7447	851		PHH51642.1	CFIMG_002219			lcl|APWK03000021.1_mrna_CFIMG_003439RA_2946	1242	1158.96	36.8741	1094		PHH49797.1	CFIMG_006482
	lcl|APWK03000016.1_mrna_CFIMG_001332RA_2007	783	699.957	79.4154	1423		PHH51872.1	CFIMG_008555			lcl|APWK03000186.1_mrna_CFIMG_005251RA_2574	399	315.957	35.7307	289		PHH49859.1	CFIMG_007600
	lcl|APWK03000151.1_mrna_CFIMG_005892RA_1852	678	594.957	78.8549	1201		PHH51888.1	CFIMG_008548			lcl|APWK03000217.1_mrna_CFIMG_006997RA_3020	1707	1623.96	35.6728	1483		PHH49863.1	CFIMG_007603
	lcl|APWK03000030.1_mrna_CFIMG_003181RA_3792	1083	999.957	65.0435	1665		PHH51892.1	CFIMG_008547			lcl|APWK03000249.1_mrna_CFIMG_007887RA00001_3307	639	555.957	35.4831	505		PHH49941.1	CFIMG_006228
	lcl|APWK03000155.1_mrna_CFIMG_006517RA_1912	544	460.957	63.7277	752		PHH51893.1	CFIMG_008550			lcl|APWK03000160.1_mrna_CFIMG_006228RAa_2048	1137	1053.96	27.0194	729		PHH49967.1	CFIMG_007564
	lcl|APWK03000079.1_mrna_CFIMG_004022RA_6282	1542	1458.96	51.3008	1916		PHH51894.1	CFIMG_008546			lcl|APWK03000290.1_mrna_CFIMG_007983RA00001_3695	378	294.957	23.0284	173.881		PHH50005.1	CFIMG_007546
	lcl|APWK03000006.1_mrna_CFIMG_008380RA00001_5557	1212	1128.96	50.7949	1468		PHH51897.1	CFIMG_008544			lcl|APWK03000041.1_mrna_CFIMG_005301RA_4515	719	635.957	13.8206	225		PHH50011.1	CFIMG_007545
	lcl|APWK03000041.1_mrna_CFIMG_005065RAa_4544	2177	2093.96	48.9143	2622		PHH51974.1	CFIMG_005457			lcl|APWK03000009.1_mrna_CFIMG_008626RA00001_6849	630	546.957	13.6497	191.119		PHH50154.1	CFIMG_005207
	lcl|APWK03000149.1_mrna_CFIMG_006185RA_1758	879	795.957	45.3966	925		PHH52012.1	CFIMG_004022			lcl|APWK03000076.1_mrna_CFIMG_008478RA00001_6203	354	270.957	13.5519	94		PHH50193.1	CFIMG_007505
	lcl|APWK03000018.1_mrna_CFIMG_007696RA00001_2507	438	354.957	44.7909	407		PHH52146.1	CFIMG_003469			lcl|APWK03000100.1_mrna_CFIMG_007235RA00001_226	561	477.957	10.8701	133		PHH50198.1	CFIMG_007501
	lcl|APWK03000045.1_mrna_CFIMG_002033RA_4764	1446	1362.96	41.2716	1440		PHH52351.1	CFIMG_004627			lcl|APWK03000008.1_mrna_CFIMG_008510RA00001_6383	1176	1092.96	9.72158	272		PHH50278.1	CFIMG_005384
	lcl|APWK03000030.1_mrna_CFIMG_003183RA_3794	445	361.957	34.9671	324		PHH52713.1	CFIMG_008366			lcl|APWK03000174.1_mrna_CFIMG_007664RA00001d_2379	1035	951.957	9.60224	234.002		PHH50280.1	CFIMG_005127
	lcl|APWK03000248.1_mrna_CFIMG_006478RA_3299	972	888.957	31.9466	727		PHH52909.1	CFIMG_005662			lcl|APWK03000029.1_mrna_CFIMG_003903RA_3668	783	699.957	8.31545	149		PHH50284.1	CFIMG_005110
	lcl|APWK03000260.1_mrna_CFIMG_007040RA_3447	690	606.957	29.4123	457		PHH52942.1	CFIMG_008318			lcl|APWK03000229.1_mrna_CFIMG_007849RA00001_3127	630	546.957	6.92771	97		PHH50344.1	CFIMG_007437
	lcl|APWK03000023.1_mrna_CFIMG_003243RA_3171	622	538.957	27.5423	380		PHH53205.1	CFIMG_008255			lcl|APWK03000040.1_mrna_CFIMG_008162RA00001_4508	609	525.957	6.38733	86		PHH50455.1	CFIMG_007428
	lcl|APWK03000156.1_mrna_CFIMG_006037RA_1918	1422	1338.96	26.1988	898		PHH53229.1	CFIMG_005547			lcl|APWK03000018.1_mrna_CFIMG_001197RAa_2481	412	328.957	5.69998	48		PHH50547.1	CFIMG_007383
	lcl|APWK03000112.1_mrna_CFIMG_007328RA00001_768	1251	1167.96	17.8267	533		PHH53312.1	CFIMG_002033			lcl|APWK03000033.1_mrna_CFIMG_008072RA00001_4054	519	435.957	5.01782	56		PHH50550.1	CFIMG_007378
	lcl|APWK03000029.1_mrna_CFIMG_003902RA_3667	768	684.957	14.0866	247		PHH53595.1	CFIMG_005065			lcl|APWK03000036.1_mrna_CFIMG_008113RA00001_4225	582	498.957	4.854	62		PHH50551.1	CFIMG_007382
	lcl|APWK03000089.1_mrna_CFIMG_002219RA_6798	1490	1406.96	10.2451	369		PHH53789.1	CFIMG_003331			lcl|APWK03000124.1_mrna_CFIMG_004553RA_1133	492	408.957	4.58495	48		PHH50570.1	CFIMG_007390
	lcl|APWK03000001.1_mrna_CFIMG_000439RAa_93	1343	1259.96	9.89022	319		PHH53818.1	CFIMG_004605			lcl|APWK03000100.1_mrna_CFIMG_007232RA00001_223	450	366.957	4.0452	38		PHH50572.1	CFIMG_004553
	lcl|APWK03000027.1_mrna_CFIMG_002573RA_3479	498	414.957	8.84903	94		PHH53835.1	CFIMG_008109			lcl|APWK03000044.1_mrna_CFIMG_008213RA00001_4717	849	765.957	3.11097	61		PHH50954.1	CFIMG_004674
	lcl|APWK03000037.1_mrna_CFIMG_003331RAa_4252	771	687.957	6.64348	117		PHH54242.1	CFIMG_003181			lcl|APWK03000142.1_mrna_CFIMG_007501RA00001_1658	396	312.957	2.9957	24		PHH51154.1	CFIMG_007251
	lcl|APWK03000053.1_mrna_CFIMG_008318RA00001_5209	1101	1017.96	5.87128	153		PHH54245.1	CFIMG_003027			lcl|APWK03000009.1_mrna_CFIMG_008627RA00001_6850	222	138.957	2.24896	8		PHH51212.1	CFIMG_007233
	lcl|APWK03000185.1_mrna_CFIMG_006228RA_2566	969	885.957	5.64376	128		PHH54250.1	CFIMG_003183			lcl|APWK03000022.1_mrna_CFIMG_004538RAa_3037	822	738.957	2.22025	42		PHH51248.1	CFIMG_007232
	lcl|APWK03000015.1_mrna_CFIMG_002945RA_1824	1125	1041.96	4.98624	133		PHH54278.1	CFIMG_003902			lcl|APWK03000145.1_mrna_CFIMG_005207RA_1702	564	480.957	2.11173	26		PHH51272.1	CFIMG_007235
	lcl|APWK03000016.1_mrna_CFIMG_001307RA_1982	537	453.957	4.56071	53		PHH54415.1	CFIMG_002573			lcl|APWK03000025.1_mrna_CFIMG_007896RA00001_3359	393	309.957	2.01646	16		PHH51417.1	CFIMG_005023
	lcl|APWK03000009.1_mrna_CFIMG_000853RA_6878	702	618.957	4.48094	71		PHH54647.1	CFIMG_003243			lcl|APWK03000201.1_mrna_CFIMG_007795RA00001_2848	588	504.957	2.01136	26		PHH51482.1	CFIMG_008671
	lcl|APWK03000107.1_mrna_CFIMG_004435RAa_515	348	264.957	2.6538	18		PHH54863.1	CFIMG_007696			lcl|APWK03000134.1_mrna_CFIMG_007437RA00001_1384	1740	1656.96	1.88603	80		PHH51540.1	CFIMG_008662
	lcl|APWK03000030.1_mrna_CFIMG_003027RAa_3799	1410	1326.96	2.38451	81		PHH54891.1	CFIMG_007694			lcl|APWK03000005.1_mrna_CFIMG_008294RA00001_5026	498	414.957	1.60036	17		PHH51542.1	CFIMG_008664
	lcl|APWK03000047.1_mrna_CFIMG_005547RA_4881	801	717.957	0.924957	17		PHH54998.1	CFIMG_001294			lcl|APWK03000091.1_mrna_CFIMG_008664RA00001_6996	654	570.957	1.29993	19		PHH51879.1	CFIMG_008552
	lcl|APWK03000001.1_mrna_CFIMG_007194RA00001_85	909	825.957	0.709422	15		PHH55030.1	CFIMG_001332			lcl|APWK03000100.1_mrna_CFIMG_007233RA00001_224	552	468.957	1.24948	15		PHH52019.1	CFIMG_008488
	lcl|APWK03000083.1_mrna_CFIMG_008544RA00001_6556	516	432.957	0.541349	6		PHH55046.1	CFIMG_001307			lcl|APWK03000083.1_mrna_CFIMG_008552RA00001_6564	294	210.957	1.0406	5.62		PHH52106.1	CFIMG_008478
	lcl|APWK03000083.1_mrna_CFIMG_008548RA00001_6560	531	447.957	0.436018	5		PHH55093.1	CFIMG_002945			lcl|APWK03000079.1_mrna_CFIMG_008488RA00001_6276	213	129.957	0.901764	3		PHH52209.1	CFIMG_004917
	lcl|APWK03000292.1_mrna_CFIMG_007985RA00001_3697	492	408.957	0.286559	3		PHH55587.1	CFIMG_000857			lcl|APWK03000155.1_mrna_CFIMG_007545RA00001_1907	741	657.957	0.771822	13		PHH52677.1	CFIMG_001978
	lcl|APWK03000112.1_mrna_CFIMG_007333RA00001_791	372	288.957	0.270376	2		PHH55647.1	CFIMG_000853			lcl|APWK03000044.1_mrna_CFIMG_008221RA00001_4727	669	585.957	0.733328	11		PHH53113.1	CFIMG_000740
	lcl|APWK03000048.1_mrna_CFIMG_008255RA00001_4911	363	279.957	0	0		PHH55718.1	CFIMG_000243			lcl|APWK03000049.1_mrna_CFIMG_000740RAa_4974	192	108.958	0.71704	2		PHH53256.1	CFIMG_002834
	lcl|APWK03000083.1_mrna_CFIMG_008546RA00001_6559	489	405.957	0	0		PHH55920.1	CFIMG_008380			lcl|APWK03000018.1_mrna_CFIMG_007684RA00001_2468	579	495.957	0.708875	9		PHH53324.1	CFIMG_002045
	lcl|APWK03000083.1_mrna_CFIMG_008547RA00001_6557	540	456.957	0	0		PHH56038.1	CFIMG_001714			lcl|APWK03000102.1_mrna_CFIMG_007251RA00001_321	216	132.957	0.587611	2		PHH53381.1	CFIMG_008225
	lcl|APWK03000083.1_mrna_CFIMG_008550RA00001_6562	516	432.957	0	0		PHH56288.1	CFIMG_007194			lcl|APWK03000124.1_mrna_CFIMG_007383RA00001_1128	762	678.957	0.517811	9		PHH53416.1	CFIMG_008221
	lcl|APWK03000083.1_mrna_CFIMG_008555RA00001_6568	501	417.957	0	0		PHH56302.1	CFIMG_000439			lcl|APWK03000016.1_mrna_CFIMG_007568RA00001_1976	771	687.957	0.511037	9		PHH53422.1	CFIMG_008220
											lcl|APWK03000235.1_mrna_CFIMG_007859RA00001_3187	660	576.957	0.38736	5.721		PHH53437.1	CFIMG_008213
											lcl|APWK03000180.1_mrna_CFIMG_007700RA00001_2518	624	540.957	0.361059	5		PHH53456.1	CFIMG_008219
											lcl|APWK03000009.1_mrna_CFIMG_008622RA00001_6843	222	138.957	0.281119	1		PHH53570.1	CFIMG_005301
											lcl|APWK03000240.1_mrna_CFIMG_007871RA00001_3271	657	573.957	0.249044	3.659		PHH53619.1	CFIMG_008162
											lcl|APWK03000124.1_mrna_CFIMG_007382RA00001_1127	882	798.957	0.244466	5		PHH53752.1	CFIMG_004239
											lcl|APWK03000158.1_mrna_CFIMG_007564RA00001_1949	624	540.957	0.216635	3		PHH53811.1	CFIMG_008113
											lcl|APWK03000143.1_mrna_CFIMG_007505RA00001_1669	729	645.957	0.181421	3		PHH54033.1	CFIMG_008072
											lcl|APWK03000229.1_mrna_CFIMG_007850RA00001_3128	744	660.957	0.177304	3		PHH54293.1	CFIMG_003903
											lcl|APWK03000164.1_mrna_CFIMG_007600RA00001_2124	864	780.957	0.15006	3		PHH54306.1	CFIMG_007957
											lcl|APWK03000175.1_mrna_CFIMG_006510RA_2391	948	864.957	0.143285	3.173		PHH54526.1	CFIMG_007896
											lcl|APWK03000137.1_mrna_CFIMG_005110RAa_1431	648	564.957	0.138288	2		PHH54648.1	CFIMG_004538
											lcl|APWK03000044.1_mrna_CFIMG_008219RA00001_4725	792	708.957	0.1102	2		PHH54696.1	CFIMG_003439
											lcl|APWK03000091.1_mrna_CFIMG_008662RA00001_6995	579	495.957	0.078764	1		PHH54847.1	CFIMG_001197
											lcl|APWK03000155.1_mrna_CFIMG_007546RA00001_1905	690	606.957	0.06436	1		PHH54885.1	CFIMG_007684
											lcl|APWK03000092.1_mrna_CFIMG_008671RA00001_7004	825	741.957	0.052649	1		PHH55027.1	CFIMG_007568
											lcl|APWK03000164.1_mrna_CFIMG_007603RA_2123	876	792.957	0.049263	1		PHH55066.1	CFIMG_007566
											lcl|APWK03000180.1_mrna_CFIMG_007699RA00001_2516	984	900.957	0.043358	1		PHH55083.1	CFIMG_002921
											lcl|APWK03000016.1_mrna_CFIMG_007566RA00001_1974	717	633.957	0	0		PHH55368.1	CFIMG_001045
											lcl|APWK03000044.1_mrna_CFIMG_008220RA00001_4726	600	516.957	0	0		PHH55598.1	CFIMG_008627
											lcl|APWK03000044.1_mrna_CFIMG_008225RA00001_4732	585	501.957	0	0		PHH55608.1	CFIMG_008622
											lcl|APWK03000124.1_mrna_CFIMG_007378RA00001_1112	354	270.957	0	0		PHH55636.1	CFIMG_008626
											lcl|APWK03000124.1_mrna_CFIMG_007390RA00001_1136	795	711.957	0	0		PHH55728.1	CFIMG_000342
											lcl|APWK03000137.1_mrna_CFIMG_005127RA_1448	1590	1506.96	0	0		PHH55811.1	CFIMG_008510
											lcl|APWK03000175.1_mrna_CFIMG_006506RA_2387	867	783.957	0	0		PHH55875.1	CFIMG_008393
											lcl|APWK03000175.1_mrna_CFIMG_006507RA_2388	858	774.957	0	0		PHH55964.1	CFIMG_008294
											lcl|APWK03000181.1_mrna_CFIMG_007703RA00001_2522	261	177.957	0	0		PHH56089.1	CFIMG_003459
											lcl|APWK03000310.1_mrna_CFIMG_008023RA00001_3898	165	82	0	0
