# Supplementary material for: A repertoire of candidate effector proteins of the fungus Ceratocystis cacaofunesta
Source: Sci Rep. 2023 Sep 29;13:16368. doi: 10.1038/s41598-023-43117-7 (PMC10542334; doi:10.1038/s41598-023-43117-7)
Supplement: Supplementary file 7 — Supplementary Tables. [file 41598_2023_43117_MOESM7_ESM.xlsx]

## Sheet: S7
A repertoire of candidate effector proteins of the fungus Ceratocystis cacaofunesta
Gabriela N. Ramos-Lizardo, Jonathan J. Mucherino-Muñoz, Eric R. G. R. Aguiar, Carlos P. Pirovani, Ronan X. Corrêa
	Suplementary Table S7. Effector proteins identified as having functions in biological process
	C. albifundus										C. cacaofunesta										C. fimbriata										C. manginecans										C. platani
	TermID	Name	Value	LogSize	Frequency	Uniqueness	Dispensability	Representative			TermID	Name	Value	LogSize	Frequency	Uniqueness	Dispensability	Representative			TermID	Name	Value	LogSize	Frequency	Uniqueness	Dispensability	Representative			TermID	Name	Value	LogSize	Frequency	Uniqueness	Dispensability	Representative			TermID	Name	Value	LogSize	Frequency	Uniqueness	Dispensability	Representative
	GO:0000272	polysaccharide catabolic process	272	NaN	5.1459	0.484521	0.619865	0.722337	45488		GO:0000002	mitochondrial genome maintenance	NaN	3.92557	0.0291695	0.831665	0.381163	null			GO:0000272	polysaccharide catabolic process	NaN	5.1459	0.484521	0.692971	0.599868	null			GO:0000027	ribosomal large subunit assembly	27	NaN	4.46072	0.100026	0.874638	0.717992	65003		GO:0000272	polysaccharide catabolic process	NaN	5.1459	0.484521	0.681786	0.599868	null
	GO:0002182	cytoplasmic translational elongation	NaN	3.48187	0.0104988	0.843969	0.115833	null			GO:0000272	polysaccharide catabolic process	NaN	5.1459	0.484521	0.678965	0.599868	null			GO:0000917	division septum assembly	NaN	4.50573	0.110951	0.897888	0.483948	null			GO:0000272	polysaccharide catabolic process	NaN	5.1459	0.484521	0.675324	0.599868	null			GO:0000413	protein peptidyl-prolyl isomerization	NaN	4.73964	0.190125	0.785627	0.178026	null
	GO:0005975	carbohydrate metabolic process	NaN	6.22597	5.82619	0.879709	0.123253	null			GO:0000723	telomere maintenance	NaN	4.54138	0.120442	0.69344	0.48404	null			GO:0002182	cytoplasmic translational elongation	NaN	3.48187	0.0104988	0.749409	0.154425	null			GO:0000413	protein peptidyl-prolyl isomerization	NaN	4.73964	0.190125	0.786687	0.178026	null			GO:0002182	cytoplasmic translational elongation	NaN	3.48187	0.0104988	0.821414	0.389313	null
	GO:0006457	protein folding	NaN	5.47682	1.03808	0.990988	0.00845614	null			GO:0002182	cytoplasmic translational elongation	NaN	3.48187	0.0104988	0.825993	0.389313	null			GO:0005975	carbohydrate metabolic process	NaN	6.22597	5.82619	0.871704	0.123253	null			GO:0001896	autolysis	NaN	1.25527	5.88654e-05	0.991898	0	null			GO:0005975	carbohydrate metabolic process	NaN	6.22597	5.82619	0.895164	0.123253	null
	GO:0006508	proteolysis	NaN	6.17128	5.13676	0.775644	0.227806	null			GO:0005975	carbohydrate metabolic process	NaN	6.22597	5.82619	0.899204	0.123253	null			GO:0006037	cell wall chitin metabolic process	NaN	2.617	0.00143008	0.75659	0.445428	null			GO:0002182	cytoplasmic translational elongation	NaN	3.48187	0.0104988	0.799718	0.389313	null			GO:0006037	cell wall chitin metabolic process	NaN	2.617	0.00143008	0.800987	0.445428	null
	GO:0006629	lipid metabolic process	NaN	6.11369	4.4988	0.883665	0.0493764	null			GO:0006032	chitin catabolic process	6032	NaN	4.21719	0.0570925	0.725238	0.781822	6037		GO:0006351	transcription, DNA-templated	NaN	5.74501	1.92495	0.670416	0.443722	null			GO:0005975	carbohydrate metabolic process	NaN	6.22597	5.82619	0.892031	0.123253	null			GO:0006414	translational elongation	NaN	5.12009	0.456556	0.764652	0.284123	null
	GO:0006807	nitrogen compound metabolic process	NaN	7.10641	44.2408	0.882774	0.101004	null			GO:0006037	cell wall chitin metabolic process	NaN	2.617	0.00143008	0.799327	0.445428	null			GO:0006412	translation	6412	NaN	6.1649	5.06184	0.574306	0.734383	34645		GO:0006032	chitin catabolic process	6032	NaN	4.21719	0.0570925	0.711954	0.781822	6037		GO:0006457	protein folding	NaN	5.47682	1.03808	0.985401	0.00845614	null
	GO:0009057	macromolecule catabolic process	NaN	5.81488	2.26092	0.703457	0.137616	null			GO:0006351	transcription, DNA-templated	NaN	5.74501	1.92495	0.747997	0.443722	null			GO:0006414	translational elongation	NaN	5.12009	0.456556	0.664961	0.389313	null			GO:0006037	cell wall chitin metabolic process	NaN	2.617	0.00143008	0.780424	0.445428	null			GO:0006464	cellular protein modification process	NaN	6.38572	8.41647	0.696525	0.518632	null
	GO:0009308	amine metabolic process	NaN	5.21997	0.574623	0.883533	0.0691768	null			GO:0006414	translational elongation	NaN	5.12009	0.456556	0.769829	0.219075	null			GO:0006457	protein folding	NaN	5.47682	1.03808	0.984345	0.00845614	null			GO:0006351	transcription, DNA-templated	NaN	5.74501	1.92495	0.723107	0.443722	null			GO:0006491	N-glycan processing	NaN	3.44044	0.00954311	0.840764	0.0592822	null
	GO:0016311	dephosphorylation	NaN	5.32778	0.736534	0.902978	0.0119865	null			GO:0006457	protein folding	NaN	5.47682	1.03808	0.986182	0.00845614	null			GO:0006464	cellular protein modification process	NaN	6.38572	8.41647	0.628452	0.626606	null			GO:0006364	rRNA processing	NaN	5.52898	1.17056	0.657941	0.659574	null			GO:0006508	proteolysis	NaN	6.17128	5.13676	0.77222	0.339476	null
	GO:0030245	cellulose catabolic process	30245	NaN	4.48199	0.105047	0.630276	0.72517	45488		GO:0006464	cellular protein modification process	NaN	6.38572	8.41647	0.735103	0.507627	null			GO:0006491	N-glycan processing	NaN	3.44044	0.00954311	0.790394	0.0592822	null			GO:0006401	RNA catabolic process	NaN	5.07914	0.415479	0.644829	0.685033	null			GO:0006629	lipid metabolic process	NaN	6.11369	4.4988	0.89843	0.0417116	null
	GO:0031222	arabinan catabolic process	NaN	3.57229	0.0129296	0.683201	0.557297	null			GO:0006508	proteolysis	NaN	6.17128	5.13676	0.790634	0.339476	null			GO:0006508	proteolysis	NaN	6.17128	5.13676	0.706192	0.276686	null			GO:0006414	translational elongation	NaN	5.12009	0.456556	0.735962	0.284123	null			GO:0006801	superoxide metabolic process	NaN	4.58792	0.134068	0.932954	0.0101604	null
	GO:0031505	fungal-type cell wall organization	NaN	3.65118	0.0155058	0.924968	0.669921	null			GO:0006629	lipid metabolic process	NaN	6.11369	4.4988	0.902337	0.0417116	null			GO:0006629	lipid metabolic process	NaN	6.11369	4.4988	0.876035	0.0417116	null			GO:0006457	protein folding	NaN	5.47682	1.03808	0.984258	0.00845614	null			GO:0006886	intracellular protein transport	6886	NaN	5.54928	1.22657	0.916182	0.729215	6888
	GO:0032469	endoplasmic reticulum calcium ion homeostasis	NaN	3.60927	0.0140792	0.993189	0.00632843	null			GO:0006869	lipid transport	NaN	5.12457	0.46129	0.913698	0.461889	null			GO:0006801	superoxide metabolic process	NaN	4.58792	0.134068	0.922463	0.0101604	null			GO:0006464	cellular protein modification process	NaN	6.38572	8.41647	0.697334	0.518632	null			GO:0006888	endoplasmic reticulum to Golgi vesicle-mediated transport	NaN	4.76845	0.203165	0.925129	0.0105526	null
	GO:0034975	protein folding in endoplasmic reticulum	NaN	3.51508	0.0113333	0.993275	0	null			GO:0006886	intracellular protein transport	6886	NaN	5.54928	1.22657	0.858182	0.729215	6888		GO:0006886	intracellular protein transport	6886	NaN	5.54928	1.22657	0.951204	0.729215	6888		GO:0006491	N-glycan processing	NaN	3.44044	0.00954311	0.831179	0.0592822	null			GO:0007030	Golgi organization	NaN	4.18056	0.0524733	0.91663	0.00937401	null
	GO:0035335	peptidyl-tyrosine dephosphorylation	NaN	3.50379	0.0110424	0.823839	0.25389	null			GO:0006888	endoplasmic reticulum to Golgi vesicle-mediated transport	NaN	4.76845	0.203165	0.895721	0.225993	null			GO:0006888	endoplasmic reticulum to Golgi vesicle-mediated transport	NaN	4.76845	0.203165	0.953638	0.0105526	null			GO:0006508	proteolysis	NaN	6.17128	5.13676	0.76796	0.339476	null			GO:0007049	cell cycle	NaN	5.69222	1.70463	0.984677	0.013605	null
	GO:0036503	ERAD pathway	NaN	4.41243	0.0894996	0.676322	0.500693	null			GO:0007005	mitochondrion organization	NaN	5.01317	0.356921	0.832227	0.453545	null			GO:0007030	Golgi organization	NaN	4.18056	0.0524733	0.927893	0.00937401	null			GO:0006629	lipid metabolic process	NaN	6.11369	4.4988	0.895383	0.0417116	null			GO:0009057	macromolecule catabolic process	NaN	5.81488	2.26092	0.737498	0.11282	null
	GO:0045488	pectin metabolic process	NaN	4.46123	0.100144	0.724235	0.0732075	null			GO:0007030	Golgi organization	NaN	4.18056	0.0524733	0.851042	0.00937401	null			GO:0007114	cell budding	NaN	2.84198	0.00240309	0.968277	0.00576111	null			GO:0006801	superoxide metabolic process	NaN	4.58792	0.134068	0.931037	0.0101604	null			GO:0016310	phosphorylation	NaN	6.34032	7.581	0.879087	0.475281	null
	GO:0071555	cell wall organization	NaN	5.39866	0.867107	0.92299	0.0121965	null			GO:0007049	cell cycle	NaN	5.69222	1.70463	0.985503	0.013605	null			GO:0009100	glycoprotein metabolic process	NaN	5.26568	0.638395	0.709256	0.616123	null			GO:0006886	intracellular protein transport	6886	NaN	5.54928	1.22657	0.951127	0.729215	6888		GO:0016311	dephosphorylation	NaN	5.32778	0.736534	0.901995	0.0767866	null
	GO:0071704	organic substance metabolic process	NaN	7.19174	53.8455	0.879387	0.275775	null			GO:0009057	macromolecule catabolic process	NaN	5.81488	2.26092	0.722856	0.606156	null			GO:0016310	phosphorylation	NaN	6.34032	7.581	0.879614	0.103519	null			GO:0006888	endoplasmic reticulum to Golgi vesicle-mediated transport	NaN	4.76845	0.203165	0.953501	0.0105526	null			GO:0022900	electron transport chain	NaN	5.67243	1.62871	0.915127	0.0645974	null
											GO:0015748	organophosphate ester transport	NaN	4.76795	0.202933	0.925163	0	null			GO:0022900	electron transport chain	NaN	5.67243	1.62871	0.900623	0.0645974	null			GO:0007030	Golgi organization	NaN	4.18056	0.0524733	0.90601	0.00937401	null			GO:0030245	cellulose catabolic process	30245	NaN	4.48199	0.105047	0.66928	0.760814	272
											GO:0016042	lipid catabolic process	NaN	5.22909	0.586804	0.768156	0.591446	null			GO:0030245	cellulose catabolic process	30245	NaN	4.48199	0.105047	0.67853	0.760814	272		GO:0007049	cell cycle	NaN	5.69222	1.70463	0.98346	0.013605	null			GO:0031222	arabinan catabolic process	NaN	3.57229	0.0129296	0.732125	0.618811	null
											GO:0030245	cellulose catabolic process	30245	NaN	4.48199	0.105047	0.679774	0.760814	272		GO:0031222	arabinan catabolic process	NaN	3.57229	0.0129296	0.745625	0.618811	null			GO:0016310	phosphorylation	NaN	6.34032	7.581	0.895714	0.103519	null			GO:0031505	fungal-type cell wall organization	NaN	3.65118	0.0155058	0.851341	0.669921	null
											GO:0031222	arabinan catabolic process	NaN	3.57229	0.0129296	0.733919	0.618811	null			GO:0031505	fungal-type cell wall organization	NaN	3.65118	0.0155058	0.840661	0.669921	null			GO:0022900	electron transport chain	NaN	5.67243	1.62871	0.912735	0.0645974	null			GO:0032469	endoplasmic reticulum calcium ion homeostasis	NaN	3.60927	0.0140792	0.989639	0.00632843	null
											GO:0031505	fungal-type cell wall organization	NaN	3.65118	0.0155058	0.804191	0.669921	null			GO:0032469	endoplasmic reticulum calcium ion homeostasis	NaN	3.60927	0.0140792	0.989056	0.00632843	null			GO:0030245	cellulose catabolic process	30245	NaN	4.48199	0.105047	0.67003	0.760814	272		GO:0034645	cellular macromolecule biosynthetic process	NaN	6.30958	7.06308	0.734374	0.518863	null
											GO:0032469	endoplasmic reticulum calcium ion homeostasis	NaN	3.60927	0.0140792	0.990174	0	null			GO:0032774	RNA biosynthetic process	NaN	5.7874	2.12231	0.667081	0.665685	null			GO:0031222	arabinan catabolic process	NaN	3.57229	0.0129296	0.729272	0.618811	null			GO:0034975	protein folding in endoplasmic reticulum	NaN	3.51508	0.0113333	0.989789	0	null
											GO:0034645	cellular macromolecule biosynthetic process	NaN	6.30958	7.06308	0.742068	0.626813	null			GO:0034645	cellular macromolecule biosynthetic process	NaN	6.30958	7.06308	0.621297	0.626813	null			GO:0031505	fungal-type cell wall organization	NaN	3.65118	0.0155058	0.838663	0.669921	null			GO:0036503	ERAD pathway	NaN	4.41243	0.0894996	0.700421	0.500693	null
											GO:0036503	ERAD pathway	NaN	4.41243	0.0894996	0.710103	0.26687	null			GO:0034975	protein folding in endoplasmic reticulum	NaN	3.51508	0.0113333	0.989219	0	null			GO:0032469	endoplasmic reticulum calcium ion homeostasis	NaN	3.60927	0.0140792	0.98889	0.00632843	null			GO:0043413	macromolecule glycosylation	43413	NaN	5.22481	0.581053	0.795065	0.853007	97502
											GO:0042779	tRNA 3'-trailer cleavage	NaN	3.91514	0.028477	0.825358	0.285084	null			GO:0036211	protein modification process	36211	NaN	6.38579	8.41793	0.665164	0.806981	6464		GO:0034645	cellular macromolecule biosynthetic process	NaN	6.30958	7.06308	0.715469	0.626813	null			GO:0045488	pectin metabolic process	45488	NaN	4.46123	0.100144	0.734071	0.986286	272
											GO:0043413	macromolecule glycosylation	43413	NaN	5.22481	0.581053	0.81696	0.853007	97502		GO:0036503	ERAD pathway	NaN	4.41243	0.0894996	0.696013	0.204649	null			GO:0034975	protein folding in endoplasmic reticulum	NaN	3.51508	0.0113333	0.989051	0.00484908	null			GO:0045490	pectin catabolic process	45490	NaN	4.38394	0.0838173	0.684703	0.711982	272
											GO:0045040	protein insertion into mitochondrial outer membrane	45040	NaN	3.58512	0.0133174	0.743863	0.936596	70096		GO:0042779	tRNA 3'-trailer cleavage	NaN	3.91514	0.028477	0.807059	0.285084	null			GO:0036503	ERAD pathway	NaN	4.41243	0.0894996	0.694898	0.249271	null			GO:0045493	xylan catabolic process	45493	NaN	4.34112	0.0759467	0.57956	0.743516	272
											GO:0045488	pectin metabolic process	45488	NaN	4.46123	0.100144	0.759415	0.986286	272		GO:0043413	macromolecule glycosylation	43413	NaN	5.22481	0.581053	0.76739	0.853007	97502		GO:0042779	tRNA 3'-trailer cleavage	NaN	3.91514	0.028477	0.814004	0.285084	null			GO:0051301	cell division	NaN	5.60211	1.38522	0.984988	0.0128423	null
											GO:0045490	pectin catabolic process	45490	NaN	4.38394	0.0838173	0.688789	0.711982	272		GO:0044038	cell wall macromolecule biosynthetic process	44038	NaN	5.34478	0.765925	0.545977	0.901691	71555		GO:0043413	macromolecule glycosylation	43413	NaN	5.22481	0.581053	0.795287	0.853007	97502		GO:0071555	cell wall organization	NaN	5.39866	0.867107	0.817641	0.663866	null
											GO:0045493	xylan catabolic process	45493	NaN	4.34112	0.0759467	0.605946	0.743516	272		GO:0044267	cellular protein metabolic process	NaN	6.62019	14.441	0.635581	0.563513	null			GO:0045488	pectin metabolic process	45488	NaN	4.46123	0.100144	0.746337	0.986286	272		GO:0071816	tail-anchored membrane protein insertion into ER membrane	71816	NaN	3.39182	0.00853201	0.868235	0.711722	7030
											GO:0046486	glycerolipid metabolic process	NaN	5.34239	0.761721	0.890178	0.0918241	null			GO:0045488	pectin metabolic process	45488	NaN	4.46123	0.100144	0.728296	0.986286	272		GO:0045490	pectin catabolic process	45490	NaN	4.38394	0.0838173	0.683641	0.711982	272		GO:0071852	fungal-type cell wall organization or biogenesis	NaN	3.84819	0.0244083	0.877134	0.00881722	null
											GO:0051301	cell division	NaN	5.60211	1.38522	0.985795	0.0128423	null			GO:0045490	pectin catabolic process	45490	NaN	4.38394	0.0838173	0.700578	0.711982	272		GO:0045493	xylan catabolic process	45493	NaN	4.34112	0.0759467	0.591112	0.743516	272		GO:0097502	mannosylation	NaN	4.68837	0.168954	0.910669	0.0304373	null
											GO:0065003	protein-containing complex assembly	NaN	5.62059	1.44543	0.826341	0.480467	null			GO:0045493	xylan catabolic process	45493	NaN	4.34112	0.0759467	0.580597	0.743516	272		GO:0051301	cell division	NaN	5.60211	1.38522	0.983803	0.0128423	null			GO:1901135	carbohydrate derivative metabolic process	NaN	6.29397	6.81372	0.90688	0.0987353	null
											GO:0070096	mitochondrial outer membrane translocase complex assembly	NaN	3.1529	0.00492045	0.82302	0.621872	null			GO:0071555	cell wall organization	NaN	5.39866	0.867107	0.79868	0.663866	null			GO:0065003	protein-containing complex assembly	NaN	5.62059	1.44543	0.86666	0.402333	null			GO:1901566	organonitrogen compound biosynthetic process	NaN	6.62774	14.6945	0.81146	0.324372	null
											GO:0071555	cell wall organization	NaN	5.39866	0.867107	0.752838	0.663866	null			GO:0071852	fungal-type cell wall organization or biogenesis	NaN	3.84819	0.0244083	0.863505	0.00881722	null			GO:0071555	cell wall organization	NaN	5.39866	0.867107	0.795386	0.663866	null
											GO:0071852	fungal-type cell wall organization or biogenesis	NaN	3.84819	0.0244083	0.897101	0.00881722	null			GO:0090305	nucleic acid phosphodiester bond hydrolysis	NaN	5.88764	2.67329	0.750646	0.114287	null			GO:0071852	fungal-type cell wall organization or biogenesis	NaN	3.84819	0.0244083	0.891627	0.00881722	null
											GO:0090305	nucleic acid phosphodiester bond hydrolysis	NaN	5.88764	2.67329	0.791975	0.108971	null			GO:0097502	mannosylation	NaN	4.68837	0.168954	0.910214	0.0304373	null			GO:0090305	nucleic acid phosphodiester bond hydrolysis	NaN	5.88764	2.67329	0.773963	0.114287	null
											GO:0090502	RNA phosphodiester bond hydrolysis, endonucleolytic	NaN	5.24296	0.605856	0.795816	0.692321	null			GO:1901135	carbohydrate derivative metabolic process	NaN	6.29397	6.81372	0.8888	0.0987353	null			GO:0097502	mannosylation	NaN	4.68837	0.168954	0.917105	0.0304373	null
											GO:0097502	mannosylation	NaN	4.68837	0.168954	0.923517	0	null			GO:1901137	carbohydrate derivative biosynthetic process	NaN	6.12658	4.63433	0.755584	0.406074	null			GO:1901135	carbohydrate derivative metabolic process	NaN	6.29397	6.81372	0.906474	0.0987353	null
											GO:1901135	carbohydrate derivative metabolic process	NaN	6.29397	6.81372	0.913361	0.0987353	null			GO:1901566	organonitrogen compound biosynthetic process	NaN	6.62774	14.6945	0.711389	0.475041	null			GO:1901566	organonitrogen compound biosynthetic process	NaN	6.62774	14.6945	0.796962	0.324372	null
											GO:1901566	organonitrogen compound biosynthetic process	NaN	6.62774	14.6945	0.818185	0.324372	null
											GO:1990456	mitochondrion-endoplasmic reticulum membrane tethering	NaN	3.26435	0.00636092	0.823649	0.457736	null

## Sheet: S8
	A repertoire of candidate effector proteins of the fungus Ceratocystis cacaofunesta
	Gabriela N. Ramos-Lizardo, Jonathan J. Mucherino-Muñoz, Eric R. G. R. Aguiar, Carlos P. Pirovani, Ronan X. Corrêa
	Suplementary Table S8. Effector proteins identified as having functions in molecular funtion
	C. albifundus										C. cacaofunesta										C. fimbriata										C. manginecans										C. platani
	TermID	Name	Value	LogSize	Frequency	Uniqueness	Dispensability	Representative			TermID	Name	Value	LogSize	Frequency	Uniqueness	Dispensability	Representative			TermID	Name	Value	LogSize	Frequency	Uniqueness	Dispensability	Representative			TermID	Name	Value	LogSize	Frequency	Uniqueness	Dispensability	Representative			TermID	Name	Value	LogSize	Frequency	Uniqueness	Dispensability	Representative
	GO:0003735	structural constituent of ribosome	NaN	5.89725	2.28755	0.968157	0.529655	null			GO:0000009	alpha-1,6-mannosyltransferase activity	NaN	3.88638	0.0223073	0.90814	0.179469	null			GO:0000009	alpha-1,6-mannosyltransferase activity	NaN	3.88638	0.0223073	0.889256	0.434621	null			GO:0000009	alpha-1,6-mannosyltransferase activity	NaN	3.88638	0.0223073	0.912957	0.179469	null			GO:0000009	alpha-1,6-mannosyltransferase activity	NaN	3.88638	0.0223073	0.917263	0.179469	null
	GO:0003756	protein disulfide isomerase activity	NaN	4.03451	0.0313756	0.873712	0.0276695	null			GO:0000298	endopolyphosphatase activity	NaN	2.84136	0.00200844	0.877953	0.02545	null			GO:0003676	nucleic acid binding	NaN	6.82564	19.3982	0.940216	0.111877	null			GO:0000298	endopolyphosphatase activity	NaN	2.84136	0.00200844	0.878169	0.02545	null			GO:0000298	endopolyphosphatase activity	NaN	2.84136	0.00200844	0.899465	0.02545	null
	GO:0004497	monooxygenase activity	NaN	5.6201	1.20844	0.915858	0.290973	null			GO:0003676	nucleic acid binding	NaN	6.82564	19.3982	0.952442	0.111877	null			GO:0003735	structural constituent of ribosome	NaN	5.89725	2.28755	0.977104	0.529655	null			GO:0003676	nucleic acid binding	NaN	6.82564	19.3982	0.950897	0.111877	null			GO:0003676	nucleic acid binding	NaN	6.82564	19.3982	0.942461	0.197533	null
	GO:0004553	hydrolase activity, hydrolyzing O-glycosyl compounds	NaN	5.73471	1.57338	0.860337	0.0395766	null			GO:0003735	structural constituent of ribosome	NaN	5.89725	2.28755	0.974937	0.529655	null			GO:0003756	protein disulfide isomerase activity	NaN	4.03451	0.0313756	0.915255	0.031587	null			GO:0003735	structural constituent of ribosome	NaN	5.89725	2.28755	0.978053	0.529655	null			GO:0003735	structural constituent of ribosome	NaN	5.89725	2.28755	0.978926	0.529655	null
	GO:0004721	phosphoprotein phosphatase activity	4721	NaN	5.36535	0.672162	0.762867	0.854464	8081		GO:0003756	protein disulfide isomerase activity	NaN	4.03451	0.0313756	0.921609	0.031587	null			GO:0003824	catalytic activity	NaN	7.33132	62.1498	1	0	null			GO:0003755	peptidyl-prolyl cis-trans isomerase activity	NaN	5.09455	0.36031	0.889768	0.525171	null			GO:0003755	peptidyl-prolyl cis-trans isomerase activity	NaN	5.09455	0.36031	0.885622	0.525171	null
	GO:0004725	protein tyrosine phosphatase activity	NaN	4.83568	0.198519	0.782029	0.675788	null			GO:0003899	DNA-directed 5'-3' RNA polymerase activity	NaN	5.00816	0.29531	0.863586	0.222512	null			GO:0003899	DNA-directed 5'-3' RNA polymerase activity	NaN	5.00816	0.29531	0.878589	0.222512	null			GO:0003756	protein disulfide isomerase activity	NaN	4.03451	0.0313756	0.896141	0.031587	null			GO:0003756	protein disulfide isomerase activity	NaN	4.03451	0.0313756	0.892796	0.031587	null
	GO:0005199	structural constituent of cell wall	NaN	3.67633	0.0137518	0.968157	0	null			GO:0004376	glycolipid mannosyltransferase activity	4376	NaN	4.06688	0.0338043	0.906442	0.808189	9		GO:0004044	amidophosphoribosyltransferase activity	NaN	3.99878	0.0288977	0.903342	0.183017	null			GO:0003824	catalytic activity	NaN	7.33132	62.1498	1	0	null			GO:0003824	catalytic activity	NaN	7.33132	62.1498	1	0	null
	GO:0005507	copper ion binding	NaN	4.9804	0.277025	0.910345	0.276172	null			GO:0004436	phosphatidylinositol diacylglycerol-lyase activity	NaN	2.68034	0.00138533	0.945574	0.0247989	null			GO:0004190	aspartic-type endopeptidase activity	NaN	4.97318	0.27246	0.845089	0.282126	null			GO:0004190	aspartic-type endopeptidase activity	NaN	4.97318	0.27246	0.809563	0.282126	null			GO:0004035	alkaline phosphatase activity	NaN	3.85655	0.0208263	0.85697	0.13395	null
	GO:0005509	calcium ion binding	NaN	5.65907	1.32189	0.915382	0.165694	null			GO:0004497	monooxygenase activity	NaN	5.6201	1.20844	0.937112	0.376353	null			GO:0004376	glycolipid mannosyltransferase activity	4376	NaN	4.06688	0.0338043	0.886895	0.808189	9		GO:0004376	glycolipid mannosyltransferase activity	4376	NaN	4.06688	0.0338043	0.911179	0.808189	9		GO:0004190	aspartic-type endopeptidase activity	NaN	4.97318	0.27246	0.831413	0.282126	null
	GO:0005515	protein binding	NaN	6.23478	4.97632	0.954705	0.0663873	null			GO:0004518	nuclease activity	NaN	5.87278	2.16222	0.726081	0.598692	null			GO:0004497	monooxygenase activity	NaN	5.6201	1.20844	0.924325	0.333325	null			GO:0004436	phosphatidylinositol diacylglycerol-lyase activity	NaN	2.68034	0.00138533	0.948287	0.0247989	null			GO:0004376	glycolipid mannosyltransferase activity	4376	NaN	4.06688	0.0338043	0.915597	0.808189	9
	GO:0005524	ATP binding	NaN	6.67013	13.5597	0.904896	0.430106	null			GO:0004519	endonuclease activity	4519	NaN	5.64198	1.27088	0.734118	0.859819	4518		GO:0004519	endonuclease activity	4519	NaN	5.64198	1.27088	0.791162	0.804797	4527		GO:0004497	monooxygenase activity	NaN	5.6201	1.20844	0.93578	0.0464725	null			GO:0004436	phosphatidylinositol diacylglycerol-lyase activity	NaN	2.68034	0.00138533	0.937544	0.0247989	null
	GO:0008080	N-acetyltransferase activity	NaN	5.52701	0.975294	0.94975	0.250273	null			GO:0004523	RNA-DNA hybrid ribonuclease activity	4523	NaN	4.86884	0.214268	0.757903	0.706439	4518		GO:0004527	exonuclease activity	NaN	5.3853	0.703764	0.800913	0.561937	null			GO:0004519	endonuclease activity	4519	NaN	5.64198	1.27088	0.746526	0.804797	4527		GO:0004497	monooxygenase activity	NaN	5.6201	1.20844	0.919556	0.418077	null
	GO:0008081	phosphoric diester hydrolase activity	NaN	5.12356	0.385194	0.809519	0.266108	null			GO:0004527	exonuclease activity	4527	NaN	5.3853	0.703764	0.746448	0.802009	4518		GO:0004553	hydrolase activity, hydrolyzing O-glycosyl compounds	NaN	5.73471	1.57338	0.799133	0.3147	null			GO:0004527	exonuclease activity	NaN	5.3853	0.703764	0.758521	0.561937	null			GO:0004553	hydrolase activity, hydrolyzing O-glycosyl compounds	NaN	5.73471	1.57338	0.809077	0.204631	null
	GO:0008131	primary amine oxidase activity	NaN	3.90211	0.0231303	0.93335	0.027036	null			GO:0004553	hydrolase activity, hydrolyzing O-glycosyl compounds	NaN	5.73471	1.57338	0.751732	0.266108	null			GO:0004650	polygalacturonase activity	NaN	4.29761	0.0575056	0.838942	0.659969	null			GO:0004553	hydrolase activity, hydrolyzing O-glycosyl compounds	NaN	5.73471	1.57338	0.75712	0.266108	null			GO:0004650	polygalacturonase activity	NaN	4.29761	0.0575056	0.846223	0.659969	null
	GO:0008237	metallopeptidase activity	NaN	5.66883	1.35192	0.835404	0.318657	null			GO:0004568	chitinase activity	NaN	4.26143	0.0529091	0.799735	0.655268	null			GO:0005199	structural constituent of cell wall	NaN	3.67633	0.0137518	0.977104	0	null			GO:0004568	chitinase activity	NaN	4.26143	0.0529091	0.80585	0.655268	null			GO:0005199	structural constituent of cell wall	NaN	3.67633	0.0137518	0.978926	0	null
	GO:0008270	zinc ion binding	NaN	6.10038	3.65181	0.891635	0.578852	null			GO:0004601	peroxidase activity	NaN	5.16195	0.420801	0.941191	0.040903	null			GO:0005509	calcium ion binding	NaN	5.65907	1.32189	0.927458	0.0708599	null			GO:0004650	polygalacturonase activity	NaN	4.29761	0.0575056	0.8048	0.659969	null			GO:0005507	copper ion binding	NaN	4.9804	0.277025	0.923606	0.139858	null
	GO:0008483	transaminase activity	NaN	5.39006	0.711511	0.950851	0	null			GO:0004650	polygalacturonase activity	NaN	4.29761	0.0575056	0.798675	0.659969	null			GO:0005515	protein binding	NaN	6.23478	4.97632	0.96059	0.0663873	null			GO:0005199	structural constituent of cell wall	NaN	3.67633	0.0137518	0.978053	0	null			GO:0005509	calcium ion binding	NaN	5.65907	1.32189	0.922638	0.276172	null
	GO:0016787	hydrolase activity	NaN	6.83714	19.919	0.947702	0.0940928	null			GO:0005199	structural constituent of cell wall	NaN	3.67633	0.0137518	0.974937	0	null			GO:0005524	ATP binding	NaN	6.67013	13.5597	0.894313	0.531512	null			GO:0005509	calcium ion binding	NaN	5.65907	1.32189	0.937221	0.0708599	null			GO:0005515	protein binding	NaN	6.23478	4.97632	0.961484	0.0663873	null
	GO:0016791	phosphatase activity	16791	NaN	5.66379	1.33633	0.792014	0.806286	8081		GO:0005509	calcium ion binding	NaN	5.65907	1.32189	0.951069	0.0708599	null			GO:0005525	GTP binding	NaN	5.80941	1.86867	0.915938	0.279097	null			GO:0005515	protein binding	NaN	6.23478	4.97632	0.965258	0.0663873	null			GO:0005524	ATP binding	NaN	6.67013	13.5597	0.899653	0.430106	null
	GO:0016864	intramolecular oxidoreductase activity, transposing S-S bonds	NaN	4.03451	0.0313756	0.932785	0.68015	null			GO:0005515	protein binding	NaN	6.23478	4.97632	0.966806	0.0663873	null			GO:0008061	chitin binding	NaN	4.59661	0.114478	0.951945	0.0447852	null			GO:0005524	ATP binding	NaN	6.67013	13.5597	0.919715	0.342164	null			GO:0008061	chitin binding	NaN	4.59661	0.114478	0.96321	0.0447852	null
	GO:0016971	flavin-linked sulfhydryl oxidase activity	16971	NaN	3.68359	0.0139837	0.838888	0.925045	16972		GO:0005524	ATP binding	NaN	6.67013	13.5597	0.927005	0.342164	null			GO:0008081	phosphoric diester hydrolase activity	NaN	5.12356	0.385194	0.829884	0.268659	null			GO:0008061	chitin binding	NaN	4.59661	0.114478	0.965316	0.0447852	null			GO:0008081	phosphoric diester hydrolase activity	NaN	5.12356	0.385194	0.825493	0.567232	null
	GO:0016972	thiol oxidase activity	NaN	3.89944	0.0229883	0.8923	0.222144	null			GO:0008061	chitin binding	NaN	4.59661	0.114478	0.964455	0.0423842	null			GO:0008237	metallopeptidase activity	NaN	5.66883	1.35192	0.824147	0.591922	null			GO:0008081	phosphoric diester hydrolase activity	NaN	5.12356	0.385194	0.775911	0.157817	null			GO:0008237	metallopeptidase activity	NaN	5.66883	1.35192	0.809302	0.591922	null
	GO:0019863	IgE binding	NaN	3.11926	0.0038111	0.975254	0	null			GO:0008081	phosphoric diester hydrolase activity	NaN	5.12356	0.385194	0.791147	0.157817	null			GO:0008270	zinc ion binding	NaN	6.10038	3.65181	0.918229	0.369441	null			GO:0008237	metallopeptidase activity	NaN	5.66883	1.35192	0.783653	0.591922	null			GO:0008270	zinc ion binding	NaN	6.10038	3.65181	0.902662	0.578852	null
	GO:0030246	carbohydrate binding	NaN	5.44471	0.806919	0.962473	0.0486702	null			GO:0008237	metallopeptidase activity	NaN	5.66883	1.35192	0.811251	0.318657	null			GO:0008483	transaminase activity	NaN	5.39006	0.711511	0.907012	0.0434985	null			GO:0008270	zinc ion binding	NaN	6.10038	3.65181	0.929273	0.369441	null			GO:0008483	transaminase activity	NaN	5.39006	0.711511	0.925113	0.0434985	null
	GO:0030248	cellulose binding	NaN	4.10656	0.0370387	0.971066	0.0287211	null			GO:0008270	zinc ion binding	NaN	6.10038	3.65181	0.94628	0.369441	null			GO:0009055	electron transfer activity	NaN	5.59047	1.12873	0.920106	0.418077	null			GO:0008408	3'-5' exonuclease activity	NaN	5.02838	0.309386	0.773704	0.698873	null			GO:0009055	electron transfer activity	NaN	5.59047	1.12873	0.919759	0.0460667	null
	GO:0030570	pectate lyase activity	30570	NaN	4.05854	0.0331609	0.930251	0.716064	47490		GO:0008289	lipid binding	NaN	5.44075	0.799604	0.973162	0.0503786	null			GO:0016301	kinase activity	NaN	6.33088	6.20871	0.875674	0.528359	null			GO:0008483	transaminase activity	NaN	5.39006	0.711511	0.920997	0.0434985	null			GO:0016301	kinase activity	NaN	6.33088	6.20871	0.908165	0.370443	null
	GO:0046558	arabinan endo-1,5-alpha-L-arabinosidase activity	NaN	3.256	0.00522251	0.900545	0.546979	null			GO:0008483	transaminase activity	NaN	5.39006	0.711511	0.921331	0.0434985	null			GO:0016671	oxidoreductase activity, acting on a sulfur group of donors, disulfide as acceptor	NaN	4.6077	0.11744	0.9368	0.0357236	null			GO:0009055	electron transfer activity	NaN	5.59047	1.12873	0.931656	0.418077	null			GO:0016740	transferase activity	NaN	6.87357	21.6619	0.934584	0.114551	null
	GO:0047490	pectin lyase activity	NaN	1.716	0.000147807	0.938032	0.0195994	null			GO:0016757	glycosyltransferase activity	NaN	5.93525	2.49674	0.912737	0.277516	null			GO:0016740	transferase activity	NaN	6.87357	21.6619	0.932108	0.114551	null			GO:0016301	kinase activity	NaN	6.33088	6.20871	0.902828	0.370443	null			GO:0016757	glycosyltransferase activity	NaN	5.93525	2.49674	0.915885	0.277516	null
	GO:0048038	quinone binding	NaN	4.99846	0.288792	0.965847	0.0377622	null			GO:0016787	hydrolase activity	NaN	6.83714	19.919	0.934825	0.0940928	null			GO:0016757	glycosyltransferase activity	NaN	5.93525	2.49674	0.895549	0.277516	null			GO:0016740	transferase activity	NaN	6.87357	21.6619	0.929712	0.114551	null			GO:0016787	hydrolase activity	NaN	6.83714	19.919	0.935351	0.0940928	null
	GO:0050660	flavin adenine dinucleotide binding	NaN	5.74287	1.60323	0.921263	0.0727766	null			GO:0016798	hydrolase activity, acting on glycosyl bonds	NaN	5.83959	2.00317	0.817239	0.320527	null			GO:0016787	hydrolase activity	NaN	6.83714	19.919	0.932928	0.0940928	null			GO:0016757	glycosyltransferase activity	NaN	5.93525	2.49674	0.911128	0.277516	null			GO:0016791	phosphatase activity	16791	NaN	5.66379	1.33633	0.808422	0.806286	8081
	GO:0051082	unfolded protein binding	NaN	5.15951	0.418441	0.919494	0.462263	null			GO:0016829	lyase activity	NaN	6.09093	3.57321	0.947097	0	null			GO:0016798	hydrolase activity, acting on glycosyl bonds	NaN	5.83959	2.00317	0.843376	0.324235	null			GO:0016787	hydrolase activity	NaN	6.83714	19.919	0.930555	0.0940928	null			GO:0016798	hydrolase activity, acting on glycosyl bonds	NaN	5.83959	2.00317	0.849982	0.320527	null
	GO:0051087	chaperone binding	NaN	4.55894	0.104966	0.925061	0.350657	null			GO:0016864	intramolecular oxidoreductase activity, transposing S-S bonds	NaN	4.03451	0.0313756	0.934893	0.68015	null			GO:0016829	lyase activity	NaN	6.09093	3.57321	0.946745	0	null			GO:0016791	phosphatase activity	16791	NaN	5.66379	1.33633	0.75247	0.806286	8081		GO:0016829	lyase activity	NaN	6.09093	3.57321	0.948312	0	null
	GO:0051787	misfolded protein binding	NaN	3.45454	0.00825111	0.934484	0.0300032	null			GO:0016887	ATP hydrolysis activity	NaN	5.77476	1.72537	0.808312	0.439867	null			GO:0016864	intramolecular oxidoreductase activity, transposing S-S bonds	NaN	4.03451	0.0313756	0.938103	0.68015	null			GO:0016798	hydrolase activity, acting on glycosyl bonds	NaN	5.83959	2.00317	0.813806	0.320527	null			GO:0016846	carbon-sulfur lyase activity	NaN	4.64974	0.129377	0.921701	0.36022	null
	GO:0140096	catalytic activity, acting on a protein	NaN	6.57677	10.937	0.951169	0.0565671	null			GO:0019863	IgE binding	NaN	3.11926	0.0038111	0.982834	0	null			GO:0016887	ATP hydrolysis activity	NaN	5.77476	1.72537	0.845607	0.0487115	null			GO:0016829	lyase activity	NaN	6.09093	3.57321	0.944728	0	null			GO:0016864	intramolecular oxidoreductase activity, transposing S-S bonds	NaN	4.03451	0.0313756	0.921649	0.68015	null
											GO:0030246	carbohydrate binding	NaN	5.44471	0.806919	0.973136	0.0538074	null			GO:0019863	IgE binding	NaN	3.11926	0.0038111	0.979895	0	null			GO:0016864	intramolecular oxidoreductase activity, transposing S-S bonds	NaN	4.03451	0.0313756	0.917803	0.68015	null			GO:0016887	ATP hydrolysis activity	NaN	5.77476	1.72537	0.842247	0.439867	null
											GO:0030248	cellulose binding	NaN	4.10656	0.0370387	0.979734	0.0287211	null			GO:0030246	carbohydrate binding	NaN	5.44471	0.806919	0.968362	0.0346229	null			GO:0016887	ATP hydrolysis activity	NaN	5.77476	1.72537	0.806435	0.439867	null			GO:0016971	flavin-linked sulfhydryl oxidase activity	16971	NaN	3.68359	0.0139837	0.877012	0.925045	16972
											GO:0030570	pectate lyase activity	30570	NaN	4.05854	0.0331609	0.918376	0.716064	47490		GO:0030248	cellulose binding	NaN	4.10656	0.0370387	0.976238	0.0408124	null			GO:0019863	IgE binding	NaN	3.11926	0.0038111	0.982243	0	null			GO:0016972	thiol oxidase activity	NaN	3.89944	0.0229883	0.911981	0.28929	null
											GO:0031176	endo-1,4-beta-xylanase activity	NaN	3.99419	0.0285934	0.807251	0.622515	null			GO:0030570	pectate lyase activity	30570	NaN	4.05854	0.0331609	0.936218	0.716064	47490		GO:0030246	carbohydrate binding	NaN	5.44471	0.806919	0.972092	0.0346229	null			GO:0019863	IgE binding	NaN	3.11926	0.0038111	0.980231	0	null
											GO:0046558	arabinan endo-1,5-alpha-L-arabinosidase activity	NaN	3.256	0.00522251	0.825483	0.546979	null			GO:0031176	endo-1,4-beta-xylanase activity	NaN	3.99419	0.0285934	0.845978	0.622515	null			GO:0030248	cellulose binding	NaN	4.10656	0.0370387	0.979023	0.0408124	null			GO:0030246	carbohydrate binding	NaN	5.44471	0.806919	0.969004	0.0346229	null
											GO:0047490	pectin lyase activity	NaN	1.716	0.000147807	0.931106	0.261067	null			GO:0046558	arabinan endo-1,5-alpha-L-arabinosidase activity	NaN	3.256	0.00522251	0.860894	0.546979	null			GO:0030570	pectate lyase activity	30570	NaN	4.05854	0.0331609	0.923316	0.716064	47490		GO:0030248	cellulose binding	NaN	4.10656	0.0370387	0.976661	0.0408124	null
											GO:0051082	unfolded protein binding	NaN	5.15951	0.418441	0.97488	0.038809	null			GO:0046872	metal ion binding	NaN	6.79145	17.9299	0.901463	0.556766	null			GO:0031176	endo-1,4-beta-xylanase activity	NaN	3.99419	0.0285934	0.813285	0.622515	null			GO:0030570	pectate lyase activity	30570	NaN	4.05854	0.0331609	0.911094	0.716064	47490
											GO:0120013	lipid transfer activity	NaN	4.02877	0.0309641	0.997529	0	null			GO:0047490	pectin lyase activity	NaN	1.716	0.000147807	0.945958	0.0214871	null			GO:0046558	arabinan endo-1,5-alpha-L-arabinosidase activity	NaN	3.256	0.00522251	0.831248	0.546979	null			GO:0031176	endo-1,4-beta-xylanase activity	NaN	3.99419	0.0285934	0.852821	0.622515	null
											GO:0140096	catalytic activity, acting on a protein	NaN	6.57677	10.937	0.93957	0.0649352	null			GO:0051082	unfolded protein binding	NaN	5.15951	0.418441	0.937821	0.462263	null			GO:0046872	metal ion binding	NaN	6.79145	17.9299	0.915245	0.556766	null			GO:0046558	arabinan endo-1,5-alpha-L-arabinosidase activity	NaN	3.256	0.00522251	0.866842	0.546979	null
																					GO:0051087	chaperone binding	NaN	4.55894	0.104966	0.942615	0.350657	null			GO:0047490	pectin lyase activity	NaN	1.716	0.000147807	0.936136	0.261067	null			GO:0046872	metal ion binding	NaN	6.79145	17.9299	0.895419	0.463171	null
																					GO:0051787	misfolded protein binding	NaN	3.45454	0.00825111	0.950304	0.0365034	null			GO:0051082	unfolded protein binding	NaN	5.15951	0.418441	0.942592	0.462263	null			GO:0047490	pectin lyase activity	NaN	1.716	0.000147807	0.927313	0.261067	null
																					GO:0052689	carboxylic ester hydrolase activity	NaN	5.34421	0.640221	0.82269	0.530018	null			GO:0051087	chaperone binding	NaN	4.55894	0.104966	0.946914	0.350657	null			GO:0050660	flavin adenine dinucleotide binding	NaN	5.74287	1.60323	0.930899	0.0727766	null
																					GO:0140096	catalytic activity, acting on a protein	NaN	6.57677	10.937	0.938419	0.0649352	null			GO:0051787	misfolded protein binding	NaN	3.45454	0.00825111	0.953928	0.0365034	null			GO:0051082	unfolded protein binding	NaN	5.15951	0.418441	0.940983	0.462263	null
																															GO:0052689	carboxylic ester hydrolase activity	NaN	5.34421	0.640221	0.775512	0.530018	null			GO:0051087	chaperone binding	NaN	4.55894	0.104966	0.945585	0.350657	null
																															GO:0140096	catalytic activity, acting on a protein	NaN	6.57677	10.937	0.93619	0.0649352	null			GO:0051787	misfolded protein binding	NaN	3.45454	0.00825111	0.952924	0.0365034	null
																																									GO:0052689	carboxylic ester hydrolase activity	NaN	5.34421	0.640221	0.833743	0.415709	null
																																									GO:0140096	catalytic activity, acting on a protein	NaN	6.57677	10.937	0.940491	0.0649352	null

## Sheet: S9
A repertoire of candidate effector proteins of the fungus Ceratocystis cacaofunesta
Gabriela N. Ramos-Lizardo, Jonathan J. Mucherino-Muñoz, Eric R. G. R. Aguiar, Carlos P. Pirovani, Ronan X. Corrêa
	Suplementary Table S9. Effector proteins identified as having functions in component celular
	C. albifundus										C. cacaofunesta										C. fimbriata										C. manginecans										C. platani
	TermID	Name	Value	LogSize	Frequency	Uniqueness	Dispensability	Representative			TermID	Name	Value	LogSize	Frequency	Uniqueness	Dispensability	Representative			TermID	Name	Value	LogSize	Frequency	Uniqueness	Dispensability	Representative			TermID	Name	Value	LogSize	Frequency	Uniqueness	Dispensability	Representative			TermID	Name	Value	LogSize	Frequency	Uniqueness	Dispensability	Representative
	GO:0000139	Golgi membrane	NaN	5.24695	0.724492	0.58478	0.669561	null			GO:0000136	mannan polymerase complex	NaN	2.30535	0.000824667	0.635468	0.401919	null			GO:0000136	mannan polymerase complex	NaN	2.30535	0.000824667	0.697223	0.401919	null			GO:0000136	mannan polymerase complex	NaN	2.30535	0.000824667	0.680455	0.444722	null			GO:0000136	mannan polymerase complex	NaN	2.30535	0.000824667	0.666658	0.271646	null
	GO:0005576	extracellular region	NaN	5.84711	2.88528	0.999896	4.528e-05	null			GO:0005576	extracellular region	NaN	5.84711	2.88528	0.999895	0	null			GO:0005576	extracellular region	NaN	5.84711	2.88528	0.999899	0	null			GO:0005576	extracellular region	NaN	5.84711	2.88528	0.999904	0	null			GO:0005576	extracellular region	NaN	5.84711	2.88528	0.999898	0	null
	GO:0005739	mitochondrion	NaN	5.81051	2.65212	0.750242	0.198174	null			GO:0005618	cell wall	NaN	4.23593	0.0706301	0.932573	4.048e-05	null			GO:0005618	cell wall	NaN	4.23593	0.0706301	0.935047	4.048e-05	null			GO:0005618	cell wall	NaN	4.23593	0.0706301	0.947241	4.048e-05	null			GO:0005618	cell wall	NaN	4.23593	0.0706301	0.927068	4.048e-05	null
	GO:0005783	endoplasmic reticulum	NaN	5.70024	2.0574	0.615102	0.345593	null			GO:0005666	RNA polymerase III complex	NaN	4.08856	0.0503047	0.694053	0.17166	null			GO:0005666	RNA polymerase III complex	NaN	4.08856	0.0503047	0.744331	0.17166	null			GO:0005681	spliceosomal complex	NaN	4.97002	0.382912	0.677146	0.62888	null			GO:0005681	spliceosomal complex	NaN	4.97002	0.382912	0.680508	0.62888	null
	GO:0005789	endoplasmic reticulum membrane	5789	NaN	5.53284	1.39933	0.536568	0.723622	5783		GO:0005681	spliceosomal complex	NaN	4.97002	0.382912	0.645736	0.62888	null			GO:0005730	nucleolus	NaN	5.31032	0.838305	0.650632	0.548479	null			GO:0005694	chromosome	NaN	5.61827	1.70354	0.717401	0.217214	null			GO:0005694	chromosome	NaN	5.61827	1.70354	0.708151	0.411932	null
	GO:0005886	plasma membrane	NaN	6.56735	15.1508	0.896921	0.288046	null			GO:0005694	chromosome	NaN	5.61827	1.70354	0.686481	0.411932	null			GO:0005783	endoplasmic reticulum	5783	NaN	5.70024	2.0574	0.599273	0.73659	5794		GO:0005773	vacuole	NaN	5.1804	0.621557	0.736813	0.212838	null			GO:0005739	mitochondrion	NaN	5.81051	2.65212	0.680266	0.298103	null
	GO:0009277	fungal-type cell wall	NaN	3.65523	0.0185447	0.956121	2.973e-05	null			GO:0005730	nucleolus	NaN	5.31032	0.838305	0.591363	0.640388	null			GO:0005788	endoplasmic reticulum lumen	NaN	4.34637	0.0910826	0.627838	0.584404	null			GO:0005774	vacuolar membrane	NaN	4.97674	0.388882	0.688735	0.244265	null			GO:0005773	vacuole	NaN	5.1804	0.621557	0.717421	0.220095	null
	GO:0009986	cell surface	NaN	4.73337	0.222049	0.999922	0	null			GO:0005743	mitochondrial inner membrane	NaN	5.38033	0.98494	0.584808	0.634972	null			GO:0005789	endoplasmic reticulum membrane	5789	NaN	5.53284	1.39933	0.574345	0.702769	5794		GO:0005783	endoplasmic reticulum	5783	NaN	5.70024	2.0574	0.606282	0.73659	5794		GO:0005774	vacuolar membrane	NaN	4.97674	0.388882	0.655894	0.444722	null
	GO:0016021	integral component of membrane	NaN	7.12557	54.7838	0.923304	0.0792102	null			GO:0005773	vacuole	NaN	5.1804	0.621557	0.708017	0.212838	null			GO:0005793	endoplasmic reticulum-Golgi intermediate compartment	NaN	4.11594	0.0535787	0.791992	3.947e-05	null			GO:0005788	endoplasmic reticulum lumen	NaN	4.34637	0.0910826	0.649369	0.501951	null			GO:0005783	endoplasmic reticulum	5783	NaN	5.70024	2.0574	0.562726	0.73659	5794
	GO:0022625	cytosolic large ribosomal subunit	NaN	4.47183	0.121591	0.839686	3.41e-05	null			GO:0005774	vacuolar membrane	NaN	4.97674	0.388882	0.609602	0.444722	null			GO:0005794	Golgi apparatus	NaN	5.59517	1.61531	0.606061	0.26709	null			GO:0005789	endoplasmic reticulum membrane	5789	NaN	5.53284	1.39933	0.564431	0.702769	5794		GO:0005788	endoplasmic reticulum lumen	NaN	4.34637	0.0910826	0.604532	0.501951	null
	GO:0030176	integral component of endoplasmic reticulum membrane	30176	NaN	4.63787	0.178214	0.592047	0.793821	5783		GO:0005783	endoplasmic reticulum	5783	NaN	5.70024	2.0574	0.561505	0.73659	5794		GO:0005840	ribosome	NaN	5.94581	3.62156	0.709767	0.190484	null			GO:0005793	endoplasmic reticulum-Golgi intermediate compartment	NaN	4.11594	0.0535787	0.780724	3.947e-05	null			GO:0005789	endoplasmic reticulum membrane	5789	NaN	5.53284	1.39933	0.505454	0.702769	5794
	GO:0030659	cytoplasmic vesicle membrane	NaN	5.23952	0.7122	0.631363	0.302836	null			GO:0005788	endoplasmic reticulum lumen	NaN	4.34637	0.0910826	0.585169	0.501951	null			GO:0009277	fungal-type cell wall	NaN	3.65523	0.0185447	0.935054	0.560815	null			GO:0005794	Golgi apparatus	NaN	5.59517	1.61531	0.613401	0.530217	null			GO:0005793	endoplasmic reticulum-Golgi intermediate compartment	NaN	4.11594	0.0535787	0.764698	3.947e-05	null
	GO:0031225	anchored component of membrane	NaN	4.69528	0.203401	0.959336	3.552e-05	null			GO:0005789	endoplasmic reticulum membrane	5789	NaN	5.53284	1.39933	0.487162	0.793821	30176		GO:0016020	membrane	NaN	7.17954	62.0325	0.999825	0.00010867	null			GO:0005840	ribosome	NaN	5.94581	3.62156	0.699916	0.601101	null			GO:0005794	Golgi apparatus	NaN	5.59517	1.61531	0.570702	0.530217	null
	GO:0110165	cellular anatomical entity	NaN	7.38047	98.527	1	0	null			GO:0005793	endoplasmic reticulum-Golgi intermediate compartment	NaN	4.11594	0.0535787	0.756507	3.947e-05	null			GO:0016021	integral component of membrane	NaN	7.12557	54.7838	0.976761	0.0792102	null			GO:0009277	fungal-type cell wall	NaN	3.65523	0.0185447	0.947247	0.560815	null			GO:0005840	ribosome	NaN	5.94581	3.62156	0.689409	0.601101	null
											GO:0005794	Golgi apparatus	NaN	5.59517	1.61531	0.569537	0.530217	null			GO:0022625	cytosolic large ribosomal subunit	NaN	4.47183	0.121591	0.74871	0.442905	null			GO:0016020	membrane	NaN	7.17954	62.0325	0.999835	0.00010867	null			GO:0005886	plasma membrane	NaN	6.56735	15.1508	0.91934	0.330178	null
											GO:0005840	ribosome	NaN	5.94581	3.62156	0.66607	0.601101	null			GO:0030134	COPII-coated ER to Golgi transport vesicle	NaN	4.29506	0.0809322	0.786087	0.177231	null			GO:0016021	integral component of membrane	NaN	7.12557	54.7838	0.975598	0.0792102	null			GO:0009277	fungal-type cell wall	NaN	3.65523	0.0185447	0.930458	0.560815	null
											GO:0005886	plasma membrane	NaN	6.56735	15.1508	0.915157	0.330178	null			GO:0031225	anchored component of membrane	NaN	4.69528	0.203401	0.983079	4.487e-05	null			GO:0016607	nuclear speck	NaN	4.46976	0.121013	0.73457	0.220095	null			GO:0016020	membrane	NaN	7.17954	62.0325	0.999822	0.00010867	null
											GO:0009277	fungal-type cell wall	NaN	3.65523	0.0185447	0.935712	0.560815	null			GO:0110165	cellular anatomical entity	NaN	7.38047	98.527	1	0	null			GO:0022625	cytosolic large ribosomal subunit	NaN	4.47183	0.121591	0.701384	0.411932	null			GO:0016021	integral component of membrane	NaN	7.12557	54.7838	0.960291	0.0792102	null
											GO:0016020	membrane	NaN	7.17954	62.0325	0.999821	0.00010867	null													GO:0030134	COPII-coated ER to Golgi transport vesicle	NaN	4.29506	0.0809322	0.774342	0.177231	null			GO:0016607	nuclear speck	NaN	4.46976	0.121013	0.722021	0.187667	null
											GO:0016021	integral component of membrane	NaN	7.12557	54.7838	0.950668	0.0792102	null													GO:0031225	anchored component of membrane	NaN	4.69528	0.203401	0.983366	4.487e-05	null			GO:0022625	cytosolic large ribosomal subunit	NaN	4.47183	0.121591	0.711753	0.143887	null
											GO:0016607	nuclear speck	NaN	4.46976	0.121013	0.683933	0.262137	null													GO:0032299	ribonuclease H2 complex	NaN	3.53441	0.0140399	0.921707	0	null			GO:0030134	COPII-coated ER to Golgi transport vesicle	NaN	4.29506	0.0809322	0.757846	0.177231	null
											GO:0022625	cytosolic large ribosomal subunit	NaN	4.47183	0.121591	0.690853	0.253189	null													GO:0110165	cellular anatomical entity	NaN	7.38047	98.527	1	0	null			GO:0030176	integral component of endoplasmic reticulum membrane	30176	NaN	4.63787	0.178214	0.55723	0.793821	5794
											GO:0030134	COPII-coated ER to Golgi transport vesicle	NaN	4.29506	0.0809322	0.74947	0.177231	null																							GO:0031225	anchored component of membrane	NaN	4.69528	0.203401	0.978178	4.487e-05	null
											GO:0030176	integral component of endoplasmic reticulum membrane	NaN	4.63787	0.178214	0.542962	0.614843	null																							GO:0043529	GET complex	NaN	3.03902	0.00448438	0.674962	0.216591	null
											GO:0031225	anchored component of membrane	NaN	4.69528	0.203401	0.973099	0.0313397	null																							GO:0110165	cellular anatomical entity	NaN	7.38047	98.527	1	0	null
											GO:0032865	ERMES complex	NaN	3.50092	0.0129977	0.59219	0.52931	null
											GO:0070469	respirasome	NaN	5.05382	0.464402	0.974979	4.902e-05	null
