# Supplementary material for: A repertoire of candidate effector proteins of the fungus Ceratocystis cacaofunesta
Source: Sci Rep. 2023 Sep 29;13:16368. doi: 10.1038/s41598-023-43117-7 (PMC10542334; doi:10.1038/s41598-023-43117-7)
Supplement: Supplementary file 8 — Supplementary Table 10. [file 41598_2023_43117_MOESM8_ESM.xlsx]

## Sheet: Alignment
A repertoire of candidate effector proteins of the fungus Ceratocystis cacaofunesta
Gabriela N. Ramos-Lizardo, Jonathan J. Mucherino-Muñoz, Eric R. G. R. Aguiar, Carlos P. Pirovani, Ronan X. Corrêa
Supplementary Table S10
	Supplementary Table 10. Alignment of cerato-platanin (CPP) sequences with Ceratocystis species and PHI-base annotation
	# Fields: Query ID	Subject ID	Percentage of identical matches	Alignment length	Number of mismatches	Number of gap openings	Start of alignment in query	End of alignment in query	Start of alignment in subject	End of alignment in subject	Expected value	Bit score	Subject title
	sp|P81702|CEPL_CERFI	Calbifundus_CMW17620_03229-RA	73	111	30	0	10	120	3	113	2.89e-59	176	Calbifundus_CMW17620_03229-RA protein AED:0.19 eAED:0.98 QI:0|0|0|1|0|0.5|2|0|113
	sp|P81702|CEPL_CERFI	Ccacaofunesta_C1593_06196-RA	86.4	118	16	0	3	120	6	123	3.52e-74	214	Ccacaofunesta_C1593_06196-RA protein AED:0.20 eAED:0.20 QI:0|0|0|1|1|1|2|0|123
	sp|P81702|CEPL_CERFI	PHH53849.1	90	120	12	0	1	120	61	180	2.84e-79	229	PHH53849.1 Cerato-platanin [Ceratocystis fimbriata CBS 114723]
	sp|P81702|CEPL_CERFI	Cmanguinecans_CMW17570_01145-RA	95	120	6	0	1	120	61	180	9.52e-83	238	Cmanguinecans_CMW17570_01145-RA protein AED:0.00 eAED:0.00 QI:31|1|1|1|1|1|2|0|180
	sp|P81702|CEPL_CERFI	KKF93197.1	100	120	0	0	1	120	15	134	9.15e-89	251	KKF93197.1 Cerato-platanin [Ceratocystis platani]

## Sheet: C. albifundus
A repertoire of candidate effector proteins of the fungus Ceratocystis cacaofunesta
Gabriela N. Ramos-Lizardo, Jonathan J. Mucherino-Muñoz, Eric R. G. R. Aguiar, Carlos P. Pirovani, Ronan X. Corrêa
Supplementary Table S10
	PHI annotation-base specie C. albifundus
	# Query:
	# Database: /data/phi-blast/fasta/Phi414/phi414.fas
	# Fields: query id, subject id, % identity, alignment length, mismatches, gap opens, q. start, q. end, s. start, s. end, evalue, bit score
	# 15 hits found
	unnamed	P81702#PHI:3167#Cerato-platanin#5158#Ceratocystis_fimbriata#increased_virulence_(hypervirulence)	71.68	113	32	0	1	113	8	120	2e-55	170
	unnamed	A4KTQ9#PHI:3209#Pop1#312341#Ceratocystis_harringtonii#reduced_virulence	68.87	106	32	1	7	111	29	134	5e-49	154
	unnamed	O74238#PHI:3221#SP1#13684#Parastagonospora_nodorum#increased_virulence_(hypervirulence)	44.44	108	54	4	7	110	31	136	6e-23	87.4
	unnamed	R9UM22#PHI:3164#Sm1#29875#Trichoderma_virens#increased_virulence_(hypervirulence)__reduced_virulence	45.28	106	52	4	7	108	17	120	4e-22	85.1
	unnamed	Q0R411#PHI:6417#Sm1#29875#Trichoderma_virens#reduced_virulence	44.44	108	54	4	7	110	33	138	4e-22	85.1
	unnamed	A0A0D5ZBN4#PHI:5103#Hacpl2#13563#Heterobasidion_annosum#increased_virulence_(hypervirulence)	53.75	80	35	2	8	86	35	113	5e-22	85.1
	unnamed	A7EXN1#PHI:9428#SsSm1_(SS1G_10096)#5180#Sclerotinia_sclerotiorum#reduced_virulence	42.99	107	56	4	7	110	33	137	1e-20	81.6
	unnamed	B2C3H8#PHI:3127#MpCP1#153609#Moniliophthora_perniciosa#increased_virulence_(hypervirulence)	38.39	112	62	3	7	112	35	145	2e-20	81.3
	unnamed	Q8J0U4#PHI:695#SP1#5022#Leptosphaeria_maculans#unaffected_pathogenicity	39.62	106	59	4	7	110	34	136	2e-20	80.9
	unnamed	G4MKI0#PHI:2118__PHI:5540#MgSM1__MSP1#318829#Magnaporthe_oryzae#effector_(plant_avirulence_determinant)__increased_virulence_(hypervirulence)	43.52	108	54	5	7	110	33	137	4e-19	77.4
	unnamed	A0A1C3YMK9#PHI:1832#GzZC147#5518#Fusarium_graminearum#unaffected_pathogenicity	30.61	98	51	3	6	94	36	125	0.049	30.8
	unnamed	I1S0G8#PHI:1247#FGSG_10196#5518#Fusarium_graminearum#unaffected_pathogenicity	44.44	27	15	0	19	45	686	712	6.8	24.6
	unnamed	B8QGZ7#PHI:9202#Delta_toxin#1502#Clostridium_perfringens#unaffected_pathogenicity	31.91	47	23	2	42	81	196	240	7.3	24.6
	unnamed	I1S2M7#PHI:3659#NPS1#5518#Fusarium_graminearum#unaffected_pathogenicity__reduced_virulence	28.95	38	27	0	4	41	3994	4031	8.6	24.6
	unnamed	I1RAM0#PHI:7125#FgKar9#5518#Fusarium_graminearum#unaffected_pathogenicity	27.54	69	43	1	24	92	20	81	8.8	24.3
	# BLAST processed 1 queries

## Sheet: C. cacaofunesta
A repertoire of candidate effector proteins of the fungus Ceratocystis cacaofunesta
Gabriela N. Ramos-Lizardo, Jonathan J. Mucherino-Muñoz, Eric R. G. R. Aguiar, Carlos P. Pirovani, Ronan X. Corrêa
Supplementary Table S10
	PHI annotation-base species C. cacaofunesta
	# BLASTP 2.2.30+
	# Query:
	# Database: /data/phi-blast/fasta/Phi414/phi414.fas
	# Fields: query id, subject id, % identity, alignment length, mismatches, gap opens, q. start, q. end, s. start, s. end, evalue, bit score
	# 18 hits found
	unnamed	P81702#PHI:3167#Cerato-platanin#5158#Ceratocystis_fimbriata#increased_virulence_(hypervirulence)	93.22	118	8	0	6	123	3	120	2e-77	226
	unnamed	A4KTQ9#PHI:3209#Pop1#312341#Ceratocystis_harringtonii#reduced_virulence	61.74	115	42	2	6	118	17	131	4e-45	145
	unnamed	O74238#PHI:3221#SP1#13684#Parastagonospora_nodorum#increased_virulence_(hypervirulence)	44.35	124	61	6	1	118	13	134	6e-23	87.8
	unnamed	A7EXN1#PHI:9428#SsSm1_(SS1G_10096)#5180#Sclerotinia_sclerotiorum#reduced_virulence	42.74	117	61	5	6	118	21	135	7e-23	87.8
	unnamed	Q8J0U4#PHI:695#SP1#5022#Leptosphaeria_maculans#unaffected_pathogenicity	46.15	104	51	4	6	106	22	123	1e-22	87
	unnamed	A0A0D5ZBN4#PHI:5103#Hacpl2#13563#Heterobasidion_annosum#increased_virulence_(hypervirulence)	47.31	93	46	3	6	96	22	113	5e-22	85.5
	unnamed	B2C3H8#PHI:3127#MpCP1#153609#Moniliophthora_perniciosa#increased_virulence_(hypervirulence)	39.17	120	65	4	6	118	23	141	1e-20	82
	unnamed	Q0R411#PHI:6417#Sm1#29875#Trichoderma_virens#reduced_virulence	40.91	110	59	4	1	105	16	124	2e-20	81.3
	unnamed	R9UM22#PHI:3164#Sm1#29875#Trichoderma_virens#increased_virulence_(hypervirulence)__reduced_virulence	41.9	105	55	4	6	105	5	108	7e-20	79.3
	unnamed	G4MKI0#PHI:2118__PHI:5540#MgSM1__MSP1#318829#Magnaporthe_oryzae#effector_(plant_avirulence_determinant)__increased_virulence_(hypervirulence)	41.53	118	61	6	6	118	21	135	1e-19	79.3
	unnamed	D2T177#PHI:2374#Bap1#40559#Botrytis_cinerea#unaffected_pathogenicity	27.45	51	37	0	10	60	238	288	0.8	27.7
	unnamed	Q88BC5#PHI:7787#AldA_(PSPTO_0092)#317#Pseudomonas_syringae#reduced_virulence	37.21	43	24	2	37	77	150	191	2.7	26.2
	unnamed	A0A384J7N9#PHI:10735#Jar1_(BCIN_02g00190)#40559#Botrytis_cinerea#reduced_virulence	38.64	44	18	2	57	97	18	55	2.9	26.2
	unnamed	P24813#PHI:2812#Yap2#4932#Saccharomyces_cerevisiae#loss_of_pathogenicity	45.45	22	10	1	51	72	176	195	7	24.6
	unnamed	G4MQP9#PHI:2177#PAS1#318829#Magnaporthe_oryzae#unaffected_pathogenicity	27.12	59	40	1	54	112	350	405	7.9	24.6
	unnamed	Q4WLW5#PHI:10461#FmqA#746128#Aspergillus_fumigatus#reduced_virulence	32.26	31	21	0	44	74	561	591	8.5	24.6
	unnamed	S7UPL7#PHI:6216#FIKK#5811#Toxoplasma_gondii#unaffected_pathogenicity	32.35	34	22	1	49	81	2443	2476	9.7	24.6
	unnamed	W7N216#PHI:5393#GLX#117187#Fusarium_verticillioides#reduced_virulence	39.13	23	14	0	66	88	684	706	9.7	24.6
	# BLAST processed 1 queries

## Sheet: C. fimbriata
A repertoire of candidate effector proteins of the fungus Ceratocystis cacaofunesta
Gabriela N. Ramos-Lizardo, Jonathan J. Mucherino-Muñoz, Eric R. G. R. Aguiar, Carlos P. Pirovani, Ronan X. Corrêa
Supplementary Table S10
	PHI annotation-base species C. albifundus, C. cacaofunesta, C. fimbriata, C. manginecans, C. platani
	# BLASTP 2.2.30+
	# Query:
	# Database: /data/phi-blast/fasta/Phi414/phi414.fas
	# Fields: query id, subject id, % identity, alignment length, mismatches, gap opens, q. start, q. end, s. start, s. end, evalue, bit score
	# 20 hits found
	unnamed	P81702#PHI:3167#Cerato-platanin#5158#Ceratocystis_fimbriata#increased_virulence_(hypervirulence)	90	120	12	0	102	221	1	120	3e-76	228
	unnamed	A4KTQ9#PHI:3209#Pop1#312341#Ceratocystis_harringtonii#reduced_virulence	67.18	131	41	2	88	216	1	131	1e-57	181
	unnamed	O74238#PHI:3221#SP1#13684#Parastagonospora_nodorum#increased_virulence_(hypervirulence)	44.12	136	67	6	88	216	1	134	2e-26	100
	unnamed	Q0R411#PHI:6417#Sm1#29875#Trichoderma_virens#reduced_virulence	40.15	132	72	5	90	216	7	136	1e-23	92.4
	unnamed	A7EXN1#PHI:9428#SsSm1_(SS1G_10096)#5180#Sclerotinia_sclerotiorum#reduced_virulence	37.78	135	78	5	86	216	3	135	3e-23	91.7
	unnamed	A0A0D5ZBN4#PHI:5103#Hacpl2#13563#Heterobasidion_annosum#increased_virulence_(hypervirulence)	42.48	113	61	4	85	194	2	113	7e-23	90.5
	unnamed	B2C3H8#PHI:3127#MpCP1#153609#Moniliophthora_perniciosa#increased_virulence_(hypervirulence)	39.39	132	72	4	92	216	11	141	3e-22	89
	unnamed	G4MKI0#PHI:2118__PHI:5540#MgSM1__MSP1#318829#Magnaporthe_oryzae#effector_(plant_avirulence_determinant)__increased_virulence_(hypervirulence)	43.17	139	67	7	85	216	2	135	6e-22	88.2
	unnamed	R9UM22#PHI:3164#Sm1#29875#Trichoderma_virens#increased_virulence_(hypervirulence)__reduced_virulence	41.18	119	63	5	103	216	4	120	9e-22	87
	unnamed	Q8J0U4#PHI:695#SP1#5022#Leptosphaeria_maculans#unaffected_pathogenicity	44	125	60	5	88	204	1	123	4e-21	85.9
	unnamed	I1RUP6#PHI:11732#Gls_(FGSG_07946)#5518#Fusarium_graminearum#reduced_virulence	24.1	83	48	2	143	210	1210	1292	0.42	30
	unnamed	L7JF68#PHI:10457#Gls1#318829#Magnaporthe_oryzae#reduced_virulence	22.89	83	49	2	143	210	1201	1283	1.6	28.5
	unnamed	W7MT31#PHI:3387#FVEG_12523#117187#Fusarium_verticillioides#unaffected_pathogenicity	25	60	45	0	25	84	920	979	2.5	27.7
	unnamed	Q88BC5#PHI:7787#AldA_(PSPTO_0092)#317#Pseudomonas_syringae#reduced_virulence	34.78	46	27	2	132	175	147	191	3.1	27.3
	unnamed	Q4WLT4#PHI:2533#FKS1#746128#Aspergillus_fumigatus#lethal	20.48	83	51	2	143	210	1194	1276	4	26.9
	unnamed	A0A384JDU6#PHI:9297#Bcexo70#40559#Botrytis_cinerea#reduced_virulence	27.4	73	49	2	133	205	512	580	4.4	26.9
	unnamed	E3QI14#PHI:9116#GLS1#31870#Colletotrichum_graminicola#reduced_virulence	22.89	83	49	2	143	210	1207	1289	5.8	26.6
	unnamed	A0A0D2YG10#PHI:6936#Fub1#5507#Fusarium_oxysporum#reduced_virulence	25	60	45	0	25	84	920	979	7.4	26.2
	unnamed	S7UPL7#PHI:6216#FIKK#5811#Toxoplasma_gondii#unaffected_pathogenicity	34.48	29	19	0	151	179	2448	2476	7.6	26.2
	unnamed	A0A0D5YL42#PHI:7669__PHI:11642#GigB#470#Acinetobacter_baumannii#reduced_virulence__unaffected_pathogenicity	32.43	37	25	0	29	65	68	104	7.7	25.8
	# BLAST processed 1 queries

## Sheet: C. manginecas
A repertoire of candidate effector proteins of the fungus Ceratocystis cacaofunesta
Gabriela N. Ramos-Lizardo, Jonathan J. Mucherino-Muñoz, Eric R. G. R. Aguiar, Carlos P. Pirovani, Ronan X. Corrêa
Supplementary Table S10
	PHI annotation-base specie C. manginecans
	# BLASTP 2.2.30+
	# Query:
	# Database: /data/phi-blast/fasta/Phi414/phi414.fas
	# Fields: query id, subject id, % identity, alignment length, mismatches, gap opens, q. start, q. end, s. start, s. end, evalue, bit score
	# 14 hits found
	unnamed	P81702#PHI:3167#Cerato-platanin#5158#Ceratocystis_fimbriata#increased_virulence_(hypervirulence)	95	120	6	0	61	180	1	120	6e-80	235
	unnamed	A4KTQ9#PHI:3209#Pop1#312341#Ceratocystis_harringtonii#reduced_virulence	67.18	131	41	2	47	175	1	131	2e-57	179
	unnamed	O74238#PHI:3221#SP1#13684#Parastagonospora_nodorum#increased_virulence_(hypervirulence)	44.85	136	66	6	47	175	1	134	2e-27	101
	unnamed	A7EXN1#PHI:9428#SsSm1_(SS1G_10096)#5180#Sclerotinia_sclerotiorum#reduced_virulence	39.26	135	76	5	45	175	3	135	2e-24	94
	unnamed	A0A0D5ZBN4#PHI:5103#Hacpl2#13563#Heterobasidion_annosum#increased_virulence_(hypervirulence)	44.25	113	59	4	44	153	2	113	3e-24	93.2
	unnamed	Q8J0U4#PHI:695#SP1#5022#Leptosphaeria_maculans#unaffected_pathogenicity	45.6	125	58	5	47	163	1	123	2e-23	90.9
	unnamed	B2C3H8#PHI:3127#MpCP1#153609#Moniliophthora_perniciosa#increased_virulence_(hypervirulence)	39.39	132	72	4	51	175	11	141	6e-23	89.7
	unnamed	G4MKI0#PHI:2118__PHI:5540#MgSM1__MSP1#318829#Magnaporthe_oryzae#effector_(plant_avirulence_determinant)__increased_virulence_(hypervirulence)	40.15	137	74	6	44	175	2	135	8e-22	86.7
	unnamed	Q0R411#PHI:6417#Sm1#29875#Trichoderma_virens#reduced_virulence	40.34	119	65	4	49	162	7	124	2e-21	85.9
	unnamed	R9UM22#PHI:3164#Sm1#29875#Trichoderma_virens#increased_virulence_(hypervirulence)__reduced_virulence	41.51	106	56	4	62	162	4	108	8e-20	80.9
	unnamed	Q88BC5#PHI:7787#AldA_(PSPTO_0092)#317#Pseudomonas_syringae#reduced_virulence	21.53	144	95	5	4	134	53	191	1.4	27.7
	unnamed	S7UPL7#PHI:6216#FIKK#5811#Toxoplasma_gondii#unaffected_pathogenicity	34.48	29	19	0	110	138	2448	2476	4.5	26.6
	unnamed	A0A384J7N9#PHI:10735#Jar1_(BCIN_02g00190)#40559#Botrytis_cinerea#reduced_virulence	38.64	44	18	2	114	154	18	55	7.6	25.8
	unnamed	A0A0D5YL42#PHI:7669__PHI:11642#GigB#470#Acinetobacter_baumannii#reduced_virulence__unaffected_pathogenicity	41.67	24	14	0	1	24	81	104	8.4	25
	# BLAST processed 1 queries

## Sheet: C. platani
A repertoire of candidate effector proteins of the fungus Ceratocystis cacaofunesta
Gabriela N. Ramos-Lizardo, Jonathan J. Mucherino-Muñoz, Eric R. G. R. Aguiar, Carlos P. Pirovani, Ronan X. Corrêa
Supplementary Table S10
	PHI annotation-base specie C. platani
	# BLASTP 2.2.30+
	# Query:
	# Database: /data/phi-blast/fasta/Phi414/phi414.fas
	# Fields: query id, subject id, % identity, alignment length, mismatches, gap opens, q. start, q. end, s. start, s. end, evalue, bit score
	# 16 hits found
	unnamed	P81702#PHI:3167#Cerato-platanin#5158#Ceratocystis_fimbriata#increased_virulence_(hypervirulence)	100	120	0	0	15	134	1	120	2e-84	245
	unnamed	A4KTQ9#PHI:3209#Pop1#312341#Ceratocystis_harringtonii#reduced_virulence	67.18	131	41	2	1	129	1	131	3e-58	179
	unnamed	O74238#PHI:3221#SP1#13684#Parastagonospora_nodorum#increased_virulence_(hypervirulence)	44.85	136	66	6	1	129	1	134	5e-28	101
	unnamed	A7EXN1#PHI:9428#SsSm1_(SS1G_10096)#5180#Sclerotinia_sclerotiorum#reduced_virulence	39.42	137	73	6	1	129	1	135	6e-25	93.6
	unnamed	A0A0D5ZBN4#PHI:5103#Hacpl2#13563#Heterobasidion_annosum#increased_virulence_(hypervirulence)	42.98	114	57	4	1	107	1	113	3e-24	91.7
	unnamed	Q8J0U4#PHI:695#SP1#5022#Leptosphaeria_maculans#unaffected_pathogenicity	44.8	125	59	5	1	117	1	123	3e-23	89.4
	unnamed	B2C3H8#PHI:3127#MpCP1#153609#Moniliophthora_perniciosa#increased_virulence_(hypervirulence)	38.64	132	73	4	5	129	11	141	4e-23	89
	unnamed	Q0R411#PHI:6417#Sm1#29875#Trichoderma_virens#reduced_virulence	37.88	132	75	5	3	129	7	136	3e-22	86.3
	unnamed	R9UM22#PHI:3164#Sm1#29875#Trichoderma_virens#increased_virulence_(hypervirulence)__reduced_virulence	38.66	119	66	5	16	129	4	120	2e-20	81.3
	unnamed	G4MKI0#PHI:2118__PHI:5540#MgSM1__MSP1#318829#Magnaporthe_oryzae#effector_(plant_avirulence_determinant)__increased_virulence_(hypervirulence)	39.39	132	72	6	3	129	7	135	4e-20	80.9
	unnamed	A0A1C3YMK9#PHI:1832#GzZC147#5518#Fusarium_graminearum#unaffected_pathogenicity	31.18	93	57	3	27	115	36	125	0.097	30.8
	unnamed	D2T177#PHI:2374#Bap1#40559#Botrytis_cinerea#unaffected_pathogenicity	26	50	37	0	21	70	238	287	1.5	26.9
	unnamed	G4MQP9#PHI:2177#PAS1#318829#Magnaporthe_oryzae#unaffected_pathogenicity	27.87	61	41	1	63	123	348	405	1.8	26.9
	unnamed	A0A384J7N9#PHI:10735#Jar1_(BCIN_02g00190)#40559#Botrytis_cinerea#reduced_virulence	38.64	44	18	2	68	108	18	55	2.6	26.6
	unnamed	A0A1C3YJE6#PHI:1415#GzC2H082#5518#Fusarium_graminearum#unaffected_pathogenicity	41.94	31	18	0	42	72	410	440	6.6	25
	unnamed	A0A194W2D2#PHI:10223#FAEC3_(VM1G_06347)#105487#Valsa_mali#unaffected_pathogenicity	50	22	11	0	19	40	131	152	9.3	24.6
	# BLAST processed 1 queries
