# Supplementary material for: A repertoire of candidate effector proteins of the fungus Ceratocystis cacaofunesta
Source: Sci Rep. 2023 Sep 29;13:16368. doi: 10.1038/s41598-023-43117-7 (PMC10542334; doi:10.1038/s41598-023-43117-7)
Supplement: Supplementary file 9 — Supplementary Table 11. [file 41598_2023_43117_MOESM9_ESM.xlsx]

## Sheet: CAZymes
A repertoire of candidate effector proteins of the fungus Ceratocystis cacaofunesta
Gabriela N. Ramos-Lizardo, Jonathan J. Mucherino-Muñoz, Eric R. G. R. Aguiar, Carlos P. Pirovani, Ronan X. Corrêa
Supplementary Table S11
	Supplementary table 11. CAZymes
	C. albifundus
	HMM	Profile	Profile	Length	Gene	ID	Gene	Length	E	Value
	GH16_1.hmm	229	Calbifundus_CMW17620_01124-RA	369	5.4e-79	7	228	78	302	0.965066
	PL1_9.hmm	182	Calbifundus_CMW17620_01913-RA	529	4.3e-84	2	182	284	465	0.989011
	GH16_10.hmm	196	Calbifundus_CMW17620_02470-RA	246	2.5e-71	2	182	65	246	0.918367
	GH5_5.hmm	282	Calbifundus_CMW17620_03420-RA	495	2e-109	2	281	197	471	0.989362
	GH132.hmm	303	Calbifundus_CMW17620_03488-RA	437	1e-93	6	292	125	429	0.943894
	PL1_4.hmm	187	Calbifundus_CMW17620_03501-RA	374	1.4e-89	2	187	110	293	0.989305
	AA11.hmm	191	Calbifundus_CMW17620_04798-RA	403	3.9e-66	1	187	21	220	0.973822
	GH7.hmm	415	Calbifundus_CMW17620_06603-RA	477	2e-185	1	414	20	449	0.995181
	GH43_6.hmm	292	Calbifundus_CMW17620_06858-RA	323	5.6e-122	4	292	33	320	0.986301
	PL1_4.hmm	187	Calbifundus_CMW17620_07222-RA	474	1.2e-79	7	186	116	294	0.957219
	C. cacaofunesta
	HMM	Profile	Profile	Length	Gene	ID	Gene	Length	E	Value
	GH18.hmm	296	Ccacaofunesta_C1593_00432-RA	518	7e-45	3	219	64	328	0.72973
	PL3_2.hmm	194	Ccacaofunesta_C1593_01034-RA	233	1.2e-76	2	194	31	217	0.989691
	GT32.hmm	90	Ccacaofunesta_C1593_01300-RA	404	2.6e-18	5	89	125	207	0.933333
	PL1_4.hmm	187	Ccacaofunesta_C1593_01809-RA	374	1.7e-89	2	187	110	293	0.989305
	GH43_6.hmm	292	Ccacaofunesta_C1593_02293-RA	323	6.7e-123	4	292	33	320	0.986301
	GH28.hmm	325	Ccacaofunesta_C1593_02473-RA	360	3.7e-73	3	310	38	353	0.944615
	GH11.hmm	177	Ccacaofunesta_C1593_03296-RA	229	2.3e-70	1	176	51	226	0.988701
	GH16_1.hmm	229	Ccacaofunesta_C1593_05018-RA	367	5e-79	7	228	78	302	0.965066
	GH7.hmm	415	Ccacaofunesta_C1593_05136-RA	571	1.1e-184	1	414	20	449	0.995181
	GH132.hmm	303	Ccacaofunesta_C1593_05288-RA	440	5.5e-90	7	293	126	430	0.943894
	AA11.hmm	191	Ccacaofunesta_C1593_05532-RA	403	1e-65	1	185	21	218	0.963351
	GH16_19.hmm	174	Ccacaofunesta_C1593_05602-RA	459	1.6e-78	2	174	104	276	0.988506
	PL1_9.hmm	182	Ccacaofunesta_C1593_06369-RA	526	1.1e-81	2	182	281	462	0.989011
	C. fimbriata
	HMM	Profile	Profile	Length	Gene	ID	Gene	Length	E	Value
	GH11.hmm	177	PHH49138.1	229	6.3e-70	1	176	51	226	0.988701
	GH43_6.hmm	292	PHH49187.1	323	3.7e-123	4	292	33	320	0.986301
	GT32.hmm	90	PHH49797.1	404	2.6e-18	5	89	125	207	0.933333
	PL1_4.hmm	187	PHH49988.1	473	4.4e-79	7	186	116	294	0.957219
	CE1.hmm	227	PHH50094.1	292	2.7e-20	10	193	37	234	0.806167
	PL3_2.hmm	194	PHH51011.1	233	3e-76	2	194	31	217	0.989691
	GH16_19.hmm	174	PHH51642.1	459	1.6e-78	2	174	104	276	0.988506
	PL1_9.hmm	182	PHH52012.1	513	3.8e-82	2	182	268	449	0.989011
	GH7.hmm	415	PHH52909.1	567	1.5e-184	1	414	20	449	0.995181
	GH16_1.hmm	229	PHH52942.1	366	1.7e-77	8	228	78	301	0.960699
	GH132.hmm	303	PHH53312.1	440	5.1e-93	10	301	124	437	0.960396
	GH28.hmm	325	PHH54242.1	360	4.1e-73	3	310	38	353	0.944615
	GH16_1.hmm	229	PHH54698.1	211	1.2e-43	4	143	74	210	0.606987
	PL1_4.hmm	187	PHH55093.1	374	4.1e-89	2	187	110	293	0.989305
	AA11.hmm	191	PHH55920.1	403	1e-65	1	185	21	218	0.963351
	C. platani
	HMM	Profile	Profile	Length	Gene	ID	Gene	Length	E	Value
	GH132.hmm	303	Cmanguinecans_CMW17570_00557-RA	440	5.1e-93	10	301	124	437	0.960396
	AA11.hmm	191	Cmanguinecans_CMW17570_00767-RA	403	1e-65	1	185	21	218	0.963351
	GH28.hmm	325	Cmanguinecans_CMW17570_02210-RA	360	4.1e-73	3	310	38	353	0.944615
	GH11.hmm	177	Cmanguinecans_CMW17570_02586-RA	229	2.3e-70	1	176	51	226	0.988701
	CE1.hmm	227	Cmanguinecans_CMW17570_02618-RA	292	2.7e-20	10	193	37	234	0.806167
	PL1_4.hmm	187	Cmanguinecans_CMW17570_02669-RA	374	4.1e-89	2	187	110	293	0.989305
	GH7.hmm	415	Cmanguinecans_CMW17570_03004-RA	571	1.6e-184	1	414	20	449	0.995181
	PL3_2.hmm	194	Cmanguinecans_CMW17570_04323-RA	233	4e-76	2	194	31	217	0.989691
	PL1_9.hmm	182	Cmanguinecans_CMW17570_04896-RA	521	3.9e-82	2	182	276	457	0.989011
	GH16_19.hmm	174	Cmanguinecans_CMW17570_05342-RA	459	1.6e-78	2	174	104	276	0.988506
	GT32.hmm	90	Cmanguinecans_CMW17570_06107-RA	404	2.6e-18	5	89	125	207	0.933333
	GH18.hmm	296	Cmanguinecans_CMW17570_06920-RA	434	6.1e-27	3	202	33	280	0.672297
	GH43_6.hmm	292	Cmanguinecans_CMW17570_07498-RA	323	2.2e-123	4	292	33	320	0.986301
	HMM	Profile	Profile	Length	Gene	ID	Gene	Length	E	Value
	GH43_6.hmm	292	KKF92057.1	323	3.9e-123	4	292	33	320	0.986301
	PL3_2.hmm	194	KKF93183.1	233	2.6e-76	2	194	31	217	0.989691
	PL1_9.hmm	182	KKF93479.1	508	3.3e-82	2	182	263	444	0.989011
	GH16_19.hmm	174	KKF94010.1	395	1.2e-78	2	174	83	255	0.988506
	GT32.hmm	90	KKF94116.1	404	2.6e-18	5	89	125	207	0.933333
	GH11.hmm	177	KKF94136.1	229	2.3e-70	1	176	51	226	0.988701
	GT34.hmm	246	KKF94526.1	333	2.6e-85	3	245	33	294	0.98374
	GH132.hmm	303	KKF95061.1	440	7.8e-92	10	301	124	437	0.960396
	CE1.hmm	227	KKF95611.1	292	1.7e-20	9	193	36	234	0.810573
	AA11.hmm	191	KKF95835.1	208	6.1e-57	11	174	34	200	0.853403
	AA11.hmm	191	KKF96467.1	403	1e-65	1	185	21	218	0.963351
	PL1_4.hmm	187	KKF96582.1	374	3e-89	2	187	110	293	0.989305
	GH28.hmm	325	KKF96657.1	360	1.6e-74	3	310	38	353	0.944615
	GH7.hmm	415	KKF96734.1	567	7.4e-185	1	414	20	449	0.995181
