# Supplementary material for: A repertoire of candidate effector proteins of the fungus Ceratocystis cacaofunesta
Source: Sci Rep. 2023 Sep 29;13:16368. doi: 10.1038/s41598-023-43117-7 (PMC10542334; doi:10.1038/s41598-023-43117-7)
Supplement: Supplementary file 10 — Supplementary Table 12. [file 41598_2023_43117_MOESM10_ESM.xlsx]

## Sheet: C. albifundus
A repertoire of candidate effector proteins of the fungus Ceratocystis cacaofunesta
Gabriela N. Ramos-Lizardo, Jonathan J. Mucherino-Muñoz, Eric R. G. R. Aguiar, Carlos P. Pirovani, Ronan X. Corrêa
Supplementary Table S12
	PHI-base
	# BLASTP 2.2.30+
	# Query: Calbifundus_CMW17620_05846-RA protein AED:0.00 eAED:0.00 QI:0|-1|0|1|-1|1|1|0|198 | Cytoplasmic effector probability: 0.809
	# Database: /data/phi-blast/fasta/Phi414/phi414.fas
	# Fields: query id, subject id, % identity, alignment length, mismatches, gap opens, q. start, q. end, s. start, s. end, evalue, bit score
	# 4 hits found
	Calbifundus_CMW17620_05846-RA	A0A0D3LXG7#PHI:4620#PcPL20#4784#Phytophthora_capsici#increased_virulence_(hypervirulence)__reduced_virulence	27.14	70	38	2	6	75	1	57	4.4	26.6
	Calbifundus_CMW17620_05846-RA	I7B318#PHI:4097#CovRS#1314#Streptococcus_pyogenes#increased_virulence_(hypervirulence)	32.43	37	25	0	53	89	158	194	5.6	26.2
	Calbifundus_CMW17620_05846-RA	D4QE70#PHI:8604__PHI:8605#CovS__CovR#1314#Streptococcus_pyogenes#unaffected_pathogenicity__increased_virulence_(hypervirulence)__reduced_virulence	32.43	37	25	0	53	89	158	194	5.8	26.2
	Calbifundus_CMW17620_05846-RA	W7MUV5#PHI:5391#FvSO#117187#Fusarium_verticillioides#loss_of_pathogenicity	52.94	17	8	0	36	52	486	502	8	25.8
	# BLASTP 2.2.30+
	# Query: Calbifundus_CMW17620_01245-RA protein AED:0.00 eAED:0.00 QI:0|-1|0|1|-1|1|1|0|457 | Cytoplasmic effector probability: 0.711
	# Database: /data/phi-blast/fasta/Phi414/phi414.fas
	# Fields: query id, subject id, % identity, alignment length, mismatches, gap opens, q. start, q. end, s. start, s. end, evalue, bit score
	# 11 hits found
	Calbifundus_CMW17620_01245-RA	G5EHM3#PHI:4231#MoFLP1#318829#Magnaporthe_oryzae#reduced_virulence	25.23	222	145	8	53	263	41	252	1e-07	51.6
	Calbifundus_CMW17620_01245-RA	G5EHM3#PHI:4231#MoFLP1#318829#Magnaporthe_oryzae#reduced_virulence	25.24	103	68	2	67	169	204	297	7.2	27.3
	Calbifundus_CMW17620_01245-RA	I1RF25#PHI:1657#GzCCCH001#5518#Fusarium_graminearum#unaffected_pathogenicity	29.21	89	59	2	171	259	55	139	0.34	32
	Calbifundus_CMW17620_01245-RA	Q87NY3#PHI:11238#QseC#670#Vibrio_parahaemolyticus#reduced_virulence	22.77	101	67	5	21	119	361	452	4.3	28.1
	Calbifundus_CMW17620_01245-RA	Q48252#PHI:3143__PHI:7342#CagE#210#Helicobacter_pylori#reduced_virulence	50	28	14	0	424	451	288	315	4.5	28.1
	Calbifundus_CMW17620_01245-RA	Q4HTT1#PHI:1468#GzCCAAT008#5518#Fusarium_graminearum#unaffected_pathogenicity	39.22	51	16	2	331	381	93	128	5.4	26.9
	Calbifundus_CMW17620_01245-RA	U6ZIA1#PHI:4176#PecS#1089444#Dickeya_solani#increased_virulence_(hypervirulence)	29.11	79	39	2	186	264	86	147	7.8	26.6
	Calbifundus_CMW17620_01245-RA	J9VW97#PHI:10476#Liv4_(CNAG_06283)#5207#Cryptococcus_neoformans#reduced_virulence	28.12	64	43	1	367	430	396	456	7.9	27.3
	Calbifundus_CMW17620_01245-RA	Q9I3I6#PHI:7016#Smc#287#Pseudomonas_aeruginosa#reduced_virulence	25.53	94	57	2	301	381	700	793	7.9	27.3
	Calbifundus_CMW17620_01245-RA	I1S0N5#PHI:1552#GzMyb016#5518#Fusarium_graminearum#unaffected_pathogenicity	32.56	43	22	1	118	160	403	438	9.5	27.3
	Calbifundus_CMW17620_01245-RA	G2WUQ0#PHI:10379#Isw2#27337#Verticillium_dahliae#reduced_virulence	32.56	43	22	1	118	160	405	440	9.6	27.3
	# BLASTP 2.2.30+
	# Query: Calbifundus_CMW17620_02602-RA protein AED:0.00 eAED:0.00 QI:0|-1|0|1|-1|1|1|0|165 | Cytoplasmic effector probability: 0.576
	# Database: /data/phi-blast/fasta/Phi414/phi414.fas
	# Fields: query id, subject id, % identity, alignment length, mismatches, gap opens, q. start, q. end, s. start, s. end, evalue, bit score
	# 3 hits found
	Calbifundus_CMW17620_02602-RA	A0A0H2ZGI5#PHI:7297__PHI:7304#PhzF1__PhzF2#287#Pseudomonas_aeruginosa#reduced_virulence	32.65	49	29	2	29	75	142	188	1.5	27.3
	Calbifundus_CMW17620_02602-RA	E3PJ90#PHI:7003#YghJ#562#Escherichia_coli#unaffected_pathogenicity	51.85	27	13	0	87	113	697	723	2.2	27.3
	Calbifundus_CMW17620_02602-RA	A0A098DFE8#PHI:1520#GzHOMEL024#5518#Fusarium_graminearum#unaffected_pathogenicity	32.14	28	19	0	39	66	304	331	8.3	25.4
	# BLASTP 2.2.30+
	# Query: Calbifundus_CMW17620_00390-RA protein AED:0.00 eAED:0.00 QI:0|-1|0|1|-1|1|1|0|205 | Apoplastic effector probability: 0.531
	# Database: /data/phi-blast/fasta/Phi414/phi414.fas
	# Fields: query id, subject id, % identity, alignment length, mismatches, gap opens, q. start, q. end, s. start, s. end, evalue, bit score
	# 7 hits found
	Calbifundus_CMW17620_00390-RA	I1RN37#PHI:1374#GzC2H037#5518#Fusarium_graminearum#unaffected_pathogenicity	23.53	85	60	2	100	183	185	265	1.3	28.5
	Calbifundus_CMW17620_00390-RA	Q0UA24#PHI:2256#Xdh1#13684#Parastagonospora_nodorum#unaffected_pathogenicity	24.53	53	38	1	63	115	301	351	1.4	28.1
	Calbifundus_CMW17620_00390-RA	Q9C1R5#PHI:232#STE12a#5207#Cryptococcus_neoformans#reduced_virulence	22.41	58	45	0	99	156	535	592	1.4	28.1
	Calbifundus_CMW17620_00390-RA	Q8XRI6#PHI:10854#RSp0845#305#Ralstonia_solanacearum#effector_(plant_avirulence_determinant)	38.78	49	26	1	122	170	893	937	1.5	28.1
	Calbifundus_CMW17620_00390-RA	Q71QT8#PHI:12133#Hsp90#5207#Cryptococcus_neoformans#reduced_virulence__unaffected_pathogenicity	25.64	39	29	0	20	58	626	664	7.6	25.8
	Calbifundus_CMW17620_00390-RA	Q4IB89#PHI:1224#FGSG_05519#5518#Fusarium_graminearum#lethal	29.55	44	31	0	3	46	2569	2612	8.6	25.8
	Calbifundus_CMW17620_00390-RA	Q66FJ6#PHI:7905#HmuR#633#Yersinia_pseudotuberculosis#unaffected_pathogenicity	25.3	83	44	3	70	136	356	436	8.9	25.8
	# BLASTP 2.2.30+
	# Query: Calbifundus_CMW17620_01674-RA protein AED:0.42 eAED:0.42 QI:0|0|0|0.5|1|1|2|0|172 | Cytoplasmic effector probability: 0.894
	# Database: /data/phi-blast/fasta/Phi414/phi414.fas
	# Fields: query id, subject id, % identity, alignment length, mismatches, gap opens, q. start, q. end, s. start, s. end, evalue, bit score
	# 10 hits found
	Calbifundus_CMW17620_01674-RA	E9EU30#PHI:5433#Mero-Ste11#568076#Metarhizium_robertsii#unaffected_pathogenicity	31.88	69	42	1	104	172	320	383	0.018	33.5
	Calbifundus_CMW17620_01674-RA	A0A0E0SIZ6#PHI:1016__PHI:1191__PHI:3376#STE11__(Sc_Ste11)__FgSte11#5518#Fusarium_graminearum#loss_of_pathogenicity__reduced_virulence	31.88	69	42	1	104	172	328	391	0.047	32.3
	Calbifundus_CMW17620_01674-RA	I1RA07#PHI:1538__PHI:4209__PHI:4236#GzMyb002__MYT3#5518#Fusarium_graminearum#reduced_virulence	28.3	53	37	1	106	158	1736	1787	2.5	27.3
	Calbifundus_CMW17620_01674-RA	I1RSV8#PHI:1519#GzHOMEL018#5518#Fusarium_graminearum#unaffected_pathogenicity	39.39	33	19	1	66	98	13	44	3.3	26.6
	Calbifundus_CMW17620_01674-RA	J4US35#PHI:8673#CryD_(EJP68422)#176275#Beauveria_bassiana#unaffected_pathogenicity	34.38	32	21	0	93	124	386	417	4.3	26.2
	Calbifundus_CMW17620_01674-RA	B0XQR1#PHI:9183#SsdA_(AFUB_010850)#746128#Aspergillus_fumigatus#reduced_virulence__increased_virulence_(hypervirulence)	34.69	49	29	1	113	161	603	648	5.3	26.2
	Calbifundus_CMW17620_01674-RA	G3XDA1#PHI:11503#ExoS#287#Pseudomonas_aeruginosa#effector_(plant_avirulence_determinant)	34.88	43	28	0	101	143	132	174	6.4	25.8
	Calbifundus_CMW17620_01674-RA	D4I218#PHI:7110__PHI:7427#VgrG-4__EAMY__3211#552#Erwinia_amylovora#effector_(plant_avirulence_determinant)__unaffected_pathogenicity__increased_virulence_(hypervirulence)__reduced_virulence	26.53	49	33	1	51	96	227	275	7.1	25.8
	Calbifundus_CMW17620_01674-RA	A0A2R8EF82#PHI:9837#CrbS#666#Vibrio_cholerae#unaffected_pathogenicity__reduced_virulence	30.23	43	29	1	124	166	750	791	7.2	25.8
	Calbifundus_CMW17620_01674-RA	J9VNI6#PHI:7178#Ape4#5207#Cryptococcus_neoformans#reduced_virulence	28.33	60	32	2	30	82	210	265	8	25.4
	# BLASTP 2.2.30+
	# Query: Calbifundus_CMW17620_01124-RA protein AED:0.00 eAED:0.00 QI:0|-1|0|1|-1|1|1|0|369 | Apoplastic effector probability: 0.565
	# Database: /data/phi-blast/fasta/Phi414/phi414.fas
	# Fields: query id, subject id, % identity, alignment length, mismatches, gap opens, q. start, q. end, s. start, s. end, evalue, bit score
	# 8 hits found
	Calbifundus_CMW17620_01124-RA	C0NFK7#PHI:6265#Eng1#5037#Histoplasma_capsulatum#reduced_virulence	43.24	296	159	6	34	323	36	328	5e-70	224
	Calbifundus_CMW17620_01124-RA	E3QNW8#PHI:6228#KRE6#31870#Colletotrichum_graminicola#reduced_virulence	25.51	196	107	8	95	276	239	409	1e-05	45.4
	Calbifundus_CMW17620_01124-RA	A0A0K0GHD4#PHI:6118#SreS#347#Xanthomonas_oryzae#unaffected_pathogenicity	20	65	49	1	38	99	218	282	0.86	30
	Calbifundus_CMW17620_01124-RA	I1RAE2#PHI:1241#FGSG_00469#5518#Fusarium_graminearum#unaffected_pathogenicity	43.24	37	19	1	60	94	332	368	1.5	29.3
	Calbifundus_CMW17620_01124-RA	A4VXV9#PHI:6276#SspA-1#1307#Streptococcus_suis#reduced_virulence	35	40	25	1	322	360	395	434	2.8	28.5
	Calbifundus_CMW17620_01124-RA	Q9UVT8#PHI:11240#MoMca1_(MGG_04626)#318829#Magnaporthe_oryzae#reduced_virulence	30.91	55	37	1	316	369	64	118	4.2	27.3
	Calbifundus_CMW17620_01124-RA	Q6FM61#PHI:2570#CYB2#5478#Candida_glabrata#reduced_virulence	40	40	23	1	146	185	107	145	4.4	27.7
	Calbifundus_CMW17620_01124-RA	I1RA20#PHI:1244#FGSG_00337#5518#Fusarium_graminearum#unaffected_pathogenicity	35.56	45	28	1	36	80	157	200	8.2	26.9
	# BLASTP 2.2.30+
	# Query: Calbifundus_CMW17620_02195-RA protein AED:0.22 eAED:0.22 QI:0|-1|0|1|-1|1|1|0|186 | Apoplastic effector probability: 0.863
	# Database: /data/phi-blast/fasta/Phi414/phi414.fas
	# Fields: query id, subject id, % identity, alignment length, mismatches, gap opens, q. start, q. end, s. start, s. end, evalue, bit score
	# 5 hits found
	Calbifundus_CMW17620_02195-RA	E7Q5D7#PHI:5043#Hsp150p#4932#Saccharomyces_cerevisiae#increased_virulence_(hypervirulence)	48.98	98	49	1	59	155	269	366	4e-27	104
	Calbifundus_CMW17620_02195-RA	Q59PW0#PHI:2597#Pir32#5476#Candida_albicans#increased_virulence_(hypervirulence)	49.48	97	48	1	60	155	322	418	2e-23	94.7
	Calbifundus_CMW17620_02195-RA	Q7CQ82#PHI:11267#VrpB_(STM2180)#28901#Salmonella_enterica#reduced_virulence	52	25	11	1	140	163	2	26	3.1	26.6
	Calbifundus_CMW17620_02195-RA	A7EN30#PHI:12071#SsEmp24#5180#Sclerotinia_sclerotiorum#reduced_virulence	68.42	19	5	1	1	18	1	19	4.4	26.2
	Calbifundus_CMW17620_02195-RA	P96091#PHI:11978#Dentilisin#158#Treponema_denticola#reduced_virulence	52	25	12	0	109	133	87	111	4.6	26.6
	# BLASTP 2.2.30+
	# Query: Calbifundus_CMW17620_06209-RA protein AED:0.00 eAED:0.00 QI:0|-1|0|1|-1|1|1|0|391 | Cytoplasmic effector probability: 0.666
	# Database: /data/phi-blast/fasta/Phi414/phi414.fas
	# Fields: query id, subject id, % identity, alignment length, mismatches, gap opens, q. start, q. end, s. start, s. end, evalue, bit score
	# 2 hits found
	Calbifundus_CMW17620_06209-RA	A0A2L1CGE9#PHI:10445__PHI:11348#ClpB#263#Francisella_tularensis#reduced_virulence__unaffected_pathogenicity__effector_(plant_avirulence_determinant)	44.44	27	15	0	203	229	811	837	2.7	28.5
	Calbifundus_CMW17620_06209-RA	A0A1C3YIX9#PHI:1687#GzZC002#5518#Fusarium_graminearum#unaffected_pathogenicity	22.92	96	67	2	56	145	182	276	9.5	26.9
	# BLASTP 2.2.30+
	# Query: Calbifundus_CMW17620_07257-RA protein AED:0.02 eAED:0.02 QI:0|-1|0|1|-1|1|1|0|74 | Cytoplasmic effector probability: 0.647
	# Database: /data/phi-blast/fasta/Phi414/phi414.fas
	# Fields: query id, subject id, % identity, alignment length, mismatches, gap opens, q. start, q. end, s. start, s. end, evalue, bit score
	# 7 hits found
	Calbifundus_CMW17620_07257-RA	Q4WT66#PHI:2511#Pes1#746128#Aspergillus_fumigatus#reduced_virulence	36.67	30	14	1	49	73	5330	5359	1.2	25.4
	Calbifundus_CMW17620_07257-RA	W8SAS9#PHI:7324#PsCaMKL1#27350#Puccinia_striiformis#reduced_virulence	41.38	29	17	0	5	33	401	429	1.9	25
	Calbifundus_CMW17620_07257-RA	A0A1D8PP43#PHI:9524#ADH1#5476#Candida_albicans#reduced_virulence	27.42	62	31	2	1	54	50	105	2.5	24.6
	Calbifundus_CMW17620_07257-RA	A0A2H3U592#PHI:11257#FoMep1#5507#Fusarium_oxysporum#reduced_virulence	50	16	8	0	45	60	249	264	3.3	24.3
	Calbifundus_CMW17620_07257-RA	I1S172#PHI:1420#GzC2H088#5518#Fusarium_graminearum#unaffected_pathogenicity	48	25	13	0	6	30	144	168	3.9	24.3
	Calbifundus_CMW17620_07257-RA	Q8XTK9#PHI:5119__PHI:10850#RSp0099#305#Ralstonia_solanacearum#effector_(plant_avirulence_determinant)	32.35	34	23	0	1	34	229	262	7.5	23.5
	Calbifundus_CMW17620_07257-RA	A0A0F6B5U0#PHI:10093#STM14_RS15400_(prgJ)#28901#Salmonella_enterica#unaffected_pathogenicity	33.33	60	31	2	8	62	33	88	7.9	23.1
	# BLASTP 2.2.30+
	# Query: Calbifundus_CMW17620_07258-RA protein AED:0.01 eAED:0.01 QI:0|-1|0|1|-1|1|1|0|198 | Cytoplasmic effector probability: 0.779
	# Database: /data/phi-blast/fasta/Phi414/phi414.fas
	# Fields: query id, subject id, % identity, alignment length, mismatches, gap opens, q. start, q. end, s. start, s. end, evalue, bit score
	# 7 hits found
	Calbifundus_CMW17620_07258-RA	A0A3P0XXT6#PHI:12134#EssC#1311#Streptococcus_agalactiae#reduced_virulence	27.64	123	68	5	60	168	969	1084	0.42	30
	Calbifundus_CMW17620_07258-RA	Q6TFC7#PHI:482#LAEA#746128#Aspergillus_fumigatus#reduced_virulence	39.29	56	26	3	134	189	16	63	0.59	29.3
	Calbifundus_CMW17620_07258-RA	I1RAQ0#PHI:1344#GzC2H004#5518#Fusarium_graminearum#unaffected_pathogenicity	50	20	10	0	75	94	598	617	1.7	28.1
	Calbifundus_CMW17620_07258-RA	K9FRJ5#PHI:4520#PdMit1#36651#Penicillium_digitatum#unaffected_pathogenicity	36.67	60	23	2	130	182	305	356	3	26.9
	Calbifundus_CMW17620_07258-RA	Q8X116#PHI:540__PHI:1029#BCPME2__Bcpme2#40559#Botrytis_cinerea#unaffected_pathogenicity	22.58	93	59	2	7	87	21	112	3	26.9
	Calbifundus_CMW17620_07258-RA	A0A384JCI5#PHI:9527#Bcpme2#40559#Botrytis_cinerea#increased_virulence_(hypervirulence)	22.58	93	59	2	7	87	21	112	3	26.9
	Calbifundus_CMW17620_07258-RA	Q156F4#PHI:651#TRE1#40559#Botrytis_cinerea#unaffected_pathogenicity	29.55	44	23	1	147	182	621	664	4.9	26.6
	# BLASTP 2.2.30+
	# Query: Calbifundus_CMW17620_07164-RA protein AED:0.07 eAED:0.07 QI:0|-1|0|1|-1|1|1|0|119 | Cytoplasmic effector probability: 0.579
	# Database: /data/phi-blast/fasta/Phi414/phi414.fas
	# Fields: query id, subject id, % identity, alignment length, mismatches, gap opens, q. start, q. end, s. start, s. end, evalue, bit score
	# 8 hits found
	Calbifundus_CMW17620_07164-RA	A0A125YVM0#PHI:8903#GRA9_type_II_(TGME49_251540)#5811#Toxoplasma_gondii#reduced_virulence	32.05	78	41	4	39	108	139	212	0.22	29.3
	Calbifundus_CMW17620_07164-RA	A0A125YWK4#PHI:6695__PHI:8902#Gra9__GRA9_type_I_(TGGT1_251540)#5811#Toxoplasma_gondii#unaffected_pathogenicity__reduced_virulence	32.05	78	41	4	39	108	139	212	0.22	28.9
	Calbifundus_CMW17620_07164-RA	I1RW12#PHI:5890#FGSG_08464#5518#Fusarium_graminearum#unaffected_pathogenicity	29.41	34	23	1	75	107	127	160	0.63	27.7
	Calbifundus_CMW17620_07164-RA	I1S0D8#PHI:1416#GzC2H083#5518#Fusarium_graminearum#unaffected_pathogenicity	28.38	74	50	3	11	84	215	285	3	25.8
	Calbifundus_CMW17620_07164-RA	A0A194WBI8#PHI:10201#DCL2#105487#Valsa_mali#reduced_virulence	30	70	46	2	53	119	837	906	3.3	25.8
	Calbifundus_CMW17620_07164-RA	A0A509AIG4#PHI:9412#GEXP15_(PBANKA_0515400)#5821#Plasmodium_berghei#reduced_virulence__loss_of_pathogenicity	21.88	64	49	1	47	109	338	401	6.4	25
	Calbifundus_CMW17620_07164-RA	P29138#PHI:4615#Pr1#5530#Metarhizium_anisopliae#unaffected_pathogenicity	38.71	31	19	0	5	35	10	40	6.5	24.6
	Calbifundus_CMW17620_07164-RA	E9F076#PHI:9534#Pr1A_(MAA_05675)#568076#Metarhizium_robertsii#unaffected_pathogenicity__reduced_virulence	38.71	31	19	0	5	35	10	40	6.5	24.6
	# BLASTP 2.2.30+
	# Query: Calbifundus_CMW17620_02251-RA protein AED:0.00 eAED:0.00 QI:0|0.66|0.75|1|0.33|0.25|4|0|256 | Apoplastic effector probability: 0.555
	# Database: /data/phi-blast/fasta/Phi414/phi414.fas
	# Fields: query id, subject id, % identity, alignment length, mismatches, gap opens, q. start, q. end, s. start, s. end, evalue, bit score
	# 23 hits found
	Calbifundus_CMW17620_02251-RA	Q0E7H7#PHI:2342#BeNEP2#278938#Botrytis_elliptica#unaffected_pathogenicity	54.46	224	92	4	30	251	27	242	6e-75	230
	Calbifundus_CMW17620_02251-RA	F9XQ56#PHI:2442#MgNLP#1047171#Zymoseptoria_tritici#unaffected_pathogenicity	52.38	210	98	2	43	251	26	234	4e-74	228
	Calbifundus_CMW17620_02251-RA	G2WWK9#PHI:2712#NLP2#27337#Verticillium_dahliae#reduced_virulence	53.81	210	94	3	43	251	30	237	4e-69	215
	Calbifundus_CMW17620_02251-RA	Q9AXL8#PHI:658#PsojNIP#67593#Phytophthora_sojae#effector_(plant_avirulence_determinant)	50.47	214	102	3	43	252	22	235	2e-63	200
	Calbifundus_CMW17620_02251-RA	L7NCS1#PHI:8053#Pc11951#4784#Phytophthora_capsici#effector_(plant_avirulence_determinant)	47.87	211	107	2	45	252	22	232	4e-62	197
	Calbifundus_CMW17620_02251-RA	Q9SPD4#PHI:664#PaNie#65070#Pythium_aphanidermatum#effector_(plant_avirulence_determinant)	46.79	218	111	4	37	252	18	232	4e-61	194
	Calbifundus_CMW17620_02251-RA	A0A0A2JW21#PHI:9298#Penlp1_(PEX2_080220)#27334#Penicillium_expansum#reduced_virulence__unaffected_pathogenicity	46.28	242	117	5	12	251	8	238	9e-60	191
	Calbifundus_CMW17620_02251-RA	A0A2R2Z552#PHI:8054#Pc107869#4784#Phytophthora_capsici#effector_(plant_avirulence_determinant)	44.13	213	116	2	43	252	128	340	8e-58	189
	Calbifundus_CMW17620_02251-RA	Q9AT28#PHI:666#NPP1#4792#Phytophthora_parasitica#effector_(plant_avirulence_determinant)	47.66	214	108	3	43	252	22	235	1e-57	185
	Calbifundus_CMW17620_02251-RA	Q0E7H5#PHI:2341#BeNEP1#278938#Botrytis_elliptica#unaffected_pathogenicity	41.59	214	117	4	43	251	34	244	4e-56	182
	Calbifundus_CMW17620_02251-RA	L7NCR0#PHI:8061#Pc129892#4784#Phytophthora_capsici#effector_(plant_avirulence_determinant)	46.79	218	110	4	39	252	17	232	1e-53	175
	Calbifundus_CMW17620_02251-RA	A0A2R2Z574#PHI:8060#Pc129485#4784#Phytophthora_capsici#effector_(plant_avirulence_determinant)	34.65	228	131	5	43	252	22	249	4e-36	129
	Calbifundus_CMW17620_02251-RA	A5H7H0#PHI:3128#MpNEP2#153609#Moniliophthora_perniciosa#increased_virulence_(hypervirulence)	36.57	216	125	7	41	252	21	228	2e-35	127
	Calbifundus_CMW17620_02251-RA	A0A2R2Z564#PHI:8058#Pc118551#4784#Phytophthora_capsici#effector_(plant_avirulence_determinant)	35.96	228	128	7	39	252	20	243	3e-34	124
	Calbifundus_CMW17620_02251-RA	A0A2R2Z572#PHI:8062#Pc553546#4784#Phytophthora_capsici#effector_(plant_avirulence_determinant)	31.82	264	133	7	33	252	18	278	3e-32	120
	Calbifundus_CMW17620_02251-RA	A0A2R2Z570#PHI:8056#Pc109174#4784#Phytophthora_capsici#effector_(plant_avirulence_determinant)	33.33	255	124	8	43	252	22	275	2e-31	117
	Calbifundus_CMW17620_02251-RA	A0A2R2Z561#PHI:8057#Pc118356#4784#Phytophthora_capsici#effector_(plant_avirulence_determinant)	32.6	227	140	5	38	252	19	244	2e-30	114
	Calbifundus_CMW17620_02251-RA	A0A2R2Z560#PHI:8055#Pc109095#4784#Phytophthora_capsici#effector_(plant_avirulence_determinant)	30.98	255	130	8	43	252	22	275	1e-27	107
	Calbifundus_CMW17620_02251-RA	A0A2R2Z575#PHI:8059#Pc121494#4784#Phytophthora_capsici#effector_(plant_avirulence_determinant)	34.53	223	132	7	43	251	23	245	1e-27	106
	Calbifundus_CMW17620_02251-RA	G2X3W4#PHI:2711#NLP1#27337#Verticillium_dahliae#reduced_virulence	38.39	112	61	5	42	147	23	132	3e-17	75.9
	Calbifundus_CMW17620_02251-RA	G1UAJ9#PHI:239#ASH1#5476#Candida_albicans#reduced_virulence	31.37	51	34	1	19	69	111	160	4.3	26.9
	Calbifundus_CMW17620_02251-RA	A0A0H2XIJ3#PHI:7349#Atl#1280#Staphylococcus_aureus#unaffected_pathogenicity	47.83	23	12	0	149	171	925	947	5.1	26.9
	Calbifundus_CMW17620_02251-RA	Q99WG6#PHI:11479#Lpl1#1280#Staphylococcus_aureus#increased_virulence_(hypervirulence)	28.95	76	49	2	121	196	184	254	7.4	26.2
	# BLASTP 2.2.30+
	# Query: Calbifundus_CMW17620_02237-RA protein AED:0.00 eAED:0.00 QI:0|1|1|1|0|0|2|0|187 | Cytoplasmic effector probability: 0.844
	# Database: /data/phi-blast/fasta/Phi414/phi414.fas
	# Fields: query id, subject id, % identity, alignment length, mismatches, gap opens, q. start, q. end, s. start, s. end, evalue, bit score
	# 2 hits found
	Calbifundus_CMW17620_02237-RA	A0A098DCZ4#PHI:1439#GzNot001#5518#Fusarium_graminearum#lethal	34.21	38	22	1	95	129	697	734	2.4	27.3
	Calbifundus_CMW17620_02237-RA	A0A0K0GGF6#PHI:9014#PXO_RS02690#347#Xanthomonas_oryzae#unaffected_pathogenicity	25.86	58	43	0	78	135	362	419	7.6	25.8
	# BLASTP 2.2.30+
	# Query: Calbifundus_CMW17620_02253-RA protein AED:0.37 eAED:0.38 QI:0|0|0|0.5|1|1|2|0|123 | Cytoplasmic effector probability: 0.616
	# Database: /data/phi-blast/fasta/Phi414/phi414.fas
	# Fields: query id, subject id, % identity, alignment length, mismatches, gap opens, q. start, q. end, s. start, s. end, evalue, bit score
	# 2 hits found
	Calbifundus_CMW17620_02253-RA	P0CN91#PHI:10018#Atg26_(CNAG_12261)#5207#Cryptococcus_neoformans#unaffected_pathogenicity	32.35	34	23	0	14	47	745	778	4.9	25.4
	Calbifundus_CMW17620_02253-RA	I1S1N1#PHI:1788#GzZC103#5518#Fusarium_graminearum#unaffected_pathogenicity	35.71	28	18	0	44	71	538	565	9.6	24.6
	# BLASTP 2.2.30+
	# Query: Calbifundus_CMW17620_02720-RA protein AED:0.27 eAED:0.27 QI:0|0.91|0.92|1|0.08|0.07|13|0|137 | Cytoplasmic effector probability: 0.89
	# Database: /data/phi-blast/fasta/Phi414/phi414.fas
	# Fields: query id, subject id, % identity, alignment length, mismatches, gap opens, q. start, q. end, s. start, s. end, evalue, bit score
	# 3 hits found
	Calbifundus_CMW17620_02720-RA	Q8RMF4#PHI:6600#GacS#470#Acinetobacter_baumannii#reduced_virulence	36.59	41	25	1	20	59	230	270	2.4	26.6
	Calbifundus_CMW17620_02720-RA	B0V5N5#PHI:11841#BarA#470#Acinetobacter_baumannii#unaffected_pathogenicity	36.59	41	25	1	20	59	230	270	2.4	26.6
	Calbifundus_CMW17620_02720-RA	Q4WY82#PHI:496#PPOC#746128#Aspergillus_fumigatus#increased_virulence_(hypervirulence)	24.56	57	41	1	69	123	422	478	2.6	26.6
	# BLASTP 2.2.30+
	# Query: Calbifundus_CMW17620_05247-RA protein AED:0.27 eAED:0.28 QI:0|-1|0|1|-1|1|1|0|213 | Apoplastic effector probability: 0.598
	# Database: /data/phi-blast/fasta/Phi414/phi414.fas
	# Fields: query id, subject id, % identity, alignment length, mismatches, gap opens, q. start, q. end, s. start, s. end, evalue, bit score
	# 6 hits found
	Calbifundus_CMW17620_05247-RA	Q8Y1L8#PHI:10651#RS01577#305#Ralstonia_solanacearum#reduced_virulence	37.25	51	30	2	114	162	1880	1930	0.39	30
	Calbifundus_CMW17620_05247-RA	P43079#PHI:86__PHI:3504__PHI:6802__PHI:6804__PHI:10232__PHI:10318__PHI:11640#CPH1__Cph1#5476#Candida_albicans#loss_of_pathogenicity__reduced_virulence__unaffected_pathogenicity	26.15	65	45	1	35	96	403	467	2.8	27.3
	Calbifundus_CMW17620_05247-RA	I1RDQ0#PHI:9241#Fghyd2_(FGSG_01764)#5518#Fusarium_graminearum#reduced_virulence	34.92	63	35	3	45	105	4	62	3.4	26.6
	Calbifundus_CMW17620_05247-RA	G4NLS4#PHI:5625#FZC31#318829#Magnaporthe_oryzae#unaffected_pathogenicity	29.69	64	41	2	36	96	673	735	7.6	26.2
	Calbifundus_CMW17620_05247-RA	Q9I6V6#PHI:9479#McpB_(aer2__PA0176)#287#Pseudomonas_aeruginosa#reduced_virulence__unaffected_pathogenicity	33.33	45	30	0	4	48	7	51	8.3	25.8
	Calbifundus_CMW17620_05247-RA	I1RQU2#PHI:1964#GzZC279#5518#Fusarium_graminearum#unaffected_pathogenicity	38.89	36	15	2	27	58	223	255	8.5	25.8
	# BLASTP 2.2.30+
	# Query: Calbifundus_CMW17620_02909-RA protein AED:0.28 eAED:0.28 QI:0|-1|0|1|-1|1|1|0|147 | Apoplastic effector probability: 0.527
	# Database: /data/phi-blast/fasta/Phi414/phi414.fas
	# Fields: query id, subject id, % identity, alignment length, mismatches, gap opens, q. start, q. end, s. start, s. end, evalue, bit score
	# 9 hits found
	Calbifundus_CMW17620_02909-RA	J9VHN6#PHI:9961#Bim1_(CNAG_02775)#5207#Cryptococcus_neoformans#reduced_virulence	35.71	140	63	8	8	128	12	143	6e-05	40
	Calbifundus_CMW17620_02909-RA	G2WTP4#PHI:12017#VDAG_01167#27337#Verticillium_dahliae#unaffected_pathogenicity	35.09	57	32	2	84	138	1232	1285	1.7	27.3
	Calbifundus_CMW17620_02909-RA	Q1G354#PHI:351#FcABC1#5516#Fusarium_culmorum#reduced_virulence	35.14	74	36	3	72	138	66	134	3.8	26.2
	Calbifundus_CMW17620_02909-RA	I1RL06#PHI:3697__PHI:3925#FgABC1__FgABC3#5518#Fusarium_graminearum#reduced_virulence	32.73	55	36	1	84	138	1203	1256	4.2	26.2
	Calbifundus_CMW17620_02909-RA	Q96WW9#PHI:258#GPABC1#5128#Fusarium_sambucinum#reduced_virulence	35.59	59	29	2	84	138	1204	1257	5	25.8
	Calbifundus_CMW17620_02909-RA	P77375#PHI:10998#YdhX#562#Escherichia_coli#unaffected_pathogenicity	25	36	27	0	98	133	100	135	5.7	25.4
	Calbifundus_CMW17620_02909-RA	B9A8A3#PHI:10226#Cnm#1309#Streptococcus_mutans#reduced_virulence	52.17	23	9	1	102	122	227	249	8.2	25
	Calbifundus_CMW17620_02909-RA	G4MR98#PHI:2044__PHI:9182#MoSOM1__MoSOM1_(MGG_04708)#318829#Magnaporthe_oryzae#loss_of_pathogenicity__unaffected_pathogenicity	27.08	48	30	1	52	94	328	375	8.7	25
	Calbifundus_CMW17620_02909-RA	A1AEE9#PHI:4218#SmpB#562#Escherichia_coli#reduced_virulence	33.33	42	28	0	58	99	73	114	9.7	24.6
	# BLASTP 2.2.30+
	# Query: Calbifundus_CMW17620_04055-RA protein AED:0.20 eAED:0.20 QI:0|0|0|0.33|1|1|3|0|162 | Apoplastic effector probability: 0.862
	# Database: /data/phi-blast/fasta/Phi414/phi414.fas
	# Fields: query id, subject id, % identity, alignment length, mismatches, gap opens, q. start, q. end, s. start, s. end, evalue, bit score
	# 14 hits found
	Calbifundus_CMW17620_04055-RA	G4YNY4#PHI:11607#PsFP1#67593#Phytophthora_sojae#reduced_virulence	27.59	87	48	3	7	84	1575	1655	0.16	30.8
	Calbifundus_CMW17620_04055-RA	A0A0D1E1T4#PHI:11210#Cda7#5270#Ustilago_maydis#reduced_virulence	33.33	48	28	2	25	69	331	377	0.4	29.3
	Calbifundus_CMW17620_04055-RA	Q879S6#PHI:3659#HxfA_(PD_2118)_(pspA)#2371#Xylella_fastidiosa#increased_virulence_(hypervirulence)	35.29	34	21	1	40	72	410	443	0.48	29.3
	Calbifundus_CMW17620_04055-RA	J9VDP1#PHI:7814#Mgt3_(CNAG_00010)#5207#Cryptococcus_neoformans#unaffected_pathogenicity	36.62	71	30	3	10	80	276	331	0.77	28.5
	Calbifundus_CMW17620_04055-RA	A0A0E0RSG8#PHI:1572#GzOB012#5518#Fusarium_graminearum#unaffected_pathogenicity	31.08	74	36	4	9	79	58	119	1.4	27.7
	Calbifundus_CMW17620_04055-RA	Q92213#PHI:195#VPS34#5476#Candida_albicans#loss_of_pathogenicity	33.93	56	35	1	26	79	231	286	1.5	27.7
	Calbifundus_CMW17620_04055-RA	Q5RLJ7#PHI:397#LAC2#5207#Cryptococcus_neoformans#unaffected_pathogenicity	29.11	79	45	4	86	159	78	150	1.5	27.7
	Calbifundus_CMW17620_04055-RA	I1RYF6#PHI:1597#GzOB037#5518#Fusarium_graminearum#unaffected_pathogenicity	26.32	76	41	2	10	73	1416	1488	2	27.3
	Calbifundus_CMW17620_04055-RA	D2E9W9#PHI:2378#DEP4#29001#Alternaria_brassicicola#reduced_virulence__unaffected_pathogenicity	35.9	39	23	1	30	66	49	87	3.7	26.6
	Calbifundus_CMW17620_04055-RA	A0A1C3YJD8#PHI:1767#GzZC082#5518#Fusarium_graminearum#unaffected_pathogenicity	31.67	60	27	2	59	104	664	723	4.6	26.2
	Calbifundus_CMW17620_04055-RA	A0A194WD53#PHI:11524#VM1G_09934_(VmSNF1)#105487#Valsa_mali#reduced_virulence	27	100	59	3	11	100	449	544	4.7	26.2
	Calbifundus_CMW17620_04055-RA	G4N703#PHI:2081#Moatg15#318829#Magnaporthe_oryzae#loss_of_pathogenicity	35.9	39	23	1	96	132	397	435	5.4	25.8
	Calbifundus_CMW17620_04055-RA	I1RQ27#PHI:1914#GzZC229#5518#Fusarium_graminearum#unaffected_pathogenicity	37.04	27	15	1	60	84	794	820	5.4	25.8
	Calbifundus_CMW17620_04055-RA	G4N7V2#PHI:2994__PHI:5604#MGG_06355.6__FZC14#318829#Magnaporthe_oryzae#reduced_virulence__unaffected_pathogenicity	63.16	19	7	0	55	73	460	478	6.4	25.8
	# BLASTP 2.2.30+
	# Query: Calbifundus_CMW17620_04056-RA protein AED:0.00 eAED:0.00 QI:0|-1|0|1|-1|1|1|0|163 | Cytoplasmic effector probability: 0.716 | Apoplastic effector probability: 0.676
	# Database: /data/phi-blast/fasta/Phi414/phi414.fas
	# Fields: query id, subject id, % identity, alignment length, mismatches, gap opens, q. start, q. end, s. start, s. end, evalue, bit score
	# 4 hits found
	Calbifundus_CMW17620_04056-RA	Q8YAQ5#PHI:7805#EssC_(lmo0061)#1639#Listeria_monocytogenes#increased_virulence_(hypervirulence)	34.48	29	19	0	36	64	25	53	0.22	30.4
	Calbifundus_CMW17620_04056-RA	A0A0K0GQB7#PHI:9986#MetB_(PXO_03157)#347#Xanthomonas_oryzae#reduced_virulence	23.94	71	51	2	31	99	147	216	0.57	28.9
	Calbifundus_CMW17620_04056-RA	Q30H72#PHI:3986#Bwc2#552467#Cryptococcus_gattii_vgiii#reduced_virulence	30.77	52	28	1	65	108	45	96	3.6	26.2
	Calbifundus_CMW17620_04056-RA	K7NCV2#PHI:3607#SidN#35717#Epichloe_festucae#increased_virulence_(hypervirulence)	42.42	33	14	2	27	55	2177	2208	6.5	25.8
	# BLASTP 2.2.30+
	# Query: Calbifundus_CMW17620_04733-RA protein AED:0.44 eAED:0.44 QI:0|-1|0|1|-1|1|1|0|167 | Cytoplasmic effector probability: 0.543
	# Database: /data/phi-blast/fasta/Phi414/phi414.fas
	# Fields: query id, subject id, % identity, alignment length, mismatches, gap opens, q. start, q. end, s. start, s. end, evalue, bit score
	# 6 hits found
	Calbifundus_CMW17620_04733-RA	G7TIV7#PHI:4588#AvrBs2#347#Xanthomonas_oryzae#effector_(plant_avirulence_determinant)	57.14	21	9	0	9	29	10	30	0.5	29.3
	Calbifundus_CMW17620_04733-RA	I1RJ71#PHI:1883#GzZC198#5518#Fusarium_graminearum#unaffected_pathogenicity	27.5	80	43	3	28	105	603	669	2	27.3
	Calbifundus_CMW17620_04733-RA	Q1G4R3#PHI:6154#FslA#263#Francisella_tularensis#loss_of_pathogenicity	32.43	37	25	0	17	53	325	361	6.1	25.8
	Calbifundus_CMW17620_04733-RA	I1RHF1#PHI:1912#GzZC227#5518#Fusarium_graminearum#unaffected_pathogenicity	32.56	43	24	1	88	125	114	156	7.9	25.4
	Calbifundus_CMW17620_04733-RA	A0A098D624#PHI:1281#FGSG_02153#5518#Fusarium_graminearum#unaffected_pathogenicity	30.77	39	24	1	18	56	369	404	9.4	25.4
	Calbifundus_CMW17620_04733-RA	I1RXX1#PHI:1006#HMR1#5518#Fusarium_graminearum#reduced_virulence	31.52	92	53	4	17	100	72	161	9.6	25.4
	# BLASTP 2.2.30+
	# Query: Calbifundus_CMW17620_04735-RA protein AED:0.43 eAED:0.43 QI:0|-1|0|1|-1|1|1|0|172 | Apoplastic effector probability: 0.863
	# Database: /data/phi-blast/fasta/Phi414/phi414.fas
	# Fields: query id, subject id, % identity, alignment length, mismatches, gap opens, q. start, q. end, s. start, s. end, evalue, bit score
	# 8 hits found
	Calbifundus_CMW17620_04735-RA	A4RE77#PHI:11778#Momyo1_(MGG_00748)#318829#Magnaporthe_oryzae#reduced_virulence	33.96	53	33	1	48	100	913	963	1.5	27.7
	Calbifundus_CMW17620_04735-RA	Q4WCZ1#PHI:2969#ArgEF#746128#Aspergillus_fumigatus#reduced_virulence	36.67	30	19	0	101	130	454	483	1.5	27.7
	Calbifundus_CMW17620_04735-RA	G5EH72#PHI:5233#MoARG5_6#318829#Magnaporthe_oryzae#loss_of_pathogenicity	31.37	51	32	1	83	130	421	471	2.9	26.9
	Calbifundus_CMW17620_04735-RA	Q59UR3#PHI:2820#SWI1#5476#Candida_albicans#reduced_virulence	45.16	31	17	0	47	77	582	612	4.2	26.6
	Calbifundus_CMW17620_04735-RA	A0A0E0SHR3#PHI:2355#AMT4#5518#Fusarium_graminearum#reduced_virulence	27.27	66	48	0	80	145	459	524	5.5	26.2
	Calbifundus_CMW17620_04735-RA	I1RUA4#PHI:1329#GzbZIP011#5518#Fusarium_graminearum#unaffected_pathogenicity	40.54	37	18	2	16	51	92	125	8	25.4
	Calbifundus_CMW17620_04735-RA	Q8Y4H2#PHI:6599#InlP#1639#Listeria_monocytogenes#reduced_virulence	50	18	9	0	37	54	349	366	8.6	25.4
	Calbifundus_CMW17620_04735-RA	Q92215#PHI:97#TOXC#5017#Bipolaris_zeicola#reduced_virulence	27.59	87	56	3	28	114	1502	1581	9	25.4
	# BLASTP 2.2.30+
	# Query: Calbifundus_CMW17620_04736-RA protein AED:0.47 eAED:0.47 QI:0|0|0|0.5|1|1|2|0|188 | Apoplastic effector probability: 0.534
	# Database: /data/phi-blast/fasta/Phi414/phi414.fas
	# Fields: query id, subject id, % identity, alignment length, mismatches, gap opens, q. start, q. end, s. start, s. end, evalue, bit score
	# 5 hits found
	Calbifundus_CMW17620_04736-RA	A0A384J6C4#PHI:11358#Crh1_(Bcin01g06010)#40559#Botrytis_cinerea#effector_(plant_avirulence_determinant)	30.67	75	43	3	107	173	162	235	0.04	32.7
	Calbifundus_CMW17620_04736-RA	I1S0F5#PHI:1533#GzLam002#5518#Fusarium_graminearum#reduced_virulence	25.25	99	61	4	27	117	48	141	3.1	26.6
	Calbifundus_CMW17620_04736-RA	S7UXC5#PHI:12165#CTDSPL2_(CTD2)_(TGGT1_263380)#5811#Toxoplasma_gondii#unaffected_pathogenicity	28.21	39	28	0	61	99	121	159	6.7	25.8
	Calbifundus_CMW17620_04736-RA	Q7Z868#PHI:352#GLO1#5270#Ustilago_maydis#loss_of_pathogenicity	63.64	22	8	0	16	37	19	40	7.3	25.8
	Calbifundus_CMW17620_04736-RA	P27243#PHI:3106__PHI:9414#WaaL__RfaL_(ocw)#562#Escherichia_coli#reduced_virulence	21.62	111	67	3	91	186	240	345	7.3	25.8
	# BLASTP 2.2.30+
	# Query: Calbifundus_CMW17620_04737-RA protein AED:0.43 eAED:0.43 QI:0|-1|0|1|-1|1|1|0|171 | Apoplastic effector probability: 0.568
	# Database: /data/phi-blast/fasta/Phi414/phi414.fas
	# Fields: query id, subject id, % identity, alignment length, mismatches, gap opens, q. start, q. end, s. start, s. end, evalue, bit score
	# 4 hits found
	Calbifundus_CMW17620_04737-RA	Q9L8R8#PHI:2340__PHI:9528#AiiA#337__644#Burkholderia_glumae__Aeromonas_hydrophila#reduced_virulence__unaffected_pathogenicity	25.45	110	72	4	16	122	67	169	0.35	29.3
	Calbifundus_CMW17620_04737-RA	A0A0P9Y928#PHI:6650#IaaL#29438#Pseudomonas_savastanoi#increased_virulence_(hypervirulence)	27.91	43	25	1	58	100	66	102	4.1	26.2
	Calbifundus_CMW17620_04737-RA	I1RLT3#PHI:7718#FgOXP2#5518#Fusarium_graminearum#reduced_virulence	36.36	33	21	0	44	76	1171	1203	5.1	26.2
	Calbifundus_CMW17620_04737-RA	G4MYI3#PHI:5645#FZC48#318829#Magnaporthe_oryzae#unaffected_pathogenicity	34.62	26	17	0	98	123	265	290	5.3	25.8
	# BLASTP 2.2.30+
	# Query: Calbifundus_CMW17620_04738-RA protein AED:0.43 eAED:0.43 QI:0|-1|0|1|-1|1|1|0|176 | Apoplastic effector probability: 0.773
	# Database: /data/phi-blast/fasta/Phi414/phi414.fas
	# Fields: query id, subject id, % identity, alignment length, mismatches, gap opens, q. start, q. end, s. start, s. end, evalue, bit score
	# 5 hits found
	Calbifundus_CMW17620_04738-RA	Q4WLT4#PHI:2533#FKS1#746128#Aspergillus_fumigatus#lethal	27.87	61	43	1	93	153	1162	1221	1.4	28.1
	Calbifundus_CMW17620_04738-RA	I1RHN1#PHI:1906#GzZC221#5518#Fusarium_graminearum#unaffected_pathogenicity	43.33	30	17	0	26	55	127	156	4.6	26.2
	Calbifundus_CMW17620_04738-RA	A0A097BVQ8#PHI:3463#HMTp210#728#Avibacterium_paragallinarum#reduced_virulence	25	124	79	4	23	146	748	857	5.5	26.2
	Calbifundus_CMW17620_04738-RA	Q00350#PHI:572#XYL2#5017#Bipolaris_zeicola#unaffected_pathogenicity	66.67	18	6	0	5	22	4	21	7.2	25.4
	Calbifundus_CMW17620_04738-RA	A0A1S6GXE3#PHI:11450#Fba_(MBOV_RS00435)#28903#Mycoplasmopsis_bovis#unaffected_pathogenicity	33.33	66	32	2	36	96	61	119	8.3	25.4
	# BLASTP 2.2.30+
	# Query: Calbifundus_CMW17620_01940-RA protein AED:0.15 eAED:0.15 QI:0|0|0.5|1|0|0|2|0|411 | Cytoplasmic effector probability: 0.596
	# Database: /data/phi-blast/fasta/Phi414/phi414.fas
	# Fields: query id, subject id, % identity, alignment length, mismatches, gap opens, q. start, q. end, s. start, s. end, evalue, bit score
	# 6 hits found
	Calbifundus_CMW17620_01940-RA	G4MQZ9#PHI:2025#HDL1#318829#Magnaporthe_oryzae#unaffected_pathogenicity	26.32	114	67	3	3	105	220	327	0.036	34.7
	Calbifundus_CMW17620_01940-RA	V5VBJ6#PHI:6492#LipA#470#Acinetobacter_baumannii#reduced_virulence	50	24	12	0	145	168	263	286	1.2	29.6
	Calbifundus_CMW17620_01940-RA	G0X7K3#PHI:3195#Um10557#5270#Ustilago_maydis#reduced_virulence	27.5	80	44	4	314	384	17	91	2.4	27.7
	Calbifundus_CMW17620_01940-RA	W7N293#PHI:3391#FVEG_12519#117187#Fusarium_verticillioides#unaffected_pathogenicity	23.64	110	69	3	280	378	257	362	4.4	28.1
	Calbifundus_CMW17620_01940-RA	P0A9X1#PHI:11007#ZnuC#562#Escherichia_coli#reduced_virulence	35.48	31	20	0	349	379	220	250	7.4	26.9
	Calbifundus_CMW17620_01940-RA	G1X9C7#PHI:11980#AolAtg1_(AOL_s00076g234)#2813651#Orbilia_oligospora#reduced_virulence	28.05	82	52	2	246	327	300	374	8	27.3
	# BLASTP 2.2.30+
	# Query: Calbifundus_CMW17620_01926-RA protein AED:0.36 eAED:0.36 QI:0|-1|0|1|-1|1|1|0|83 | Cytoplasmic effector probability: 0.556
	# Database: /data/phi-blast/fasta/Phi414/phi414.fas
	# Fields: query id, subject id, % identity, alignment length, mismatches, gap opens, q. start, q. end, s. start, s. end, evalue, bit score
	# 6 hits found
	Calbifundus_CMW17620_01926-RA	G4NIP8#PHI:2104#MGG_04159.5#318829#Magnaporthe_oryzae#unaffected_pathogenicity	29.31	58	39	1	25	80	178	235	0.32	27.3
	Calbifundus_CMW17620_01926-RA	Q1L2E2#PHI:595__PHI:2248#ALS1__Als1#13684#Parastagonospora_nodorum#reduced_virulence__loss_of_pathogenicity	53.85	26	11	1	22	47	171	195	1.6	25.4
	Calbifundus_CMW17620_01926-RA	Q8ZQ60#PHI:6102#PipA#28901#Salmonella_enterica#effector_(plant_avirulence_determinant)	36	25	16	0	5	29	177	201	3.1	24.6
	Calbifundus_CMW17620_01926-RA	Q1A1Y7#PHI:599#TCO1#5207#Cryptococcus_neoformans#reduced_virulence	35.14	37	17	1	20	49	1151	1187	4	24.3
	Calbifundus_CMW17620_01926-RA	Q88BE4#PHI:4596#SpoT#317#Pseudomonas_syringae#reduced_virulence__lethal	20.37	54	43	0	25	78	553	606	5.4	23.9
	Calbifundus_CMW17620_01926-RA	Q88BE4#PHI:4596#SpoT#317#Pseudomonas_syringae#reduced_virulence__lethal	32.5	40	26	1	4	43	263	301	7.7	23.5
	# BLASTP 2.2.30+
	# Query: Calbifundus_CMW17620_03549-RA protein AED:0.00 eAED:0.00 QI:0|-1|0|1|-1|1|1|0|321 | Cytoplasmic effector probability: 0.593
	# Database: /data/phi-blast/fasta/Phi414/phi414.fas
	# Fields: query id, subject id, % identity, alignment length, mismatches, gap opens, q. start, q. end, s. start, s. end, evalue, bit score
	# 4 hits found
	Calbifundus_CMW17620_03549-RA	Q4WER3#PHI:2512#HapX#746128#Aspergillus_fumigatus#reduced_virulence	33.33	54	35	1	266	319	259	311	1.8	28.9
	Calbifundus_CMW17620_03549-RA	D2E9X1#PHI:2380#DEP6#29001#Alternaria_brassicicola#reduced_virulence__unaffected_pathogenicity	23.96	96	57	4	55	137	293	385	2.4	28.5
	Calbifundus_CMW17620_03549-RA	G4MWY5#PHI:2113#Kin4#318829#Magnaporthe_oryzae#reduced_virulence__loss_of_pathogenicity	33.96	53	33	1	186	236	75	127	4.8	27.7
	Calbifundus_CMW17620_03549-RA	I1RFJ2#PHI:1573#GzOB013#5518#Fusarium_graminearum#lethal	38.78	49	25	1	230	273	15	63	8.7	26.6
	# BLASTP 2.2.30+
	# Query: Calbifundus_CMW17620_07312-RA protein AED:0.43 eAED:0.43 QI:0|-1|0|1|-1|1|1|0|124 | Cytoplasmic effector probability: 0.553
	# Database: /data/phi-blast/fasta/Phi414/phi414.fas
	# Fields: query id, subject id, % identity, alignment length, mismatches, gap opens, q. start, q. end, s. start, s. end, evalue, bit score
	# 8 hits found
	Calbifundus_CMW17620_07312-RA	A0A0E4D570#PHI:7862#VgrG#470#Acinetobacter_baumannii#reduced_virulence	28.85	52	35	1	7	58	151	200	1.8	26.6
	Calbifundus_CMW17620_07312-RA	Q9FB04#PHI:5436#RopB#1314#Streptococcus_pyogenes#reduced_virulence	36.17	47	23	2	50	96	86	125	5	25
	Calbifundus_CMW17620_07312-RA	A0A0K0P1E4#PHI:7615#RopB#1314#Streptococcus_pyogenes#reduced_virulence	36.17	47	23	2	50	96	86	125	5	25
	Calbifundus_CMW17620_07312-RA	T2BNJ5#PHI:3415#Fre2#5207#Cryptococcus_neoformans#reduced_virulence	41.94	31	18	0	94	124	588	618	5.4	25.4
	Calbifundus_CMW17620_07312-RA	G4NIU3#PHI:789#MGG_04116#318829#Magnaporthe_oryzae#reduced_virulence	37.5	32	20	0	37	68	376	407	5.5	25.4
	Calbifundus_CMW17620_07312-RA	G4N6T3#PHI:9356#Leu4_(MGG_13485)#318829#Magnaporthe_oryzae#reduced_virulence	33.33	36	24	0	28	63	462	497	5.8	25
	Calbifundus_CMW17620_07312-RA	A0A0E0S972#PHI:1514#GzHOME012#5518#Fusarium_graminearum#unaffected_pathogenicity	30.56	36	23	1	26	61	910	943	9.1	24.6
	Calbifundus_CMW17620_07312-RA	K3W372#PHI:12041#FpHtf3_(FPSE_00937)#101028#Fusarium_pseudograminearum#reduced_virulence	30.56	36	23	1	26	61	910	943	9.7	24.6
	# BLASTP 2.2.30+
	# Query: Calbifundus_CMW17620_06603-RA protein AED:0.00 eAED:0.00 QI:0|1|1|1|0|0.5|2|48|477 | Apoplastic effector probability: 0.6
	# Database: /data/phi-blast/fasta/Phi414/phi414.fas
	# Fields: query id, subject id, % identity, alignment length, mismatches, gap opens, q. start, q. end, s. start, s. end, evalue, bit score
	# 4 hits found
	Calbifundus_CMW17620_06603-RA	A0A384K0L8#PHI:10432#BcCBH_(Bcin13g02100)#40559#Botrytis_cinerea#reduced_virulence__unaffected_pathogenicity	59.31	462	172	7	23	472	22	479	0	550
	Calbifundus_CMW17620_06603-RA	G4ZRT3#PHI:10659#PsGH7a#67593#Phytophthora_sojae#reduced_virulence	49.35	460	220	8	1	449	7	464	3e-153	447
	Calbifundus_CMW17620_06603-RA	Q9C1F9#PHI:566#Cel2#5017#Bipolaris_zeicola#unaffected_pathogenicity	36.87	453	234	15	7	451	5	413	1e-81	261
	Calbifundus_CMW17620_06603-RA	I1RQ67#PHI:1255#FGSG_06206#5518#Fusarium_graminearum#unaffected_pathogenicity	25.56	133	86	5	268	390	294	423	2.7	28.9
	# BLASTP 2.2.30+
	# Query: Calbifundus_CMW17620_07026-RA protein AED:0.00 eAED:0.00 QI:0|-1|0|1|-1|1|1|0|213 | Cytoplasmic effector probability: 0.803
	# Database: /data/phi-blast/fasta/Phi414/phi414.fas
	# Fields: query id, subject id, % identity, alignment length, mismatches, gap opens, q. start, q. end, s. start, s. end, evalue, bit score
	# 7 hits found
	Calbifundus_CMW17620_07026-RA	G2Y3E7#PHI:2653__PHI:2668#Bcvel1#40559#Botrytis_cinerea#reduced_virulence	24.81	129	81	5	9	122	397	524	0.11	31.6
	Calbifundus_CMW17620_07026-RA	Q4WHC8#PHI:10337#PmrA_(Afu2g05860)#746128#Aspergillus_fumigatus#unaffected_pathogenicity__reduced_virulence	31.82	66	43	2	50	114	907	971	2.6	27.7
	Calbifundus_CMW17620_07026-RA	B4ED05#PHI:8838#CdpA_(bcal1069)#95486#Burkholderia_cenocepacia#increased_virulence_(hypervirulence)	43.48	23	13	0	24	46	291	313	7.3	26.2
	Calbifundus_CMW17620_07026-RA	I1RD63#PHI:6093#FgVps29#5518#Fusarium_graminearum#reduced_virulence	26.09	46	32	1	19	62	40	85	8.1	25.4
	Calbifundus_CMW17620_07026-RA	Q0V515#PHI:3914#Sdh1#13684#Parastagonospora_nodorum#reduced_virulence	38.46	26	13	1	102	124	263	288	8.7	25.8
	Calbifundus_CMW17620_07026-RA	D4QE70#PHI:8604__PHI:8605#CovS__CovR#1314#Streptococcus_pyogenes#unaffected_pathogenicity__increased_virulence_(hypervirulence)__reduced_virulence	30	50	24	2	168	206	359	408	9.4	25.8
	Calbifundus_CMW17620_07026-RA	I7B318#PHI:4097#CovRS#1314#Streptococcus_pyogenes#increased_virulence_(hypervirulence)	30	50	24	2	168	206	359	408	9.8	25.8
	# BLASTP 2.2.30+
	# Query: Calbifundus_CMW17620_07492-RA protein AED:0.06 eAED:0.06 QI:0|-1|0|1|-1|1|1|0|139 | Cytoplasmic effector probability: 0.728
	# Database: /data/phi-blast/fasta/Phi414/phi414.fas
	# Fields: query id, subject id, % identity, alignment length, mismatches, gap opens, q. start, q. end, s. start, s. end, evalue, bit score
	# 7 hits found
	Calbifundus_CMW17620_07492-RA	Q9UUS7#PHI:166#CHIP2#474922#Colletotrichum_gloeosporioides#unaffected_pathogenicity	25.4	63	45	1	66	126	449	511	0.86	28.1
	Calbifundus_CMW17620_07492-RA	S7V2Q9#PHI:12162#PPM14_(TGGT1_232010)#5811#Toxoplasma_gondii#unaffected_pathogenicity	35.9	39	25	0	84	122	2069	2107	1.4	27.3
	Calbifundus_CMW17620_07492-RA	I1RAP1#PHI:1988#GzZC303#5518#Fusarium_graminearum#unaffected_pathogenicity	22.95	61	41	2	65	119	586	646	3.9	25.8
	Calbifundus_CMW17620_07492-RA	Q82Z99#PHI:11493#Rny_(EF3170)#1351#Enterococcus_faecalis#reduced_virulence	33.33	48	31	1	76	122	85	132	4.8	25.8
	Calbifundus_CMW17620_07492-RA	Q4WLW5#PHI:10461#FmqA#746128#Aspergillus_fumigatus#reduced_virulence	42.86	21	12	0	9	29	1093	1113	6.8	25.4
	Calbifundus_CMW17620_07492-RA	A0A4Q4NB74#PHI:11695#Pex6#5599#Alternaria_alternata#reduced_virulence	29.41	51	33	1	65	115	307	354	8.1	25
	Calbifundus_CMW17620_07492-RA	D2Z000#PHI:7261#RipAR#305#Ralstonia_solanacearum#effector_(plant_avirulence_determinant)	37.5	40	22	2	6	42	516	555	9.8	24.6
	# BLASTP 2.2.30+
	# Query: Calbifundus_CMW17620_06854-RA protein AED:0.45 eAED:0.45 QI:0|-1|0|1|-1|1|1|0|79 | Cytoplasmic effector probability: 0.732
	# Database: /data/phi-blast/fasta/Phi414/phi414.fas
	# Fields: query id, subject id, % identity, alignment length, mismatches, gap opens, q. start, q. end, s. start, s. end, evalue, bit score
	# 20 hits found
	Calbifundus_CMW17620_06854-RA	G4N4N6#PHI:4616#MoSFA1#318829#Magnaporthe_oryzae#reduced_virulence	70	70	21	0	9	78	310	379	2e-30	110
	Calbifundus_CMW17620_06854-RA	Q4WIQ3#PHI:3277#GnoA#746128#Aspergillus_fumigatus#unaffected_pathogenicity	71.01	69	20	0	9	77	310	378	6e-30	108
	Calbifundus_CMW17620_06854-RA	C4YN44#PHI:4903#Fdh3#5476#Candida_albicans#unaffected_pathogenicity__reduced_virulence	68.12	69	22	0	9	77	312	380	3e-29	106
	Calbifundus_CMW17620_06854-RA	A7EXS0#PHI:9519#SsFdh1_(SS1G_10135)#5180#Sclerotinia_sclerotiorum#reduced_virulence	67.14	70	23	0	9	78	306	375	2e-28	104
	Calbifundus_CMW17620_06854-RA	Q6XVN4#PHI:668#GNO1#5207#Cryptococcus_neoformans#unaffected_pathogenicity__reduced_virulence	62.32	69	26	0	9	77	309	377	1e-25	96.3
	Calbifundus_CMW17620_06854-RA	J7MF98#PHI:2700#Lac2#5465#Colletotrichum_orbiculare#reduced_virulence	27.45	51	37	0	17	67	110	160	0.091	28.9
	Calbifundus_CMW17620_06854-RA	G4NC35#PHI:9199#MoCKb1_(MGG_00446)#318829#Magnaporthe_oryzae#reduced_virulence__unaffected_pathogenicity	42.31	26	15	0	48	73	119	144	0.75	26.2
	Calbifundus_CMW17620_06854-RA	P0CQ08#PHI:11073#Pol3#5207#Cryptococcus_neoformans#unaffected_pathogenicity	34.15	41	25	1	29	69	952	990	1.9	25
	Calbifundus_CMW17620_06854-RA	F9X7N2#PHI:4943__PHI:10788#KU70__ZtKu70#1047171#Zymoseptoria_tritici#unaffected_pathogenicity	29.55	44	26	2	6	46	603	644	2.2	25
	Calbifundus_CMW17620_06854-RA	Q9KQS8#PHI:6583#LonA#666#Vibrio_cholerae#reduced_virulence	29.03	62	24	2	13	54	372	433	3.1	24.6
	Calbifundus_CMW17620_06854-RA	D4HY24#PHI:7160#Lon#552#Erwinia_amylovora#increased_virulence_(hypervirulence)__loss_of_pathogenicity	29.03	62	24	2	13	54	373	434	3.1	24.6
	Calbifundus_CMW17620_06854-RA	A0A2K8W3I0#PHI:10540#Lon#1089444#Dickeya_solani#reduced_virulence	29.03	62	24	2	13	54	373	434	3.1	24.6
	Calbifundus_CMW17620_06854-RA	A3MZ94#PHI:3533#LonA#715#Actinobacillus_pleuropneumoniae#reduced_virulence	37.04	27	17	0	13	39	375	401	3.3	24.6
	Calbifundus_CMW17620_06854-RA	Q886T3#PHI:10941#PSPTO_1493#317#Pseudomonas_syringae#unaffected_pathogenicity	50	22	11	0	46	67	242	263	3.5	24.3
	Calbifundus_CMW17620_06854-RA	A0A0F6AXS9#PHI:8808#Lon#28901#Salmonella_enterica#increased_virulence_(hypervirulence)	29.03	62	24	2	13	54	373	434	3.6	24.3
	Calbifundus_CMW17620_06854-RA	Q830A6#PHI:4127#BgsB#1351#Enterococcus_faecalis#reduced_virulence	34.62	26	17	0	37	62	342	367	5.1	23.9
	Calbifundus_CMW17620_06854-RA	Q6FTT1#PHI:2566__PHI:9717#Skn7p__Skn7#5478#Candida_glabrata#reduced_virulence__unaffected_pathogenicity	38.46	26	16	0	32	57	17	42	7.8	23.5
	Calbifundus_CMW17620_06854-RA	Q8PLI3#PHI:5388#XacFhaB#346#Xanthomonas_citri#reduced_virulence	37.93	29	18	0	41	69	1471	1499	8.3	23.5
	Calbifundus_CMW17620_06854-RA	D8L2S4#PHI:7477#Orf82_(VK055_1982)#573#Klebsiella_pneumoniae#unaffected_pathogenicity	31.71	41	28	0	18	58	292	332	8.9	23.5
	Calbifundus_CMW17620_06854-RA	Q2YPX3#PHI:8922#Lon#235#Brucella_abortus#unaffected_pathogenicity__reduced_virulence	33.33	27	18	0	13	39	384	410	9.5	23.1
	# BLASTP 2.2.30+
	# Query: Calbifundus_CMW17620_04286-RA protein AED:0.16 eAED:0.16 QI:877|0|1|1|0|0.5|2|0|139 | Cytoplasmic effector probability: 0.571
	# Database: /data/phi-blast/fasta/Phi414/phi414.fas
	# Fields: query id, subject id, % identity, alignment length, mismatches, gap opens, q. start, q. end, s. start, s. end, evalue, bit score
	# 4 hits found
	Calbifundus_CMW17620_04286-RA	F8R4Y0#PHI:2311__PHI:2587__PHI:2608#PKS__ACRTS2#5530__5599#Metarhizium_anisopliae__Alternaria_alternata#increased_virulence_(hypervirulence)__reduced_virulence	61.54	13	5	0	125	137	1174	1186	4.7	25.8
	Calbifundus_CMW17620_04286-RA	G8DNT0#PHI:2260#PKS1#45130#Bipolaris_sorokiniana#unaffected_pathogenicity	61.54	13	5	0	125	137	1174	1186	4.7	25.8
	Calbifundus_CMW17620_04286-RA	J9VLP0#PHI:8016#Hos1_(CNAG_05096)#5207#Cryptococcus_neoformans#unaffected_pathogenicity	52.17	23	11	0	87	109	29	51	6.5	25.4
	Calbifundus_CMW17620_04286-RA	N1PC72#PHI:8770#Cfpks1#5499#Fulvia_fulva#unaffected_pathogenicity	53.85	13	6	0	125	137	1173	1185	10	24.6
	# BLASTP 2.2.30+
	# Query: Calbifundus_CMW17620_07551-RA protein AED:0.35 eAED:0.35 QI:0|-1|0|1|-1|1|1|0|368 | Cytoplasmic effector probability: 0.746
	# Database: /data/phi-blast/fasta/Phi414/phi414.fas
	# Fields: query id, subject id, % identity, alignment length, mismatches, gap opens, q. start, q. end, s. start, s. end, evalue, bit score
	# 5 hits found
	Calbifundus_CMW17620_07551-RA	A0A1C3YIV6#PHI:1188#(Sc_Sak1)#5518#Fusarium_graminearum#reduced_virulence	31.51	73	44	2	289	355	70	142	0.58	30.8
	Calbifundus_CMW17620_07551-RA	C8UF66#PHI:7595#EtrA#562#Escherichia_coli#reduced_virulence	22.35	85	62	3	145	229	39	119	0.92	28.9
	Calbifundus_CMW17620_07551-RA	A0A098DUX9#PHI:1811#GzZC126#5518#Fusarium_graminearum#unaffected_pathogenicity	21.98	91	65	2	229	318	67	152	4.5	27.7
	Calbifundus_CMW17620_07551-RA	A0A1C3YMG6#PHI:1713#GzZC028#5518#Fusarium_graminearum#unaffected_pathogenicity	33.33	48	31	1	106	153	270	316	4.9	27.7
	Calbifundus_CMW17620_07551-RA	W6EL00#PHI:4129#Tea4#5270#Ustilago_maydis#loss_of_pathogenicity__unaffected_pathogenicity	23.33	60	46	0	18	77	22	81	6	27.3
	# BLASTP 2.2.30+
	# Query: Calbifundus_CMW17620_07278-RA protein AED:0.00 eAED:0.00 QI:0|-1|0|1|-1|1|1|0|202 | Cytoplasmic effector probability: 0.851
	# Database: /data/phi-blast/fasta/Phi414/phi414.fas
	# Fields: query id, subject id, % identity, alignment length, mismatches, gap opens, q. start, q. end, s. start, s. end, evalue, bit score
	# 7 hits found
	Calbifundus_CMW17620_07278-RA	G4N3Q0#PHI:11819#MoRPD3_(MGG_05857)#318829#Magnaporthe_oryzae#reduced_virulence	30.43	46	29	1	132	174	544	589	1.8	27.7
	Calbifundus_CMW17620_07278-RA	E9F5A9#PHI:9533#Urease_(MAA_07458)#568076#Metarhizium_robertsii#unaffected_pathogenicity	35.29	34	22	0	36	69	159	192	1.8	27.7
	Calbifundus_CMW17620_07278-RA	I1RWQ0#PHI:1240__PHI:3088#FGSG_08729__CPK2#5518#Fusarium_graminearum#unaffected_pathogenicity__loss_of_pathogenicity	30	50	29	1	28	77	298	341	3.1	26.9
	Calbifundus_CMW17620_07278-RA	P0CS02#PHI:3489#Gmt1#5207#Cryptococcus_neoformans#loss_of_pathogenicity	37.93	29	18	0	152	180	10	38	3.6	26.9
	Calbifundus_CMW17620_07278-RA	Q59UR3#PHI:2820#SWI1#5476#Candida_albicans#reduced_virulence	81.82	11	2	0	177	187	246	256	4.1	26.9
	Calbifundus_CMW17620_07278-RA	Q0P7J8#PHI:11797#ClbH#562#Escherichia_coli#unaffected_pathogenicity__reduced_virulence	32.65	49	33	0	7	55	1142	1190	7.8	25.8
	Calbifundus_CMW17620_07278-RA	I1RJB8#PHI:1879#GzZC194#5518#Fusarium_graminearum#unaffected_pathogenicity	39.47	38	21	1	37	72	339	376	8.1	25.8
	# BLASTP 2.2.30+
	# Query: Calbifundus_CMW17620_03201-RA protein AED:0.34 eAED:0.34 QI:0|-1|0|1|-1|1|1|0|191 | Cytoplasmic effector probability: 0.578
	# Database: /data/phi-blast/fasta/Phi414/phi414.fas
	# Fields: query id, subject id, % identity, alignment length, mismatches, gap opens, q. start, q. end, s. start, s. end, evalue, bit score
	# 19 hits found
	Calbifundus_CMW17620_03201-RA	A0A0D1E191#PHI:9867#Pdi_(UMAG_10156)#5270#Ustilago_maydis#reduced_virulence__unaffected_pathogenicity	42.5	120	64	3	10	129	17	131	3e-20	87
	Calbifundus_CMW17620_03201-RA	A0A0D1E191#PHI:9867#Pdi_(UMAG_10156)#5270#Ustilago_maydis#reduced_virulence__unaffected_pathogenicity	46.15	104	51	2	25	125	367	468	3e-20	86.7
	Calbifundus_CMW17620_03201-RA	A0A0D1E191#PHI:9867#Pdi_(UMAG_10156)#5270#Ustilago_maydis#reduced_virulence__unaffected_pathogenicity	42.11	38	22	0	133	170	19	56	0.09	31.6
	Calbifundus_CMW17620_03201-RA	P0AA28#PHI:2644#Thioredoxin_1#28901#Salmonella_enterica#reduced_virulence	40.74	81	45	1	22	102	5	82	2e-14	65.9
	Calbifundus_CMW17620_03201-RA	V5VGM8#PHI:9285#TrxA#470#Acinetobacter_baumannii#reduced_virulence	29.36	109	73	2	20	128	3	107	4e-12	58.9
	Calbifundus_CMW17620_03201-RA	P0A4L3#PHI:7258#TrxA#1639#Listeria_monocytogenes#reduced_virulence	36.21	58	34	1	42	99	20	74	8e-08	47
	Calbifundus_CMW17620_03201-RA	A7ET79#PHI:11806#SsTrx1#5180#Sclerotinia_sclerotiorum#reduced_virulence	31.43	70	44	1	35	104	56	121	2e-06	44.3
	Calbifundus_CMW17620_03201-RA	Q04KT1#PHI:3912#Etrx2#1313#Streptococcus_pneumoniae#unaffected_pathogenicity	37.04	81	33	3	38	112	69	137	0.002	36.2
	Calbifundus_CMW17620_03201-RA	Q87GP4#PHI:9249#VpDsbA2_(VPA1271)#670#Vibrio_parahaemolyticus#unaffected_pathogenicity__reduced_virulence	32.79	61	39	1	34	92	33	93	0.005	35
	Calbifundus_CMW17620_03201-RA	Q87KC3#PHI:9248#VpDsbA1_(VP3054)#670#Vibrio_parahaemolyticus#unaffected_pathogenicity__reduced_virulence	37.04	27	17	0	37	63	36	62	0.054	32
	Calbifundus_CMW17620_03201-RA	A0A125YA62#PHI:9514#PagA1#1396#Bacillus_cereus#reduced_virulence	21.3	108	73	3	3	103	29	131	0.45	28.9
	Calbifundus_CMW17620_03201-RA	Q4WQ36#PHI:6751#Fbx23#746128#Aspergillus_fumigatus#increased_virulence_(hypervirulence)	23.94	71	53	1	4	74	491	560	0.64	29.3
	Calbifundus_CMW17620_03201-RA	D2TUX9#PHI:8691#DsbA_(ROD_38991)#67825#Citrobacter_rodentium#loss_of_pathogenicity	21.95	82	54	1	37	108	36	117	1.3	27.7
	Calbifundus_CMW17620_03201-RA	A0A0F6B5Q0#PHI:10060#STM14_RS15235#28901#Salmonella_enterica#unaffected_pathogenicity	33.33	45	21	1	79	114	56	100	2.8	26.9
	Calbifundus_CMW17620_03201-RA	Q04LM7#PHI:3911#Etrx1#1313#Streptococcus_pneumoniae#unaffected_pathogenicity	40.74	27	16	0	38	64	72	98	3	26.6
	Calbifundus_CMW17620_03201-RA	I1RWN5#PHI:1550#GzMyb014#5518#Fusarium_graminearum#unaffected_pathogenicity	40.74	27	16	0	120	146	218	244	3.6	26.6
	Calbifundus_CMW17620_03201-RA	I1RU55#PHI:1391#GzC2H054#5518#Fusarium_graminearum#unaffected_pathogenicity	48.15	27	11	2	34	58	250	275	3.8	26.6
	Calbifundus_CMW17620_03201-RA	Q2G2U6#PHI:11718#YycF#1280#Staphylococcus_aureus#reduced_virulence	30.23	43	30	0	132	174	67	109	7.6	25.4
	Calbifundus_CMW17620_03201-RA	I1RW12#PHI:5890#FGSG_08464#5518#Fusarium_graminearum#unaffected_pathogenicity	26.56	64	39	2	1	56	1	64	9.5	25.4
	# BLASTP 2.2.30+
	# Query: Calbifundus_CMW17620_06930-RA protein AED:0.42 eAED:0.42 QI:0|-1|0|1|-1|1|1|0|143 | Cytoplasmic effector probability: 0.533
	# Database: /data/phi-blast/fasta/Phi414/phi414.fas
	# Fields: query id, subject id, % identity, alignment length, mismatches, gap opens, q. start, q. end, s. start, s. end, evalue, bit score
	# 6 hits found
	Calbifundus_CMW17620_06930-RA	Q4WDL0#PHI:2525#TOM40#746128#Aspergillus_fumigatus#lethal	25.35	71	43	1	8	68	173	243	0.34	29.3
	Calbifundus_CMW17620_06930-RA	Q9HU22#PHI:7634#RmlA#287#Pseudomonas_aeruginosa#reduced_virulence__loss_of_pathogenicity	27.54	69	45	1	3	71	98	161	2.6	26.6
	Calbifundus_CMW17620_06930-RA	Q63IP8#PHI:6885#BPSS2021#28450#Burkholderia_pseudomallei#reduced_virulence	38.1	42	26	0	39	80	128	169	4.4	25.8
	Calbifundus_CMW17620_06930-RA	G4NF65#PHI:3061__PHI:4055#MoRga1__Rga1#318829#Magnaporthe_oryzae#unaffected_pathogenicity	22.95	122	85	3	14	134	960	1073	6.5	25.4
	Calbifundus_CMW17620_06930-RA	G4NKK3#PHI:7793#Momyo2_(MGG_03060)#318829#Magnaporthe_oryzae#reduced_virulence	44	25	11	1	105	129	191	212	9	25
	Calbifundus_CMW17620_06930-RA	Q888Y8#PHI:4005#HopD1#317#Pseudomonas_syringae#effector_(plant_avirulence_determinant)	29.31	58	41	0	3	60	475	532	9.7	24.6
	# BLASTP 2.2.30+
	# Query: Calbifundus_CMW17620_06931-RA protein AED:0.02 eAED:0.02 QI:0|-1|0|1|-1|1|1|0|306 | Apoplastic effector probability: 0.548
	# Database: /data/phi-blast/fasta/Phi414/phi414.fas
	# Fields: query id, subject id, % identity, alignment length, mismatches, gap opens, q. start, q. end, s. start, s. end, evalue, bit score
	# 4 hits found
	Calbifundus_CMW17620_06931-RA	A0A098DK85#PHI:5887#FGSG_04375#5518#Fusarium_graminearum#unaffected_pathogenicity	31.37	51	31	1	110	156	477	527	0.94	29.6
	Calbifundus_CMW17620_06931-RA	Q8XYE3#PHI:2922__PHI:5143__PHI:5179#Brg11__RSc1815#305#Ralstonia_solanacearum#effector_(plant_avirulence_determinant)	41.07	56	30	3	163	217	85	138	1.1	29.6
	Calbifundus_CMW17620_06931-RA	J5JB66#PHI:7035#Pmt1#176275#Beauveria_bassiana#reduced_virulence	22.94	109	76	2	13	113	705	813	1.3	29.3
	Calbifundus_CMW17620_06931-RA	Q6FMW8#PHI:11471#VHT1_(CAGL0K04609g)#5478#Candida_glabrata#reduced_virulence__unaffected_pathogenicity	26.74	86	53	2	18	100	380	458	4.8	27.3
	# BLASTP 2.2.30+
	# Query: Calbifundus_CMW17620_05240-RA protein AED:0.49 eAED:0.49 QI:0|-1|0|1|-1|1|1|0|79 | Cytoplasmic effector probability: 0.947
	# Database: /data/phi-blast/fasta/Phi414/phi414.fas
	# Fields: query id, subject id, % identity, alignment length, mismatches, gap opens, q. start, q. end, s. start, s. end, evalue, bit score
	# 7 hits found
	Calbifundus_CMW17620_05240-RA	Q4P333#PHI:1113#Chs7#5270#Ustilago_maydis#loss_of_pathogenicity	33.33	27	18	0	24	50	630	656	1.3	25.8
	Calbifundus_CMW17620_05240-RA	A0A177DXR7#PHI:11087#MetB_(MN812273)#5599#Alternaria_alternata#loss_of_pathogenicity	40.74	27	11	1	44	70	211	232	2.1	25
	Calbifundus_CMW17620_05240-RA	Q8DTB7#PHI:7052#EpsC#1309#Streptococcus_mutans#reduced_virulence	57.89	19	8	0	19	37	295	313	3.5	24.3
	Calbifundus_CMW17620_05240-RA	P29717#PHI:10734#XOG1#5476#Candida_albicans#unaffected_pathogenicity	60	15	6	0	47	61	144	158	7.6	23.5
	Calbifundus_CMW17620_05240-RA	I1RQG9#PHI:1378#GzC2H041#5518#Fusarium_graminearum#unaffected_pathogenicity	28.3	53	34	1	8	56	624	676	7.8	23.5
	Calbifundus_CMW17620_05240-RA	G1UA02#PHI:2819#CaEss1#5476#Candida_albicans#reduced_virulence	27.91	43	26	1	27	69	82	119	8.4	23.1
	Calbifundus_CMW17620_05240-RA	A0A2P2HLV9#PHI:11132#Fab1#5059#Aspergillus_flavus#reduced_virulence	42.42	33	17	1	10	40	1644	1676	8.8	23.5
	# BLASTP 2.2.30+
	# Query: Calbifundus_CMW17620_05760-RA protein AED:0.49 eAED:0.49 QI:0|-1|0|1|-1|1|1|0|67 | Apoplastic effector probability: 0.611
	# Database: /data/phi-blast/fasta/Phi414/phi414.fas
	# Fields: query id, subject id, % identity, alignment length, mismatches, gap opens, q. start, q. end, s. start, s. end, evalue, bit score
	# 11 hits found
	Calbifundus_CMW17620_05760-RA	D4I234#PHI:7081__PHI:7443#TssC-2__EAMY__3227#552#Erwinia_amylovora#reduced_virulence__unaffected_pathogenicity__increased_virulence_(hypervirulence)	31.71	41	27	1	20	60	265	304	0.85	25.8
	Calbifundus_CMW17620_05760-RA	I1S0H5#PHI:7717#FgOXP1#5518#Fusarium_graminearum#reduced_virulence	42.31	26	14	1	31	55	1154	1179	1.2	25.4
	Calbifundus_CMW17620_05760-RA	I1RPZ1#PHI:1517#GzHOMEL013#5518#Fusarium_graminearum#lethal	40	40	16	4	15	53	600	632	1.5	25
	Calbifundus_CMW17620_05760-RA	I1RCP1#PHI:1080__PHI:9405#Cch1__CCH1_(FGSG_01364)#5518#Fusarium_graminearum#unaffected_pathogenicity__reduced_virulence	38.89	18	11	0	15	32	1371	1388	1.8	24.6
	Calbifundus_CMW17620_05760-RA	Q4WTN8#PHI:6926#MyoE#746128#Aspergillus_fumigatus#reduced_virulence	29.41	51	33	3	17	64	625	675	3.9	23.9
	Calbifundus_CMW17620_05760-RA	J9QTF0#PHI:7018#B739_1208#34085#Riemerella_anatipestifer#reduced_virulence	37.93	29	18	0	23	51	321	349	5.5	23.5
	Calbifundus_CMW17620_05760-RA	Q4WZL4#PHI:2358__PHI:8494#PLD__Pld#746128#Aspergillus_fumigatus#reduced_virulence__increased_virulence_(hypervirulence)	37.04	27	17	0	20	46	345	371	6.1	23.1
	Calbifundus_CMW17620_05760-RA	B4EGR5#PHI:8840#Bcam1160#95486#Burkholderia_cenocepacia#increased_virulence_(hypervirulence)	57.14	14	6	0	6	19	145	158	7	23.1
	Calbifundus_CMW17620_05760-RA	Q4IB96#PHI:1546#GzMyb010#5518#Fusarium_graminearum#lethal	38.46	26	16	0	19	44	963	988	7.2	23.1
	Calbifundus_CMW17620_05760-RA	J9VWV3#PHI:10354#Alg9_(CNAG_05881)#5207#Cryptococcus_neoformans#reduced_virulence	34.48	29	19	0	15	43	584	612	8.1	22.7
	Calbifundus_CMW17620_05760-RA	Q879S6#PHI:3659#HxfA_(PD_2118)_(pspA)#2371#Xylella_fastidiosa#increased_virulence_(hypervirulence)	43.48	23	13	0	26	48	2930	2952	8.9	22.7
	# BLASTP 2.2.30+
	# Query: Calbifundus_CMW17620_05762-RA protein AED:0.32 eAED:0.32 QI:0|-1|0|1|-1|1|1|0|333 | Cytoplasmic effector probability: 0.669
	# Database: /data/phi-blast/fasta/Phi414/phi414.fas
	# Fields: query id, subject id, % identity, alignment length, mismatches, gap opens, q. start, q. end, s. start, s. end, evalue, bit score
	# 5 hits found
	Calbifundus_CMW17620_05762-RA	L7N655#PHI:3630#PepN#1773#Mycobacterium_tuberculosis#increased_virulence_(hypervirulence)	22.34	94	63	3	176	261	454	545	0.63	30.4
	Calbifundus_CMW17620_05762-RA	Q7VNE6#PHI:6572#DksA#730#Haemophilus_ducreyi#reduced_virulence	40	45	24	2	250	291	104	148	0.96	28.9
	Calbifundus_CMW17620_05762-RA	L7HYB8#PHI:11790#MoTwf#318829#Magnaporthe_oryzae#reduced_virulence	34.21	38	23	1	59	96	116	151	6	26.9
	Calbifundus_CMW17620_05762-RA	Q8X1S9#PHI:478#HGL1#5270#Ustilago_maydis#unaffected_pathogenicity	35.9	39	25	0	95	133	544	582	8.5	26.6
	Calbifundus_CMW17620_05762-RA	C4YKT4#PHI:507#CaRAS1#5476#Candida_albicans#reduced_virulence	29.73	37	26	0	280	316	67	103	8.9	26.6
	# BLASTP 2.2.30+
	# Query: Calbifundus_CMW17620_04798-RA protein AED:0.00 eAED:0.00 QI:0|-1|0|1|-1|1|1|0|403 | Apoplastic effector probability: 0.62
	# Database: /data/phi-blast/fasta/Phi414/phi414.fas
	# Fields: query id, subject id, % identity, alignment length, mismatches, gap opens, q. start, q. end, s. start, s. end, evalue, bit score
	# 7 hits found
	Calbifundus_CMW17620_04798-RA	D4HYB2#PHI:9306#GuaB#552#Erwinia_amylovora#reduced_virulence	35.71	56	34	2	319	373	43	97	0.78	30.4
	Calbifundus_CMW17620_04798-RA	Q59VH7#PHI:480#SAP7#5476#Candida_albicans#unaffected_pathogenicity__reduced_virulence	27.21	136	78	4	198	315	103	235	2.2	28.9
	Calbifundus_CMW17620_04798-RA	A0A168D336#PHI:10546#PlcR_(WR52_27275)#1396#Bacillus_cereus#reduced_virulence	17	100	74	1	13	103	160	259	3.3	28.1
	Calbifundus_CMW17620_04798-RA	A0A024CIG8#PHI:2934#CifA#36746#Pseudomonas_cichorii#reduced_virulence	22.92	96	72	1	281	374	1845	1940	3.4	28.5
	Calbifundus_CMW17620_04798-RA	E0SN64#PHI:8579#GuaB_(Dda3937_00004)#204038#Dickeya_dadantii#reduced_virulence	29.23	65	44	2	310	373	34	97	4.7	27.7
	Calbifundus_CMW17620_04798-RA	A0A0W0D9W9#PHI:6467#Cgsiz2#5478#Candida_glabrata#unaffected_pathogenicity	44.12	34	17	2	162	194	207	239	5.3	27.7
	Calbifundus_CMW17620_04798-RA	G4NJP7#PHI:4526#AvrPi9#318829#Magnaporthe_oryzae#effector_(plant_avirulence_determinant)	41.94	31	18	0	236	266	11	41	8.8	25.4
	# BLASTP 2.2.30+
	# Query: Calbifundus_CMW17620_07532-RA protein AED:0.07 eAED:0.07 QI:0|0|0|0.33|1|1|3|0|84 | Apoplastic effector probability: 0.648
	# Database: /data/phi-blast/fasta/Phi414/phi414.fas
	# Fields: query id, subject id, % identity, alignment length, mismatches, gap opens, q. start, q. end, s. start, s. end, evalue, bit score
	# 8 hits found
	Calbifundus_CMW17620_07532-RA	P34809#PHI:19#NMT#5207#Cryptococcus_neoformans#reduced_virulence	50	24	12	0	25	48	392	415	0.55	26.9
	Calbifundus_CMW17620_07532-RA	Q8XTK9#PHI:5119__PHI:10850#RSp0099#305#Ralstonia_solanacearum#effector_(plant_avirulence_determinant)	33.33	36	24	0	10	45	227	262	1.5	25.8
	Calbifundus_CMW17620_07532-RA	G4MY57#PHI:11581#Mowhi2_(MGG_11241)#318829#Magnaporthe_oryzae#reduced_virulence	38.46	26	16	0	32	57	233	258	2.8	24.6
	Calbifundus_CMW17620_07532-RA	A0A0H3KBS1#PHI:7917#NWMN_0826#1280#Staphylococcus_aureus#reduced_virulence	52.94	17	8	0	67	83	73	89	4.3	24.3
	Calbifundus_CMW17620_07532-RA	A0A1D8PFP2#PHI:10197#Rob1#5476#Candida_albicans#increased_virulence_(hypervirulence)	50	18	9	0	44	61	26	43	4.5	24.3
	Calbifundus_CMW17620_07532-RA	E9F6D9#PHI:11676#Coh2_(MAA_07838)#568076#Metarhizium_robertsii#reduced_virulence	53.85	13	6	0	70	82	139	151	4.8	24.3
	Calbifundus_CMW17620_07532-RA	I1SAE5#PHI:5882#FGSG_13826#5518#Fusarium_graminearum#unaffected_pathogenicity	36.36	44	26	2	13	54	339	382	7.9	23.5
	Calbifundus_CMW17620_07532-RA	D0CEJ1#PHI:9117#TonB-dependent_copper_receptor#470#Acinetobacter_baumannii#reduced_virulence	34.62	26	17	0	35	60	422	447	8.7	23.5
	# BLASTP 2.2.30+
	# Query: Calbifundus_CMW17620_07318-RA protein AED:0.01 eAED:0.01 QI:0|-1|0|1|-1|1|1|0|416 | Cytoplasmic effector probability: 0.569
	# Database: /data/phi-blast/fasta/Phi414/phi414.fas
	# Fields: query id, subject id, % identity, alignment length, mismatches, gap opens, q. start, q. end, s. start, s. end, evalue, bit score
	# 8 hits found
	Calbifundus_CMW17620_07318-RA	E0XG07#PHI:8177__PHI:10353#Cap59#5207#Cryptococcus_neoformans#reduced_virulence__unaffected_pathogenicity	35.59	59	30	2	344	395	111	168	0.16	32
	Calbifundus_CMW17620_07318-RA	Q00523#PHI:455#CAP59#5207#Cryptococcus_neoformans#loss_of_pathogenicity__reduced_virulence	35.59	59	30	2	344	395	151	208	0.29	31.6
	Calbifundus_CMW17620_07318-RA	P65607#PHI:3474#ArcB#1313#Streptococcus_pneumoniae#reduced_virulence	27.84	97	59	3	198	294	165	250	2.4	28.9
	Calbifundus_CMW17620_07318-RA	I1RZL3#PHI:3996#FgFim#5518#Fusarium_graminearum#reduced_virulence	24.39	82	52	1	276	347	2	83	3.1	28.5
	Calbifundus_CMW17620_07318-RA	J9W340#PHI:7835#Cgp1_(CNAG_06352_)#5207#Cryptococcus_neoformans#reduced_virulence	32.35	68	40	2	206	267	439	506	5.7	27.7
	Calbifundus_CMW17620_07318-RA	I1RB79#PHI:1249#FGSG_00786#5518#Fusarium_graminearum#unaffected_pathogenicity	31.82	66	26	2	281	327	88	153	5.9	27.7
	Calbifundus_CMW17620_07318-RA	Q5KEF4#PHI:4575#NTH2#5207#Cryptococcus_neoformans#increased_virulence_(hypervirulence)	33.33	33	22	0	371	403	55	87	7.1	27.3
	Calbifundus_CMW17620_07318-RA	G4N853#PHI:5630#FZC35#318829#Magnaporthe_oryzae#unaffected_pathogenicity	35.48	31	20	0	194	224	471	501	8.4	27.3
	# BLASTP 2.2.30+
	# Query: Calbifundus_CMW17620_01877-RA protein AED:0.18 eAED:0.18 QI:0|-1|0|1|-1|1|1|0|150 | Apoplastic effector probability: 0.672 | Cytoplasmic effector probability: 0.607
	# Database: /data/phi-blast/fasta/Phi414/phi414.fas
	# Fields: query id, subject id, % identity, alignment length, mismatches, gap opens, q. start, q. end, s. start, s. end, evalue, bit score
	# 4 hits found
	Calbifundus_CMW17620_01877-RA	Q6XVN4#PHI:668#GNO1#5207#Cryptococcus_neoformans#unaffected_pathogenicity__reduced_virulence	24.14	116	70	5	29	143	158	256	0.91	28.1
	Calbifundus_CMW17620_01877-RA	I1RA39#PHI:1205#(Sc_CDC15)#5518#Fusarium_graminearum#reduced_virulence	28	50	36	0	35	84	459	508	1.7	27.3
	Calbifundus_CMW17620_01877-RA	P13470#PHI:7054#GtfC#1309#Streptococcus_mutans#reduced_virulence	24.73	93	56	4	16	101	138	223	3.5	26.2
	Calbifundus_CMW17620_01877-RA	G4MRP7#PHI:803#MGG_04629#318829#Magnaporthe_oryzae#reduced_virulence	62.5	16	6	0	5	20	611	626	5.4	25.8
	# BLASTP 2.2.30+
	# Query: Calbifundus_CMW17620_05084-RA protein AED:0.11 eAED:0.11 QI:0|0|0|0.5|1|1|2|0|197 | Cytoplasmic effector probability: 0.814
	# Database: /data/phi-blast/fasta/Phi414/phi414.fas
	# Fields: query id, subject id, % identity, alignment length, mismatches, gap opens, q. start, q. end, s. start, s. end, evalue, bit score
	# 5 hits found
	Calbifundus_CMW17620_05084-RA	Q18CB9#PHI:9236#CdPpiB_(CD630_00330)#1496#Clostridioides_difficile#increased_virulence_(hypervirulence)	26.15	65	46	1	117	179	93	157	2.4	27.3
	Calbifundus_CMW17620_05084-RA	P0CI28#PHI:4069#MymT#1773#Mycobacterium_tuberculosis#unaffected_pathogenicity	56.25	16	7	0	36	51	33	48	4.2	24.6
	Calbifundus_CMW17620_05084-RA	G4MZD0#PHI:3060__PHI:4054#Molrg1__Lrg1#318829#Magnaporthe_oryzae#loss_of_pathogenicity	43.33	30	16	1	38	67	1132	1160	5	26.6
	Calbifundus_CMW17620_05084-RA	Q5AHA0#PHI:136__PHI:11569#CaHK1_(CHK1)__Chk1#5476#Candida_albicans#reduced_virulence__loss_of_pathogenicity__unaffected_pathogenicity	41.67	36	21	0	110	145	752	787	8.6	25.8
	Calbifundus_CMW17620_05084-RA	E9ESS9#PHI:5428#Mero-Slt2#568076#Metarhizium_robertsii#loss_of_pathogenicity	27.5	80	44	3	52	122	296	370	9.3	25.4
	# BLASTP 2.2.30+
	# Query: Calbifundus_CMW17620_05085-RA protein AED:0.07 eAED:0.07 QI:0|0|0|0.5|1|1|2|0|246 | Cytoplasmic effector probability: 0.846
	# Database: /data/phi-blast/fasta/Phi414/phi414.fas
	# Fields: query id, subject id, % identity, alignment length, mismatches, gap opens, q. start, q. end, s. start, s. end, evalue, bit score
	# 5 hits found
	Calbifundus_CMW17620_05085-RA	A0A0E0SQJ6#PHI:1553#GzMyb017#5518#Fusarium_graminearum#reduced_virulence	32.26	62	38	2	41	101	189	247	0.92	29.3
	Calbifundus_CMW17620_05085-RA	J9VU19#PHI:8012#Hda1_(CNAG_01563)#5207#Cryptococcus_neoformans#reduced_virulence	55	20	9	0	143	162	114	133	2.5	27.7
	Calbifundus_CMW17620_05085-RA	G4NF77#PHI:5617#FZC25#318829#Magnaporthe_oryzae#unaffected_pathogenicity	57.14	21	8	1	28	47	102	122	4.4	26.9
	Calbifundus_CMW17620_05085-RA	P09348#PHI:6533#MotA#562#Escherichia_coli#reduced_virulence	25.86	58	42	1	35	91	46	103	5.9	26.6
	Calbifundus_CMW17620_05085-RA	A0A0A2VP56#PHI:7815#Mst2#176275#Beauveria_bassiana#reduced_virulence	33.33	24	16	0	23	46	462	485	9.2	26.2
	# BLASTP 2.2.30+
	# Query: Calbifundus_CMW17620_05086-RA protein AED:0.03 eAED:0.03 QI:0|-1|0|1|-1|1|1|0|286 | Cytoplasmic effector probability: 0.734
	# Database: /data/phi-blast/fasta/Phi414/phi414.fas
	# Fields: query id, subject id, % identity, alignment length, mismatches, gap opens, q. start, q. end, s. start, s. end, evalue, bit score
	# 19 hits found
	Calbifundus_CMW17620_05086-RA	Q52378#PHI:966#AvrB2#317#Pseudomonas_syringae#effector_(plant_avirulence_determinant)	23.76	101	66	4	155	247	125	222	0.62	30
	Calbifundus_CMW17620_05086-RA	Q48B66#PHI:3493#AvrB2#317#Pseudomonas_syringae#effector_(plant_avirulence_determinant)__unaffected_pathogenicity	23.76	101	66	4	155	247	125	222	0.62	30
	Calbifundus_CMW17620_05086-RA	P13836#PHI:965#AvrB2#317#Pseudomonas_syringae#effector_(plant_avirulence_determinant)	23.76	101	66	4	155	247	125	222	0.7	29.6
	Calbifundus_CMW17620_05086-RA	Q9C443#PHI:241#CAC1#5207#Cryptococcus_neoformans#loss_of_pathogenicity	80	15	3	0	55	69	1942	1956	2	28.5
	Calbifundus_CMW17620_05086-RA	C5AMW0#PHI:12129#Bglu_2g07420#337#Burkholderia_glumae#reduced_virulence	21.28	94	69	2	81	172	26	116	2.9	28.1
	Calbifundus_CMW17620_05086-RA	A0A2J9HJ00#PHI:12131#U2g07420_DUF2169#337#Burkholderia_glumae#reduced_virulence	21.28	94	69	2	81	172	26	116	2.9	28.1
	Calbifundus_CMW17620_05086-RA	Q8XRH4#PHI:10862#RSp0879#305#Ralstonia_solanacearum#effector_(plant_avirulence_determinant)	34.78	46	29	1	72	116	316	361	6.2	26.9
	Calbifundus_CMW17620_05086-RA	O08243#PHI:971__PHI:972#AvrD1#317#Pseudomonas_syringae#effector_(plant_avirulence_determinant)	31.37	51	33	1	57	105	153	203	6.4	26.6
	Calbifundus_CMW17620_05086-RA	Q48B68#PHI:589__PHI:3494#AvrD1#317#Pseudomonas_syringae#effector_(plant_avirulence_determinant)__unaffected_pathogenicity	31.37	51	33	1	57	105	153	203	7	26.6
	Calbifundus_CMW17620_05086-RA	O08242#PHI:969__PHI:970#AvrD1#317#Pseudomonas_syringae#effector_(plant_avirulence_determinant)	31.37	51	33	1	57	105	153	203	7.8	26.2
	Calbifundus_CMW17620_05086-RA	P49606#PHI:22#UAC1#5270#Ustilago_maydis#loss_of_pathogenicity	68.75	16	5	0	57	72	2097	2112	8.4	26.6
	Calbifundus_CMW17620_05086-RA	J4UTE1#PHI:3068#BbAC#176275#Beauveria_bassiana#reduced_virulence	68.75	16	5	0	57	72	1795	1810	8.5	26.6
	Calbifundus_CMW17620_05086-RA	A0A024CHY2#PHI:2935#CifB#36746#Pseudomonas_cichorii#reduced_virulence	25.95	131	84	4	13	142	3942	4060	8.7	26.6
	Calbifundus_CMW17620_05086-RA	Q75T35#PHI:332#CAC1#5462#Colletotrichum_lagenaria#loss_of_pathogenicity	68.75	16	5	0	57	72	1798	1813	8.8	26.6
	Calbifundus_CMW17620_05086-RA	A0A098D2Y5#PHI:3089__PHI:4174#Fac1__Fgac1#5518#Fusarium_graminearum#reduced_virulence__unaffected_pathogenicity	68.75	16	5	0	57	72	1907	1922	8.9	26.6
	Calbifundus_CMW17620_05086-RA	E9F4P0#PHI:3069#MrAC#568076#Metarhizium_robertsii#reduced_virulence	68.75	16	5	0	57	72	1812	1827	9	26.6
	Calbifundus_CMW17620_05086-RA	W0H5E5#PHI:4836#Cif_B#36746#Pseudomonas_cichorii#reduced_virulence	25.95	131	84	4	13	142	4025	4143	9.1	26.6
	Calbifundus_CMW17620_05086-RA	Q9HFT8#PHI:204#CaCDC35#5476#Candida_albicans#loss_of_pathogenicity	68.75	16	5	0	57	72	1369	1384	9.3	26.6
	Calbifundus_CMW17620_05086-RA	Q9P880#PHI:240__PHI:2368__PHI:10311#BAC__Bac#40559#Botrytis_cinerea#reduced_virulence	68.75	16	5	0	57	72	1795	1810	9.6	26.6
	# BLAST processed 48 queries
	# BLASTP 2.2.30+
	# Query: Calbifundus_CMW17620_04175-RA protein AED:0.24 eAED:0.24 QI:0|0|0.5|0.5|1|1|2|0|148 | Cytoplasmic effector probability: 0.666
	# Database: /data/phi-blast/fasta/Phi414/phi414.fas
	# Fields: query id, subject id, % identity, alignment length, mismatches, gap opens, q. start, q. end, s. start, s. end, evalue, bit score
	# 2 hits found
	Calbifundus_CMW17620_04175-RA	A0A1C3YLU4#PHI:5891#FGSG_09115#5518#Fusarium_graminearum#unaffected_pathogenicity	47.83	23	12	0	55	77	513	535	2.6	26.6
	Calbifundus_CMW17620_04175-RA	B5UAE3#PHI:3093#Sbp2#1307#Streptococcus_suis#reduced_virulence	28.21	78	51	2	72	144	461	538	7.1	25.4
	# BLASTP 2.2.30+
	# Query: Calbifundus_CMW17620_03501-RA protein AED:0.00 eAED:0.00 QI:0|-1|0|1|-1|1|1|0|374 | Apoplastic effector probability: 0.566
	# Database: /data/phi-blast/fasta/Phi414/phi414.fas
	# Fields: query id, subject id, % identity, alignment length, mismatches, gap opens, q. start, q. end, s. start, s. end, evalue, bit score
	# 14 hits found
	Calbifundus_CMW17620_03501-RA	T2C7K6#PHI:3226#Pnl1#36651#Penicillium_digitatum#reduced_virulence	54.92	366	155	5	1	360	1	362	5e-129	378
	Calbifundus_CMW17620_03501-RA	A0A0D3LXF0#PHI:4619#PcPL16#4784#Phytophthora_capsici#increased_virulence_(hypervirulence)__reduced_virulence	41.45	345	170	7	21	338	25	364	1e-73	237
	Calbifundus_CMW17620_03501-RA	A0A0D3LX64#PHI:4618#PcPL15#4784#Phytophthora_capsici#increased_virulence_(hypervirulence)__reduced_virulence	40.35	347	174	8	39	363	43	378	3e-72	233
	Calbifundus_CMW17620_03501-RA	A0A0D3LXD4#PHI:4617#PcPL1#4784#Phytophthora_capsici#increased_virulence_(hypervirulence)__reduced_virulence	37.81	365	193	9	39	371	43	405	1e-67	220
	Calbifundus_CMW17620_03501-RA	O59939#PHI:222#PELB#474922#Colletotrichum_gloeosporioides#reduced_virulence	30.32	188	115	6	116	295	90	269	5e-11	62
	Calbifundus_CMW17620_03501-RA	G4NGD2#PHI:12054#MoPL1_(MGG_04348)#318829#Magnaporthe_oryzae#reduced_virulence	27.27	187	117	6	116	293	81	257	5e-09	55.8
	Calbifundus_CMW17620_03501-RA	G8AA67#PHI:2476#CcpelA#27358#Colletotrichum_coccodes#reduced_virulence__increased_virulence_(hypervirulence)	27.27	253	151	10	115	354	83	315	7e-09	55.1
	Calbifundus_CMW17620_03501-RA	E0SJQ6#PHI:6856#PelB#204038#Dickeya_dadantii#reduced_virulence	26.48	219	138	8	96	306	92	295	4e-07	49.7
	Calbifundus_CMW17620_03501-RA	P0C1A5#PHI:6855#PelE#204038#Dickeya_dadantii#reduced_virulence	26.58	237	116	12	120	307	124	351	2e-06	47.8
	Calbifundus_CMW17620_03501-RA	E0SAZ3#PHI:6854#PelD#204038#Dickeya_dadantii#reduced_virulence	25.66	304	152	15	120	373	113	392	4e-05	43.5
	Calbifundus_CMW17620_03501-RA	P0C1A3#PHI:6853#PelA#204038#Dickeya_dadantii#reduced_virulence	27.52	258	137	12	120	333	114	365	0.0002	41.2
	Calbifundus_CMW17620_03501-RA	E0SJQ7#PHI:6857#PelC#204038#Dickeya_dadantii#reduced_virulence	26.21	206	129	8	96	293	90	280	0.0004	40.4
	Calbifundus_CMW17620_03501-RA	Q4X0H7#PHI:3049#CSMB#746128#Aspergillus_fumigatus#reduced_virulence	30.19	53	25	3	244	286	8	58	2	29.3
	Calbifundus_CMW17620_03501-RA	J4VXB0#PHI:7150#Eca1#176275#Beauveria_bassiana#reduced_virulence	27.03	37	27	0	219	255	837	873	7	27.3
	# BLASTP 2.2.30+
	# Query: Calbifundus_CMW17620_06279-RA protein AED:0.00 eAED:0.00 QI:0|-1|0|1|-1|1|1|0|195 | Cytoplasmic effector probability: 0.93
	# Database: /data/phi-blast/fasta/Phi414/phi414.fas
	# Fields: query id, subject id, % identity, alignment length, mismatches, gap opens, q. start, q. end, s. start, s. end, evalue, bit score
	# 3 hits found
	Calbifundus_CMW17620_06279-RA	D0ERY7#PHI:2202__PHI:7327#PdeH__MopdeH#318829#Magnaporthe_oryzae#reduced_virulence__loss_of_pathogenicity	24.41	127	81	4	45	167	234	349	1.5	28.1
	Calbifundus_CMW17620_06279-RA	G2WYZ0#PHI:7329#STT3#27337#Verticillium_dahliae#reduced_virulence	30.77	39	18	1	97	135	516	545	4	26.6
	Calbifundus_CMW17620_06279-RA	G1X9C7#PHI:11980#AolAtg1_(AOL_s00076g234)#2813651#Orbilia_oligospora#reduced_virulence	35.09	57	33	2	75	128	109	164	4.5	26.6
	# BLASTP 2.2.30+
	# Query: Calbifundus_CMW17620_06283-RA protein AED:0.03 eAED:0.03 QI:0|-1|0|1|-1|1|1|0|198 | Cytoplasmic effector probability: 0.708 | Apoplastic effector probability: 0.605
	# Database: /data/phi-blast/fasta/Phi414/phi414.fas
	# Fields: query id, subject id, % identity, alignment length, mismatches, gap opens, q. start, q. end, s. start, s. end, evalue, bit score
	# 1 hits found
	Calbifundus_CMW17620_06283-RA	A5IYC8#PHI:6513#MAG3390#2110#Mycoplasmopsis_agalactiae#reduced_virulence	26.74	86	50	3	16	96	221	298	0.99	28.5
	# BLASTP 2.2.30+
	# Query: Calbifundus_CMW17620_02308-RA protein AED:0.36 eAED:0.36 QI:0|-1|0|1|-1|1|1|0|65 | Cytoplasmic effector probability: 0.857
	# Database: /data/phi-blast/fasta/Phi414/phi414.fas
	# Fields: query id, subject id, % identity, alignment length, mismatches, gap opens, q. start, q. end, s. start, s. end, evalue, bit score
	# 6 hits found
	Calbifundus_CMW17620_02308-RA	D2IV72#PHI:5303#AaGPx3#5599#Alternaria_alternata#reduced_virulence	33.33	42	24	1	23	64	32	69	2.8	23.9
	Calbifundus_CMW17620_02308-RA	A3MYH6#PHI:5231#Apa2#715#Actinobacillus_pleuropneumoniae#reduced_virulence	29.41	34	24	0	24	57	2761	2794	2.9	24.3
	Calbifundus_CMW17620_02308-RA	A0A0D6I2I2#PHI:10548#SpoT#28901#Salmonella_enterica#reduced_virulence__unaffected_pathogenicity	28.12	32	23	0	18	49	192	223	3.9	23.9
	Calbifundus_CMW17620_02308-RA	Q8Z2I0#PHI:9162#SpoT#28901#Salmonella_enterica#reduced_virulence	28.12	32	23	0	18	49	192	223	4.7	23.5
	Calbifundus_CMW17620_02308-RA	K5UT82#PHI:6655#ChiS#666#Vibrio_cholerae#reduced_virulence	44.83	29	15	1	21	49	53	80	7.8	22.7
	Calbifundus_CMW17620_02308-RA	H7C7Q3#PHI:7820#OppD_(bb0334)#139#Borreliella_burgdorferi#reduced_virulence	26.67	30	22	0	19	48	131	160	8.9	22.7
	# BLASTP 2.2.30+
	# Query: Calbifundus_CMW17620_04195-RA protein AED:0.16 eAED:0.16 QI:60|1|0.5|1|1|1|2|0|146 | Cytoplasmic effector probability: 0.815
	# Database: /data/phi-blast/fasta/Phi414/phi414.fas
	# Fields: query id, subject id, % identity, alignment length, mismatches, gap opens, q. start, q. end, s. start, s. end, evalue, bit score
	# 7 hits found
	Calbifundus_CMW17620_04195-RA	A7EB00#PHI:3936#Ss-caf1#5180#Sclerotinia_sclerotiorum#loss_of_pathogenicity	43.26	141	78	2	7	146	12	151	5e-37	127
	Calbifundus_CMW17620_04195-RA	I1RVU7#PHI:1789#GzZC104#5518#Fusarium_graminearum#unaffected_pathogenicity	24.39	82	59	1	43	121	602	683	1.6	27.3
	Calbifundus_CMW17620_04195-RA	A0A098DHE1#PHI:1924#GzZC239#5518#Fusarium_graminearum#unaffected_pathogenicity	26.67	75	46	2	61	134	720	786	3.5	26.2
	Calbifundus_CMW17620_04195-RA	G4N8C1#PHI:11825#MoTPS2_(MGG_03441)#318829#Magnaporthe_oryzae#reduced_virulence	22	50	39	0	61	110	801	850	4.4	25.8
	Calbifundus_CMW17620_04195-RA	Q4IB89#PHI:1224#FGSG_05519#5518#Fusarium_graminearum#lethal	24	50	38	0	76	125	2865	2914	4.8	25.8
	Calbifundus_CMW17620_04195-RA	B0YCA2#PHI:7121#TslA#746128#Aspergillus_fumigatus#increased_virulence_(hypervirulence)	44.44	27	12	1	25	51	92	115	5.7	25.8
	Calbifundus_CMW17620_04195-RA	I1S1N1#PHI:1788#GzZC103#5518#Fusarium_graminearum#unaffected_pathogenicity	41.67	24	14	0	92	115	638	661	6.4	25.4
	# BLASTP 2.2.30+
	# Query: Calbifundus_CMW17620_06885-RA protein AED:0.00 eAED:0.00 QI:0|-1|0|1|-1|1|1|0|217 | Cytoplasmic effector probability: 0.59
	# Database: /data/phi-blast/fasta/Phi414/phi414.fas
	# Fields: query id, subject id, % identity, alignment length, mismatches, gap opens, q. start, q. end, s. start, s. end, evalue, bit score
	# 7 hits found
	Calbifundus_CMW17620_06885-RA	Q1RPI4#PHI:11277#YbtE#562#Escherichia_coli#reduced_virulence	32.61	46	31	0	139	184	100	145	0.46	29.6
	Calbifundus_CMW17620_06885-RA	A0A194WAB9#PHI:11042#PKS39_(VM1G_09018)#105487#Valsa_mali#unaffected_pathogenicity	35.94	64	32	3	69	126	446	506	3.7	27.3
	Calbifundus_CMW17620_06885-RA	A0A0L7AFE5#PHI:12052#IcmF#562#Escherichia_coli#unaffected_pathogenicity	26.67	60	41	1	133	189	779	838	6.9	26.2
	Calbifundus_CMW17620_06885-RA	J9VDP1#PHI:7814#Mgt3_(CNAG_00010)#5207#Cryptococcus_neoformans#unaffected_pathogenicity	36.96	46	28	1	57	101	264	309	7.1	26.2
	Calbifundus_CMW17620_06885-RA	P0C053#PHI:6220#EssB#1280#Staphylococcus_aureus#reduced_virulence	40	30	18	0	121	150	303	332	8.3	25.8
	Calbifundus_CMW17620_06885-RA	G4NAC3#PHI:2002#TIG1#318829#Magnaporthe_oryzae#loss_of_pathogenicity	35.56	45	28	1	174	217	434	478	9	25.8
	Calbifundus_CMW17620_06885-RA	A0A1C3YJ96#PHI:1185#(Sc_Swe1)#5518#Fusarium_graminearum#reduced_virulence	38.46	39	18	1	135	173	292	324	9.9	25.8
	# BLASTP 2.2.30+
	# Query: Calbifundus_CMW17620_06334-RA protein AED:0.01 eAED:0.01 QI:0|-1|0|1|-1|1|1|0|192 | Cytoplasmic effector probability: 0.92
	# Database: /data/phi-blast/fasta/Phi414/phi414.fas
	# Fields: query id, subject id, % identity, alignment length, mismatches, gap opens, q. start, q. end, s. start, s. end, evalue, bit score
	# 5 hits found
	Calbifundus_CMW17620_06334-RA	C6DCT4#PHI:10597#Hcp1#554#Pectobacterium_carotovorum#unaffected_pathogenicity	42.5	40	22	1	106	145	132	170	2.4	26.9
	Calbifundus_CMW17620_06334-RA	O13316#PHI:84#MAGC#318829#Magnaporthe_oryzae#unaffected_pathogenicity	36.36	33	19	1	138	170	296	326	4.2	26.6
	Calbifundus_CMW17620_06334-RA	A0A1R3RGK0#PHI:10950#Pks#40993#Aspergillus_carbonarius#unaffected_pathogenicity	27.27	44	32	0	39	82	1641	1684	7.5	25.8
	Calbifundus_CMW17620_06334-RA	A0A0P0AID0#PHI:12027#RtcB#287#Pseudomonas_aeruginosa#increased_virulence_(hypervirulence)	36.17	47	24	1	16	62	10	50	8.5	25.4
	Calbifundus_CMW17620_06334-RA	A0A0E0SH47#PHI:1853#GzZC168#5518#Fusarium_graminearum#unaffected_pathogenicity	26.03	73	44	1	33	105	179	241	9.5	25.4
	# BLASTP 2.2.30+
	# Query: Calbifundus_CMW17620_06331-RA protein AED:0.32 eAED:0.33 QI:0|0|0|0.5|1|1|2|0|242 | Cytoplasmic effector probability: 0.726
	# Database: /data/phi-blast/fasta/Phi414/phi414.fas
	# Fields: query id, subject id, % identity, alignment length, mismatches, gap opens, q. start, q. end, s. start, s. end, evalue, bit score
	# 2 hits found
	Calbifundus_CMW17620_06331-RA	E3QRA4#PHI:2920__PHI:9074#FET3-1__Fet3-1#31870#Colletotrichum_graminicola#reduced_virulence	30.77	39	27	0	63	101	361	399	7.4	26.2
	Calbifundus_CMW17620_06331-RA	B6VCT9#PHI:2484#Ste11#40559#Botrytis_cinerea#loss_of_pathogenicity	38.24	34	20	1	131	163	344	377	8.4	26.2
	# BLASTP 2.2.30+
	# Query: Calbifundus_CMW17620_06333-RA protein AED:0.27 eAED:0.27 QI:0|-1|0|1|-1|1|1|0|275 | Cytoplasmic effector probability: 0.685
	# Database: /data/phi-blast/fasta/Phi414/phi414.fas
	# Fields: query id, subject id, % identity, alignment length, mismatches, gap opens, q. start, q. end, s. start, s. end, evalue, bit score
	# 2 hits found
	Calbifundus_CMW17620_06333-RA	Q63KU5#PHI:7014#GlbC#28450#Burkholderia_pseudomallei#increased_virulence_(hypervirulence)	26.87	67	48	1	204	269	45	111	4.1	27.7
	Calbifundus_CMW17620_06333-RA	O69730#PHI:3615#TcrX#1773#Mycobacterium_tuberculosis#increased_virulence_(hypervirulence)	25	48	36	0	27	74	32	79	5.6	26.6
	# BLASTP 2.2.30+
	# Query: Calbifundus_CMW17620_05343-RA protein AED:0.27 eAED:0.27 QI:0|0|0|1|1|1|2|0|84 | Cytoplasmic effector probability: 0.862
	# Database: /data/phi-blast/fasta/Phi414/phi414.fas
	# Fields: query id, subject id, % identity, alignment length, mismatches, gap opens, q. start, q. end, s. start, s. end, evalue, bit score
	# 14 hits found
	Calbifundus_CMW17620_05343-RA	M3ULC8#PHI:4131#Cps2N#1307#Streptococcus_suis#lethal	44.83	29	16	0	56	84	197	225	0.87	26.2
	Calbifundus_CMW17620_05343-RA	Q2MZ74#PHI:6141#Cps2L#1307#Streptococcus_suis#reduced_virulence	44.83	29	16	0	56	84	188	216	0.9	26.2
	Calbifundus_CMW17620_05343-RA	F6G5M5#PHI:9342__PHI:9345#RipB__Roq1#305#Ralstonia_solanacearum#effector_(plant_avirulence_determinant)__increased_virulence_(hypervirulence)	34.04	47	23	3	27	71	364	404	1.8	25.4
	Calbifundus_CMW17620_05343-RA	P45684#PHI:10649#RpoS#287#Pseudomonas_aeruginosa#unaffected_pathogenicity	46.15	26	14	0	36	61	113	138	1.9	25.4
	Calbifundus_CMW17620_05343-RA	D2E9W7#PHI:2376#DEP2#29001#Alternaria_brassicicola#reduced_virulence__unaffected_pathogenicity	25	60	29	1	26	69	244	303	2.8	25
	Calbifundus_CMW17620_05343-RA	O51804#PHI:9841#RpoS#666#Vibrio_cholerae#unaffected_pathogenicity	50	26	13	0	36	61	109	134	3.7	24.6
	Calbifundus_CMW17620_05343-RA	D4HX24#PHI:3336#RpoS#552#Erwinia_amylovora#reduced_virulence__unaffected_pathogenicity	50	26	13	0	36	61	108	133	3.8	24.3
	Calbifundus_CMW17620_05343-RA	Q0P9C8#PHI:8747#PglB#197#Campylobacter_jejuni#reduced_virulence	44.44	27	13	1	52	78	53	77	4.8	24.3
	Calbifundus_CMW17620_05343-RA	C6DDF7#PHI:10574#RpoS#554#Pectobacterium_carotovorum#unaffected_pathogenicity	50	26	13	0	36	61	108	133	5	24.3
	Calbifundus_CMW17620_05343-RA	P13445#PHI:7256#RpoS#562#Escherichia_coli#unaffected_pathogenicity	50	26	13	0	36	61	108	133	6.8	23.9
	Calbifundus_CMW17620_05343-RA	P83774#PHI:3514#Asc1#5476#Candida_albicans#loss_of_pathogenicity	39.13	23	14	0	2	24	242	264	6.9	23.9
	Calbifundus_CMW17620_05343-RA	P0DM81#PHI:2683#RpoS#28901#Salmonella_enterica#reduced_virulence	50	26	13	0	36	61	108	133	7	23.9
	Calbifundus_CMW17620_05343-RA	C9Z5Q1#PHI:2707#EccC#1930#Streptomyces_scabiei#unaffected_pathogenicity	42.42	33	13	1	9	35	1189	1221	7.6	23.9
	Calbifundus_CMW17620_05343-RA	G4N2W2#PHI:2099#Pmc1#318829#Magnaporthe_oryzae#reduced_virulence__loss_of_pathogenicity	29.63	27	19	0	30	56	589	615	7.8	23.9
	# BLASTP 2.2.30+
	# Query: Calbifundus_CMW17620_05823-RA protein AED:0.00 eAED:0.01 QI:0|-1|0|1|-1|1|1|0|194 | Cytoplasmic effector probability: 0.633
	# Database: /data/phi-blast/fasta/Phi414/phi414.fas
	# Fields: query id, subject id, % identity, alignment length, mismatches, gap opens, q. start, q. end, s. start, s. end, evalue, bit score
	# 4 hits found
	Calbifundus_CMW17620_05823-RA	I1RL60#PHI:1815#GzZC130#5518#Fusarium_graminearum#unaffected_pathogenicity	24.79	121	74	5	81	184	403	523	0.036	33.1
	Calbifundus_CMW17620_05823-RA	A0A085PGU8#PHI:9838#Acs#666#Vibrio_cholerae#reduced_virulence	33.33	42	25	1	50	91	80	118	0.39	29.6
	Calbifundus_CMW17620_05823-RA	B6RIT9#PHI:2296#TmpL#29001#Alternaria_brassicicola#reduced_virulence	24.72	89	62	2	2	90	603	686	4.8	26.6
	Calbifundus_CMW17620_05823-RA	A0A194VYT4#PHI:11040#PKS23_(VM1G_05383)#105487#Valsa_mali#unaffected_pathogenicity	32.43	37	22	1	15	51	556	589	9.6	25.8
	# BLASTP 2.2.30+
	# Query: Calbifundus_CMW17620_00156-RA protein AED:0.10 eAED:0.11 QI:0|-1|0|1|-1|1|1|0|113 | Cytoplasmic effector probability: 0.87 | Apoplastic effector probability: 0.617
	# Database: /data/phi-blast/fasta/Phi414/phi414.fas
	# Fields: query id, subject id, % identity, alignment length, mismatches, gap opens, q. start, q. end, s. start, s. end, evalue, bit score
	# 4 hits found
	Calbifundus_CMW17620_00156-RA	J9VXU6#PHI:9425#Itr4_(CNAG_05662)#5207#Cryptococcus_neoformans#reduced_virulence	34.88	43	28	0	1	43	390	432	1.6	26.6
	Calbifundus_CMW17620_00156-RA	Q4QIZ0#PHI:11218#PRMT7#5664#Leishmania_major#increased_virulence_(hypervirulence)__reduced_virulence	30.56	72	37	3	42	110	3	64	2.4	25.8
	Calbifundus_CMW17620_00156-RA	A0A4Q4NB74#PHI:11695#Pex6#5599#Alternaria_alternata#reduced_virulence	38.71	31	19	0	41	71	79	109	4.2	25.4
	Calbifundus_CMW17620_00156-RA	J5JQG0#PHI:9102#BbRei1_(BBA_05861)#176275#Beauveria_bassiana#reduced_virulence	37.5	32	20	0	18	49	265	296	7.8	24.6
	# BLASTP 2.2.30+
	# Query: Calbifundus_CMW17620_00905-RA protein AED:0.23 eAED:0.23 QI:0|0|0.5|0.5|1|1|2|0|149 | Cytoplasmic effector probability: 0.953
	# Database: /data/phi-blast/fasta/Phi414/phi414.fas
	# Fields: query id, subject id, % identity, alignment length, mismatches, gap opens, q. start, q. end, s. start, s. end, evalue, bit score
	# 9 hits found
	Calbifundus_CMW17620_00905-RA	G4MRB4#PHI:4491#SHM#318829#Magnaporthe_oryzae#reduced_virulence	40	35	21	0	95	129	53	87	0.23	29.6
	Calbifundus_CMW17620_00905-RA	A0A023NA98#PHI:3354#RtxA1#672#Vibrio_vulnificus#reduced_virulence	22.92	96	72	1	36	131	4687	4780	0.99	28.1
	Calbifundus_CMW17620_00905-RA	I1RKG4#PHI:10930#FgBud6_(FGSG_04366)#5518#Fusarium_graminearum#reduced_virulence	31.48	54	35	2	36	88	912	964	2.1	26.9
	Calbifundus_CMW17620_00905-RA	I1RA07#PHI:1538__PHI:4209__PHI:4236#GzMyb002__MYT3#5518#Fusarium_graminearum#reduced_virulence	35.48	31	20	0	119	149	1903	1933	2.2	26.9
	Calbifundus_CMW17620_00905-RA	A0A0H3LPZ5#PHI:9189#BB_RS14645_(BB2918)#518#Bordetella_bronchiseptica#unaffected_pathogenicity	31.25	48	33	0	95	142	1717	1764	2.3	26.9
	Calbifundus_CMW17620_00905-RA	G4MPB7#PHI:4495#Bud6p#318829#Magnaporthe_oryzae#unaffected_pathogenicity	29.17	48	33	1	41	88	933	979	4.5	25.8
	Calbifundus_CMW17620_00905-RA	C0RJX2#PHI:11360#B0021_(bcrX)#29459#Brucella_melitensis#reduced_virulence	32.14	56	26	3	2	50	77	127	7.1	25
	Calbifundus_CMW17620_00905-RA	W7MS18#PHI:3382#FVEG_12532#117187#Fusarium_verticillioides#unaffected_pathogenicity	30	40	28	0	79	118	312	351	8.7	25
	Calbifundus_CMW17620_00905-RA	A0A0D2XIB5#PHI:9589#Pmt1_(FOXG_03668)#5507#Fusarium_oxysporum#reduced_virulence	35	40	26	0	93	132	855	894	9.5	25
	# BLASTP 2.2.30+
	# Query: Calbifundus_CMW17620_02074-RA protein AED:0.01 eAED:0.01 QI:0|-1|0|1|-1|1|1|0|90 | Cytoplasmic effector probability: 0.737 | Apoplastic effector probability: 0.703
	# Database: /data/phi-blast/fasta/Phi414/phi414.fas
	# Fields: query id, subject id, % identity, alignment length, mismatches, gap opens, q. start, q. end, s. start, s. end, evalue, bit score
	# 13 hits found
	Calbifundus_CMW17620_02074-RA	A6SR05#PHI:7594#BcCFEM1#40559#Botrytis_cinerea#reduced_virulence__unaffected_pathogenicity	51.85	54	21	2	19	70	20	70	2e-08	48.1
	Calbifundus_CMW17620_02074-RA	I1REI8#PHI:1093#FGSG_02077#5518#Fusarium_graminearum#reduced_virulence	44.44	54	27	1	30	80	29	82	5e-08	46.6
	Calbifundus_CMW17620_02074-RA	A0A384JMC1#PHI:10618#Bcin07g03260#40559#Botrytis_cinerea#reduced_virulence	29.63	54	31	3	28	75	32	84	0.011	32
	Calbifundus_CMW17620_02074-RA	A0A098DM90#PHI:5864#GCD12#5518#Fusarium_graminearum#unaffected_pathogenicity	33.33	57	33	3	13	69	22	73	0.075	29.6
	Calbifundus_CMW17620_02074-RA	I1RP68#PHI:5863#GCD11#5518#Fusarium_graminearum#unaffected_pathogenicity	22.08	77	58	2	11	87	18	92	0.084	29.3
	Calbifundus_CMW17620_02074-RA	W7MG06#PHI:9191#Fvset2_(FVEG_06937)#117187#Fusarium_verticillioides#reduced_virulence	45.16	31	16	1	23	53	138	167	0.13	28.9
	Calbifundus_CMW17620_02074-RA	I1RC64#PHI:1554#GzMyb018#5518#Fusarium_graminearum#unaffected_pathogenicity	33.9	59	33	2	10	68	516	568	0.51	27.3
	Calbifundus_CMW17620_02074-RA	J5JDJ5#PHI:12025#Set2#176275#Beauveria_bassiana#reduced_virulence	38.24	34	21	0	20	53	136	169	0.84	26.6
	Calbifundus_CMW17620_02074-RA	Q4WMA6#PHI:4016#CfmB#746128#Aspergillus_fumigatus#unaffected_pathogenicity	30.43	69	46	2	1	69	1	67	1.3	25.8
	Calbifundus_CMW17620_02074-RA	D0ERY7#PHI:2202__PHI:7327#PdeH__MopdeH#318829#Magnaporthe_oryzae#reduced_virulence__loss_of_pathogenicity	36	25	16	0	24	48	743	767	2.4	25.4
	Calbifundus_CMW17620_02074-RA	I1RUE9#PHI:5862#GCD10#5518#Fusarium_graminearum#unaffected_pathogenicity	32.65	49	31	2	39	87	50	96	4.4	24.6
	Calbifundus_CMW17620_02074-RA	Q7A656#PHI:10417__PHI:11755#IsdB__Isdb#1280#Staphylococcus_aureus#reduced_virulence	20.43	93	65	2	2	85	7	99	6.1	24.3
	Calbifundus_CMW17620_02074-RA	Q2FZF0#PHI:4568#IsdB#1280#Staphylococcus_aureus#reduced_virulence	20.43	93	65	2	2	85	7	99	6.1	24.3
	# BLASTP 2.2.30+
	# Query: Calbifundus_CMW17620_05263-RA protein AED:0.46 eAED:0.55 QI:0|-1|0|1|-1|1|1|0|330 | Cytoplasmic effector probability: 0.689
	# Database: /data/phi-blast/fasta/Phi414/phi414.fas
	# Fields: query id, subject id, % identity, alignment length, mismatches, gap opens, q. start, q. end, s. start, s. end, evalue, bit score
	# 20 hits found
	Calbifundus_CMW17620_05263-RA	A0A023NA98#PHI:3354#RtxA1#672#Vibrio_vulnificus#reduced_virulence	23.57	157	110	3	174	328	1733	1881	0.039	34.3
	Calbifundus_CMW17620_05263-RA	I3TZQ0#PHI:5197#HMPREF0351_10614_(WxL_locusB)#1352#Enterococcus_faecium#reduced_virulence	29.85	67	44	1	207	273	31	94	0.48	30.8
	Calbifundus_CMW17620_05263-RA	P49331#PHI:7055#GtfD#1309#Streptococcus_mutans#reduced_virulence	24.06	133	92	4	187	313	41	170	0.91	30
	Calbifundus_CMW17620_05263-RA	C9YKX4#PHI:8786#HatT_(CDR20291_1226)#1496#Clostridioides_difficile#reduced_virulence	35	40	24	1	143	182	238	275	1.4	29.3
	Calbifundus_CMW17620_05263-RA	Q835K0#PHI:11498#CshB_(EF1377)#1351#Enterococcus_faecalis#unaffected_pathogenicity	32.81	64	42	1	85	147	267	330	1.4	29.3
	Calbifundus_CMW17620_05263-RA	S7UTT9#PHI:12152#PP5_(TGGT1_312200)#5811#Toxoplasma_gondii#unaffected_pathogenicity	35.38	65	35	2	226	290	10	67	2.7	28.1
	Calbifundus_CMW17620_05263-RA	A0A098DDX5#PHI:1648__PHI:1650__PHI:6246#GzWing020__GzWing022__Famyo2#5518#Fusarium_graminearum#reduced_virulence__lethal	37.1	62	30	1	212	264	1179	1240	2.8	28.5
	Calbifundus_CMW17620_05263-RA	Q8Y9V8#PHI:3105#Lmo0412#1639#Listeria_monocytogenes#increased_virulence_(hypervirulence)	43.1	58	25	2	201	258	162	211	3.3	27.7
	Calbifundus_CMW17620_05263-RA	S7VZX5#PHI:9364#TGGT1_238950#5811#Toxoplasma_gondii#unaffected_pathogenicity__reduced_virulence	25.42	59	42	1	222	280	236	292	4.3	27.7
	Calbifundus_CMW17620_05263-RA	A0A097BQG4#PHI:5539#CpBck1#5116#Cryphonectria_parasitica#reduced_virulence	38.71	62	31	4	224	285	738	792	4.4	27.7
	Calbifundus_CMW17620_05263-RA	Q8TG10#PHI:260#HDA1#5270#Ustilago_maydis#unaffected_pathogenicity	23.53	102	66	3	4	105	1	90	5.7	27.3
	Calbifundus_CMW17620_05263-RA	Q0TVA4#PHI:1081#ToxA#13684#Parastagonospora_nodorum#loss_of_pathogenicity	46.43	28	12	1	1	25	1	28	5.9	26.6
	Calbifundus_CMW17620_05263-RA	P78737#PHI:534__PHI:8380#TOXA__ToxA_(AAB61464)#45151#Pyrenophora_tritici-repentis#increased_virulence_(hypervirulence)__effector_(plant_avirulence_determinant)	46.43	28	12	1	1	25	1	28	5.9	26.6
	Calbifundus_CMW17620_05263-RA	F9X7W8#PHI:7445#Ssk1#1047171#Zymoseptoria_tritici#reduced_virulence	30.51	59	41	0	222	280	506	564	6.5	26.9
	Calbifundus_CMW17620_05263-RA	D0ZXR5#PHI:3749#SteA#28901#Salmonella_enterica#effector_(plant_avirulence_determinant)	40.54	37	19	1	71	107	125	158	7.9	26.6
	Calbifundus_CMW17620_05263-RA	Q8Y755#PHI:7619#Lmo1450#1639#Listeria_monocytogenes#increased_virulence_(hypervirulence)	32.84	67	42	2	83	147	267	332	8.4	26.6
	Calbifundus_CMW17620_05263-RA	O97209#PHI:12114#PES_(LmjF.04.0810)#5664#Leishmania_major#increased_virulence_(hypervirulence)	32.65	49	33	0	227	275	544	592	8.6	26.6
	Calbifundus_CMW17620_05263-RA	Q069J4#PHI:2039#Con7p#318829#Magnaporthe_oryzae#loss_of_pathogenicity	52.94	34	12	1	231	264	292	321	9	26.6
	Calbifundus_CMW17620_05263-RA	Q4WY05#PHI:6908#AtfA#746128#Aspergillus_fumigatus#reduced_virulence	24.44	180	110	7	114	270	245	421	9.1	26.6
	Calbifundus_CMW17620_05263-RA	O13337#PHI:35#CON7#318829#Magnaporthe_oryzae#reduced_virulence	52.94	34	12	1	231	264	331	360	9.4	26.6
	# BLASTP 2.2.30+
	# Query: Calbifundus_CMW17620_05265-RA protein AED:0.46 eAED:0.46 QI:0|-1|0|1|-1|1|1|0|167 | Apoplastic effector probability: 0.825 | Cytoplasmic effector probability: 0.706
	# Database: /data/phi-blast/fasta/Phi414/phi414.fas
	# Fields: query id, subject id, % identity, alignment length, mismatches, gap opens, q. start, q. end, s. start, s. end, evalue, bit score
	# 3 hits found
	Calbifundus_CMW17620_05265-RA	Q86ZP4#PHI:304#GzCPS1#5518#Fusarium_graminearum#reduced_virulence	30.61	49	24	2	42	89	815	854	1.3	28.1
	Calbifundus_CMW17620_05265-RA	D0C624#PHI:6782#KdpE#470#Acinetobacter_baumannii#reduced_virulence	27.45	51	35	1	2	50	164	214	3.2	26.2
	Calbifundus_CMW17620_05265-RA	Q8X1D5#PHI:2853#Mig2-4#5270#Ustilago_maydis#unaffected_pathogenicity	28	25	18	0	94	118	127	151	6.8	25
	# BLASTP 2.2.30+
	# Query: Calbifundus_CMW17620_05266-RA protein AED:0.45 eAED:0.45 QI:0|-1|0|1|-1|1|1|0|167 | Cytoplasmic effector probability: 0.699
	# Database: /data/phi-blast/fasta/Phi414/phi414.fas
	# Fields: query id, subject id, % identity, alignment length, mismatches, gap opens, q. start, q. end, s. start, s. end, evalue, bit score
	# 9 hits found
	Calbifundus_CMW17620_05266-RA	A0A5Z5IUY8#PHI:12148#QseE#28901#Salmonella_enterica#unaffected_pathogenicity	35.56	45	25	2	68	111	367	408	0.17	30.4
	Calbifundus_CMW17620_05266-RA	Q4I7F9#PHI:1458#GzAra006#5518#Fusarium_graminearum#unaffected_pathogenicity	23.02	126	71	3	68	167	132	257	0.31	29.6
	Calbifundus_CMW17620_05266-RA	I1RDX3#PHI:1254#FGSG_01842#5518#Fusarium_graminearum#unaffected_pathogenicity	28.99	69	44	2	102	167	663	729	0.95	28.1
	Calbifundus_CMW17620_05266-RA	Q8XA47#PHI:12149#QseE#562#Escherichia_coli#unaffected_pathogenicity__reduced_virulence	35	40	23	1	68	107	367	403	1.1	28.1
	Calbifundus_CMW17620_05266-RA	I1RXG6#PHI:12009#Fgspe2_(FGSG_09035)#5518#Fusarium_graminearum#reduced_virulence	27.16	81	41	3	24	103	141	204	3	26.6
	Calbifundus_CMW17620_05266-RA	A0A0K0GGF6#PHI:9014#PXO_RS02690#347#Xanthomonas_oryzae#unaffected_pathogenicity	42.86	28	16	0	84	111	222	249	4.6	26.2
	Calbifundus_CMW17620_05266-RA	A5IYN5#PHI:6514#MAG4460#2110#Mycoplasmopsis_agalactiae#reduced_virulence	27.54	69	37	2	33	101	147	202	4.9	26.2
	Calbifundus_CMW17620_05266-RA	Q87W42#PHI:6353#HopG1#317#Pseudomonas_syringae#effector_(plant_avirulence_determinant)__reduced_virulence	50	20	10	0	97	116	474	493	7.6	25.4
	Calbifundus_CMW17620_05266-RA	Q81J94#PHI:6483#Mfd#1396#Bacillus_cereus#loss_of_pathogenicity	55.56	18	8	0	56	73	874	891	9.9	25
	# BLASTP 2.2.30+
	# Query: Calbifundus_CMW17620_05268-RA protein AED:0.45 eAED:0.45 QI:0|-1|0|1|-1|1|1|0|165 | Apoplastic effector probability: 0.59
	# Database: /data/phi-blast/fasta/Phi414/phi414.fas
	# Fields: query id, subject id, % identity, alignment length, mismatches, gap opens, q. start, q. end, s. start, s. end, evalue, bit score
	# 6 hits found
	Calbifundus_CMW17620_05268-RA	Q0TVA4#PHI:1081#ToxA#13684#Parastagonospora_nodorum#loss_of_pathogenicity	37.25	51	24	2	1	51	1	43	0.88	27.7
	Calbifundus_CMW17620_05268-RA	P78737#PHI:534__PHI:8380#TOXA__ToxA_(AAB61464)#45151#Pyrenophora_tritici-repentis#increased_virulence_(hypervirulence)__effector_(plant_avirulence_determinant)	37.25	51	24	2	1	51	1	43	0.95	27.7
	Calbifundus_CMW17620_05268-RA	G4N5Y8#PHI:5653#FZC56#318829#Magnaporthe_oryzae#unaffected_pathogenicity	25	56	42	0	80	135	350	405	2.8	26.9
	Calbifundus_CMW17620_05268-RA	G8B820#PHI:8696#CPAR2_106400#5480#Candida_parapsilosis#reduced_virulence	23.71	97	51	2	83	164	304	392	3	26.9
	Calbifundus_CMW17620_05268-RA	Q4HWE2#PHI:1671#GzCCHC011#5518#Fusarium_graminearum#reduced_virulence	33.33	45	28	2	4	46	499	543	4	26.2
	Calbifundus_CMW17620_05268-RA	A0A098E396#PHI:1505__PHI:1624#GzHMG037__GzJUM006#5518#Fusarium_graminearum#unaffected_pathogenicity	33.33	36	24	0	46	81	723	758	7.1	25.8
	# BLASTP 2.2.30+
	# Query: Calbifundus_CMW17620_05271-RA protein AED:0.46 eAED:0.46 QI:0|-1|0|1|-1|1|1|0|151 | Apoplastic effector probability: 0.602 | Cytoplasmic effector probability: 0.53
	# Database: /data/phi-blast/fasta/Phi414/phi414.fas
	# Fields: query id, subject id, % identity, alignment length, mismatches, gap opens, q. start, q. end, s. start, s. end, evalue, bit score
	# 5 hits found
	Calbifundus_CMW17620_05271-RA	G3XDB9#PHI:987#HopAA1-1#317#Pseudomonas_syringae#effector_(plant_avirulence_determinant)	35.48	31	20	0	65	95	254	284	0.77	28.1
	Calbifundus_CMW17620_05271-RA	Q59RB8#PHI:477#ICL1#5476#Candida_albicans#reduced_virulence	40.54	37	21	1	68	104	238	273	1.4	27.3
	Calbifundus_CMW17620_05271-RA	Q9P8Q7#PHI:6192#CaIcl1#5476#Candida_albicans#reduced_virulence	40.54	37	21	1	68	104	238	273	1.5	27.3
	Calbifundus_CMW17620_05271-RA	Q87W48#PHI:988#HopAA1-2#317#Pseudomonas_syringae#effector_(plant_avirulence_determinant)	32.26	31	21	0	65	95	254	284	3.1	26.6
	Calbifundus_CMW17620_05271-RA	Q9FD00#PHI:2473#Hrpx#66269#Pantoea_stewartii#reduced_virulence	30.19	53	33	1	82	134	53	101	7.4	25.4
	# BLASTP 2.2.30+
	# Query: Calbifundus_CMW17620_03420-RA protein AED:0.00 eAED:0.00 QI:0|1|1|1|0|0|2|0|495 | Apoplastic effector probability: 0.505
	# Database: /data/phi-blast/fasta/Phi414/phi414.fas
	# Fields: query id, subject id, % identity, alignment length, mismatches, gap opens, q. start, q. end, s. start, s. end, evalue, bit score
	# 17 hits found
	Calbifundus_CMW17620_03420-RA	Q6IVV6#PHI:547#CEL5A#40559#Botrytis_cinerea#unaffected_pathogenicity	55.56	306	132	3	194	495	119	424	4e-121	364
	Calbifundus_CMW17620_03420-RA	Q8NJ73#PHI:2043#XYL-6#318829#Magnaporthe_oryzae#unaffected_pathogenicity	48.33	60	31	0	1	60	1	60	1e-10	61.2
	Calbifundus_CMW17620_03420-RA	G4MPQ7#PHI:2207#Endo-1_4-beta-xylanase_[GH10_family]#318829#Magnaporthe_oryzae#reduced_virulence	48.33	60	31	0	1	60	1	60	1e-10	61.2
	Calbifundus_CMW17620_03420-RA	O59937#PHI:569#XYL3#5507#Fusarium_oxysporum#unaffected_pathogenicity	41.79	67	33	2	4	70	5	65	6e-08	53.1
	Calbifundus_CMW17620_03420-RA	I1S3C6#PHI:4246#Xyl03624#5518#Fusarium_graminearum#unaffected_pathogenicity	41.67	48	28	0	18	65	17	64	8e-08	52.8
	Calbifundus_CMW17620_03420-RA	A0A384K0L8#PHI:10432#BcCBH_(Bcin13g02100)#40559#Botrytis_cinerea#reduced_virulence__unaffected_pathogenicity	67.74	31	10	0	22	52	485	515	8e-07	50.1
	Calbifundus_CMW17620_03420-RA	G4MVX4#PHI:3216#MoCDIP4#318829#Magnaporthe_oryzae#effector_(plant_avirulence_determinant)	59.38	32	12	1	22	53	265	295	9e-06	45.8
	Calbifundus_CMW17620_03420-RA	Q4U4T0#PHI:2388#Chi2#5530#Metarhizium_anisopliae#increased_virulence_(hypervirulence)__reduced_virulence	35.48	31	20	0	22	52	388	418	0.21	32.3
	Calbifundus_CMW17620_03420-RA	G4MSQ8#PHI:5686#FZC82#318829#Magnaporthe_oryzae#unaffected_pathogenicity	28.72	94	60	4	45	135	1	90	0.38	32
	Calbifundus_CMW17620_03420-RA	Q9ZI86#PHI:3782#PA3984#287#Pseudomonas_aeruginosa#reduced_virulence	18.7	123	77	3	268	389	359	459	0.4	31.6
	Calbifundus_CMW17620_03420-RA	J4UTE1#PHI:3068#BbAC#176275#Beauveria_bassiana#reduced_virulence	26.57	143	88	6	92	218	112	253	0.74	31.2
	Calbifundus_CMW17620_03420-RA	A0A098DP54#PHI:1504#GzHMG036#5518#Fusarium_graminearum#lethal	46.43	28	14	1	443	469	1908	1935	1.6	30
	Calbifundus_CMW17620_03420-RA	Q75T35#PHI:332#CAC1#5462#Colletotrichum_lagenaria#loss_of_pathogenicity	38.46	39	24	0	167	205	369	407	1.9	29.6
	Calbifundus_CMW17620_03420-RA	A0A098D2Y5#PHI:3089__PHI:4174#Fac1__Fgac1#5518#Fusarium_graminearum#reduced_virulence__unaffected_pathogenicity	24.82	137	94	4	92	225	207	337	2.1	29.6
	Calbifundus_CMW17620_03420-RA	Q4IB96#PHI:1546#GzMyb010#5518#Fusarium_graminearum#lethal	25.23	107	68	2	96	190	269	375	3.4	28.9
	Calbifundus_CMW17620_03420-RA	S7VZX5#PHI:9364#TGGT1_238950#5811#Toxoplasma_gondii#unaffected_pathogenicity__reduced_virulence	41.38	29	16	1	466	494	519	546	7.7	27.7
	Calbifundus_CMW17620_03420-RA	Q9HFW4#PHI:187#RUM1#5270#Ustilago_maydis#loss_of_pathogenicity	35.14	37	24	0	152	188	2203	2239	9	27.3
	# BLASTP 2.2.30+
	# Query: Calbifundus_CMW17620_07222-RA protein AED:0.00 eAED:0.00 QI:0|1|1|1|0|0|2|0|474 | Apoplastic effector probability: 0.515
	# Database: /data/phi-blast/fasta/Phi414/phi414.fas
	# Fields: query id, subject id, % identity, alignment length, mismatches, gap opens, q. start, q. end, s. start, s. end, evalue, bit score
	# 15 hits found
	Calbifundus_CMW17620_07222-RA	T2C7K6#PHI:3226#Pnl1#36651#Penicillium_digitatum#reduced_virulence	40.84	333	188	4	4	330	3	332	6e-77	247
	Calbifundus_CMW17620_07222-RA	A0A0D3LX64#PHI:4618#PcPL15#4784#Phytophthora_capsici#increased_virulence_(hypervirulence)__reduced_virulence	40.78	358	184	7	1	334	1	354	1e-73	239
	Calbifundus_CMW17620_07222-RA	A0A0D3LXF0#PHI:4619#PcPL16#4784#Phytophthora_capsici#increased_virulence_(hypervirulence)__reduced_virulence	39.34	361	172	11	20	345	20	368	4e-66	221
	Calbifundus_CMW17620_07222-RA	A0A0D3LXD4#PHI:4617#PcPL1#4784#Phytophthora_capsici#increased_virulence_(hypervirulence)__reduced_virulence	36.5	326	163	9	42	330	42	360	7e-58	197
	Calbifundus_CMW17620_07222-RA	P0C1A5#PHI:6855#PelE#204038#Dickeya_dadantii#reduced_virulence	29.03	217	98	12	119	293	122	324	8e-09	55.8
	Calbifundus_CMW17620_07222-RA	E0SAZ3#PHI:6854#PelD#204038#Dickeya_dadantii#reduced_virulence	27.78	216	102	11	119	293	111	313	1e-06	48.9
	Calbifundus_CMW17620_07222-RA	O59939#PHI:222#PELB#474922#Colletotrichum_gloeosporioides#reduced_virulence	25	200	123	7	111	297	84	269	2e-06	47.8
	Calbifundus_CMW17620_07222-RA	G8AA67#PHI:2476#CcpelA#27358#Colletotrichum_coccodes#reduced_virulence__increased_virulence_(hypervirulence)	26.92	182	113	7	121	293	88	258	7e-06	46.2
	Calbifundus_CMW17620_07222-RA	P0C1A3#PHI:6853#PelA#204038#Dickeya_dadantii#reduced_virulence	26.67	210	116	10	119	293	112	318	2e-05	45.4
	Calbifundus_CMW17620_07222-RA	E0SJQ6#PHI:6856#PelB#204038#Dickeya_dadantii#reduced_virulence	26.11	157	105	5	150	299	133	285	2e-05	44.7
	Calbifundus_CMW17620_07222-RA	G4NGD2#PHI:12054#MoPL1_(MGG_04348)#318829#Magnaporthe_oryzae#reduced_virulence	24.73	182	117	7	121	293	85	255	0.0002	41.6
	Calbifundus_CMW17620_07222-RA	E0SJQ7#PHI:6857#PelC#204038#Dickeya_dadantii#reduced_virulence	22.92	253	154	9	150	381	131	363	0.001	39.7
	Calbifundus_CMW17620_07222-RA	Q5H4P5#PHI:6841#Pel#347#Xanthomonas_oryzae#unaffected_pathogenicity	22.49	338	190	14	88	382	38	346	0.02	35.4
	Calbifundus_CMW17620_07222-RA	W9B580#PHI:7486#EntE_(VK055_1924)#573#Klebsiella_pneumoniae#unaffected_pathogenicity__reduced_virulence	32.76	58	30	2	9	57	474	531	1.7	29.6
	Calbifundus_CMW17620_07222-RA	B5XZY6#PHI:7540#EntF_(VK055_1931)#573#Klebsiella_pneumoniae#reduced_virulence	33.33	54	34	2	354	406	1178	1230	2.7	29.3
	# BLASTP 2.2.30+
	# Query: Calbifundus_CMW17620_01321-RA protein AED:0.31 eAED:0.31 QI:0|0|0|1|1|1|2|0|116 | Cytoplasmic effector probability: 0.823
	# Database: /data/phi-blast/fasta/Phi414/phi414.fas
	# Fields: query id, subject id, % identity, alignment length, mismatches, gap opens, q. start, q. end, s. start, s. end, evalue, bit score
	# 19 hits found
	Calbifundus_CMW17620_01321-RA	E9AVK8#PHI:9832#LmDUSP1_(LmxM.22.0250)#5665#Leishmania_mexicana#reduced_virulence	29.2	113	76	3	3	111	142	254	0.0003	37.4
	Calbifundus_CMW17620_01321-RA	P74851#PHI:6798#SptP#28901#Salmonella_enterica#effector_(plant_avirulence_determinant)	32.73	55	33	2	5	56	478	531	0.024	32
	Calbifundus_CMW17620_01321-RA	D0ZV15#PHI:3746#SptP#28901#Salmonella_enterica#effector_(plant_avirulence_determinant)	32.73	55	33	2	5	56	478	531	0.033	31.6
	Calbifundus_CMW17620_01321-RA	A0A0F6B5U6#PHI:6798#SptP#28901#Salmonella_enterica#effector_(plant_avirulence_determinant)	32.73	55	33	2	5	56	478	531	0.033	31.6
	Calbifundus_CMW17620_01321-RA	A5IXP4#PHI:6518#MAG1050#2110#Mycoplasmopsis_agalactiae#reduced_virulence	28.79	66	40	3	11	74	193	253	0.15	29.6
	Calbifundus_CMW17620_01321-RA	H6VMG0#PHI:3594#Ptp2#5207#Cryptococcus_neoformans#reduced_virulence	44.74	38	14	2	3	34	833	869	0.32	28.5
	Calbifundus_CMW17620_01321-RA	L7T9I5#PHI:3595#Ptp1#5207#Cryptococcus_neoformans#unaffected_pathogenicity__reduced_virulence	51.85	27	12	1	4	29	210	236	0.38	28.1
	Calbifundus_CMW17620_01321-RA	G4N549#PHI:7273#Pmp1#318829#Magnaporthe_oryzae#reduced_virulence__unaffected_pathogenicity	28.12	64	39	3	4	66	457	514	0.42	28.5
	Calbifundus_CMW17620_01321-RA	B4EIW7#PHI:4918#AtsR#95486#Burkholderia_cenocepacia#increased_virulence_(hypervirulence)	24.32	74	56	0	43	116	259	332	4.4	25.4
	Calbifundus_CMW17620_01321-RA	F1CLH1#PHI:6878__PHI:8498#RtxA1#672#Vibrio_vulnificus#reduced_virulence__increased_virulence_(hypervirulence)__unaffected_pathogenicity__loss_of_pathogenicity	35.9	39	20	1	33	71	506	539	5.2	25
	Calbifundus_CMW17620_01321-RA	J4UN91#PHI:11172#Ubr1_(BBA_04432)#176275#Beauveria_bassiana#reduced_virulence	31.43	35	24	0	30	64	742	776	6.2	25
	Calbifundus_CMW17620_01321-RA	I1RC91#PHI:3887#UBL1#5518#Fusarium_graminearum#reduced_virulence	31.43	35	24	0	30	64	749	783	6.3	25
	Calbifundus_CMW17620_01321-RA	W7LZA5#PHI:3886#UBL1#117187#Fusarium_verticillioides#reduced_virulence	31.43	35	24	0	30	64	755	789	6.3	25
	Calbifundus_CMW17620_01321-RA	A0A098D2Y5#PHI:3089__PHI:4174#Fac1__Fgac1#5518#Fusarium_graminearum#reduced_virulence__unaffected_pathogenicity	34.48	29	19	0	31	59	831	859	6.6	25
	Calbifundus_CMW17620_01321-RA	Q4WZA8#PHI:6891#PksP#746128#Aspergillus_fumigatus#reduced_virulence__unaffected_pathogenicity	34.38	32	21	0	80	111	1960	1991	7.8	24.6
	Calbifundus_CMW17620_01321-RA	O60026#PHI:116__PHI:10460#PKSP__PksP#746128#Aspergillus_fumigatus#reduced_virulence__unaffected_pathogenicity	34.38	32	21	0	80	111	1960	1991	7.8	24.6
	Calbifundus_CMW17620_01321-RA	O59897#PHI:101#ALB1#746128#Aspergillus_fumigatus#reduced_virulence	34.38	32	21	0	80	111	1960	1991	7.8	24.6
	Calbifundus_CMW17620_01321-RA	B0XVQ6#PHI:7335#PksP#746128#Aspergillus_fumigatus#unaffected_pathogenicity	34.38	32	21	0	80	111	1960	1991	7.8	24.6
	Calbifundus_CMW17620_01321-RA	G4NAJ8#PHI:6223#MoYvh1#318829#Magnaporthe_oryzae#reduced_virulence	47.62	21	11	0	4	24	119	139	9.1	24.3
	# BLASTP 2.2.30+
	# Query: Calbifundus_CMW17620_06474-RA protein AED:0.20 eAED:0.21 QI:0|-1|0|1|-1|1|1|0|92 | Apoplastic effector probability: 0.795
	# Database: /data/phi-blast/fasta/Phi414/phi414.fas
	# Fields: query id, subject id, % identity, alignment length, mismatches, gap opens, q. start, q. end, s. start, s. end, evalue, bit score
	# 3 hits found
	Calbifundus_CMW17620_06474-RA	I1RXV2#PHI:1758#GzZC073#5518#Fusarium_graminearum#unaffected_pathogenicity	33.33	39	24	1	51	87	21	59	3.1	25
	Calbifundus_CMW17620_06474-RA	Q9HV74#PHI:3440#CbrA#287#Pseudomonas_aeruginosa#reduced_virulence__unaffected_pathogenicity	45.45	33	18	0	4	36	867	899	5.5	24.3
	Calbifundus_CMW17620_06474-RA	A0A1B2VWC1#PHI:10170#TolC1#715#Actinobacillus_pleuropneumoniae#reduced_virulence	35.56	45	25	1	5	49	240	280	7.6	23.9
	# BLASTP 2.2.30+
	# Query: Calbifundus_CMW17620_06476-RA protein AED:0.35 eAED:0.41 QI:0|-1|0|1|-1|1|1|0|119 | Cytoplasmic effector probability: 0.692
	# Database: /data/phi-blast/fasta/Phi414/phi414.fas
	# Fields: query id, subject id, % identity, alignment length, mismatches, gap opens, q. start, q. end, s. start, s. end, evalue, bit score
	# 8 hits found
	Calbifundus_CMW17620_06476-RA	Q9A0L9#PHI:9798#AdcA#1314#Streptococcus_pyogenes#reduced_virulence__unaffected_pathogenicity	39.02	41	23	2	6	44	107	147	0.059	30.8
	Calbifundus_CMW17620_06476-RA	Q7Z8E9#PHI:518#MST20#318829#Magnaporthe_oryzae#unaffected_pathogenicity	28.36	67	38	2	6	62	107	173	1.2	26.9
	Calbifundus_CMW17620_06476-RA	G4MWP4#PHI:5624#FZC30#318829#Magnaporthe_oryzae#unaffected_pathogenicity	30.61	49	25	1	71	119	222	261	5.2	25.4
	Calbifundus_CMW17620_06476-RA	Q5AF55#PHI:6822#Zcf15#5476#Candida_albicans#reduced_virulence	20.37	54	43	0	20	73	116	169	5.2	25
	Calbifundus_CMW17620_06476-RA	S7UPL7#PHI:6216#FIKK#5811#Toxoplasma_gondii#unaffected_pathogenicity	24.49	49	37	0	41	89	668	716	5.7	25
	Calbifundus_CMW17620_06476-RA	P9WKZ3#PHI:3642#Rv3404c#1773#Mycobacterium_tuberculosis#reduced_virulence	43.75	32	16	1	52	83	5	34	8.9	24.3
	Calbifundus_CMW17620_06476-RA	I1S5M1#PHI:5903#FGSG_12142#5518#Fusarium_graminearum#unaffected_pathogenicity	26.92	52	36	1	36	87	466	515	9.4	24.3
	Calbifundus_CMW17620_06476-RA	Q8XR44#PHI:10853#RSp1024#305#Ralstonia_solanacearum#effector_(plant_avirulence_determinant)	34.62	26	17	0	61	86	734	759	9.6	24.3
	# BLASTP 2.2.30+
	# Query: Calbifundus_CMW17620_03105-RA protein AED:0.19 eAED:0.19 QI:0|0|0.5|1|0|0|2|732|526 | Apoplastic effector probability: 0.678
	# Database: /data/phi-blast/fasta/Phi414/phi414.fas
	# Fields: query id, subject id, % identity, alignment length, mismatches, gap opens, q. start, q. end, s. start, s. end, evalue, bit score
	# 7 hits found
	Calbifundus_CMW17620_03105-RA	G8B820#PHI:8696#CPAR2_106400#5480#Candida_parapsilosis#reduced_virulence	25.38	130	83	5	394	523	47	162	0.19	33.1
	Calbifundus_CMW17620_03105-RA	G4N1E0#PHI:3809#TRA1#318829#Magnaporthe_oryzae#reduced_virulence	27.85	79	51	2	162	240	3253	3325	2.9	29.3
	Calbifundus_CMW17620_03105-RA	G4MPJ4#PHI:4053#Pax1#318829#Magnaporthe_oryzae#loss_of_pathogenicity	29.82	114	76	2	111	220	471	584	3.2	28.9
	Calbifundus_CMW17620_03105-RA	I1S0C1#PHI:1668#GzCCHC008#5518#Fusarium_graminearum#unaffected_pathogenicity	31.4	86	44	4	253	338	6	76	4.3	28.5
	Calbifundus_CMW17620_03105-RA	Q4WVG0#PHI:5065#PkcA#746128#Aspergillus_fumigatus#unaffected_pathogenicity	29.09	55	30	2	23	76	556	602	6.2	28.1
	Calbifundus_CMW17620_03105-RA	A0A0D1D175#PHI:9205#Hrd1_(UMAG_00542)#5270#Ustilago_maydis#unaffected_pathogenicity	39.47	38	16	1	87	117	654	691	6.8	27.7
	Calbifundus_CMW17620_03105-RA	Q4ZX85#PHI:997#HopAA1#317#Pseudomonas_syringae#effector_(plant_avirulence_determinant)	37.84	37	22	1	198	234	171	206	7.1	27.7
	# BLASTP 2.2.30+
	# Query: Calbifundus_CMW17620_03035-RA protein AED:0.44 eAED:0.53 QI:0|-1|0|1|-1|1|1|0|207 | Apoplastic effector probability: 0.514
	# Database: /data/phi-blast/fasta/Phi414/phi414.fas
	# Fields: query id, subject id, % identity, alignment length, mismatches, gap opens, q. start, q. end, s. start, s. end, evalue, bit score
	# 4 hits found
	Calbifundus_CMW17620_03035-RA	I1S2M7#PHI:3659#NPS1#5518#Fusarium_graminearum#unaffected_pathogenicity__reduced_virulence	52.63	19	9	0	171	189	272	290	3.5	27.3
	Calbifundus_CMW17620_03035-RA	E0W547#PHI:2692#Avh5#67593#Phytophthora_sojae#effector_(plant_avirulence_determinant)	36.84	38	23	1	1	38	1	37	3.6	26.2
	Calbifundus_CMW17620_03035-RA	W9B4X1#PHI:7947#LpxL2_(BN49_1538)#573#Klebsiella_pneumoniae#reduced_virulence	36.84	38	24	0	136	173	41	78	4.8	26.6
	Calbifundus_CMW17620_03035-RA	I1RJE8#PHI:721#GRS1#5518#Fusarium_graminearum#unaffected_pathogenicity	32.1	81	46	3	27	107	1337	1408	5.7	26.6
	# BLASTP 2.2.30+
	# Query: Calbifundus_CMW17620_05979-RA protein AED:0.01 eAED:0.03 QI:0|-1|0|1|-1|1|1|0|75 | Apoplastic effector probability: 0.815
	# Database: /data/phi-blast/fasta/Phi414/phi414.fas
	# Fields: query id, subject id, % identity, alignment length, mismatches, gap opens, q. start, q. end, s. start, s. end, evalue, bit score
	# 5 hits found
	Calbifundus_CMW17620_05979-RA	G4NBN8#PHI:2206#Endo-1_4-beta-xylanase_precursor_[GH10_family]#318829#Magnaporthe_oryzae#reduced_virulence	40.74	27	16	0	21	47	207	233	1.3	25.4
	Calbifundus_CMW17620_05979-RA	A0A086VCI7#PHI:6912#YbtP#562#Escherichia_coli#reduced_virulence	47.62	21	11	0	12	32	73	93	1.5	25.4
	Calbifundus_CMW17620_05979-RA	A0A0E0S9J4#PHI:1830#GzZC145#5518#Fusarium_graminearum#unaffected_pathogenicity	40	30	18	0	32	61	454	483	6.1	23.5
	Calbifundus_CMW17620_05979-RA	G4N5E4#PHI:2060#MgLig4#318829#Magnaporthe_oryzae#unaffected_pathogenicity	52.94	17	8	0	32	48	884	900	8.3	23.1
	Calbifundus_CMW17620_05979-RA	Q4WUL6#PHI:362__PHI:2520#LYSF__LYS4#746128#Aspergillus_fumigatus#loss_of_pathogenicity__lethal	39.39	33	20	0	29	61	441	473	9.8	23.1
	# BLASTP 2.2.30+
	# Query: Calbifundus_CMW17620_07617-RA protein AED:0.05 eAED:0.05 QI:64|-1|0|1|-1|0|1|0|200 | Cytoplasmic effector probability: 0.764
	# Database: /data/phi-blast/fasta/Phi414/phi414.fas
	# Fields: query id, subject id, % identity, alignment length, mismatches, gap opens, q. start, q. end, s. start, s. end, evalue, bit score
	# 9 hits found
	Calbifundus_CMW17620_07617-RA	A4D962#PHI:135#BAD1_(WI-1)#5039#Blastomyces_dermatitidis#loss_of_pathogenicity	36.17	94	41	4	118	199	1058	1144	1e-08	52.8
	Calbifundus_CMW17620_07617-RA	Q59SR6#PHI:488#IRS4#5476#Candida_albicans#reduced_virulence	22.22	81	63	0	11	91	219	299	0.8	28.9
	Calbifundus_CMW17620_07617-RA	O93886#PHI:141#CFP#84275#Cercospora_kikuchii#reduced_virulence	38.46	39	22	1	68	106	28	64	1.7	27.7
	Calbifundus_CMW17620_07617-RA	A0A0U0HH68#PHI:6430#PhtD#1313#Streptococcus_pneumoniae#reduced_virulence	31.48	54	30	1	57	110	699	745	4.8	26.6
	Calbifundus_CMW17620_07617-RA	Q4WY05#PHI:6908#AtfA#746128#Aspergillus_fumigatus#reduced_virulence	32.56	43	27	1	72	114	420	460	6.6	26.2
	Calbifundus_CMW17620_07617-RA	I1RW14#PHI:10615#FgCrpA_(FGRAMPH1_01G10037)#5518#Fusarium_graminearum#reduced_virulence	27.87	61	35	2	81	132	128	188	8.5	25.8
	Calbifundus_CMW17620_07617-RA	G4NIQ8#PHI:5672#FZC69#318829#Magnaporthe_oryzae#unaffected_pathogenicity	29.69	64	38	2	41	101	34	93	8.9	25.8
	Calbifundus_CMW17620_07617-RA	J9VKE7#PHI:11424#Zrc1_(CNAG_02806)#5207#Cryptococcus_neoformans#unaffected_pathogenicity	33.33	33	22	0	79	111	259	291	9.3	25.4
	Calbifundus_CMW17620_07617-RA	P0CS02#PHI:3489#Gmt1#5207#Cryptococcus_neoformans#loss_of_pathogenicity	25.93	54	39	1	68	120	11	64	9.8	25.4
	# BLASTP 2.2.30+
	# Query: Calbifundus_CMW17620_00622-RA protein AED:0.00 eAED:0.00 QI:0|1|1|1|0|0|2|0|521 | Cytoplasmic effector probability: 0.631
	# Database: /data/phi-blast/fasta/Phi414/phi414.fas
	# Fields: query id, subject id, % identity, alignment length, mismatches, gap opens, q. start, q. end, s. start, s. end, evalue, bit score
	# 21 hits found
	Calbifundus_CMW17620_00622-RA	A0A0D2XVZ5#PHI:5236#Dnj1#5507#Fusarium_oxysporum#reduced_virulence	50	522	241	4	1	503	1	521	2e-174	505
	Calbifundus_CMW17620_00622-RA	J9VKM5#PHI:11768#Dnj1_(CNAG_01347)#5207#Cryptococcus_neoformans#reduced_virulence	35.58	534	305	12	8	519	6	522	2e-80	262
	Calbifundus_CMW17620_00622-RA	J5JMB3#PHI:6746#Mdj1#176275#Beauveria_bassiana#reduced_virulence	41.05	95	40	4	403	492	74	157	2e-10	62
	Calbifundus_CMW17620_00622-RA	Q9HV44#PHI:10485#DnaJ#287#Pseudomonas_aeruginosa#reduced_virulence	44.87	78	35	2	404	477	4	77	8e-10	58.9
	Calbifundus_CMW17620_00622-RA	Q5NEU6#PHI:4733#DnaJ#263#Francisella_tularensis#unaffected_pathogenicity	46.27	67	31	1	405	471	3	64	1e-08	54.7
	Calbifundus_CMW17620_00622-RA	P95830#PHI:6986#DnaJ#1313#Streptococcus_pneumoniae#reduced_virulence	43.48	69	32	2	405	472	5	67	6e-07	50.1
	Calbifundus_CMW17620_00622-RA	I1RZL0#PHI:1414#GzC2H081#5518#Fusarium_graminearum#unaffected_pathogenicity	34.12	85	49	2	406	486	23	104	1e-06	49.7
	Calbifundus_CMW17620_00622-RA	Q87W07#PHI:7337#HopI1#318829#Magnaporthe_oryzae#effector_(plant_avirulence_determinant)	37.18	78	45	3	397	473	405	479	3e-05	44.7
	Calbifundus_CMW17620_00622-RA	J4UPL6#PHI:5394#Mas5#176275#Beauveria_bassiana#loss_of_pathogenicity	35.82	67	41	1	405	471	17	81	5e-05	44.3
	Calbifundus_CMW17620_00622-RA	G4YNY4#PHI:11607#PsFP1#67593#Phytophthora_sojae#reduced_virulence	34.29	70	38	1	404	473	238	299	0.002	39.7
	Calbifundus_CMW17620_00622-RA	J9VQF6#PHI:12102#Dnj4_(CNAG_03487)#5207#Cryptococcus_neoformans#unaffected_pathogenicity	32.84	67	44	1	407	472	24	90	0.002	38.5
	Calbifundus_CMW17620_00622-RA	Q8RP09#PHI:981#HopI1#317#Pseudomonas_syringae#effector_(plant_avirulence_determinant)	28.04	107	69	3	371	473	321	423	0.012	36.6
	Calbifundus_CMW17620_00622-RA	B8NSQ3#PHI:9939#DnjA_(AFLA_050040_)#5059#Aspergillus_flavus#reduced_virulence	35.29	68	38	2	405	472	8	69	0.11	33.5
	Calbifundus_CMW17620_00622-RA	Q7BI20#PHI:5079#Lmp1#139#Borreliella_burgdorferi#reduced_virulence	19.42	103	75	1	57	159	798	892	0.13	33.5
	Calbifundus_CMW17620_00622-RA	A0A194W5I0#PHI:11041#PKS31_(VM1G_07355)#105487#Valsa_mali#unaffected_pathogenicity	23.57	140	95	5	70	206	1730	1860	1.4	30
	Calbifundus_CMW17620_00622-RA	A0A125YWL1#PHI:8802#MIC13#5811#Toxoplasma_gondii#unaffected_pathogenicity	20.73	82	55	1	263	344	233	304	1.4	30
	Calbifundus_CMW17620_00622-RA	S8F6A1#PHI:7745#Dna-K-TPR_(TGME49_202020)#5811#Toxoplasma_gondii#reduced_virulence	27.69	65	47	0	51	115	694	758	1.4	30
	Calbifundus_CMW17620_00622-RA	S7WCF1#PHI:10890#Spy_(TGGT1_273500)#5811#Toxoplasma_gondii#unaffected_pathogenicity	19.28	83	67	0	43	125	433	515	2.5	29.3
	Calbifundus_CMW17620_00622-RA	Q8TGW9#PHI:320#SSN6#5476#Candida_albicans#reduced_virulence	28.75	80	51	1	18	97	87	160	2.5	29.3
	Calbifundus_CMW17620_00622-RA	P53707#PHI:95#CSP37#5476#Candida_albicans#reduced_virulence	23.46	81	57	2	156	236	225	300	8	27.3
	Calbifundus_CMW17620_00622-RA	S7VZX5#PHI:9364#TGGT1_238950#5811#Toxoplasma_gondii#unaffected_pathogenicity__reduced_virulence	29.33	75	32	3	328	394	605	666	9.8	27.3
	# BLASTP 2.2.30+
	# Query: Calbifundus_CMW17620_02470-RA protein AED:0.09 eAED:0.09 QI:0|-1|0|1|-1|1|1|0|246 | Apoplastic effector probability: 0.507
	# Database: /data/phi-blast/fasta/Phi414/phi414.fas
	# Fields: query id, subject id, % identity, alignment length, mismatches, gap opens, q. start, q. end, s. start, s. end, evalue, bit score
	# 5 hits found
	Calbifundus_CMW17620_02470-RA	I1RHG2#PHI:1910#GzZC225#5518#Fusarium_graminearum#unaffected_pathogenicity	40	40	22	1	155	192	661	700	0.29	30.8
	Calbifundus_CMW17620_02470-RA	A0A1C3YLZ1#PHI:1625#GzOpi#5518#Fusarium_graminearum#unaffected_pathogenicity	36.84	57	35	1	77	133	186	241	1.2	28.9
	Calbifundus_CMW17620_02470-RA	Q8P804#PHI:6665#GumI#339#Xanthomonas_campestris#reduced_virulence	28.3	53	37	1	134	186	286	337	1.7	28.1
	Calbifundus_CMW17620_02470-RA	Q9HUH7#PHI:7635#WaaA#287#Pseudomonas_aeruginosa#unaffected_pathogenicity__reduced_virulence	23.85	109	78	2	7	115	51	154	1.9	28.1
	Calbifundus_CMW17620_02470-RA	C0NFK7#PHI:6265#Eng1#5037#Histoplasma_capsulatum#reduced_virulence	54.17	24	8	2	153	174	129	151	4	26.9
	# BLASTP 2.2.30+
	# Query: Calbifundus_CMW17620_07016-RA protein AED:0.43 eAED:0.43 QI:0|-1|0|1|-1|1|1|0|95 | Cytoplasmic effector probability: 0.659
	# Database: /data/phi-blast/fasta/Phi414/phi414.fas
	# Fields: query id, subject id, % identity, alignment length, mismatches, gap opens, q. start, q. end, s. start, s. end, evalue, bit score
	# 2 hits found
	Calbifundus_CMW17620_07016-RA	A1YKW7#PHI:3596#RtxA#504#Kingella_kingae#reduced_virulence	48.15	27	13	1	53	79	873	898	2.8	25.4
	Calbifundus_CMW17620_07016-RA	A0A1X7QMH9#PHI:10189#RtxA#504#Kingella_kingae#reduced_virulence	48.15	27	13	1	53	79	873	898	2.8	25.4
	# BLASTP 2.2.30+
	# Query: Calbifundus_CMW17620_06594-RA protein AED:0.47 eAED:0.47 QI:0|0|0|0.5|1|1|2|0|82 | Cytoplasmic effector probability: 0.834
	# Database: /data/phi-blast/fasta/Phi414/phi414.fas
	# Fields: query id, subject id, % identity, alignment length, mismatches, gap opens, q. start, q. end, s. start, s. end, evalue, bit score
	# 2 hits found
	Calbifundus_CMW17620_06594-RA	Q5AHG6#PHI:2557#CaSch9p#5476#Candida_albicans#reduced_virulence	32.5	40	22	1	28	67	29	63	4.7	24.3
	Calbifundus_CMW17620_06594-RA	Q0WEH7#PHI:4563#TyrR#632#Yersinia_pestis#reduced_virulence	42.31	26	15	0	53	78	115	140	9.8	23.1
	# BLASTP 2.2.30+
	# Query: Calbifundus_CMW17620_06460-RA protein AED:0.09 eAED:0.09 QI:0|-1|0|1|-1|1|1|0|292 | Cytoplasmic effector probability: 0.548
	# Database: /data/phi-blast/fasta/Phi414/phi414.fas
	# Fields: query id, subject id, % identity, alignment length, mismatches, gap opens, q. start, q. end, s. start, s. end, evalue, bit score
	# 8 hits found
	Calbifundus_CMW17620_06460-RA	G4MR15#PHI:2088#Moatg27#318829#Magnaporthe_oryzae#unaffected_pathogenicity	30.53	321	146	11	6	292	13	290	2e-36	134
	Calbifundus_CMW17620_06460-RA	J9VRN9#PHI:10019#Atg27_(CNAG_04406)#5207#Cryptococcus_neoformans#unaffected_pathogenicity	31.17	77	52	1	18	94	8	83	0.0004	39.7
	Calbifundus_CMW17620_06460-RA	H1VJG6#PHI:11713#ChHxt5_(XP_018154077)#80884#Colletotrichum_higginsianum#unaffected_pathogenicity	25.93	54	40	0	102	155	10	63	2.6	28.1
	Calbifundus_CMW17620_06460-RA	Q59M00#PHI:8897#Ept1_(C7_02690C_A)#5476#Candida_albicans#increased_virulence_(hypervirulence)__reduced_virulence	40.74	27	16	0	101	127	245	271	2.8	28.1
	Calbifundus_CMW17620_06460-RA	I1RBC0#PHI:10481#Sey1_(FGSG_00833)#5518#Fusarium_graminearum#reduced_virulence__unaffected_pathogenicity	23.76	101	68	3	32	124	751	850	5	27.3
	Calbifundus_CMW17620_06460-RA	J9VQ04#PHI:8969#Bta1_(CNAG_02353)#5207#Cryptococcus_neoformans#reduced_virulence	45.83	24	13	0	61	84	171	194	5.5	27.3
	Calbifundus_CMW17620_06460-RA	P9WN43#PHI:6731#GlgC#1773#Mycobacterium_tuberculosis#reduced_virulence	38.24	34	21	0	233	266	228	261	6.2	26.9
	Calbifundus_CMW17620_06460-RA	A0A098E4H8#PHI:1819#GzZC134#5518#Fusarium_graminearum#unaffected_pathogenicity	56.52	23	10	0	5	27	221	243	7.1	26.9
	# BLASTP 2.2.30+
	# Query: Calbifundus_CMW17620_04234-RA protein AED:0.15 eAED:0.15 QI:0|-1|0|1|-1|1|1|0|115 | Apoplastic effector probability: 0.761
	# Database: /data/phi-blast/fasta/Phi414/phi414.fas
	# Fields: query id, subject id, % identity, alignment length, mismatches, gap opens, q. start, q. end, s. start, s. end, evalue, bit score
	# 4 hits found
	Calbifundus_CMW17620_04234-RA	Q8XQA2#PHI:5125#RSp1384#305#Ralstonia_solanacearum#effector_(plant_avirulence_determinant)	34.15	41	27	0	57	97	6	46	2.3	26.2
	Calbifundus_CMW17620_04234-RA	Q5ABG1#PHI:2825__PHI:11771#SET1__Set1#5476#Candida_albicans#reduced_virulence	27.08	48	35	0	24	71	95	142	6.4	25
	Calbifundus_CMW17620_04234-RA	I1RLT3#PHI:7718#FgOXP2#5518#Fusarium_graminearum#reduced_virulence	39.53	43	14	2	42	72	990	1032	6.6	25
	Calbifundus_CMW17620_04234-RA	Q9I4X3#PHI:3291__PHI:5563__PHI:5585__PHI:12086#PqsA#287#Pseudomonas_aeruginosa#reduced_virulence	58.82	17	7	0	3	19	248	264	8.2	24.6
	# BLASTP 2.2.30+
	# Query: Calbifundus_CMW17620_03343-RA protein AED:0.01 eAED:0.01 QI:0|-1|0|1|-1|1|1|0|193 | Cytoplasmic effector probability: 0.511
	# Database: /data/phi-blast/fasta/Phi414/phi414.fas
	# Fields: query id, subject id, % identity, alignment length, mismatches, gap opens, q. start, q. end, s. start, s. end, evalue, bit score
	# 1 hits found
	Calbifundus_CMW17620_03343-RA	G4NII5#PHI:2094#Yvc1#318829#Magnaporthe_oryzae#reduced_virulence__loss_of_pathogenicity	40.74	27	16	0	166	192	557	583	9.7	25.4
	# BLASTP 2.2.30+
	# Query: Calbifundus_CMW17620_04869-RA protein AED:0.19 eAED:0.19 QI:0|-1|0|1|-1|1|1|0|381 | Cytoplasmic effector probability: 0.518
	# Database: /data/phi-blast/fasta/Phi414/phi414.fas
	# Fields: query id, subject id, % identity, alignment length, mismatches, gap opens, q. start, q. end, s. start, s. end, evalue, bit score
	# 6 hits found
	Calbifundus_CMW17620_04869-RA	I0ISN4#PHI:2949#Vfr#317#Pseudomonas_syringae#reduced_virulence	52.17	23	11	0	347	369	21	43	3.1	27.7
	Calbifundus_CMW17620_04869-RA	I1RWZ1#PHI:1688#GzZC003#5518#Fusarium_graminearum#unaffected_pathogenicity	43.75	32	18	0	15	46	323	354	3.9	28.1
	Calbifundus_CMW17620_04869-RA	I1S8E2#PHI:1606#GzOB047#5518#Fusarium_graminearum#reduced_virulence	30.51	59	32	1	295	344	54	112	4.1	27.3
	Calbifundus_CMW17620_04869-RA	I1SAJ7#PHI:9042#Nrps5_(FGSG_13878)#5518#Fusarium_graminearum#reduced_virulence	27.27	88	54	2	160	237	6552	6639	5.5	27.7
	Calbifundus_CMW17620_04869-RA	Q4WLW5#PHI:10461#FmqA#746128#Aspergillus_fumigatus#reduced_virulence	32.43	37	25	0	32	68	2413	2449	7	27.3
	Calbifundus_CMW17620_04869-RA	I1RS33#PHI:1250#FGSG_06940#5518#Fusarium_graminearum#unaffected_pathogenicity	36.36	55	28	2	328	381	68	116	9.7	26.9
	# BLASTP 2.2.30+
	# Query: Calbifundus_CMW17620_03263-RA protein AED:0.00 eAED:0.00 QI:0|1|1|1|0|0|5|0|182 | Cytoplasmic effector probability: 0.582
	# Database: /data/phi-blast/fasta/Phi414/phi414.fas
	# Fields: query id, subject id, % identity, alignment length, mismatches, gap opens, q. start, q. end, s. start, s. end, evalue, bit score
	# 7 hits found
	Calbifundus_CMW17620_03263-RA	P0CI28#PHI:4069#MymT#1773#Mycobacterium_tuberculosis#unaffected_pathogenicity	64.29	14	5	0	153	166	34	47	1.9	25.4
	Calbifundus_CMW17620_03263-RA	G4MSF2#PHI:2985#MGG_04521.6#318829#Magnaporthe_oryzae#reduced_virulence	29.73	74	39	5	112	181	289	353	3.6	26.6
	Calbifundus_CMW17620_03263-RA	J5JFI0#PHI:11514#Bbctf1alpha_(BBA_08712)#176275#Beauveria_bassiana#reduced_virulence	50	24	12	0	40	63	904	927	3.9	26.6
	Calbifundus_CMW17620_03263-RA	J9VE33#PHI:2424__PHI:7868#Cn_Sp1__Crz1#5207#Cryptococcus_neoformans#reduced_virulence	36.59	41	24	2	23	63	186	224	4	26.6
	Calbifundus_CMW17620_03263-RA	D5AGD5#PHI:8003#DivIVA#1307#Streptococcus_suis#reduced_virulence	32.26	31	21	0	151	181	20	50	5.3	25.8
	Calbifundus_CMW17620_03263-RA	A0A0A2VP56#PHI:7815#Mst2#176275#Beauveria_bassiana#reduced_virulence	30.56	36	25	0	101	136	187	222	6.2	26.2
	Calbifundus_CMW17620_03263-RA	I1RI81#PHI:1948#GzZC263#5518#Fusarium_graminearum#unaffected_pathogenicity	20.29	69	46	1	36	95	300	368	6.7	25.8
	# BLASTP 2.2.30+
	# Query: Calbifundus_CMW17620_06409-RA protein AED:0.32 eAED:0.32 QI:0|-1|0|1|-1|1|1|0|222 | Cytoplasmic effector probability: 0.825
	# Database: /data/phi-blast/fasta/Phi414/phi414.fas
	# Fields: query id, subject id, % identity, alignment length, mismatches, gap opens, q. start, q. end, s. start, s. end, evalue, bit score
	# 9 hits found
	Calbifundus_CMW17620_06409-RA	Q5D6D7#PHI:4234#Nps2#5016#Bipolaris_maydis#reduced_virulence	28.05	82	54	1	34	115	4828	4904	0.99	28.9
	Calbifundus_CMW17620_06409-RA	P52616#PHI:7448__PHI:8373__PHI:10341__PHI:11611#FljB#28901#Salmonella_enterica#increased_virulence_(hypervirulence)__unaffected_pathogenicity__reduced_virulence	36.84	95	43	6	21	108	333	417	1.3	28.5
	Calbifundus_CMW17620_06409-RA	A0A0T9V9T3#PHI:7064#FliC#28901#Salmonella_enterica#unaffected_pathogenicity	36.84	95	43	6	21	108	333	417	1.3	28.5
	Calbifundus_CMW17620_06409-RA	A0A0U0WTG6#PHI:7861#EccB4_(MAB_3759c)#36809#Mycobacteroides_abscessus#reduced_virulence	29.85	67	40	1	71	137	123	182	1.3	28.5
	Calbifundus_CMW17620_06409-RA	Q9KSN2#PHI:4168#RelV#666#Vibrio_cholerae#reduced_virulence	39.53	43	23	1	1	40	1	43	5.6	26.2
	Calbifundus_CMW17620_06409-RA	I1RA81#PHI:1198#(Sc_Ssk2/Ssk22)#5518#Fusarium_graminearum#reduced_virulence	26.04	96	59	3	16	106	20	108	6.2	26.6
	Calbifundus_CMW17620_06409-RA	I1RDG9#PHI:1628#FgFSR1#5518#Fusarium_graminearum#reduced_virulence	41.67	24	14	0	168	191	176	199	8.3	26.2
	Calbifundus_CMW17620_06409-RA	W7MG03#PHI:7141#Fsr1#117187#Fusarium_verticillioides#reduced_virulence	41.67	24	14	0	168	191	176	199	9.1	25.8
	Calbifundus_CMW17620_06409-RA	Q2TJF8#PHI:731__PHI:2345#FSR1#5127__117187#Fusarium_fujikuroi__Fusarium_verticillioides#loss_of_pathogenicity	41.67	24	14	0	168	191	176	199	9.1	25.8
	# BLASTP 2.2.30+
	# Query: Calbifundus_CMW17620_07126-RA protein AED:0.01 eAED:0.03 QI:0|-1|0|1|-1|1|1|0|73 | Cytoplasmic effector probability: 0.691
	# Database: /data/phi-blast/fasta/Phi414/phi414.fas
	# Fields: query id, subject id, % identity, alignment length, mismatches, gap opens, q. start, q. end, s. start, s. end, evalue, bit score
	# 6 hits found
	Calbifundus_CMW17620_07126-RA	P34809#PHI:19#NMT#5207#Cryptococcus_neoformans#reduced_virulence	50	24	12	0	14	37	392	415	0.42	26.6
	Calbifundus_CMW17620_07126-RA	I1S8F9#PHI:12141#FgYPR097_(FGSG_13137)#5518#Fusarium_graminearum#reduced_virulence	32.43	37	25	0	37	73	384	420	0.66	26.2
	Calbifundus_CMW17620_07126-RA	A0A1C3YKW4#PHI:1385#GzC2H048#5518#Fusarium_graminearum#unaffected_pathogenicity	50	14	7	0	50	63	479	492	2.2	24.6
	Calbifundus_CMW17620_07126-RA	Q8XTZ4#PHI:10840#RSc3401#305#Ralstonia_solanacearum#effector_(plant_avirulence_determinant)	34.29	70	32	4	14	70	734	802	2.5	24.6
	Calbifundus_CMW17620_07126-RA	C9XTL5#PHI:5504#RpfR#413502#Cronobacter_turicensis#unaffected_pathogenicity	28.89	45	28	1	2	42	363	407	4.7	23.9
	Calbifundus_CMW17620_07126-RA	I1RF58#PHI:720#AUR1#5518#Fusarium_graminearum#unaffected_pathogenicity	26.67	45	26	2	33	70	1244	1288	9.1	23.1
	# BLASTP 2.2.30+
	# Query: Calbifundus_CMW17620_01269-RA protein AED:0.44 eAED:0.44 QI:0|-1|0|1|-1|1|1|0|64 | Cytoplasmic effector probability: 0.798
	# Database: /data/phi-blast/fasta/Phi414/phi414.fas
	# Fields: query id, subject id, % identity, alignment length, mismatches, gap opens, q. start, q. end, s. start, s. end, evalue, bit score
	# 5 hits found
	Calbifundus_CMW17620_01269-RA	G4N1N6#PHI:5191#TPX1#318829#Magnaporthe_oryzae#reduced_virulence	33.33	45	29	1	9	52	162	206	0.78	25.4
	Calbifundus_CMW17620_01269-RA	Q4UXH1#PHI:3964#XC_1182#339#Xanthomonas_campestris#reduced_virulence	32.08	53	30	2	13	59	202	254	2.6	24.3
	Calbifundus_CMW17620_01269-RA	D5LHI2#PHI:8857#SlnCl1_(GU907087)#290576#Colletotrichum_lindemuthianum#reduced_virulence	36.11	36	23	0	24	59	669	704	5.9	23.1
	Calbifundus_CMW17620_01269-RA	B4EBZ0#PHI:4128#BCAL0960#95486#Burkholderia_cenocepacia#reduced_virulence	52.94	17	8	0	1	17	89	105	7.4	22.7
	Calbifundus_CMW17620_01269-RA	P9WG11#PHI:3635#Rv0930#1773#Mycobacterium_tuberculosis#unaffected_pathogenicity	40.91	22	13	0	33	54	105	126	9.9	22.3
	# BLASTP 2.2.30+
	# Query: Calbifundus_CMW17620_01274-RA protein AED:0.21 eAED:0.21 QI:0|-1|0|1|-1|1|1|0|114 | Apoplastic effector probability: 0.782
	# Database: /data/phi-blast/fasta/Phi414/phi414.fas
	# Fields: query id, subject id, % identity, alignment length, mismatches, gap opens, q. start, q. end, s. start, s. end, evalue, bit score
	# 6 hits found
	Calbifundus_CMW17620_01274-RA	S7VZX5#PHI:9364#TGGT1_238950#5811#Toxoplasma_gondii#unaffected_pathogenicity__reduced_virulence	34.69	49	27	1	19	67	159	202	0.4	28.5
	Calbifundus_CMW17620_01274-RA	Q8XYE3#PHI:2922__PHI:5143__PHI:5179#Brg11__RSc1815#305#Ralstonia_solanacearum#effector_(plant_avirulence_determinant)	46.15	26	14	0	24	49	372	397	2.1	26.2
	Calbifundus_CMW17620_01274-RA	Q3Y044#PHI:5202#HMPREF0351_10115_(WxL_locusC)#1352#Enterococcus_faecium#reduced_virulence	69.23	13	4	0	99	111	655	667	3.3	25.8
	Calbifundus_CMW17620_01274-RA	G4N137#PHI:11879#TAS1_(MGG_07803)#318829#Magnaporthe_oryzae#unaffected_pathogenicity__reduced_virulence	29.51	61	36	2	47	107	1576	1629	4.7	25.4
	Calbifundus_CMW17620_01274-RA	Q6ZX14#PHI:325#ACE1#318829#Magnaporthe_oryzae#effector_(plant_avirulence_determinant)	30.51	59	33	3	49	107	321	371	6.7	24.6
	Calbifundus_CMW17620_01274-RA	J5JPY5#PHI:5054#WetA#176275#Beauveria_bassiana#reduced_virulence	33.33	27	18	0	24	50	415	441	7.3	24.6
	# BLASTP 2.2.30+
	# Query: Calbifundus_CMW17620_03488-RA protein AED:0.07 eAED:0.07 QI:0|-1|0|1|-1|1|1|0|437 | Apoplastic effector probability: 0.587
	# Database: /data/phi-blast/fasta/Phi414/phi414.fas
	# Fields: query id, subject id, % identity, alignment length, mismatches, gap opens, q. start, q. end, s. start, s. end, evalue, bit score
	# 13 hits found
	Calbifundus_CMW17620_03488-RA	A0A063C6C7#PHI:11785#Uvsun1#1159556#Ustilaginoidea_virens#reduced_virulence	45.13	452	214	8	1	427	1	443	7e-107	326
	Calbifundus_CMW17620_03488-RA	Q887C9#PHI:6377#AvrE1#317#Pseudomonas_syringae#effector_(plant_avirulence_determinant)	30.43	69	41	2	82	147	71	135	0.43	31.6
	Calbifundus_CMW17620_03488-RA	G4YNY4#PHI:11607#PsFP1#67593#Phytophthora_sojae#reduced_virulence	22.73	88	53	2	70	147	1564	1646	0.63	31.2
	Calbifundus_CMW17620_03488-RA	G4YNY4#PHI:11607#PsFP1#67593#Phytophthora_sojae#reduced_virulence	25.97	77	56	1	84	160	63	138	4.2	28.5
	Calbifundus_CMW17620_03488-RA	Q1A1Y7#PHI:599#TCO1#5207#Cryptococcus_neoformans#reduced_virulence	25.88	85	52	1	77	150	116	200	0.71	30.8
	Calbifundus_CMW17620_03488-RA	F9X2M4#PHI:8594#ZtNrps1#1047171#Zymoseptoria_tritici#unaffected_pathogenicity	30	60	40	1	116	173	1143	1202	3.5	28.5
	Calbifundus_CMW17620_03488-RA	I1RZR4#PHI:8924__PHI:12140#FgPLD1_(FGSG_09917)__FgSPO14_(FGSG_09917)#5518#Fusarium_graminearum#reduced_virulence	24.64	138	81	6	77	203	17	142	4.3	28.5
	Calbifundus_CMW17620_03488-RA	J9VW97#PHI:10476#Liv4_(CNAG_06283)#5207#Cryptococcus_neoformans#reduced_virulence	54.55	22	10	0	72	93	192	213	5	28.1
	Calbifundus_CMW17620_03488-RA	I1RHV1#PHI:6123__PHI:5715#FGSG_03366__ScOrtholog_PHO12#5518#Fusarium_graminearum#reduced_virulence__unaffected_pathogenicity	25.37	67	41	1	354	420	198	255	6.2	27.7
	Calbifundus_CMW17620_03488-RA	Q879S6#PHI:3659#HxfA_(PD_2118)_(pspA)#2371#Xylella_fastidiosa#increased_virulence_(hypervirulence)	26.39	72	49	2	90	160	405	473	6.4	27.7
	Calbifundus_CMW17620_03488-RA	Q7BM43#PHI:5239#AvrE#317#Pseudomonas_syringae#effector_(plant_avirulence_determinant)	27.54	69	43	2	82	147	71	135	6.5	27.7
	Calbifundus_CMW17620_03488-RA	Q6FVJ4#PHI:7926#Cgyps2#5478#Candida_glabrata#reduced_virulence__unaffected_pathogenicity	31.43	70	45	2	63	132	482	548	7.5	27.3
	Calbifundus_CMW17620_03488-RA	Q3XXN7#PHI:4565#Acm#1352#Enterococcus_faecium#reduced_virulence	25.42	59	44	0	58	116	378	436	9.1	27.3
	# BLASTP 2.2.30+
	# Query: Calbifundus_CMW17620_03478-RA protein AED:0.00 eAED:0.00 QI:62|1|1|1|0|0|2|0|158 | Apoplastic effector probability: 0.601
	# Database: /data/phi-blast/fasta/Phi414/phi414.fas
	# Fields: query id, subject id, % identity, alignment length, mismatches, gap opens, q. start, q. end, s. start, s. end, evalue, bit score
	# 6 hits found
	Calbifundus_CMW17620_03478-RA	P0C053#PHI:6220#EssB#1280#Staphylococcus_aureus#reduced_virulence	24.42	86	51	3	23	107	30	102	1.4	27.7
	Calbifundus_CMW17620_03478-RA	I1R9R2#PHI:1996#GzZC311#5518#Fusarium_graminearum#unaffected_pathogenicity	42.31	26	15	0	66	91	596	621	2.4	26.9
	Calbifundus_CMW17620_03478-RA	A0A024CHY4#PHI:4837#CipA#36746#Pseudomonas_cichorii#reduced_virulence	46.67	30	14	1	27	54	3103	3132	4	26.2
	Calbifundus_CMW17620_03478-RA	A0A024CHY4#PHI:4837#CipA#36746#Pseudomonas_cichorii#reduced_virulence	46.67	30	14	1	27	54	4171	4200	4	26.2
	Calbifundus_CMW17620_03478-RA	Q4WKG5#PHI:2530#TUB1#746128#Aspergillus_fumigatus#lethal__loss_of_pathogenicity	25.45	110	67	5	34	143	263	357	4.2	26.2
	Calbifundus_CMW17620_03478-RA	S8F4S0#PHI:7792#TgDegP_(TGME49_262920)#5811#Toxoplasma_gondii#unaffected_pathogenicity__reduced_virulence	27.91	86	48	3	39	114	720	801	9.9	25
	# BLASTP 2.2.30+
	# Query: Calbifundus_CMW17620_06452-RA protein AED:0.00 eAED:0.01 QI:0|-1|0|1|-1|1|1|0|582 | Cytoplasmic effector probability: 0.59
	# Database: /data/phi-blast/fasta/Phi414/phi414.fas
	# Fields: query id, subject id, % identity, alignment length, mismatches, gap opens, q. start, q. end, s. start, s. end, evalue, bit score
	# 10 hits found
	Calbifundus_CMW17620_06452-RA	Q3BP62#PHI:3129#WxcB#339#Xanthomonas_campestris#reduced_virulence	34.21	76	42	2	466	541	498	565	0.16	33.1
	Calbifundus_CMW17620_06452-RA	Q02LV5#PHI:2745#TreY#287#Pseudomonas_aeruginosa#reduced_virulence__unaffected_pathogenicity	35.8	81	43	4	59	131	580	659	0.97	30.8
	Calbifundus_CMW17620_06452-RA	I1S028#PHI:3374#FgSln1#5518#Fusarium_graminearum#reduced_virulence	27.12	118	63	4	289	383	916	1033	1.1	30.8
	Calbifundus_CMW17620_06452-RA	Q4G495#PHI:492#BcPG2#40559#Botrytis_cinerea#reduced_virulence	50	40	19	1	114	153	14	52	1.2	30.4
	Calbifundus_CMW17620_06452-RA	A4VB48#PHI:2848#BcPG2#40559#Botrytis_cinerea#unaffected_pathogenicity	50	40	19	1	114	153	14	52	1.4	30
	Calbifundus_CMW17620_06452-RA	Q71QT8#PHI:12133#Hsp90#5207#Cryptococcus_neoformans#reduced_virulence__unaffected_pathogenicity	42.86	35	18	1	539	571	11	45	3.9	28.9
	Calbifundus_CMW17620_06452-RA	C0H5W5#PHI:2371#BcpkaR#40559#Botrytis_cinerea#reduced_virulence	29.69	64	38	2	245	302	55	117	4.4	28.5
	Calbifundus_CMW17620_06452-RA	B3V1X9#PHI:9803#Cyp51A#746128#Aspergillus_fumigatus#unaffected_pathogenicity	57.89	19	8	0	482	500	238	256	4.8	28.5
	Calbifundus_CMW17620_06452-RA	W7MG03#PHI:7141#Fsr1#117187#Fusarium_verticillioides#reduced_virulence	35.71	42	27	0	44	85	555	596	8.4	27.7
	Calbifundus_CMW17620_06452-RA	Q2TJF8#PHI:731__PHI:2345#FSR1#5127__117187#Fusarium_fujikuroi__Fusarium_verticillioides#loss_of_pathogenicity	35.71	42	27	0	44	85	555	596	8.4	27.7
	# BLASTP 2.2.30+
	# Query: Calbifundus_CMW17620_00057-RA protein AED:0.00 eAED:0.00 QI:149|1|1|1|0|0|4|0|559 | Cytoplasmic effector probability: 0.658
	# Database: /data/phi-blast/fasta/Phi414/phi414.fas
	# Fields: query id, subject id, % identity, alignment length, mismatches, gap opens, q. start, q. end, s. start, s. end, evalue, bit score
	# 8 hits found
	Calbifundus_CMW17620_00057-RA	G4MTZ0#PHI:2114#Calnexin#318829#Magnaporthe_oryzae#loss_of_pathogenicity	66.49	570	172	6	5	558	9	575	0	725
	Calbifundus_CMW17620_00057-RA	Q6Q487#PHI:2306#ClxA#746128#Aspergillus_fumigatus#unaffected_pathogenicity	59.96	567	213	4	1	559	1	561	0	624
	Calbifundus_CMW17620_00057-RA	I3VB56#PHI:4926#Rs-CRT#46012#Radopholus_similis#reduced_virulence	35.75	400	193	10	47	443	22	360	2e-57	198
	Calbifundus_CMW17620_00057-RA	Q3BMG7#PHI:4875#XopAD#339#Xanthomonas_campestris#effector_(plant_avirulence_determinant)	34.43	61	27	2	13	61	44	103	1.1	30.4
	Calbifundus_CMW17620_00057-RA	Q1HHN2#PHI:6561#Cch1#5207#Cryptococcus_neoformans#reduced_virulence__unaffected_pathogenicity	23.26	86	57	3	247	332	1940	2016	1.5	30
	Calbifundus_CMW17620_00057-RA	J9VM57#PHI:10014__PHI:10335#Atg18_(CNAG_02269)#5207#Cryptococcus_neoformans#unaffected_pathogenicity__loss_of_pathogenicity	30.77	52	31	1	108	159	372	418	3.6	28.9
	Calbifundus_CMW17620_00057-RA	I1RGE1#PHI:4042#Spt8#5518#Fusarium_graminearum#reduced_virulence	23.73	177	116	7	19	180	503	675	4.6	28.5
	Calbifundus_CMW17620_00057-RA	V6RAN7#PHI:1639#GzWing011#5518#Fusarium_graminearum#unaffected_pathogenicity	30.51	59	39	1	18	76	491	547	4.7	28.5
	# BLAST processed 46 queries
	# BLASTP 2.2.30+
	# Query: Calbifundus_CMW17620_03640-RA protein AED:0.30 eAED:0.31 QI:0|-1|0|1|-1|1|1|0|140 | Apoplastic effector probability: 0.537
	# Database: /data/phi-blast/fasta/Phi414/phi414.fas
	# Fields: query id, subject id, % identity, alignment length, mismatches, gap opens, q. start, q. end, s. start, s. end, evalue, bit score
	# 5 hits found
	Calbifundus_CMW17620_03640-RA	Q5HRC3#PHI:4604#Sbp#1282#Staphylococcus_epidermidis#unaffected_pathogenicity	39.39	33	20	0	62	94	128	160	0.38	28.5
	Calbifundus_CMW17620_03640-RA	D4HXR8#PHI:4043#AcrD#552#Erwinia_amylovora#unaffected_pathogenicity	27.12	59	35	1	32	82	157	215	0.5	28.9
	Calbifundus_CMW17620_03640-RA	A0A8E5JM30#PHI:12047#AcrD#28901#Salmonella_enterica#reduced_virulence	23.73	59	37	1	32	82	175	233	2.4	26.6
	Calbifundus_CMW17620_03640-RA	A7U5U4#PHI:2058#LHS1#318829#Magnaporthe_oryzae#reduced_virulence	32	50	34	0	72	121	89	138	8.5	25
	Calbifundus_CMW17620_03640-RA	O13328#PHI:81__PHI:6817#MAC1__Mac1#318829#Magnaporthe_oryzae#reduced_virulence	46.43	28	13	1	54	81	113	138	10	24.6
	# BLASTP 2.2.30+
	# Query: Calbifundus_CMW17620_03639-RA protein AED:0.00 eAED:0.01 QI:0|-1|0|1|-1|1|1|0|194 | Cytoplasmic effector probability: 0.724
	# Database: /data/phi-blast/fasta/Phi414/phi414.fas
	# Fields: query id, subject id, % identity, alignment length, mismatches, gap opens, q. start, q. end, s. start, s. end, evalue, bit score
	# 2 hits found
	Calbifundus_CMW17620_03639-RA	W8TWD5#PHI:10292#BrnQ2#1280#Staphylococcus_aureus#unaffected_pathogenicity	37.84	37	23	0	4	40	42	78	0.16	30.8
	Calbifundus_CMW17620_03639-RA	Q8XXI2#PHI:5174#RSc2132#305#Ralstonia_solanacearum#effector_(plant_avirulence_determinant)	33.33	36	24	0	137	172	234	269	6	26.2
	# BLASTP 2.2.30+
	# Query: Calbifundus_CMW17620_03653-RA protein AED:0.00 eAED:0.01 QI:0|-1|0|1|-1|1|1|0|348 | Apoplastic effector probability: 0.773
	# Database: /data/phi-blast/fasta/Phi414/phi414.fas
	# Fields: query id, subject id, % identity, alignment length, mismatches, gap opens, q. start, q. end, s. start, s. end, evalue, bit score
	# 6 hits found
	Calbifundus_CMW17620_03653-RA	G4MQ91#PHI:889__PHI:2995#MGG_09263__MGG_09263.6#318829#Magnaporthe_oryzae#reduced_virulence	29.09	55	37	1	56	108	733	787	0.36	31.2
	Calbifundus_CMW17620_03653-RA	G4YNY4#PHI:11607#PsFP1#67593#Phytophthora_sojae#reduced_virulence	31.11	90	41	4	18	107	1575	1643	2	28.9
	Calbifundus_CMW17620_03653-RA	J4UTE1#PHI:3068#BbAC#176275#Beauveria_bassiana#reduced_virulence	25	72	37	1	56	110	1131	1202	3.6	28.1
	Calbifundus_CMW17620_03653-RA	Q836D3#PHI:4577#AI-2#1351#Enterococcus_faecalis#increased_virulence_(hypervirulence)	36.11	36	22	1	302	336	48	83	3.6	27.3
	Calbifundus_CMW17620_03653-RA	Q2FET1#PHI:4621#HysA#1280#Staphylococcus_aureus#reduced_virulence	35.48	31	20	0	248	278	40	70	9.1	26.9
	Calbifundus_CMW17620_03653-RA	G4MQB0#PHI:3066#MoRga6#318829#Magnaporthe_oryzae#unaffected_pathogenicity	41.46	41	22	1	78	116	33	73	9.9	26.6
	# BLASTP 2.2.30+
	# Query: Calbifundus_CMW17620_04818-RA protein AED:0.14 eAED:0.14 QI:0|-1|0|1|-1|1|1|0|351 | Apoplastic effector probability: 0.515
	# Database: /data/phi-blast/fasta/Phi414/phi414.fas
	# Fields: query id, subject id, % identity, alignment length, mismatches, gap opens, q. start, q. end, s. start, s. end, evalue, bit score
	# 8 hits found
	Calbifundus_CMW17620_04818-RA	A0A384J7N9#PHI:10735#Jar1_(BCIN_02g00190)#40559#Botrytis_cinerea#reduced_virulence	27.38	84	53	3	196	273	1	82	2.3	28.9
	Calbifundus_CMW17620_04818-RA	Q9Y8A2#PHI:255#FUM1_(FUM5)#5127#Fusarium_fujikuroi#unaffected_pathogenicity	32.05	78	45	3	97	174	1635	1704	3.4	28.1
	Calbifundus_CMW17620_04818-RA	C4YFX2#PHI:211__PHI:6806#CaTUP1__Tup1#5476#Candida_albicans#reduced_virulence	35.19	54	27	2	302	351	321	370	3.9	27.7
	Calbifundus_CMW17620_04818-RA	A0A0A2JAN7#PHI:10404#SntB#27334#Penicillium_expansum#reduced_virulence	32.88	73	37	2	183	243	1557	1629	4.5	27.7
	Calbifundus_CMW17620_04818-RA	I1RC01#PHI:1506#GzHOME001#5518#Fusarium_graminearum#unaffected_pathogenicity	35.42	48	26	1	255	302	479	521	7.2	26.9
	Calbifundus_CMW17620_04818-RA	I1RWN5#PHI:1550#GzMyb014#5518#Fusarium_graminearum#unaffected_pathogenicity	39.58	48	24	2	40	84	86	131	7.7	26.9
	Calbifundus_CMW17620_04818-RA	A4VXE2#PHI:4930#SsTGase#1307#Streptococcus_suis#reduced_virulence	33.33	48	29	1	66	110	364	411	8.7	26.9
	Calbifundus_CMW17620_04818-RA	Q9RBS0#PHI:5145#RSp0877#305#Ralstonia_solanacearum#effector_(plant_avirulence_determinant)	37.93	58	28	2	193	250	44	93	8.7	26.6
	# BLASTP 2.2.30+
	# Query: Calbifundus_CMW17620_03175-RA protein AED:0.43 eAED:0.43 QI:0|-1|0|1|-1|1|1|0|260 | Cytoplasmic effector probability: 0.6
	# Database: /data/phi-blast/fasta/Phi414/phi414.fas
	# Fields: query id, subject id, % identity, alignment length, mismatches, gap opens, q. start, q. end, s. start, s. end, evalue, bit score
	# 6 hits found
	Calbifundus_CMW17620_03175-RA	Q4WCL5#PHI:2529#ERG10#746128#Aspergillus_fumigatus#lethal	26.26	99	54	3	78	176	31	110	1.4	28.5
	Calbifundus_CMW17620_03175-RA	P07801#PHI:11916#CheR#28901#Salmonella_enterica#increased_virulence_(hypervirulence)__reduced_virulence	31.34	67	34	3	67	131	124	180	2.2	27.7
	Calbifundus_CMW17620_03175-RA	Q2VLJ1#PHI:716#ZEB1#5518#Fusarium_graminearum#unaffected_pathogenicity	37.21	43	26	1	32	74	226	267	2.6	27.7
	Calbifundus_CMW17620_03175-RA	A0A125YA09#PHI:9516#Lef#1396#Bacillus_cereus#loss_of_pathogenicity__reduced_virulence	38.64	44	21	2	121	158	576	619	6.3	26.6
	Calbifundus_CMW17620_03175-RA	P15917#PHI:4092__PHI:11905#Lef#1392#Bacillus_anthracis#reduced_virulence__loss_of_pathogenicity	38.64	44	21	2	121	158	576	619	6.4	26.6
	Calbifundus_CMW17620_03175-RA	G5EI34#PHI:3019#MoLys2#318829#Magnaporthe_oryzae#reduced_virulence	35.48	31	20	0	121	151	519	549	6.7	26.6
	# BLASTP 2.2.30+
	# Query: Calbifundus_CMW17620_03177-RA protein AED:0.44 eAED:0.44 QI:0|-1|0|1|-1|1|1|0|202 | Cytoplasmic effector probability: 0.775
	# Database: /data/phi-blast/fasta/Phi414/phi414.fas
	# Fields: query id, subject id, % identity, alignment length, mismatches, gap opens, q. start, q. end, s. start, s. end, evalue, bit score
	# 2 hits found
	Calbifundus_CMW17620_03177-RA	A0A0E0RTV8#PHI:1239#FGSG_02399#5518#Fusarium_graminearum#unaffected_pathogenicity	28.57	70	47	1	127	196	56	122	2.7	27.3
	Calbifundus_CMW17620_03177-RA	I1RN14#PHI:3658#NPS2#5518#Fusarium_graminearum#unaffected_pathogenicity__reduced_virulence	32.43	37	24	1	96	131	1553	1589	4.6	26.6
	# BLASTP 2.2.30+
	# Query: Calbifundus_CMW17620_03178-RA protein AED:0.42 eAED:0.42 QI:0|-1|0|1|-1|1|1|0|276 | Cytoplasmic effector probability: 0.859
	# Database: /data/phi-blast/fasta/Phi414/phi414.fas
	# Fields: query id, subject id, % identity, alignment length, mismatches, gap opens, q. start, q. end, s. start, s. end, evalue, bit score
	# 3 hits found
	Calbifundus_CMW17620_03178-RA	G4MS28#PHI:4493#CGT#318829#Magnaporthe_oryzae#increased_virulence_(hypervirulence)	21.43	98	71	2	21	117	200	292	0.69	29.6
	Calbifundus_CMW17620_03178-RA	G4MRQ6#PHI:801__PHI:8650#MGG_04621__Poyth1_(MGG_04621)#318829#Magnaporthe_oryzae#reduced_virulence	26.23	61	45	0	97	157	501	561	0.74	29.6
	Calbifundus_CMW17620_03178-RA	Q8ZPL7#PHI:10048#FumC#28901#Salmonella_enterica#reduced_virulence	30	70	42	1	63	132	72	134	6.8	26.6
	# BLASTP 2.2.30+
	# Query: Calbifundus_CMW17620_03179-RA protein AED:0.42 eAED:0.42 QI:0|-1|0|1|-1|1|1|0|288 | Cytoplasmic effector probability: 0.628
	# Database: /data/phi-blast/fasta/Phi414/phi414.fas
	# Fields: query id, subject id, % identity, alignment length, mismatches, gap opens, q. start, q. end, s. start, s. end, evalue, bit score
	# 3 hits found
	Calbifundus_CMW17620_03179-RA	J9VQQ5#PHI:7208#Mlh1#5207#Cryptococcus_neoformans#unaffected_pathogenicity	30.77	65	32	1	184	248	634	685	0.75	30
	Calbifundus_CMW17620_03179-RA	A0A0H2X8T1#PHI:9170#XC_2659#339#Xanthomonas_campestris#unaffected_pathogenicity	25.45	55	41	0	35	89	503	557	2.7	28.1
	Calbifundus_CMW17620_03179-RA	Q5HFT1#PHI:10535#SrrB#1280#Staphylococcus_aureus#increased_virulence_(hypervirulence)__reduced_virulence	26.44	87	58	2	124	206	489	573	6.3	26.9
	# BLASTP 2.2.30+
	# Query: Calbifundus_CMW17620_03181-RA protein AED:0.42 eAED:0.42 QI:0|-1|0|1|-1|1|1|0|270 | Cytoplasmic effector probability: 0.63
	# Database: /data/phi-blast/fasta/Phi414/phi414.fas
	# Fields: query id, subject id, % identity, alignment length, mismatches, gap opens, q. start, q. end, s. start, s. end, evalue, bit score
	# 6 hits found
	Calbifundus_CMW17620_03181-RA	Q04LP0#PHI:3899#PrtA#1313#Streptococcus_pneumoniae#unaffected_pathogenicity	32.2	59	26	2	183	235	1861	1911	1.9	28.5
	Calbifundus_CMW17620_03181-RA	W9KJI6#PHI:11628#FoATG12#5507#Fusarium_oxysporum#reduced_virulence	31.58	38	26	0	192	229	76	113	4.2	26.6
	Calbifundus_CMW17620_03181-RA	Q8DP67#PHI:3151#Spr1327#1313#Streptococcus_pneumoniae#lethal	39.39	33	18	1	17	47	27	59	4.4	25.8
	Calbifundus_CMW17620_03181-RA	G8B820#PHI:8696#CPAR2_106400#5480#Candida_parapsilosis#reduced_virulence	30.51	59	33	2	46	96	719	777	5.2	27.3
	Calbifundus_CMW17620_03181-RA	A0A411HAJ2#PHI:9347#TagC#562#Escherichia_coli#unaffected_pathogenicity	26.32	76	51	2	73	144	377	451	6.4	26.9
	Calbifundus_CMW17620_03181-RA	D2TV46#PHI:3449#Crc1#67825#Citrobacter_rodentium#increased_virulence_(hypervirulence)	27.03	74	49	2	75	144	365	437	6.8	26.6
	# BLASTP 2.2.30+
	# Query: Calbifundus_CMW17620_03954-RA protein AED:0.05 eAED:0.05 QI:0|-1|0|1|-1|1|1|0|168 | Cytoplasmic effector probability: 0.681
	# Database: /data/phi-blast/fasta/Phi414/phi414.fas
	# Fields: query id, subject id, % identity, alignment length, mismatches, gap opens, q. start, q. end, s. start, s. end, evalue, bit score
	# 6 hits found
	Calbifundus_CMW17620_03954-RA	G7TC28#PHI:4135#Xrp2#347#Xanthomonas_oryzae#reduced_virulence	35	40	22	1	83	122	168	203	0.13	30.8
	Calbifundus_CMW17620_03954-RA	G5EH72#PHI:5233#MoARG5_6#318829#Magnaporthe_oryzae#loss_of_pathogenicity	32	50	32	1	76	123	422	471	0.83	28.5
	Calbifundus_CMW17620_03954-RA	Q8P9D2#PHI:12169#FleQ#339#Xanthomonas_campestris#unaffected_pathogenicity__reduced_virulence__increased_virulence_(hypervirulence)__loss_of_pathogenicity	34.21	38	25	0	83	120	7	44	1.2	28.1
	Calbifundus_CMW17620_03954-RA	Q5GZM8#PHI:3219#FleQ#347#Xanthomonas_oryzae#unaffected_pathogenicity	34.21	38	25	0	83	120	7	44	1.3	27.7
	Calbifundus_CMW17620_03954-RA	G4MVB1#PHI:11593#MoCpa1_(MGG_01743)#318829#Magnaporthe_oryzae#reduced_virulence	32.65	49	33	0	30	78	242	290	2	27.3
	Calbifundus_CMW17620_03954-RA	Q5WYQ5#PHI:4977#RtxA#446#Legionella_pneumophila#reduced_virulence	31.25	32	22	0	23	54	490	521	7.2	25.8
	# BLASTP 2.2.30+
	# Query: Calbifundus_CMW17620_07151-RA protein AED:0.52 eAED:1.00 QI:0|-1|0|1|-1|1|1|0|66 | Cytoplasmic effector probability: 0.817
	# Database: /data/phi-blast/fasta/Phi414/phi414.fas
	# Fields: query id, subject id, % identity, alignment length, mismatches, gap opens, q. start, q. end, s. start, s. end, evalue, bit score
	# 5 hits found
	Calbifundus_CMW17620_07151-RA	Q8Y8N0#PHI:6510__PHI:7620#CshA__Lmo0866#1639#Listeria_monocytogenes#unaffected_pathogenicity__increased_virulence_(hypervirulence)	42.86	28	16	0	22	49	350	377	2	24.6
	Calbifundus_CMW17620_07151-RA	S8F4S0#PHI:7792#TgDegP_(TGME49_262920)#5811#Toxoplasma_gondii#unaffected_pathogenicity__reduced_virulence	34.15	41	22	1	31	66	632	672	2.1	24.6
	Calbifundus_CMW17620_07151-RA	G4N6L6#PHI:11998#Vps13_(MGG_06537)#318829#Magnaporthe_oryzae#reduced_virulence	36.84	38	19	1	10	42	2928	2965	4.3	23.5
	Calbifundus_CMW17620_07151-RA	Q2FZ97#PHI:11799#MraZ#1280#Staphylococcus_aureus#reduced_virulence	45	20	11	0	47	66	2	21	4.6	23.5
	Calbifundus_CMW17620_07151-RA	Q9I194#PHI:4058__PHI:4713#PvdQ#292__287#Burkholderia_cepacia__Pseudomonas_aeruginosa#reduced_virulence	34.38	32	21	0	32	63	205	236	4.6	23.5
	# BLASTP 2.2.30+
	# Query: Calbifundus_CMW17620_02126-RA protein AED:0.54 eAED:0.54 QI:0|0|0|0.5|1|1|2|0|79 | Cytoplasmic effector probability: 0.748
	# Database: /data/phi-blast/fasta/Phi414/phi414.fas
	# Fields: query id, subject id, % identity, alignment length, mismatches, gap opens, q. start, q. end, s. start, s. end, evalue, bit score
	# 17 hits found
	Calbifundus_CMW17620_02126-RA	P02941#PHI:6983#CheM#28901#Salmonella_enterica#reduced_virulence	43.18	44	22	2	10	51	381	423	0.66	26.6
	Calbifundus_CMW17620_02126-RA	A0A0F6B6S3#PHI:6985#McpB#28901#Salmonella_enterica#reduced_virulence	44.44	36	19	1	10	45	379	413	1.5	25.4
	Calbifundus_CMW17620_02126-RA	A0A0F6BB74#PHI:6981#Tsr#28901#Salmonella_enterica#reduced_virulence	43.18	44	22	2	10	51	383	425	1.7	25.4
	Calbifundus_CMW17620_02126-RA	Q888L0#PHI:10939#PSPTO_1008#317#Pseudomonas_syringae#reduced_virulence	37.84	37	22	1	10	46	371	406	2.4	25
	Calbifundus_CMW17620_02126-RA	G4MU22#PHI:5637#PIG1#318829#Magnaporthe_oryzae#unaffected_pathogenicity	36.11	36	23	0	40	75	741	776	2.7	24.6
	Calbifundus_CMW17620_02126-RA	G4N3K2#PHI:882#MGG_04985#318829#Magnaporthe_oryzae#reduced_virulence	46.43	28	12	1	44	68	588	615	2.7	24.6
	Calbifundus_CMW17620_02126-RA	Q882U6#PHI:10940#PSPTO_2526#317#Pseudomonas_syringae#reduced_virulence	38.89	36	21	1	10	45	411	445	3.4	24.6
	Calbifundus_CMW17620_02126-RA	A0A0F6B845#PHI:6980#Tcp#28901#Salmonella_enterica#reduced_virulence	40.91	44	23	2	10	51	382	424	3.5	24.3
	Calbifundus_CMW17620_02126-RA	Q87UE7#PHI:10943#PSPTO_5352#317#Pseudomonas_syringae#unaffected_pathogenicity	33.33	45	26	1	1	45	336	376	3.7	24.3
	Calbifundus_CMW17620_02126-RA	Q9I3S1#PHI:3041#BdlA#287#Pseudomonas_aeruginosa#reduced_virulence__loss_of_pathogenicity	38.89	36	21	1	10	45	319	353	4	24.3
	Calbifundus_CMW17620_02126-RA	B5XY48#PHI:4160#OmpA2#573#Klebsiella_pneumoniae#reduced_virulence	33.33	45	30	0	13	57	300	344	4.7	23.9
	Calbifundus_CMW17620_02126-RA	O42722#PHI:470#STE12alpha#5207#Cryptococcus_neoformans#reduced_virulence	33.33	39	25	1	26	64	313	350	4.8	23.9
	Calbifundus_CMW17620_02126-RA	A0A0F6B1Q1#PHI:6982#Trg#28901#Salmonella_enterica#reduced_virulence	41.67	36	20	1	10	45	395	429	5.9	23.9
	Calbifundus_CMW17620_02126-RA	Q87WK5#PHI:10942#PSPTO_4541#317#Pseudomonas_syringae#unaffected_pathogenicity	41.67	36	20	1	10	45	393	427	6.6	23.5
	Calbifundus_CMW17620_02126-RA	S8FDJ8#PHI:10166#HSD_(TGME49_253960)#5811#Toxoplasma_gondii#increased_virulence_(hypervirulence)	61.11	18	6	1	40	57	232	248	8.5	23.5
	Calbifundus_CMW17620_02126-RA	Q4P9K9#PHI:1114__PHI:2226#Mcs1#5270#Ustilago_maydis#loss_of_pathogenicity__reduced_virulence	35.48	31	20	0	12	42	831	861	9.3	23.1
	Calbifundus_CMW17620_02126-RA	A0A0F6B6Z9#PHI:6979#Aer#28901#Salmonella_enterica#reduced_virulence	48.28	29	14	1	10	38	373	400	9.6	23.1
	# BLASTP 2.2.30+
	# Query: Calbifundus_CMW17620_01484-RA protein AED:0.00 eAED:0.00 QI:0|-1|0|1|-1|1|1|0|145 | Apoplastic effector probability: 0.757
	# Database: /data/phi-blast/fasta/Phi414/phi414.fas
	# Fields: query id, subject id, % identity, alignment length, mismatches, gap opens, q. start, q. end, s. start, s. end, evalue, bit score
	# 9 hits found
	Calbifundus_CMW17620_01484-RA	K9G4Z7#PHI:10923#PDIG_23520_(Sca)#36651#Penicillium_digitatum#unaffected_pathogenicity__increased_virulence_(hypervirulence)	37.59	141	84	2	1	137	1	141	6e-31	109
	Calbifundus_CMW17620_01484-RA	F2Z6H2#PHI:493#STE11#5478#Candida_glabrata#reduced_virulence	22.37	76	59	0	67	142	81	156	1.5	27.3
	Calbifundus_CMW17620_01484-RA	Q8YAL3#PHI:6538#ChiB#1639#Listeria_monocytogenes#reduced_virulence	27.14	70	44	1	1	70	590	652	1.9	26.9
	Calbifundus_CMW17620_01484-RA	E9F2M8#PHI:7757#Mrpem_(MAA_06426)#568076#Metarhizium_robertsii#unaffected_pathogenicity	27.69	65	41	1	4	68	911	969	2	26.9
	Calbifundus_CMW17620_01484-RA	Q9C2Y4#PHI:405#PDE1#318829#Magnaporthe_oryzae#reduced_virulence	32.73	55	32	2	93	144	509	561	3.2	26.6
	Calbifundus_CMW17620_01484-RA	F9XMT4#PHI:6494__PHI:11368#Mg3LysM#1047171#Zymoseptoria_tritici#effector_(plant_avirulence_determinant)	51.61	31	13	1	7	35	4	34	3.2	26.2
	Calbifundus_CMW17620_01484-RA	E0SLU4#PHI:8566#RsmC_(Dda3937_02456)#204038#Dickeya_dadantii#increased_virulence_(hypervirulence)	38.46	26	16	0	80	105	27	52	3.4	25.8
	Calbifundus_CMW17620_01484-RA	P0CT49#PHI:2213#Endo-1_4-beta-xylanase_I_[GH10_family]#318829#Magnaporthe_oryzae#reduced_virulence	47.62	21	11	0	3	23	4	24	7.6	25
	Calbifundus_CMW17620_01484-RA	P0CT48#PHI:567#XYL1_(XYN22)#318829#Magnaporthe_oryzae#unaffected_pathogenicity	47.62	21	11	0	3	23	4	24	7.6	25
	# BLASTP 2.2.30+
	# Query: Calbifundus_CMW17620_01504-RA protein AED:0.01 eAED:0.01 QI:0|-1|0|1|-1|1|1|0|277 | Cytoplasmic effector probability: 0.637
	# Database: /data/phi-blast/fasta/Phi414/phi414.fas
	# Fields: query id, subject id, % identity, alignment length, mismatches, gap opens, q. start, q. end, s. start, s. end, evalue, bit score
	# 5 hits found
	Calbifundus_CMW17620_01504-RA	Q3BYG1#PHI:9894#AvrRxv#339#Xanthomonas_campestris#effector_(plant_avirulence_determinant)	34.92	63	34	3	181	242	301	357	0.53	30
	Calbifundus_CMW17620_01504-RA	G1U9Y6#PHI:210#CAP1#5476#Candida_albicans#loss_of_pathogenicity	27.2	125	82	5	159	276	152	274	1.8	28.5
	Calbifundus_CMW17620_01504-RA	A4VXJ5#PHI:10172#OppA_(05ssu1868)#1307#Streptococcus_suis#reduced_virulence	29.03	62	43	1	48	108	185	246	2.6	28.1
	Calbifundus_CMW17620_01504-RA	Q59L12#PHI:527__PHI:11386#ALS3__Als3#5476#Candida_albicans#reduced_virulence__unaffected_pathogenicity	29.63	81	35	4	5	68	127	202	3.6	27.7
	Calbifundus_CMW17620_01504-RA	Q4X0J6#PHI:2517#TRPS#746128#Aspergillus_fumigatus#lethal	37.84	37	22	1	139	175	508	543	7	26.6
	# BLASTP 2.2.30+
	# Query: Calbifundus_CMW17620_01503-RA protein AED:0.01 eAED:0.07 QI:0|-1|0|1|-1|1|1|0|332 | Cytoplasmic effector probability: 0.87
	# Database: /data/phi-blast/fasta/Phi414/phi414.fas
	# Fields: query id, subject id, % identity, alignment length, mismatches, gap opens, q. start, q. end, s. start, s. end, evalue, bit score
	# 7 hits found
	Calbifundus_CMW17620_01503-RA	Q3Y5V5#PHI:1018__PHI:2042#ABC3#318829#Magnaporthe_oryzae#loss_of_pathogenicity	25.71	105	73	2	214	315	627	729	0.039	34.3
	Calbifundus_CMW17620_01503-RA	Q3Y5V5#PHI:1018__PHI:2042#ABC3#318829#Magnaporthe_oryzae#loss_of_pathogenicity	22.22	117	76	3	66	179	625	729	2.2	28.9
	Calbifundus_CMW17620_01503-RA	Q3Y5V5#PHI:1018__PHI:2042#ABC3#318829#Magnaporthe_oryzae#loss_of_pathogenicity	35	60	37	2	260	319	641	698	2.5	28.5
	Calbifundus_CMW17620_01503-RA	V6QY41#PHI:1962#GzZC277#5518#Fusarium_graminearum#unaffected_pathogenicity	37.5	32	20	0	115	146	302	333	1.9	28.9
	Calbifundus_CMW17620_01503-RA	V6QY41#PHI:1962#GzZC277#5518#Fusarium_graminearum#unaffected_pathogenicity	34.38	32	21	0	251	282	302	333	6.5	26.9
	Calbifundus_CMW17620_01503-RA	Q8MPM3#PHI:8028#Tkt#5665#Leishmania_mexicana#loss_of_pathogenicity	46.43	28	15	0	11	38	360	387	2	28.9
	Calbifundus_CMW17620_01503-RA	Q5AJ65#PHI:8866#Pmc1#5476#Candida_albicans#reduced_virulence	46.67	30	16	0	76	105	1180	1209	4.9	27.7
	# BLASTP 2.2.30+
	# Query: Calbifundus_CMW17620_01184-RA protein AED:0.05 eAED:0.05 QI:0|-1|0|1|-1|1|1|0|629 | Cytoplasmic effector probability: 0.52
	# Database: /data/phi-blast/fasta/Phi414/phi414.fas
	# Fields: query id, subject id, % identity, alignment length, mismatches, gap opens, q. start, q. end, s. start, s. end, evalue, bit score
	# 9 hits found
	Calbifundus_CMW17620_01184-RA	Q6VBI9#PHI:3608#EPA2#5478#Candida_glabrata#unaffected_pathogenicity	30.48	105	53	4	376	461	375	478	0.74	31.6
	Calbifundus_CMW17620_01184-RA	Q6VBI9#PHI:3608#EPA2#5478#Candida_glabrata#unaffected_pathogenicity	27.18	206	110	9	350	517	441	644	2.9	29.6
	Calbifundus_CMW17620_01184-RA	I1RD96#PHI:3984#FGSG_01588_(Sc_gpi7)#5518#Fusarium_graminearum#unaffected_pathogenicity	33.58	134	66	6	379	504	548	666	2.3	29.6
	Calbifundus_CMW17620_01184-RA	G7TJZ8#PHI:2722#Tal2g#347#Xanthomonas_oryzae#effector_(plant_avirulence_determinant)	20.65	155	117	2	68	220	728	878	3.9	28.9
	Calbifundus_CMW17620_01184-RA	Q2FXC3#PHI:11222#SplB#1280#Staphylococcus_aureus#increased_virulence_(hypervirulence)__reduced_virulence__unaffected_pathogenicity	50	24	12	0	38	61	148	171	4.4	28.5
	Calbifundus_CMW17620_01184-RA	Q8MYK0#PHI:2636#TgCDPK3#5811#Toxoplasma_gondii#reduced_virulence	33.96	53	29	1	269	321	393	439	5.4	28.5
	Calbifundus_CMW17620_01184-RA	Q0P928#PHI:3519__PHI:9060#HtrA#197#Campylobacter_jejuni#reduced_virulence__unaffected_pathogenicity	31.82	44	28	1	86	127	96	139	6.8	28.1
	Calbifundus_CMW17620_01184-RA	G7TGB4#PHI:4840#HshA#347#Xanthomonas_oryzae#reduced_virulence	45.16	31	15	1	543	573	237	265	7.5	28.1
	Calbifundus_CMW17620_01184-RA	A7H2F1#PHI:8906#HtrA#197#Campylobacter_jejuni#reduced_virulence	31.82	44	28	1	86	127	96	139	8.8	27.7
	# BLASTP 2.2.30+
	# Query: Calbifundus_CMW17620_01183-RA protein AED:0.00 eAED:0.00 QI:0|-1|0|1|-1|1|1|0|179 | Apoplastic effector probability: 0.645
	# Database: /data/phi-blast/fasta/Phi414/phi414.fas
	# Fields: query id, subject id, % identity, alignment length, mismatches, gap opens, q. start, q. end, s. start, s. end, evalue, bit score
	# 3 hits found
	Calbifundus_CMW17620_01183-RA	R9RIP9#PHI:5090#TssM#470#Acinetobacter_baumannii#effector_(plant_avirulence_determinant)	29.23	65	37	3	107	169	964	1021	3.5	26.6
	Calbifundus_CMW17620_01183-RA	O51590#PHI:6522#PtsG#139#Borreliella_burgdorferi#loss_of_pathogenicity	37.5	40	25	0	68	107	375	414	7.1	25.8
	Calbifundus_CMW17620_01183-RA	G4NEE4#PHI:4111#MoVELC#318829#Magnaporthe_oryzae#reduced_virulence	34.48	29	19	0	96	124	363	391	9.4	25.4
	# BLASTP 2.2.30+
	# Query: Calbifundus_CMW17620_01966-RA protein AED:0.00 eAED:0.00 QI:0|1|1|1|0|0|2|27|156 | Apoplastic effector probability: 0.587
	# Database: /data/phi-blast/fasta/Phi414/phi414.fas
	# Fields: query id, subject id, % identity, alignment length, mismatches, gap opens, q. start, q. end, s. start, s. end, evalue, bit score
	# 14 hits found
	Calbifundus_CMW17620_01966-RA	U3MXJ8#PHI:3039#MoSPA2#318829#Magnaporthe_oryzae#unaffected_pathogenicity	37.21	43	25	1	35	75	322	364	0.53	28.9
	Calbifundus_CMW17620_01966-RA	E7PT28#PHI:11941#AlgU_(VTO41)#29438#Pseudomonas_savastanoi#reduced_virulence	36.11	36	22	1	38	72	22	57	0.71	28.1
	Calbifundus_CMW17620_01966-RA	A0A1H1XDV4#PHI:10736#AlgU#317#Pseudomonas_syringae#reduced_virulence__unaffected_pathogenicity	36.11	36	22	1	38	72	22	57	0.71	28.1
	Calbifundus_CMW17620_01966-RA	F3GTC1#PHI:7032#AlgU#317#Pseudomonas_syringae#reduced_virulence	36.11	36	22	1	38	72	22	57	0.72	28.1
	Calbifundus_CMW17620_01966-RA	I1RMV6#PHI:1222#FGSG_05306#5518#Fusarium_graminearum#lethal	26.32	95	62	2	58	144	1391	1485	1.1	28.1
	Calbifundus_CMW17620_01966-RA	A0A098DMJ4#PHI:5801#Fgsg04628#5518#Fusarium_graminearum#unaffected_pathogenicity	28.18	110	65	5	31	131	403	507	1.3	27.7
	Calbifundus_CMW17620_01966-RA	G4N2P7#PHI:7021#MoJMJ1#318829#Magnaporthe_oryzae#reduced_virulence	30.3	66	43	2	72	134	277	342	2	27.3
	Calbifundus_CMW17620_01966-RA	G4N2P7#PHI:7021#MoJMJ1#318829#Magnaporthe_oryzae#reduced_virulence	20.59	102	78	1	31	132	1492	1590	9.5	25
	Calbifundus_CMW17620_01966-RA	B5M4A8#PHI:2116__PHI:2301#CHS7#318829#Magnaporthe_oryzae#reduced_virulence	29.27	82	49	2	47	126	677	751	4.5	26.2
	Calbifundus_CMW17620_01966-RA	A7E480#PHI:11003#SS1G_00102_(SsCCS)#5180#Sclerotinia_sclerotiorum#reduced_virulence__increased_virulence_(hypervirulence)	25.64	78	53	1	80	152	118	195	5.6	25.4
	Calbifundus_CMW17620_01966-RA	C5BAT0#PHI:2961#GcvP#67780#Edwardsiella_ictaluri#reduced_virulence	30.77	39	27	0	29	67	175	213	6.1	25.8
	Calbifundus_CMW17620_01966-RA	A0A194WBI8#PHI:10201#DCL2#105487#Valsa_mali#reduced_virulence	28.57	56	31	2	64	110	872	927	7.1	25.4
	Calbifundus_CMW17620_01966-RA	P19880#PHI:2811#Yap1#4932#Saccharomyces_cerevisiae#loss_of_pathogenicity	33.33	39	26	0	90	128	215	253	9	25
	Calbifundus_CMW17620_01966-RA	G4N525#PHI:2121#MST50p#318829#Magnaporthe_oryzae#loss_of_pathogenicity	39.02	41	23	1	59	97	10	50	9.5	25
	# BLASTP 2.2.30+
	# Query: Calbifundus_CMW17620_02336-RA protein AED:0.01 eAED:0.01 QI:0|-1|0|1|-1|1|1|0|200 | Cytoplasmic effector probability: 0.939
	# Database: /data/phi-blast/fasta/Phi414/phi414.fas
	# Fields: query id, subject id, % identity, alignment length, mismatches, gap opens, q. start, q. end, s. start, s. end, evalue, bit score
	# 10 hits found
	Calbifundus_CMW17620_02336-RA	I1RPI0#PHI:1640#GzWing012#5518#Fusarium_graminearum#unaffected_pathogenicity	38.24	34	21	0	9	42	341	374	2.5	27.3
	Calbifundus_CMW17620_02336-RA	A0A0E0SFK2#PHI:1272#FGSG_09492#5518#Fusarium_graminearum#unaffected_pathogenicity	33.33	57	35	1	41	94	26	82	2.6	27.3
	Calbifundus_CMW17620_02336-RA	B2IPD1#PHI:4705#CoiA#1313#Streptococcus_pneumoniae#unaffected_pathogenicity	21.15	104	75	3	32	130	101	202	3.4	26.9
	Calbifundus_CMW17620_02336-RA	W9BHK4#PHI:6566#Irp2#573#Klebsiella_pneumoniae#unaffected_pathogenicity	24.39	82	54	3	114	188	1111	1191	4.1	26.9
	Calbifundus_CMW17620_02336-RA	Q0E7C4#PHI:12092#VabF#55601#Vibrio_anguillarum#reduced_virulence	35	20	13	0	25	44	2488	2507	5.9	26.2
	Calbifundus_CMW17620_02336-RA	Q7CI41#PHI:4953#Irp2#632#Yersinia_pestis#loss_of_pathogenicity__reduced_virulence	23.17	82	55	3	114	188	1111	1191	6.4	26.2
	Calbifundus_CMW17620_02336-RA	A0A3N4B635#PHI:11910#Irp2#632#Yersinia_pestis#increased_virulence_(hypervirulence)__reduced_virulence	23.17	82	55	3	114	188	1111	1191	6.4	26.2
	Calbifundus_CMW17620_02336-RA	A4R5F6#PHI:5234#MoARG7#318829#Magnaporthe_oryzae#reduced_virulence	22.54	71	50	2	70	135	286	356	9	25.4
	Calbifundus_CMW17620_02336-RA	G4N3K2#PHI:882#MGG_04985#318829#Magnaporthe_oryzae#reduced_virulence	25.86	58	33	1	109	166	660	707	9.3	25.8
	Calbifundus_CMW17620_02336-RA	Q59R28#PHI:2888#MNN26#5476#Candida_albicans#reduced_virulence	27.12	118	74	6	1	112	375	486	9.7	25.4
	# BLASTP 2.2.30+
	# Query: Calbifundus_CMW17620_04001-RA protein AED:0.00 eAED:0.00 QI:22|1|1|1|0|0|3|0|431 | Cytoplasmic effector probability: 0.735
	# Database: /data/phi-blast/fasta/Phi414/phi414.fas
	# Fields: query id, subject id, % identity, alignment length, mismatches, gap opens, q. start, q. end, s. start, s. end, evalue, bit score
	# 5 hits found
	Calbifundus_CMW17620_04001-RA	T0KMX6#PHI:6987#CgareA#474922#Colletotrichum_gloeosporioides#reduced_virulence__unaffected_pathogenicity	29.69	64	43	1	137	200	480	541	0.039	34.7
	Calbifundus_CMW17620_04001-RA	Q57EK6#PHI:7603#RfbE#235#Brucella_abortus#unaffected_pathogenicity__reduced_virulence	31.65	79	38	3	127	201	85	151	1.9	28.9
	Calbifundus_CMW17620_04001-RA	D0N6D2#PHI:4202#SFI3#4787#Phytophthora_infestans#increased_virulence_(hypervirulence)	51.85	27	12	1	3	28	2	28	2.1	28.1
	Calbifundus_CMW17620_04001-RA	Q6FTT1#PHI:2566__PHI:9717#Skn7p__Skn7#5478#Candida_glabrata#reduced_virulence__unaffected_pathogenicity	38.1	42	21	2	31	72	71	107	5.4	27.7
	Calbifundus_CMW17620_04001-RA	I1RRG4#PHI:1380#GzC2H043#5518#Fusarium_graminearum#unaffected_pathogenicity	37.14	35	22	0	235	269	422	456	7.9	27.3
	# BLASTP 2.2.30+
	# Query: Calbifundus_CMW17620_02686-RA protein AED:0.51 eAED:0.51 QI:0|0|0|0.5|1|1|2|0|143 | Cytoplasmic effector probability: 0.929
	# Database: /data/phi-blast/fasta/Phi414/phi414.fas
	# Fields: query id, subject id, % identity, alignment length, mismatches, gap opens, q. start, q. end, s. start, s. end, evalue, bit score
	# 3 hits found
	Calbifundus_CMW17620_02686-RA	J9VDP1#PHI:7814#Mgt3_(CNAG_00010)#5207#Cryptococcus_neoformans#unaffected_pathogenicity	45.45	22	12	0	104	125	11	32	0.86	28.1
	Calbifundus_CMW17620_02686-RA	Q4WLW5#PHI:10461#FmqA#746128#Aspergillus_fumigatus#reduced_virulence	40.62	32	19	0	86	117	2570	2601	3.5	26.2
	Calbifundus_CMW17620_02686-RA	C0RJX1#PHI:11361#B0020_(bcrQ)#29459#Brucella_melitensis#reduced_virulence	31.25	32	22	0	59	90	159	190	5.7	25.4
	# BLASTP 2.2.30+
	# Query: Calbifundus_CMW17620_05218-RA protein AED:0.01 eAED:0.01 QI:0|-1|0|1|-1|1|1|0|186 | Apoplastic effector probability: 0.572
	# Database: /data/phi-blast/fasta/Phi414/phi414.fas
	# Fields: query id, subject id, % identity, alignment length, mismatches, gap opens, q. start, q. end, s. start, s. end, evalue, bit score
	# 8 hits found
	Calbifundus_CMW17620_05218-RA	Q87AV4#PHI:7287#MopB#2371#Xylella_fastidiosa#reduced_virulence	38	50	29	2	46	95	50	97	3.3	26.9
	Calbifundus_CMW17620_05218-RA	G4ZRT3#PHI:10659#PsGH7a#67593#Phytophthora_sojae#reduced_virulence	29.51	61	30	2	125	184	45	93	4.1	26.6
	Calbifundus_CMW17620_05218-RA	A0A1C3YKQ0#PHI:1509#GzHOME004#5518#Fusarium_graminearum#unaffected_pathogenicity	55.56	18	8	0	84	101	349	366	4.2	26.6
	Calbifundus_CMW17620_05218-RA	F9X7N2#PHI:4943__PHI:10788#KU70__ZtKu70#1047171#Zymoseptoria_tritici#unaffected_pathogenicity	34.15	41	24	2	48	87	186	224	5	26.2
	Calbifundus_CMW17620_05218-RA	A0A0F6B5Q8#PHI:10065#STM14_RS15260#28901#Salmonella_enterica#unaffected_pathogenicity	35.71	42	25	1	128	169	75	114	5.2	26.2
	Calbifundus_CMW17620_05218-RA	Q2LD94#PHI:2036__PHI:2192#RGS1__MoRgs1#318829#Magnaporthe_oryzae#increased_virulence_(hypervirulence)__reduced_virulence__loss_of_pathogenicity	20.69	116	68	3	8	101	158	271	6	26.2
	Calbifundus_CMW17620_05218-RA	G4MSZ4#PHI:8893__PHI:11741#RGS1_(MGG_14517)__MoRgs1_(MGG_14517)#318829#Magnaporthe_oryzae#increased_virulence_(hypervirulence)__reduced_virulence	20.69	116	68	3	8	101	158	271	6	26.2
	Calbifundus_CMW17620_05218-RA	A0A0C9CDU9#PHI:5108#WbaV#28901#Salmonella_enterica#increased_virulence_(hypervirulence)	35.9	39	21	1	93	131	205	239	9.6	25.4
	# BLASTP 2.2.30+
	# Query: Calbifundus_CMW17620_06096-RA protein AED:0.01 eAED:0.03 QI:0|-1|0|1|-1|1|1|0|74 | Cytoplasmic effector probability: 0.807
	# Database: /data/phi-blast/fasta/Phi414/phi414.fas
	# Fields: query id, subject id, % identity, alignment length, mismatches, gap opens, q. start, q. end, s. start, s. end, evalue, bit score
	# 3 hits found
	Calbifundus_CMW17620_06096-RA	Q7Z9J3#PHI:296#CZK3#135779#Cercospora_zeae-maydis#reduced_virulence	31.37	51	35	0	20	70	151	201	0.019	30.8
	Calbifundus_CMW17620_06096-RA	Q5AL03#PHI:10194__PHI:11391#Hyr1#5476#Candida_albicans#increased_virulence_(hypervirulence)__reduced_virulence	33.33	27	18	0	4	30	9	35	4.1	23.9
	Calbifundus_CMW17620_06096-RA	Q4HYQ4#PHI:1601#GzOB042#5518#Fusarium_graminearum#unaffected_pathogenicity	28.3	53	35	1	10	59	531	583	6.6	23.5
	# BLASTP 2.2.30+
	# Query: Calbifundus_CMW17620_01909-RA protein AED:0.01 eAED:0.01 QI:0|-1|0|1|-1|1|1|0|72 | Cytoplasmic effector probability: 0.83
	# Database: /data/phi-blast/fasta/Phi414/phi414.fas
	# Fields: query id, subject id, % identity, alignment length, mismatches, gap opens, q. start, q. end, s. start, s. end, evalue, bit score
	# 16 hits found
	Calbifundus_CMW17620_01909-RA	I1RH65#PHI:7650#FgPR-IL-3#5518#Fusarium_graminearum#unaffected_pathogenicity	41.94	31	17	1	8	37	12	42	0.094	28.5
	Calbifundus_CMW17620_01909-RA	A8QJI7#PHI:1020__PHI:1022__PHI:2362#XlnR__XLNR#5507#Fusarium_oxysporum#unaffected_pathogenicity	32.5	40	24	1	1	37	521	560	0.31	26.9
	Calbifundus_CMW17620_01909-RA	O94196#PHI:458#MHP1#318829#Magnaporthe_oryzae#reduced_virulence	28.07	57	34	1	1	57	1	50	0.48	26.2
	Calbifundus_CMW17620_01909-RA	I1RDW3#PHI:9245#Fghyd5_(FGSG_01831)#5518#Fusarium_graminearum#reduced_virulence__unaffected_pathogenicity	29.82	57	29	2	1	57	1	46	1.7	24.6
	Calbifundus_CMW17620_01909-RA	D4I0R3#PHI:7090__PHI:7412#TssM-1__EAMY__3024#552#Erwinia_amylovora#reduced_virulence__effector_(plant_avirulence_determinant)__unaffected_pathogenicity__increased_virulence_(hypervirulence)	58.33	12	5	0	34	45	179	190	1.9	25
	Calbifundus_CMW17620_01909-RA	P78737#PHI:534__PHI:8380#TOXA__ToxA_(AAB61464)#45151#Pyrenophora_tritici-repentis#increased_virulence_(hypervirulence)__effector_(plant_avirulence_determinant)	56.25	16	7	0	8	23	5	20	2.6	24.3
	Calbifundus_CMW17620_01909-RA	I1RDQ0#PHI:9241#Fghyd2_(FGSG_01764)#5518#Fusarium_graminearum#reduced_virulence	44	25	14	0	46	70	86	110	2.7	24.3
	Calbifundus_CMW17620_01909-RA	Q0TVA4#PHI:1081#ToxA#13684#Parastagonospora_nodorum#loss_of_pathogenicity	56.25	16	7	0	8	23	5	20	2.8	24.3
	Calbifundus_CMW17620_01909-RA	G4N7U7#PHI:8629#MoAbp1_(MGG_06358)#318829#Magnaporthe_oryzae#reduced_virulence	44	25	8	1	42	66	677	695	4.2	23.9
	Calbifundus_CMW17620_01909-RA	B5S9R7#PHI:4116#RSIPO_04290#305#Ralstonia_solanacearum#reduced_virulence	52.38	21	10	0	7	27	111	131	4.4	23.9
	Calbifundus_CMW17620_01909-RA	R9RIP9#PHI:5090#TssM#470#Acinetobacter_baumannii#effector_(plant_avirulence_determinant)	46.67	15	8	0	34	48	133	147	4.5	23.9
	Calbifundus_CMW17620_01909-RA	I1RD19#PHI:1251#FGSG_01506#5518#Fusarium_graminearum#unaffected_pathogenicity	53.33	15	7	0	23	37	327	341	4.8	23.9
	Calbifundus_CMW17620_01909-RA	D0ZCW9#PHI:11872#CadC#636#Edwardsiella_tarda#unaffected_pathogenicity	35.14	37	24	0	8	44	213	249	7.4	23.1
	Calbifundus_CMW17620_01909-RA	A0A0H2XK89#PHI:7346#PabA#1280#Staphylococcus_aureus#reduced_virulence	35	20	13	0	9	28	40	59	7.6	23.1
	Calbifundus_CMW17620_01909-RA	D4I1T1#PHI:7105#TssM-2#552#Erwinia_amylovora#unaffected_pathogenicity	50	12	6	0	34	45	169	180	8.6	23.1
	Calbifundus_CMW17620_01909-RA	P34809#PHI:19#NMT#5207#Cryptococcus_neoformans#reduced_virulence	25.81	31	23	0	6	36	364	394	9.7	22.7
	# BLASTP 2.2.30+
	# Query: Calbifundus_CMW17620_01910-RA protein AED:0.08 eAED:0.11 QI:0|-1|0|1|-1|1|1|0|72 | Cytoplasmic effector probability: 0.719
	# Database: /data/phi-blast/fasta/Phi414/phi414.fas
	# Fields: query id, subject id, % identity, alignment length, mismatches, gap opens, q. start, q. end, s. start, s. end, evalue, bit score
	# 12 hits found
	Calbifundus_CMW17620_01910-RA	A8QJI7#PHI:1020__PHI:1022__PHI:2362#XlnR__XLNR#5507#Fusarium_oxysporum#unaffected_pathogenicity	32.5	40	24	1	1	37	521	560	0.6	26.2
	Calbifundus_CMW17620_01910-RA	B5S9R7#PHI:4116#RSIPO_04290#305#Ralstonia_solanacearum#reduced_virulence	48.15	27	14	0	7	33	111	137	1.8	24.6
	Calbifundus_CMW17620_01910-RA	P78737#PHI:534__PHI:8380#TOXA__ToxA_(AAB61464)#45151#Pyrenophora_tritici-repentis#increased_virulence_(hypervirulence)__effector_(plant_avirulence_determinant)	56.25	16	7	0	8	23	5	20	2.4	24.3
	Calbifundus_CMW17620_01910-RA	Q0TVA4#PHI:1081#ToxA#13684#Parastagonospora_nodorum#loss_of_pathogenicity	56.25	16	7	0	8	23	5	20	2.6	24.3
	Calbifundus_CMW17620_01910-RA	N4VA68#PHI:6971#Cocbk1#5465#Colletotrichum_orbiculare#reduced_virulence	50	20	8	2	36	53	493	512	4.1	23.9
	Calbifundus_CMW17620_01910-RA	Q5K2R7#PHI:393#CpCOT1#5111#Claviceps_purpurea#loss_of_pathogenicity	50	20	8	2	36	53	494	513	4.1	23.9
	Calbifundus_CMW17620_01910-RA	D4I0R3#PHI:7090__PHI:7412#TssM-1__EAMY__3024#552#Erwinia_amylovora#reduced_virulence__effector_(plant_avirulence_determinant)__unaffected_pathogenicity__increased_virulence_(hypervirulence)	66.67	9	3	0	37	45	182	190	4.5	23.9
	Calbifundus_CMW17620_01910-RA	I1RC85#PHI:1204#(Sc_Cbk1)#5518#Fusarium_graminearum#reduced_virulence	50	20	8	2	36	53	478	497	4.7	23.9
	Calbifundus_CMW17620_01910-RA	Q59MV9#PHI:500#YHB1#5476#Candida_albicans#reduced_virulence	39.13	23	14	0	22	44	179	201	8.2	23.1
	Calbifundus_CMW17620_01910-RA	A0A098DS24#PHI:1330#GzbZIP012#5518#Fusarium_graminearum#unaffected_pathogenicity	41.18	17	10	0	16	32	77	93	8.4	23.1
	Calbifundus_CMW17620_01910-RA	O59928#PHI:144#CHT42#29875#Trichoderma_virens#reduced_virulence	29.55	44	31	0	1	44	2	45	8.5	23.1
	Calbifundus_CMW17620_01910-RA	A0A0L7AFE5#PHI:12052#IcmF#562#Escherichia_coli#unaffected_pathogenicity	34.48	29	19	0	2	30	476	504	8.9	23.1
	# BLASTP 2.2.30+
	# Query: Calbifundus_CMW17620_01913-RA protein AED:0.01 eAED:0.03 QI:0|-1|0|1|-1|1|1|0|529 | Apoplastic effector probability: 0.597
	# Database: /data/phi-blast/fasta/Phi414/phi414.fas
	# Fields: query id, subject id, % identity, alignment length, mismatches, gap opens, q. start, q. end, s. start, s. end, evalue, bit score
	# 27 hits found
	Calbifundus_CMW17620_01913-RA	O59939#PHI:222#PELB#474922#Colletotrichum_gloeosporioides#reduced_virulence	44.19	267	143	5	266	529	68	331	7e-60	202
	Calbifundus_CMW17620_01913-RA	G8AA67#PHI:2476#CcpelA#27358#Colletotrichum_coccodes#reduced_virulence__increased_virulence_(hypervirulence)	43.17	271	144	6	260	524	56	322	3e-58	198
	Calbifundus_CMW17620_01913-RA	G4NGD2#PHI:12054#MoPL1_(MGG_04348)#318829#Magnaporthe_oryzae#reduced_virulence	40.77	233	130	6	260	488	53	281	1e-48	172
	Calbifundus_CMW17620_01913-RA	P0C1A5#PHI:6855#PelE#204038#Dickeya_dadantii#reduced_virulence	38.01	171	85	4	290	439	124	294	4e-31	123
	Calbifundus_CMW17620_01913-RA	E0SAZ3#PHI:6854#PelD#204038#Dickeya_dadantii#reduced_virulence	37.43	171	86	4	290	439	113	283	1e-30	121
	Calbifundus_CMW17620_01913-RA	P0C1A3#PHI:6853#PelA#204038#Dickeya_dadantii#reduced_virulence	32.21	298	127	11	250	486	53	336	1e-28	115
	Calbifundus_CMW17620_01913-RA	E0SJQ7#PHI:6857#PelC#204038#Dickeya_dadantii#reduced_virulence	31.63	196	123	4	301	489	114	305	1e-25	107
	Calbifundus_CMW17620_01913-RA	E0SJQ6#PHI:6856#PelB#204038#Dickeya_dadantii#reduced_virulence	31	229	144	6	268	489	85	306	1e-24	104
	Calbifundus_CMW17620_01913-RA	Q5H4P5#PHI:6841#Pel#347#Xanthomonas_oryzae#unaffected_pathogenicity	34.32	236	106	9	250	437	11	245	2e-24	103
	Calbifundus_CMW17620_01913-RA	T2C7K6#PHI:3226#Pnl1#36651#Penicillium_digitatum#reduced_virulence	30.32	188	115	7	290	469	123	302	2e-11	64.3
	Calbifundus_CMW17620_01913-RA	A0A0D3LXD4#PHI:4617#PcPL1#4784#Phytophthora_capsici#increased_virulence_(hypervirulence)__reduced_virulence	27.14	199	116	8	290	469	134	322	4e-07	50.8
	Calbifundus_CMW17620_01913-RA	A0A0D3LX64#PHI:4618#PcPL15#4784#Phytophthora_capsici#increased_virulence_(hypervirulence)__reduced_virulence	23.48	230	124	10	290	488	134	342	0.019	35.8
	Calbifundus_CMW17620_01913-RA	A0A2J9HL87#PHI:9925#BcsC_(BGLU_RS28245)#337#Burkholderia_glumae#reduced_virulence	50	42	13	3	37	78	1104	1137	0.063	34.7
	Calbifundus_CMW17620_01913-RA	A0A0D3LXF0#PHI:4619#PcPL16#4784#Phytophthora_capsici#increased_virulence_(hypervirulence)__reduced_virulence	22.6	208	114	9	290	469	134	322	0.11	33.5
	Calbifundus_CMW17620_01913-RA	A0A098DUS9#PHI:9359#Fgleu4_(FGSG_12952)#5518#Fusarium_graminearum#loss_of_pathogenicity	30	110	63	4	416	517	237	340	0.14	33.1
	Calbifundus_CMW17620_01913-RA	P16154#PHI:9028__PHI:10932#TcdA#1496#Clostridioides_difficile#unaffected_pathogenicity__reduced_virulence	33.33	69	42	1	418	486	723	787	1.5	30
	Calbifundus_CMW17620_01913-RA	G4N1E0#PHI:3809#TRA1#318829#Magnaporthe_oryzae#reduced_virulence	22.47	89	53	2	153	241	3254	3326	1.7	30
	Calbifundus_CMW17620_01913-RA	A0A0H3B1G5#PHI:7996#InvD#633#Yersinia_pseudotuberculosis#reduced_virulence	34.92	63	39	2	458	519	1772	1833	2	29.6
	Calbifundus_CMW17620_01913-RA	I6YE93#PHI:4963#TcdA#1496#Clostridioides_difficile#unaffected_pathogenicity__reduced_virulence	33.33	69	42	1	418	486	723	787	2	29.6
	Calbifundus_CMW17620_01913-RA	W9BHK4#PHI:6566#Irp2#573#Klebsiella_pneumoniae#unaffected_pathogenicity	35.9	39	25	0	331	369	473	511	2.5	29.3
	Calbifundus_CMW17620_01913-RA	Q7CI41#PHI:4953#Irp2#632#Yersinia_pestis#loss_of_pathogenicity__reduced_virulence	35.9	39	25	0	331	369	473	511	2.5	29.3
	Calbifundus_CMW17620_01913-RA	A0A3N4B635#PHI:11910#Irp2#632#Yersinia_pestis#increased_virulence_(hypervirulence)__reduced_virulence	35.9	39	25	0	331	369	473	511	2.5	29.3
	Calbifundus_CMW17620_01913-RA	S7WL31#PHI:12153#EFPP_(TGGT1_269460)#5811#Toxoplasma_gondii#unaffected_pathogenicity	21.05	95	70	2	98	192	734	823	2.8	29.3
	Calbifundus_CMW17620_01913-RA	G4N2P7#PHI:7021#MoJMJ1#318829#Magnaporthe_oryzae#reduced_virulence	23.53	136	89	2	140	275	292	412	4	28.9
	Calbifundus_CMW17620_01913-RA	G4N2P7#PHI:7021#MoJMJ1#318829#Magnaporthe_oryzae#reduced_virulence	25	80	53	2	152	231	1521	1593	5.2	28.5
	Calbifundus_CMW17620_01913-RA	Q87AN1#PHI:3666#HxfB_(PD_1792)_(pspA)#2371#Xylella_fastidiosa#increased_virulence_(hypervirulence)	26.5	117	67	4	214	330	269	366	4.5	28.5
	Calbifundus_CMW17620_01913-RA	Q879S6#PHI:3659#HxfA_(PD_2118)_(pspA)#2371#Xylella_fastidiosa#increased_virulence_(hypervirulence)	25.64	117	68	4	214	330	251	348	9.3	27.7
	# BLASTP 2.2.30+
	# Query: Calbifundus_CMW17620_07079-RA protein AED:0.34 eAED:0.34 QI:0|-1|0|1|-1|1|1|0|257 | Cytoplasmic effector probability: 0.615
	# Database: /data/phi-blast/fasta/Phi414/phi414.fas
	# Fields: query id, subject id, % identity, alignment length, mismatches, gap opens, q. start, q. end, s. start, s. end, evalue, bit score
	# 9 hits found
	Calbifundus_CMW17620_07079-RA	Q9HV74#PHI:3440#CbrA#287#Pseudomonas_aeruginosa#reduced_virulence__unaffected_pathogenicity	27.96	93	59	3	65	153	606	694	0.35	30.8
	Calbifundus_CMW17620_07079-RA	Q8KQ33#PHI:5258#TfpO#287#Pseudomonas_aeruginosa#reduced_virulence	41.03	39	16	2	31	68	278	310	1.3	28.9
	Calbifundus_CMW17620_07079-RA	Q9I6V6#PHI:9479#McpB_(aer2__PA0176)#287#Pseudomonas_aeruginosa#reduced_virulence__unaffected_pathogenicity	32.43	37	25	0	205	241	284	320	3.8	27.3
	Calbifundus_CMW17620_07079-RA	Q2PEN8#PHI:577#NoxB#35717#Epichloe_festucae#unaffected_pathogenicity	31.03	58	39	1	50	106	63	120	4.2	27.3
	Calbifundus_CMW17620_07079-RA	Q6FPV9#PHI:2559#Slt2#5478#Candida_glabrata#reduced_virulence__increased_virulence_(hypervirulence)	33.33	48	23	2	22	69	108	146	4.3	26.9
	Calbifundus_CMW17620_07079-RA	P49988#PHI:7554__PHI:9213#RpoN#287#Pseudomonas_aeruginosa#reduced_virulence	25.56	90	63	1	47	136	146	231	5.3	26.9
	Calbifundus_CMW17620_07079-RA	P49988#PHI:7554__PHI:9213#RpoN#287#Pseudomonas_aeruginosa#reduced_virulence	29.63	54	36	1	192	243	57	110	5.8	26.6
	Calbifundus_CMW17620_07079-RA	G3C9U1#PHI:4769#HaRxLL470b#272952#Hyaloperonospora_arabidopsidis#effector_(plant_avirulence_determinant)	32.39	71	31	2	129	183	68	137	5.7	26.2
	Calbifundus_CMW17620_07079-RA	G4MRP7#PHI:803#MGG_04629#318829#Magnaporthe_oryzae#reduced_virulence	35	40	20	2	213	248	43	80	8.6	26.2
	# BLASTP 2.2.30+
	# Query: Calbifundus_CMW17620_07080-RA protein AED:0.37 eAED:0.39 QI:0|-1|0|1|-1|1|1|0|198 | Cytoplasmic effector probability: 0.935
	# Database: /data/phi-blast/fasta/Phi414/phi414.fas
	# Fields: query id, subject id, % identity, alignment length, mismatches, gap opens, q. start, q. end, s. start, s. end, evalue, bit score
	# 7 hits found
	Calbifundus_CMW17620_07080-RA	Q5RZ66#PHI:2846#TRR1#5207#Cryptococcus_neoformans#lethal	44.44	27	15	0	48	74	2	28	0.46	29.6
	Calbifundus_CMW17620_07080-RA	A0A0E0SQJ6#PHI:1553#GzMyb017#5518#Fusarium_graminearum#reduced_virulence	28.77	73	45	3	16	88	182	247	0.73	28.9
	Calbifundus_CMW17620_07080-RA	I1RN14#PHI:3658#NPS2#5518#Fusarium_graminearum#unaffected_pathogenicity__reduced_virulence	33.96	53	33	1	85	135	3225	3277	1.1	28.5
	Calbifundus_CMW17620_07080-RA	A0A0A2L0F6#PHI:8723#PeTrx#27334#Penicillium_expansum#unaffected_pathogenicity	32.73	55	32	2	48	101	3	53	1.4	28.1
	Calbifundus_CMW17620_07080-RA	A0A0H2ZNJ1#PHI:9397#AliB_(SPD_1357)#1313#Streptococcus_pneumoniae#reduced_virulence	36.73	49	26	1	21	64	79	127	1.7	28.1
	Calbifundus_CMW17620_07080-RA	G2XDS1#PHI:8052#Vdmyo5#27337#Verticillium_dahliae#reduced_virulence	29.41	68	44	2	95	160	494	559	4.6	26.6
	Calbifundus_CMW17620_07080-RA	G4MY64#PHI:6674#MoTRX2#318829#Magnaporthe_oryzae#reduced_virulence	37.04	27	17	0	48	74	2	28	9.3	25.4
	# BLASTP 2.2.30+
	# Query: Calbifundus_CMW17620_07081-RA protein AED:0.12 eAED:0.12 QI:0|-1|0|1|-1|1|1|0|250 | Cytoplasmic effector probability: 0.651
	# Database: /data/phi-blast/fasta/Phi414/phi414.fas
	# Fields: query id, subject id, % identity, alignment length, mismatches, gap opens, q. start, q. end, s. start, s. end, evalue, bit score
	# 7 hits found
	Calbifundus_CMW17620_07081-RA	I1RKJ8#PHI:11674#Dcl2#5518#Fusarium_graminearum#reduced_virulence	26.06	142	86	5	53	194	778	900	0.029	33.9
	Calbifundus_CMW17620_07081-RA	P9WQE7#PHI:7220#PpsA#1773#Mycobacterium_tuberculosis#reduced_virulence	37.29	59	31	3	37	90	45	102	1.1	29.3
	Calbifundus_CMW17620_07081-RA	F6MFB4#PHI:2704#Tri12#5518#Fusarium_graminearum#reduced_virulence	44.44	27	15	0	198	224	424	450	1.6	28.5
	Calbifundus_CMW17620_07081-RA	Q96UR0#PHI:2504__PHI:3903#AGS2#746128#Aspergillus_fumigatus#unaffected_pathogenicity__reduced_virulence	23.46	81	59	1	35	115	970	1047	2.3	28.1
	Calbifundus_CMW17620_07081-RA	E1AYJ2#PHI:2713#TALE1#53413#Xanthomonas_axonopodis#effector_(plant_avirulence_determinant)	29.51	61	40	1	88	145	421	481	5.4	26.9
	Calbifundus_CMW17620_07081-RA	E1AYJ2#PHI:2713#TALE1#53413#Xanthomonas_axonopodis#effector_(plant_avirulence_determinant)	35.29	34	18	1	88	121	353	382	8.4	26.2
	Calbifundus_CMW17620_07081-RA	E1AYJ2#PHI:2713#TALE1#53413#Xanthomonas_axonopodis#effector_(plant_avirulence_determinant)	35.29	34	18	1	88	121	693	722	8.4	26.2
	# BLASTP 2.2.30+
	# Query: Calbifundus_CMW17620_06858-RA protein AED:0.00 eAED:0.00 QI:0|-1|0|1|-1|1|1|0|323 | Apoplastic effector probability: 0.613
	# Database: /data/phi-blast/fasta/Phi414/phi414.fas
	# Fields: query id, subject id, % identity, alignment length, mismatches, gap opens, q. start, q. end, s. start, s. end, evalue, bit score
	# 10 hits found
	Calbifundus_CMW17620_06858-RA	Q9R304#PHI:7959#Nga#1314#Streptococcus_pyogenes#reduced_virulence	24.59	61	43	1	161	218	190	250	1.2	29.3
	Calbifundus_CMW17620_06858-RA	Q6VR34#PHI:4920#FliC#95486#Burkholderia_cenocepacia#reduced_virulence	29.21	89	54	5	125	207	121	206	2.5	28.1
	Calbifundus_CMW17620_06858-RA	Q3BM44#PHI:4009__PHI:7127#XopQ#339#Xanthomonas_campestris#effector_(plant_avirulence_determinant)	22.92	48	37	0	161	208	383	430	2.8	28.1
	Calbifundus_CMW17620_06858-RA	O53777#PHI:11188#Rv0580c#1772#Mycolicibacterium_smegmatis#reduced_virulence	21.05	114	77	2	139	252	49	149	3.4	27.3
	Calbifundus_CMW17620_06858-RA	Q8Y2T7#PHI:10855#RSc0245#305#Ralstonia_solanacearum#effector_(plant_avirulence_determinant)	27.27	33	24	0	162	194	413	445	3.4	27.7
	Calbifundus_CMW17620_06858-RA	P0CT49#PHI:2213#Endo-1_4-beta-xylanase_I_[GH10_family]#318829#Magnaporthe_oryzae#reduced_virulence	50	24	11	1	1	23	1	24	5.8	26.9
	Calbifundus_CMW17620_06858-RA	P0CT48#PHI:567#XYL1_(XYN22)#318829#Magnaporthe_oryzae#unaffected_pathogenicity	50	24	11	1	1	23	1	24	5.8	26.9
	Calbifundus_CMW17620_06858-RA	A0A0P9VJL6#PHI:9938#MatE#29438#Pseudomonas_savastanoi#reduced_virulence	27.94	68	39	2	101	158	60	127	8.4	26.6
	Calbifundus_CMW17620_06858-RA	A0A384JRK6#PHI:10433#BcEG_(Bcin09g00200)#40559#Botrytis_cinerea#unaffected_pathogenicity__reduced_virulence	30.56	72	35	4	118	184	80	141	9.5	26.6
	Calbifundus_CMW17620_06858-RA	R4TJS0#PHI:3883#XopQ#347#Xanthomonas_oryzae#effector_(plant_avirulence_determinant)	20.83	48	38	0	161	208	314	361	9.6	26.6
	# BLAST processed 30 queries

## Sheet: C. cacaofunesta
A repertoire of candidate effector proteins of the fungus Ceratocystis cacaofunesta
Gabriela N. Ramos-Lizardo, Jonathan J. Mucherino-Muñoz, Eric R. G. R. Aguiar, Carlos P. Pirovani, Ronan X. Corrêa
Supplementary Table S12
	PHI-base
	# BLASTP 2.2.30+
	# Query: Ccacaofunesta_C1593_02604-RA protein AED:0.00 eAED:0.00 QI:0|-1|0|1|-1|1|1|0|345 | Apoplastic effector probability: 0.677
	# Database: /data/phi-blast/fasta/Phi414/phi414.fas
	# Fields: query id, subject id, % identity, alignment length, mismatches, gap opens, q. start, q. end, s. start, s. end, evalue, bit score
	# 12 hits found
	Ccacaofunesta_C1593_02604-RA	Q5KB00#PHI:675#ROM2#5207#Cryptococcus_neoformans#reduced_virulence	27.63	76	55	0	20	95	296	371	0.038	34.7
	Ccacaofunesta_C1593_02604-RA	G4YNY4#PHI:11607#PsFP1#67593#Phytophthora_sojae#reduced_virulence	30.1	103	57	4	39	127	1551	1652	0.11	33.1
	Ccacaofunesta_C1593_02604-RA	G4YNY4#PHI:11607#PsFP1#67593#Phytophthora_sojae#reduced_virulence	30.34	89	40	4	18	104	1575	1643	1	30
	Ccacaofunesta_C1593_02604-RA	A0A098DDX5#PHI:1648__PHI:1650__PHI:6246#GzWing020__GzWing022__Famyo2#5518#Fusarium_graminearum#reduced_virulence__lethal	25	80	60	0	30	109	1629	1708	0.19	32.3
	Ccacaofunesta_C1593_02604-RA	I1S2F2#PHI:1500#GzHMG032#5518#Fusarium_graminearum#unaffected_pathogenicity	28.7	108	69	3	64	166	59	163	0.23	32
	Ccacaofunesta_C1593_02604-RA	I1S004#PHI:1680#GzMIZ002#5518#Fusarium_graminearum#unaffected_pathogenicity	22.22	99	68	2	17	114	46	136	0.66	30.4
	Ccacaofunesta_C1593_02604-RA	Q6RKI7#PHI:5279#Bcpks13#40559#Botrytis_cinerea#unaffected_pathogenicity	28.57	91	60	2	67	152	1594	1684	1.1	29.6
	Ccacaofunesta_C1593_02604-RA	I1RYF6#PHI:1597#GzOB037#5518#Fusarium_graminearum#unaffected_pathogenicity	28.85	52	30	2	62	107	1444	1494	1.9	28.9
	Ccacaofunesta_C1593_02604-RA	Q836D3#PHI:4577#AI-2#1351#Enterococcus_faecalis#increased_virulence_(hypervirulence)	36.11	36	22	1	299	333	48	83	3.1	27.3
	Ccacaofunesta_C1593_02604-RA	Q4WNS1#PHI:11734#SepH#746128#Aspergillus_fumigatus#loss_of_pathogenicity	27.62	105	60	2	54	149	1239	1336	4.2	27.7
	Ccacaofunesta_C1593_02604-RA	A0A0A2ILW0#PHI:7664#LysM1#27334#Penicillium_expansum#effector_(plant_avirulence_determinant)	35.29	51	28	1	1	51	1	46	8	26.9
	Ccacaofunesta_C1593_02604-RA	Q2FET1#PHI:4621#HysA#1280#Staphylococcus_aureus#reduced_virulence	35.48	31	20	0	245	275	40	70	8.8	26.9
	# BLASTP 2.2.30+
	# Query: Ccacaofunesta_C1593_02615-RA protein AED:0.02 eAED:0.02 QI:0|-1|0|1|-1|1|1|0|201 | Cytoplasmic effector probability: 0.857
	# Database: /data/phi-blast/fasta/Phi414/phi414.fas
	# Fields: query id, subject id, % identity, alignment length, mismatches, gap opens, q. start, q. end, s. start, s. end, evalue, bit score
	# 3 hits found
	Ccacaofunesta_C1593_02615-RA	Q6WIH1#PHI:4973#MEP4#523103#Trichophyton_mentagrophytes#reduced_virulence	30.65	62	42	1	107	168	34	94	0.2	30.8
	Ccacaofunesta_C1593_02615-RA	W8TWD5#PHI:10292#BrnQ2#1280#Staphylococcus_aureus#unaffected_pathogenicity	31.51	73	38	2	5	73	39	103	1.3	28.1
	Ccacaofunesta_C1593_02615-RA	I1RN37#PHI:1374#GzC2H037#5518#Fusarium_graminearum#unaffected_pathogenicity	37.93	29	18	0	29	57	776	804	8.6	25.8
	# BLASTP 2.2.30+
	# Query: Ccacaofunesta_C1593_02616-RA protein AED:0.09 eAED:0.09 QI:0|-1|0|1|-1|1|1|0|194 | Cytoplasmic effector probability: 0.683 | Apoplastic effector probability: 0.596
	# Database: /data/phi-blast/fasta/Phi414/phi414.fas
	# Fields: query id, subject id, % identity, alignment length, mismatches, gap opens, q. start, q. end, s. start, s. end, evalue, bit score
	# 5 hits found
	Ccacaofunesta_C1593_02616-RA	A5ICA4#PHI:11263#ProA#446#Legionella_pneumophila#reduced_virulence	36.17	47	27	3	25	70	78	122	1.2	28.1
	Ccacaofunesta_C1593_02616-RA	I1S5H3#PHI:1729#GzZC044#5518#Fusarium_graminearum#unaffected_pathogenicity	32.5	40	19	1	149	180	413	452	5	26.2
	Ccacaofunesta_C1593_02616-RA	O51254#PHI:6571#BB0238#139#Borreliella_burgdorferi#reduced_virulence__unaffected_pathogenicity	24	150	101	3	12	161	75	211	6.2	25.8
	Ccacaofunesta_C1593_02616-RA	I1S6C7#PHI:1730#GzZC045#5518#Fusarium_graminearum#unaffected_pathogenicity	30.43	46	32	0	138	183	261	306	7.1	25.8
	Ccacaofunesta_C1593_02616-RA	Q5NGC2#PHI:6425#FTT_0924#263#Francisella_tularensis#reduced_virulence	28.3	53	35	1	130	182	41	90	9	25
	# BLASTP 2.2.30+
	# Query: Ccacaofunesta_C1593_02729-RA protein AED:0.00 eAED:0.00 QI:0|1|1|1|0|0|4|395|233 | Apoplastic effector probability: 0.523
	# Database: /data/phi-blast/fasta/Phi414/phi414.fas
	# Fields: query id, subject id, % identity, alignment length, mismatches, gap opens, q. start, q. end, s. start, s. end, evalue, bit score
	# 8 hits found
	Ccacaofunesta_C1593_02729-RA	N4UYN1#PHI:3279#CoRAS2#5465#Colletotrichum_orbiculare#reduced_virulence	28.95	114	62	5	102	212	102	199	0.038	33.1
	Ccacaofunesta_C1593_02729-RA	J9VHN6#PHI:9961#Bim1_(CNAG_02775)#5207#Cryptococcus_neoformans#reduced_virulence	24.34	152	92	6	17	164	19	151	1.5	28.1
	Ccacaofunesta_C1593_02729-RA	O33641#PHI:6577#IcsP#623#Shigella_flexneri#reduced_virulence	30.56	72	39	2	2	72	3	64	4.2	26.9
	Ccacaofunesta_C1593_02729-RA	I1RP25#PHI:1225#FGSG_05775#5518#Fusarium_graminearum#lethal	24.24	132	87	3	94	216	389	516	4.3	26.9
	Ccacaofunesta_C1593_02729-RA	G1XLI4#PHI:12192#Aossk1_(AOL_s00112g14)#2813651#Orbilia_oligospora#increased_virulence_(hypervirulence)	33.33	51	30	2	89	136	659	708	4.9	26.9
	Ccacaofunesta_C1593_02729-RA	Q6RKI8#PHI:5280#Bcpks12#40559#Botrytis_cinerea#unaffected_pathogenicity	25.71	70	45	1	159	228	1613	1675	6.6	26.6
	Ccacaofunesta_C1593_02729-RA	W7MT31#PHI:3387#FVEG_12523#117187#Fusarium_verticillioides#unaffected_pathogenicity	36.84	38	24	0	151	188	1863	1900	7.2	26.6
	Ccacaofunesta_C1593_02729-RA	A0A0D2YG10#PHI:6936#Fub1#5507#Fusarium_oxysporum#reduced_virulence	34.21	38	25	0	151	188	1864	1901	9.8	25.8
	# BLASTP 2.2.30+
	# Query: Ccacaofunesta_C1593_05136-RA protein AED:0.00 eAED:0.00 QI:0|1|1|1|0|0.5|2|0|571 | Apoplastic effector probability: 0.543
	# Database: /data/phi-blast/fasta/Phi414/phi414.fas
	# Fields: query id, subject id, % identity, alignment length, mismatches, gap opens, q. start, q. end, s. start, s. end, evalue, bit score
	# 28 hits found
	Ccacaofunesta_C1593_05136-RA	A0A384K0L8#PHI:10432#BcCBH_(Bcin13g02100)#40559#Botrytis_cinerea#reduced_virulence__unaffected_pathogenicity	52.88	556	192	9	23	570	22	515	0	566
	Ccacaofunesta_C1593_05136-RA	G4ZRT3#PHI:10659#PsGH7a#67593#Phytophthora_sojae#reduced_virulence	48.7	460	223	8	1	449	7	464	2e-150	444
	Ccacaofunesta_C1593_05136-RA	Q9C1F9#PHI:566#Cel2#5017#Bipolaris_zeicola#unaffected_pathogenicity	36.95	452	232	16	8	451	7	413	9e-78	254
	Ccacaofunesta_C1593_05136-RA	G4MVX4#PHI:3216#MoCDIP4#318829#Magnaporthe_oryzae#effector_(plant_avirulence_determinant)	58.82	34	13	1	538	571	263	295	4e-05	44.3
	Ccacaofunesta_C1593_05136-RA	Q8NJ73#PHI:2043#XYL-6#318829#Magnaporthe_oryzae#unaffected_pathogenicity	43.75	32	18	0	540	571	22	53	0.0003	41.6
	Ccacaofunesta_C1593_05136-RA	G4MPQ7#PHI:2207#Endo-1_4-beta-xylanase_[GH10_family]#318829#Magnaporthe_oryzae#reduced_virulence	43.75	32	18	0	540	571	22	53	0.0003	41.6
	Ccacaofunesta_C1593_05136-RA	O59937#PHI:569#XYL3#5507#Fusarium_oxysporum#unaffected_pathogenicity	37.5	40	25	0	532	571	14	53	0.0009	40
	Ccacaofunesta_C1593_05136-RA	I1S3C6#PHI:4246#Xyl03624#5518#Fusarium_graminearum#unaffected_pathogenicity	46.88	32	17	0	540	571	21	52	0.002	39.3
	Ccacaofunesta_C1593_05136-RA	G4YNY4#PHI:11607#PsFP1#67593#Phytophthora_sojae#reduced_virulence	34.18	79	49	2	453	528	1566	1644	0.037	35.4
	Ccacaofunesta_C1593_05136-RA	Q4U4T0#PHI:2388#Chi2#5530#Metarhizium_anisopliae#increased_virulence_(hypervirulence)__reduced_virulence	38.24	34	21	0	537	570	385	418	0.23	32.7
	Ccacaofunesta_C1593_05136-RA	G4N2P7#PHI:7021#MoJMJ1#318829#Magnaporthe_oryzae#reduced_virulence	32.1	81	44	2	454	534	268	337	0.55	31.6
	Ccacaofunesta_C1593_05136-RA	G4N2P7#PHI:7021#MoJMJ1#318829#Magnaporthe_oryzae#reduced_virulence	24.24	99	71	2	453	547	308	406	2.7	29.3
	Ccacaofunesta_C1593_05136-RA	G4NHH2#PHI:11101#UPL3_(MGG_03841)#318829#Magnaporthe_oryzae#reduced_virulence	28.04	107	68	3	447	547	22	125	0.72	31.2
	Ccacaofunesta_C1593_05136-RA	Q9C443#PHI:241#CAC1#5207#Cryptococcus_neoformans#loss_of_pathogenicity	20.74	135	85	4	426	538	641	775	1.6	30
	Ccacaofunesta_C1593_05136-RA	D2TKD7#PHI:9331#EspF#67825#Citrobacter_rodentium#effector_(plant_avirulence_determinant)	35.71	28	18	0	539	566	22	49	1.7	29.6
	Ccacaofunesta_C1593_05136-RA	A0A384J7N9#PHI:10735#Jar1_(BCIN_02g00190)#40559#Botrytis_cinerea#reduced_virulence	29.33	75	50	1	452	526	24	95	1.7	30
	Ccacaofunesta_C1593_05136-RA	I1RQ67#PHI:1255#FGSG_06206#5518#Fusarium_graminearum#unaffected_pathogenicity	27.07	133	84	5	268	390	294	423	1.9	30
	Ccacaofunesta_C1593_05136-RA	S3MI24#PHI:10385#PvdD#317#Pseudomonas_syringae#reduced_virulence	36.96	46	20	1	442	487	1434	1470	1.9	30
	Ccacaofunesta_C1593_05136-RA	O68698#PHI:8886#YopB#632#Yersinia_pestis#effector_(plant_avirulence_determinant)	30.43	46	32	0	314	359	123	168	2.3	29.3
	Ccacaofunesta_C1593_05136-RA	G5EHD3#PHI:3014#MoAND1#318829#Magnaporthe_oryzae#reduced_virulence	28.79	66	47	0	448	513	1351	1416	3	29.3
	Ccacaofunesta_C1593_05136-RA	Q4WBL9#PHI:4672#AmcA#746128#Aspergillus_fumigatus#unaffected_pathogenicity	29.69	64	45	0	474	537	121	184	3.5	28.5
	Ccacaofunesta_C1593_05136-RA	Q4WRC4#PHI:11817#AflkhA_(AFUA_1G16780)#746128#Aspergillus_fumigatus#reduced_virulence	42.86	42	19	2	466	503	41	81	5.2	28.5
	Ccacaofunesta_C1593_05136-RA	Q9HFZ4#PHI:183#RBT1#5476#Candida_albicans#reduced_virulence	33.33	93	49	3	445	533	544	627	6.1	28.1
	Ccacaofunesta_C1593_05136-RA	Q9HFZ4#PHI:183#RBT1#5476#Candida_albicans#reduced_virulence	41.86	43	17	3	185	227	131	165	9	27.7
	Ccacaofunesta_C1593_05136-RA	I6YWH2#PHI:2923__PHI:10440#AaNPS6__Nps6#5599#Alternaria_alternata#reduced_virulence__unaffected_pathogenicity	29.41	85	58	1	462	544	158	242	6.9	28.1
	Ccacaofunesta_C1593_05136-RA	Q4WG62#PHI:11029#NsdC_(Afu7g03910)#746128#Aspergillus_fumigatus#reduced_virulence	32.43	37	25	0	231	267	259	295	7.6	27.7
	Ccacaofunesta_C1593_05136-RA	Q9HFW4#PHI:187#RUM1#5270#Ustilago_maydis#loss_of_pathogenicity	32.61	46	28	1	487	529	119	164	9.1	27.7
	Ccacaofunesta_C1593_05136-RA	Q8ZIW2#PHI:4064#Hfq#632#Yersinia_pestis#reduced_virulence	35.14	37	23	1	500	535	62	98	9.8	26.2
	# BLASTP 2.2.30+
	# Query: Ccacaofunesta_C1593_07408-RA protein AED:0.11 eAED:0.12 QI:0|-1|0|1|-1|1|1|0|102 | Apoplastic effector probability: 0.719
	# Database: /data/phi-blast/fasta/Phi414/phi414.fas
	# Fields: query id, subject id, % identity, alignment length, mismatches, gap opens, q. start, q. end, s. start, s. end, evalue, bit score
	# 8 hits found
	Ccacaofunesta_C1593_07408-RA	A0A1C3YMB1#PHI:1821#GzZC136#5518#Fusarium_graminearum#unaffected_pathogenicity	39.13	23	14	0	74	96	781	803	0.56	27.3
	Ccacaofunesta_C1593_07408-RA	Q83YM6#PHI:4062#HopX1#317#Pseudomonas_syringae#reduced_virulence	47.06	34	15	1	16	46	165	198	1.9	25.8
	Ccacaofunesta_C1593_07408-RA	Q52394#PHI:985#AvrPphE#317#Pseudomonas_syringae#effector_(plant_avirulence_determinant)	47.06	34	15	1	16	46	165	198	1.9	25.8
	Ccacaofunesta_C1593_07408-RA	D0NCC1#PHI:4203#SFI4#4787#Phytophthora_infestans#increased_virulence_(hypervirulence)	62.5	16	6	0	4	19	10	25	4.7	24.6
	Ccacaofunesta_C1593_07408-RA	Q8G8T8#PHI:986#AvrPphEPsmM6#317#Pseudomonas_syringae#effector_(plant_avirulence_determinant)	44.12	34	16	1	16	46	168	201	5.7	24.6
	Ccacaofunesta_C1593_07408-RA	I1RC35#PHI:1219#FGSG_01137#5518#Fusarium_graminearum#lethal	30.43	46	30	1	21	64	298	343	5.8	24.6
	Ccacaofunesta_C1593_07408-RA	E0SJQ7#PHI:6857#PelC#204038#Dickeya_dadantii#reduced_virulence	32.76	58	36	1	8	65	12	66	6.6	24.3
	Ccacaofunesta_C1593_07408-RA	I1REW1#PHI:1809#GzZC124#5518#Fusarium_graminearum#lethal	30.12	83	48	4	7	80	519	600	6.7	24.3
	# BLASTP 2.2.30+
	# Query: Ccacaofunesta_C1593_07409-RA protein AED:0.01 eAED:0.01 QI:0|-1|0|1|-1|1|1|0|75 | Apoplastic effector probability: 0.787
	# Database: /data/phi-blast/fasta/Phi414/phi414.fas
	# Fields: query id, subject id, % identity, alignment length, mismatches, gap opens, q. start, q. end, s. start, s. end, evalue, bit score
	# 5 hits found
	Ccacaofunesta_C1593_07409-RA	Q7NAE8#PHI:7714#MGA_0588#2096#Mycoplasma_gallisepticum#reduced_virulence	30.3	33	23	0	30	62	538	570	1.8	25
	Ccacaofunesta_C1593_07409-RA	J5K3K8#PHI:7151#PmcA#176275#Beauveria_bassiana#reduced_virulence	44.44	27	15	0	35	61	720	746	2.1	25
	Ccacaofunesta_C1593_07409-RA	Q5AJ65#PHI:8866#Pmc1#5476#Candida_albicans#reduced_virulence	52.38	21	10	0	6	26	450	470	7.4	23.5
	Ccacaofunesta_C1593_07409-RA	G4N2W2#PHI:2099#Pmc1#318829#Magnaporthe_oryzae#reduced_virulence__loss_of_pathogenicity	37.04	27	17	0	35	61	755	781	7.4	23.5
	Ccacaofunesta_C1593_07409-RA	D0NCC1#PHI:4203#SFI4#4787#Phytophthora_infestans#increased_virulence_(hypervirulence)	56.25	16	7	0	4	19	10	25	8.7	23.1
	# BLASTP 2.2.30+
	# Query: Ccacaofunesta_C1593_07410-RA protein AED:0.01 eAED:0.01 QI:0|-1|0|1|-1|1|1|0|75 | Apoplastic effector probability: 0.787
	# Database: /data/phi-blast/fasta/Phi414/phi414.fas
	# Fields: query id, subject id, % identity, alignment length, mismatches, gap opens, q. start, q. end, s. start, s. end, evalue, bit score
	# 5 hits found
	Ccacaofunesta_C1593_07410-RA	Q7NAE8#PHI:7714#MGA_0588#2096#Mycoplasma_gallisepticum#reduced_virulence	30.3	33	23	0	30	62	538	570	1.8	25
	Ccacaofunesta_C1593_07410-RA	J5K3K8#PHI:7151#PmcA#176275#Beauveria_bassiana#reduced_virulence	44.44	27	15	0	35	61	720	746	2.1	25
	Ccacaofunesta_C1593_07410-RA	Q5AJ65#PHI:8866#Pmc1#5476#Candida_albicans#reduced_virulence	52.38	21	10	0	6	26	450	470	7.4	23.5
	Ccacaofunesta_C1593_07410-RA	G4N2W2#PHI:2099#Pmc1#318829#Magnaporthe_oryzae#reduced_virulence__loss_of_pathogenicity	37.04	27	17	0	35	61	755	781	7.4	23.5
	Ccacaofunesta_C1593_07410-RA	D0NCC1#PHI:4203#SFI4#4787#Phytophthora_infestans#increased_virulence_(hypervirulence)	56.25	16	7	0	4	19	10	25	8.7	23.1
	# BLASTP 2.2.30+
	# Query: Ccacaofunesta_C1593_07407-RA protein AED:0.01 eAED:0.01 QI:0|-1|0|1|-1|1|1|0|77 | Apoplastic effector probability: 0.683
	# Database: /data/phi-blast/fasta/Phi414/phi414.fas
	# Fields: query id, subject id, % identity, alignment length, mismatches, gap opens, q. start, q. end, s. start, s. end, evalue, bit score
	# 9 hits found
	Ccacaofunesta_C1593_07407-RA	I1RWD1#PHI:10690#FgDnfA_(FGSG_08595)#5518#Fusarium_graminearum#reduced_virulence	40.91	44	23	2	28	69	389	431	1.1	25.8
	Ccacaofunesta_C1593_07407-RA	K7NCV2#PHI:3607#SidN#35717#Epichloe_festucae#increased_virulence_(hypervirulence)	40.62	32	17	1	27	56	3532	3563	2.8	24.6
	Ccacaofunesta_C1593_07407-RA	Q8FDW4#PHI:5262__PHI:10444#Sat#562#Escherichia_coli#unaffected_pathogenicity	32.56	43	27	1	7	47	1003	1045	3.1	24.6
	Ccacaofunesta_C1593_07407-RA	G4NJD7#PHI:3309#Cnf2#318829#Magnaporthe_oryzae#reduced_virulence	50	22	11	0	23	44	826	847	5.7	23.9
	Ccacaofunesta_C1593_07407-RA	Q4WRQ8#PHI:3904#AGS3#746128#Aspergillus_fumigatus#reduced_virulence	52.63	19	7	1	56	72	1201	1219	6.4	23.5
	Ccacaofunesta_C1593_07407-RA	A0A411HAJ2#PHI:9347#TagC#562#Escherichia_coli#unaffected_pathogenicity	37.5	24	15	0	24	47	1049	1072	7.3	23.5
	Ccacaofunesta_C1593_07407-RA	Q5AJ65#PHI:8866#Pmc1#5476#Candida_albicans#reduced_virulence	52.38	21	10	0	6	26	450	470	8	23.5
	Ccacaofunesta_C1593_07407-RA	Q9I522#PHI:9932#LpxO2#287#Pseudomonas_aeruginosa#unaffected_pathogenicity__reduced_virulence	29.03	31	22	0	47	77	103	133	8.5	23.1
	Ccacaofunesta_C1593_07407-RA	D0NCC1#PHI:4203#SFI4#4787#Phytophthora_infestans#increased_virulence_(hypervirulence)	56.25	16	7	0	4	19	10	25	9.3	23.1
	# BLASTP 2.2.30+
	# Query: Ccacaofunesta_C1593_07831-RA protein AED:0.01 eAED:0.01 QI:0|-1|0|1|-1|1|1|0|77 | Cytoplasmic effector probability: 0.656 | Apoplastic effector probability: 0.631
	# Database: /data/phi-blast/fasta/Phi414/phi414.fas
	# Fields: query id, subject id, % identity, alignment length, mismatches, gap opens, q. start, q. end, s. start, s. end, evalue, bit score
	# 14 hits found
	Ccacaofunesta_C1593_07831-RA	Q00845#PHI:180#PELD#169388#Fusarium_solani#reduced_virulence	35.42	48	31	0	5	52	8	55	0.022	30.4
	Ccacaofunesta_C1593_07831-RA	A0A1C3YMB1#PHI:1821#GzZC136#5518#Fusarium_graminearum#unaffected_pathogenicity	41.67	24	14	0	49	72	781	804	0.11	28.5
	Ccacaofunesta_C1593_07831-RA	Q9I5N6#PHI:7574#PdtA#287#Pseudomonas_aeruginosa#reduced_virulence	40	40	22	1	8	47	344	381	1.2	25.8
	Ccacaofunesta_C1593_07831-RA	I1RWD1#PHI:10690#FgDnfA_(FGSG_08595)#5518#Fusarium_graminearum#reduced_virulence	45	20	11	0	28	47	389	408	3.1	24.6
	Ccacaofunesta_C1593_07831-RA	G4MSW6#PHI:10770#MoSAS3_(MGG_04615)#318829#Magnaporthe_oryzae#loss_of_pathogenicity	58.82	17	6	1	50	65	207	223	4.3	24.3
	Ccacaofunesta_C1593_07831-RA	Q9I522#PHI:9932#LpxO2#287#Pseudomonas_aeruginosa#unaffected_pathogenicity__reduced_virulence	32.26	31	21	0	45	75	101	131	5.8	23.5
	Ccacaofunesta_C1593_07831-RA	Q8YC53#PHI:3169#BM-LOV-HK#29459#Brucella_melitensis#reduced_virulence	31.71	41	28	0	3	43	246	286	6.5	23.5
	Ccacaofunesta_C1593_07831-RA	Q2YKK7#PHI:3306#LovhK#235#Brucella_abortus#loss_of_pathogenicity	31.71	41	28	0	3	43	246	286	6.5	23.5
	Ccacaofunesta_C1593_07831-RA	A0A0H3LPR7#PHI:9188#BB_RS07570_(BB1518)#518#Bordetella_bronchiseptica#unaffected_pathogenicity	43.24	37	20	1	6	42	26	61	6.7	23.5
	Ccacaofunesta_C1593_07831-RA	Q5AJ65#PHI:8866#Pmc1#5476#Candida_albicans#reduced_virulence	52.38	21	10	0	6	26	450	470	8	23.5
	Ccacaofunesta_C1593_07831-RA	A0A1V2WCB4#PHI:9584#PaaK2#95486#Burkholderia_cenocepacia#increased_virulence_(hypervirulence)__reduced_virulence__unaffected_pathogenicity	34.78	23	15	0	55	77	250	272	8.5	23.1
	Ccacaofunesta_C1593_07831-RA	G1XHM0#PHI:11148#Aolatg4#2813651#Orbilia_oligospora#reduced_virulence	33.33	36	24	0	33	68	84	119	8.8	23.1
	Ccacaofunesta_C1593_07831-RA	D0NCC1#PHI:4203#SFI4#4787#Phytophthora_infestans#increased_virulence_(hypervirulence)	56.25	16	7	0	4	19	10	25	9.3	23.1
	Ccacaofunesta_C1593_07831-RA	Q8E6Y0#PHI:6131#PbsP#1311#Streptococcus_agalactiae#reduced_virulence	27.27	33	24	0	3	35	8	40	9.8	23.1
	# BLASTP 2.2.30+
	# Query: Ccacaofunesta_C1593_04848-RA protein AED:0.06 eAED:0.06 QI:60|0.5|0.66|1|0|0.33|3|59|172 | Cytoplasmic effector probability: 0.823
	# Database: /data/phi-blast/fasta/Phi414/phi414.fas
	# Fields: query id, subject id, % identity, alignment length, mismatches, gap opens, q. start, q. end, s. start, s. end, evalue, bit score
	# 7 hits found
	Ccacaofunesta_C1593_04848-RA	A7EB00#PHI:3936#Ss-caf1#5180#Sclerotinia_sclerotiorum#loss_of_pathogenicity	38.34	193	90	3	7	171	12	203	3e-41	139
	Ccacaofunesta_C1593_04848-RA	Q059G5#PHI:4574#NTH1#5207#Cryptococcus_neoformans#increased_virulence_(hypervirulence)	26.19	84	59	1	4	84	325	408	5.9	25.8
	Ccacaofunesta_C1593_04848-RA	P65946#PHI:8614#PyrR_(SP_1278)#1313#Streptococcus_pneumoniae#loss_of_pathogenicity__unaffected_pathogenicity__reduced_virulence	44.44	27	15	0	50	76	140	166	7.1	25
	Ccacaofunesta_C1593_04848-RA	I1RTB7#PHI:2350__PHI:9406#MID1__MID1_(FGSG_07418)#5518#Fusarium_graminearum#unaffected_pathogenicity__reduced_virulence	47.83	23	12	0	104	126	225	247	7.1	25.8
	Ccacaofunesta_C1593_04848-RA	Q8NJ85#PHI:282#CDC11#5476#Candida_albicans#reduced_virulence	29.27	41	26	1	119	159	311	348	7.3	25.4
	Ccacaofunesta_C1593_04848-RA	Q4IB89#PHI:1224#FGSG_05519#5518#Fusarium_graminearum#lethal	24	50	38	0	49	98	2865	2914	8.6	25.4
	Ccacaofunesta_C1593_04848-RA	I1S1N1#PHI:1788#GzZC103#5518#Fusarium_graminearum#unaffected_pathogenicity	41.67	24	14	0	65	88	638	661	9.8	25.4
	# BLASTP 2.2.30+
	# Query: Ccacaofunesta_C1593_04870-RA protein AED:0.59 eAED:1.00 QI:0|0|0|0.5|1|1|2|0|74 | Cytoplasmic effector probability: 0.811
	# Database: /data/phi-blast/fasta/Phi414/phi414.fas
	# Fields: query id, subject id, % identity, alignment length, mismatches, gap opens, q. start, q. end, s. start, s. end, evalue, bit score
	# 5 hits found
	Ccacaofunesta_C1593_04870-RA	Q4I1J3#PHI:1677#GzDHHC005#5518#Fusarium_graminearum#unaffected_pathogenicity	39.13	23	14	0	48	70	227	249	0.85	25.8
	Ccacaofunesta_C1593_04870-RA	I1RB90#PHI:1983#GzZC298#5518#Fusarium_graminearum#lethal	36.84	38	21	1	37	74	257	291	0.96	25.8
	Ccacaofunesta_C1593_04870-RA	A0A384J7N9#PHI:10735#Jar1_(BCIN_02g00190)#40559#Botrytis_cinerea#reduced_virulence	27.66	47	27	2	21	65	499	540	1.3	25.4
	Ccacaofunesta_C1593_04870-RA	O51216#PHI:5102#RelBbu#139#Borreliella_burgdorferi#unaffected_pathogenicity__reduced_virulence	31.11	45	27	1	21	61	621	665	3.7	24.3
	Ccacaofunesta_C1593_04870-RA	Q4UZ72#PHI:3961#XC_0570#339#Xanthomonas_campestris#reduced_virulence	32	25	17	0	35	59	175	199	9.5	23.1
	# BLASTP 2.2.30+
	# Query: Ccacaofunesta_C1593_07626-RA protein AED:0.17 eAED:0.20 QI:0|0|0|0.5|1|1|2|0|253 | Cytoplasmic effector probability: 0.529
	# Database: /data/phi-blast/fasta/Phi414/phi414.fas
	# Fields: query id, subject id, % identity, alignment length, mismatches, gap opens, q. start, q. end, s. start, s. end, evalue, bit score
	# 3 hits found
	Ccacaofunesta_C1593_07626-RA	I1RFN8#PHI:1166#ATG15#5518#Fusarium_graminearum#reduced_virulence	31.43	35	24	0	173	207	75	109	3.2	27.7
	Ccacaofunesta_C1593_07626-RA	Q705V7#PHI:526__PHI:1071#GAS1__Gas1#5270#Ustilago_maydis#reduced_virulence__loss_of_pathogenicity	28.24	85	39	4	54	126	465	539	3.9	27.3
	Ccacaofunesta_C1593_07626-RA	Q4WQZ5#PHI:10463#TpcC#746128#Aspergillus_fumigatus#unaffected_pathogenicity	23.91	46	35	0	86	131	229	274	8.5	26.2
	# BLASTP 2.2.30+
	# Query: Ccacaofunesta_C1593_07628-RA protein AED:0.30 eAED:0.32 QI:0|1|0.5|1|0|0|2|0|214 | Cytoplasmic effector probability: 0.863
	# Database: /data/phi-blast/fasta/Phi414/phi414.fas
	# Fields: query id, subject id, % identity, alignment length, mismatches, gap opens, q. start, q. end, s. start, s. end, evalue, bit score
	# 7 hits found
	Ccacaofunesta_C1593_07628-RA	I1RZM2#PHI:1318#GzBrom003#5518#Fusarium_graminearum#unaffected_pathogenicity	23.33	90	69	0	13	102	37	126	0.5	29.6
	Ccacaofunesta_C1593_07628-RA	G4N1Y8#PHI:2209#Endo-1_4-beta-xylanase_[GH10_family]#318829#Magnaporthe_oryzae#reduced_virulence	31.75	63	40	2	7	69	21	80	0.74	28.9
	Ccacaofunesta_C1593_07628-RA	A0A0F6BB74#PHI:6981#Tsr#28901#Salmonella_enterica#reduced_virulence	32.5	40	27	0	54	93	68	107	0.76	29.3
	Ccacaofunesta_C1593_07628-RA	Q8ZMB9#PHI:8729#AmiC#28901#Salmonella_enterica#reduced_virulence	28.57	70	34	2	57	110	18	87	2	27.7
	Ccacaofunesta_C1593_07628-RA	S7V2Q9#PHI:12162#PPM14_(TGGT1_232010)#5811#Toxoplasma_gondii#unaffected_pathogenicity	40.74	27	14	1	176	200	28	54	5.3	26.6
	Ccacaofunesta_C1593_07628-RA	Q2VLJ2#PHI:714#PKS4_(ZEA1)#5518#Fusarium_graminearum#unaffected_pathogenicity	36.67	30	19	0	31	60	479	508	8.5	26.2
	Ccacaofunesta_C1593_07628-RA	Q4WT66#PHI:2511#Pes1#746128#Aspergillus_fumigatus#reduced_virulence	20.55	73	58	0	39	111	5086	5158	8.9	25.8
	# BLASTP 2.2.30+
	# Query: Ccacaofunesta_C1593_07310-RA protein AED:0.00 eAED:0.00 QI:0|-1|0|1|-1|1|1|0|208 | Cytoplasmic effector probability: 0.825 | Apoplastic effector probability: 0.624
	# Database: /data/phi-blast/fasta/Phi414/phi414.fas
	# Fields: query id, subject id, % identity, alignment length, mismatches, gap opens, q. start, q. end, s. start, s. end, evalue, bit score
	# 4 hits found
	Ccacaofunesta_C1593_07310-RA	I1RKJ8#PHI:11674#Dcl2#5518#Fusarium_graminearum#reduced_virulence	29.63	54	36	1	37	90	1215	1266	3.2	27.3
	Ccacaofunesta_C1593_07310-RA	G4YNY4#PHI:11607#PsFP1#67593#Phytophthora_sojae#reduced_virulence	28.12	64	43	1	141	204	992	1052	7	26.2
	Ccacaofunesta_C1593_07310-RA	G4N782#PHI:5681#FZC77#318829#Magnaporthe_oryzae#unaffected_pathogenicity	33.33	33	22	0	145	177	699	731	8.7	25.8
	Ccacaofunesta_C1593_07310-RA	G7TKV5#PHI:9585#XOC_1643#347#Xanthomonas_oryzae#reduced_virulence	28.57	42	29	1	12	52	249	290	10	25.4
	# BLASTP 2.2.30+
	# Query: Ccacaofunesta_C1593_07313-RA protein AED:0.00 eAED:0.00 QI:0|-1|0|1|-1|1|1|0|275 | Cytoplasmic effector probability: 0.852
	# Database: /data/phi-blast/fasta/Phi414/phi414.fas
	# Fields: query id, subject id, % identity, alignment length, mismatches, gap opens, q. start, q. end, s. start, s. end, evalue, bit score
	# 2 hits found
	Ccacaofunesta_C1593_07313-RA	Q8Z489#PHI:649__PHI:8665#InvG#28901#Salmonella_enterica#reduced_virulence	28.85	52	34	1	70	118	432	483	6.2	26.9
	Ccacaofunesta_C1593_07313-RA	P35672#PHI:8730#InvG#28901#Salmonella_enterica#reduced_virulence	28.85	52	34	1	70	118	432	483	6.4	26.6
	# BLASTP 2.2.30+
	# Query: Ccacaofunesta_C1593_07312-RA protein AED:0.06 eAED:0.06 QI:0|-1|0|1|-1|1|1|0|157 | Cytoplasmic effector probability: 0.893
	# Database: /data/phi-blast/fasta/Phi414/phi414.fas
	# Fields: query id, subject id, % identity, alignment length, mismatches, gap opens, q. start, q. end, s. start, s. end, evalue, bit score
	# 14 hits found
	Ccacaofunesta_C1593_07312-RA	Q4IMZ7#PHI:1673#GzDHHC001#5518#Fusarium_graminearum#unaffected_pathogenicity	64.29	14	5	0	62	75	89	102	1	28.1
	Ccacaofunesta_C1593_07312-RA	Q96UR0#PHI:2504__PHI:3903#AGS2#746128#Aspergillus_fumigatus#unaffected_pathogenicity__reduced_virulence	25.64	117	74	3	16	125	1659	1769	1.3	27.7
	Ccacaofunesta_C1593_07312-RA	Q8I6Z5#PHI:8625#Pfpmv#5833#Plasmodium_falciparum#reduced_virulence	27.03	37	27	0	107	143	280	316	1.9	27.3
	Ccacaofunesta_C1593_07312-RA	Q9P4V0#PHI:2831#AKTR-1#5599#Alternaria_alternata#loss_of_pathogenicity	35.9	39	24	1	62	99	33	71	2.6	26.6
	Ccacaofunesta_C1593_07312-RA	O42722#PHI:470#STE12alpha#5207#Cryptococcus_neoformans#reduced_virulence	38.98	59	26	3	80	138	342	390	2.7	26.6
	Ccacaofunesta_C1593_07312-RA	J9VKE7#PHI:11424#Zrc1_(CNAG_02806)#5207#Cryptococcus_neoformans#unaffected_pathogenicity	34.04	47	24	2	95	141	270	309	5	25.8
	Ccacaofunesta_C1593_07312-RA	G4MZ47#PHI:2105#Calcium_permease#318829#Magnaporthe_oryzae#unaffected_pathogenicity__reduced_virulence	32.88	73	32	3	69	141	182	237	5.2	25.8
	Ccacaofunesta_C1593_07312-RA	B3GV24#PHI:9374#SlpA#1496#Clostridioides_difficile#loss_of_pathogenicity	46.15	26	14	0	45	70	417	442	5.4	25.8
	Ccacaofunesta_C1593_07312-RA	I1RA31#PHI:1461#GzCCAAT001#5518#Fusarium_graminearum#unaffected_pathogenicity	44	25	14	0	132	156	254	278	8.1	25
	Ccacaofunesta_C1593_07312-RA	I1SAJ7#PHI:9042#Nrps5_(FGSG_13878)#5518#Fusarium_graminearum#reduced_virulence	30.56	72	40	3	64	125	6001	6072	8.1	25.4
	Ccacaofunesta_C1593_07312-RA	A0A385CIQ8#PHI:11932#Mat1-2-1#318829#Magnaporthe_oryzae#unaffected_pathogenicity	66.67	12	4	0	52	63	421	432	8.6	25
	Ccacaofunesta_C1593_07312-RA	A0A1D8PCN8#PHI:9225__PHI:9544#CaPsy2__PSY2#5476#Candida_albicans#increased_virulence_(hypervirulence)	29.63	54	33	1	107	155	856	909	8.9	25
	Ccacaofunesta_C1593_07312-RA	Q59PW0#PHI:2597#Pir32#5476#Candida_albicans#increased_virulence_(hypervirulence)	32.65	49	31	1	72	120	240	286	8.9	25
	Ccacaofunesta_C1593_07312-RA	W7LWT0#PHI:3052#FvHAP2#117187#Fusarium_verticillioides#reduced_virulence	44	25	14	0	132	156	250	274	9.8	25
	# BLASTP 2.2.30+
	# Query: Ccacaofunesta_C1593_03207-RA protein AED:0.22 eAED:0.22 QI:74|0|0.5|1|1|1|2|0|64 | Cytoplasmic effector probability: 0.919
	# Database: /data/phi-blast/fasta/Phi414/phi414.fas
	# Fields: query id, subject id, % identity, alignment length, mismatches, gap opens, q. start, q. end, s. start, s. end, evalue, bit score
	# 3 hits found
	Ccacaofunesta_C1593_03207-RA	P0C0J0#PHI:5437__PHI:7040#SpeB#1314#Streptococcus_pyogenes#reduced_virulence__unaffected_pathogenicity	37.5	32	20	0	33	64	106	137	1.7	24.6
	Ccacaofunesta_C1593_03207-RA	Q4I0C5#PHI:1764#GzZC079#5518#Fusarium_graminearum#unaffected_pathogenicity	26.47	34	25	0	26	59	12	45	2.8	23.9
	Ccacaofunesta_C1593_03207-RA	Q9X399#PHI:711#AphA#666#Vibrio_cholerae#reduced_virulence	28.95	38	27	0	4	41	111	148	9.9	22.3
	# BLASTP 2.2.30+
	# Query: Ccacaofunesta_C1593_03241-RA protein AED:0.00 eAED:0.00 QI:0|-1|0|1|-1|1|1|0|413 | Cytoplasmic effector probability: 0.678
	# Database: /data/phi-blast/fasta/Phi414/phi414.fas
	# Fields: query id, subject id, % identity, alignment length, mismatches, gap opens, q. start, q. end, s. start, s. end, evalue, bit score
	# 12 hits found
	Ccacaofunesta_C1593_03241-RA	E0XG07#PHI:8177__PHI:10353#Cap59#5207#Cryptococcus_neoformans#reduced_virulence__unaffected_pathogenicity	33.9	59	31	2	341	392	111	168	0.33	30.8
	Ccacaofunesta_C1593_03241-RA	Q00523#PHI:455#CAP59#5207#Cryptococcus_neoformans#loss_of_pathogenicity__reduced_virulence	33.9	59	31	2	341	392	151	208	0.59	30.8
	Ccacaofunesta_C1593_03241-RA	O94196#PHI:458#MHP1#318829#Magnaporthe_oryzae#reduced_virulence	35.14	37	23	1	131	167	13	48	1.1	28.5
	Ccacaofunesta_C1593_03241-RA	Q5KEF4#PHI:4575#NTH2#5207#Cryptococcus_neoformans#increased_virulence_(hypervirulence)	39.39	33	20	0	368	400	55	87	1.1	30
	Ccacaofunesta_C1593_03241-RA	G2WRK7#PHI:11562#VdPKS1_(VDAG_00190)#27337#Verticillium_dahliae#reduced_virulence	28.36	67	43	3	297	361	1113	1176	1.3	30
	Ccacaofunesta_C1593_03241-RA	G4MY65#PHI:7317#Tpc1#318829#Magnaporthe_oryzae#reduced_virulence	36.67	30	19	0	175	204	792	821	1.9	29.3
	Ccacaofunesta_C1593_03241-RA	Q8ZMB9#PHI:8729#AmiC#28901#Salmonella_enterica#reduced_virulence	23.15	108	59	2	175	267	80	178	2	28.9
	Ccacaofunesta_C1593_03241-RA	P65607#PHI:3474#ArcB#1313#Streptococcus_pneumoniae#reduced_virulence	27.84	97	59	3	195	291	165	250	3.4	28.1
	Ccacaofunesta_C1593_03241-RA	I1RUP7#PHI:1493#GzHMG025#5518#Fusarium_graminearum#unaffected_pathogenicity	32.84	67	36	1	243	309	169	226	5	27.7
	Ccacaofunesta_C1593_03241-RA	J7KLB9#PHI:7027#VapE#1307#Streptococcus_suis#reduced_virulence	30.19	53	36	1	286	338	379	430	5.1	27.7
	Ccacaofunesta_C1593_03241-RA	G2WYW6#PHI:5078#VdCrz1#27337#Verticillium_dahliae#reduced_virulence	27.14	70	32	2	296	358	322	379	7.2	27.3
	Ccacaofunesta_C1593_03241-RA	G4MNA5#PHI:2096#Calcium-transporting_ATPase_3#318829#Magnaporthe_oryzae#loss_of_pathogenicity	30.77	52	32	1	150	197	432	483	8.1	27.3
	# BLASTP 2.2.30+
	# Query: Ccacaofunesta_C1593_03079-RA protein AED:0.00 eAED:0.00 QI:0|-1|0|1|-1|1|1|0|186 | Apoplastic effector probability: 0.727
	# Database: /data/phi-blast/fasta/Phi414/phi414.fas
	# Fields: query id, subject id, % identity, alignment length, mismatches, gap opens, q. start, q. end, s. start, s. end, evalue, bit score
	# 6 hits found
	Ccacaofunesta_C1593_03079-RA	A0A0F6B5Q8#PHI:10065#STM14_RS15260#28901#Salmonella_enterica#unaffected_pathogenicity	38.1	42	24	1	128	169	75	114	0.41	29.3
	Ccacaofunesta_C1593_03079-RA	I1RUB2#PHI:719#GzFUS1#5518#Fusarium_graminearum#unaffected_pathogenicity	25.97	77	43	2	82	153	3328	3395	1.1	28.5
	Ccacaofunesta_C1593_03079-RA	G4MWV1#PHI:5643#FZC46#318829#Magnaporthe_oryzae#unaffected_pathogenicity	28.3	53	31	2	129	177	556	605	1.6	27.7
	Ccacaofunesta_C1593_03079-RA	A0A0D3QGW9#PHI:4685#NetE#1502#Clostridium_perfringens#unaffected_pathogenicity	24.32	37	28	0	134	170	189	225	2.7	26.9
	Ccacaofunesta_C1593_03079-RA	C1FZQ7#PHI:10825#SidA_(PADG_00097)#121759#Paracoccidioides_brasiliensis#reduced_virulence	21.69	83	54	1	67	138	275	357	5.1	26.2
	Ccacaofunesta_C1593_03079-RA	A0A0C9CDU9#PHI:5108#WbaV#28901#Salmonella_enterica#increased_virulence_(hypervirulence)	35	40	22	1	92	131	204	239	5.7	25.8
	# BLASTP 2.2.30+
	# Query: Ccacaofunesta_C1593_00062-RA protein AED:0.00 eAED:0.00 QI:0|-1|0|1|-1|1|1|0|391 | Cytoplasmic effector probability: 0.632
	# Database: /data/phi-blast/fasta/Phi414/phi414.fas
	# Fields: query id, subject id, % identity, alignment length, mismatches, gap opens, q. start, q. end, s. start, s. end, evalue, bit score
	# 1 hits found
	Ccacaofunesta_C1593_00062-RA	A0A2L1CGE9#PHI:10445__PHI:11348#ClpB#263#Francisella_tularensis#reduced_virulence__unaffected_pathogenicity__effector_(plant_avirulence_determinant)	44.44	27	15	0	203	229	811	837	2.6	28.9
	# BLASTP 2.2.30+
	# Query: Ccacaofunesta_C1593_00305-RA protein AED:0.00 eAED:0.00 QI:0|1|1|1|0|0.5|2|0|153 | Apoplastic effector probability: 0.863
	# Database: /data/phi-blast/fasta/Phi414/phi414.fas
	# Fields: query id, subject id, % identity, alignment length, mismatches, gap opens, q. start, q. end, s. start, s. end, evalue, bit score
	# 6 hits found
	Ccacaofunesta_C1593_00305-RA	A0A0K0GFP9#PHI:7970#PXO_03326#347#Xanthomonas_oryzae#reduced_virulence	30.36	56	35	2	91	144	21	74	0.2	29.6
	Ccacaofunesta_C1593_00305-RA	X0MKY5#PHI:11176#FoEG1_(FOTG_02663)#5507#Fusarium_oxysporum#unaffected_pathogenicity__reduced_virulence	53.33	30	13	1	1	29	1	30	1.1	27.7
	Ccacaofunesta_C1593_00305-RA	D4I0R3#PHI:7090__PHI:7412#TssM-1__EAMY__3024#552#Erwinia_amylovora#reduced_virulence__effector_(plant_avirulence_determinant)__unaffected_pathogenicity__increased_virulence_(hypervirulence)	30.77	52	36	0	45	96	1105	1156	2	26.9
	Ccacaofunesta_C1593_00305-RA	P39827#PHI:281#CDC10#5476#Candida_albicans#reduced_virulence	64.29	14	5	0	58	71	91	104	4.5	25.8
	Ccacaofunesta_C1593_00305-RA	A0A1W5T7B8#PHI:7243#Pks15#176275#Beauveria_bassiana#reduced_virulence	36.36	33	20	1	104	136	1217	1248	5.5	25.8
	Ccacaofunesta_C1593_00305-RA	N4V0R3#PHI:3278#CoIra1#5465#Colletotrichum_orbiculare#reduced_virulence	44	25	14	0	81	105	2123	2147	9.4	25
	# BLASTP 2.2.30+
	# Query: Ccacaofunesta_C1593_00313-RA protein AED:0.00 eAED:0.00 QI:0|-1|0|1|-1|1|1|0|169 | Cytoplasmic effector probability: 0.729
	# Database: /data/phi-blast/fasta/Phi414/phi414.fas
	# Fields: query id, subject id, % identity, alignment length, mismatches, gap opens, q. start, q. end, s. start, s. end, evalue, bit score
	# 5 hits found
	Ccacaofunesta_C1593_00313-RA	G4NDE1#PHI:1017__PHI:2067#ABC4#318829#Magnaporthe_oryzae#reduced_virulence__loss_of_pathogenicity	26.32	57	31	2	71	118	1491	1545	2.5	26.9
	Ccacaofunesta_C1593_00313-RA	G2XAE9#PHI:5387#VdCYC8#27337#Verticillium_dahliae#reduced_virulence	25.17	143	74	7	28	158	140	261	4.4	26.2
	Ccacaofunesta_C1593_00313-RA	Q75T35#PHI:332#CAC1#5462#Colletotrichum_lagenaria#loss_of_pathogenicity	33.33	45	30	0	77	121	163	207	8.2	25.4
	Ccacaofunesta_C1593_00313-RA	I1RYN7#PHI:1299#GzAT003#5518#Fusarium_graminearum#unaffected_pathogenicity	24.42	86	52	2	23	96	413	497	8.5	25.4
	Ccacaofunesta_C1593_00313-RA	I1REK5#PHI:733#FBP1#5518#Fusarium_graminearum#reduced_virulence	42.86	21	12	0	119	139	540	560	8.6	25.4
	# BLASTP 2.2.30+
	# Query: Ccacaofunesta_C1593_04247-RA protein AED:0.00 eAED:0.00 QI:0|-1|0|1|-1|1|1|0|321 | Cytoplasmic effector probability: 0.56
	# Database: /data/phi-blast/fasta/Phi414/phi414.fas
	# Fields: query id, subject id, % identity, alignment length, mismatches, gap opens, q. start, q. end, s. start, s. end, evalue, bit score
	# 4 hits found
	Ccacaofunesta_C1593_04247-RA	Q4WER3#PHI:2512#HapX#746128#Aspergillus_fumigatus#reduced_virulence	33.33	54	35	1	266	319	259	311	1.7	28.9
	Ccacaofunesta_C1593_04247-RA	I1S215#PHI:2400#Fgp2#5518#Fusarium_graminearum#unaffected_pathogenicity	29.25	106	57	3	188	283	266	363	1.7	28.9
	Ccacaofunesta_C1593_04247-RA	D2E9X1#PHI:2380#DEP6#29001#Alternaria_brassicicola#reduced_virulence__unaffected_pathogenicity	23.96	96	57	3	55	137	293	385	1.8	28.9
	Ccacaofunesta_C1593_04247-RA	G4MWY5#PHI:2113#Kin4#318829#Magnaporthe_oryzae#reduced_virulence__loss_of_pathogenicity	33.96	53	33	1	186	236	75	127	4.5	27.7
	# BLASTP 2.2.30+
	# Query: Ccacaofunesta_C1593_06369-RA protein AED:0.01 eAED:0.03 QI:0|-1|0|1|-1|1|1|0|526 | Apoplastic effector probability: 0.582
	# Database: /data/phi-blast/fasta/Phi414/phi414.fas
	# Fields: query id, subject id, % identity, alignment length, mismatches, gap opens, q. start, q. end, s. start, s. end, evalue, bit score
	# 19 hits found
	Ccacaofunesta_C1593_06369-RA	O59939#PHI:222#PELB#474922#Colletotrichum_gloeosporioides#reduced_virulence	43.82	267	144	5	263	526	68	331	9e-60	202
	Ccacaofunesta_C1593_06369-RA	G8AA67#PHI:2476#CcpelA#27358#Colletotrichum_coccodes#reduced_virulence__increased_virulence_(hypervirulence)	46.29	229	117	4	257	482	56	281	6e-57	194
	Ccacaofunesta_C1593_06369-RA	G4NGD2#PHI:12054#MoPL1_(MGG_04348)#318829#Magnaporthe_oryzae#reduced_virulence	41.7	235	125	7	257	485	53	281	1e-49	174
	Ccacaofunesta_C1593_06369-RA	E0SAZ3#PHI:6854#PelD#204038#Dickeya_dadantii#reduced_virulence	33.08	263	130	8	287	506	113	372	9e-32	124
	Ccacaofunesta_C1593_06369-RA	P0C1A5#PHI:6855#PelE#204038#Dickeya_dadantii#reduced_virulence	38.01	171	85	3	287	436	124	294	5e-31	122
	Ccacaofunesta_C1593_06369-RA	P0C1A3#PHI:6853#PelA#204038#Dickeya_dadantii#reduced_virulence	30	290	144	9	247	483	53	336	7e-28	113
	Ccacaofunesta_C1593_06369-RA	E0SJQ6#PHI:6856#PelB#204038#Dickeya_dadantii#reduced_virulence	31.39	274	166	8	265	525	85	349	6e-27	110
	Ccacaofunesta_C1593_06369-RA	E0SJQ7#PHI:6857#PelC#204038#Dickeya_dadantii#reduced_virulence	28.78	278	167	7	265	517	83	354	1e-24	104
	Ccacaofunesta_C1593_06369-RA	Q5H4P5#PHI:6841#Pel#347#Xanthomonas_oryzae#unaffected_pathogenicity	32.38	244	114	9	241	434	3	245	2e-23	100
	Ccacaofunesta_C1593_06369-RA	T2C7K6#PHI:3226#Pnl1#36651#Penicillium_digitatum#reduced_virulence	29.63	189	115	7	287	466	123	302	6e-11	62.4
	Ccacaofunesta_C1593_06369-RA	A0A0D3LXD4#PHI:4617#PcPL1#4784#Phytophthora_capsici#increased_virulence_(hypervirulence)__reduced_virulence	29.7	202	107	12	287	466	134	322	4e-07	50.4
	Ccacaofunesta_C1593_06369-RA	A0A0D3LX64#PHI:4618#PcPL15#4784#Phytophthora_capsici#increased_virulence_(hypervirulence)__reduced_virulence	24.76	210	117	11	287	471	134	327	0.006	37.4
	Ccacaofunesta_C1593_06369-RA	O13407#PHI:132#ABC1#318829#Magnaporthe_oryzae#reduced_virulence	27.42	62	42	1	87	145	59	120	0.75	31.2
	Ccacaofunesta_C1593_06369-RA	A0A0D3LXF0#PHI:4619#PcPL16#4784#Phytophthora_capsici#increased_virulence_(hypervirulence)__reduced_virulence	24.54	216	100	12	287	466	134	322	1.3	30
	Ccacaofunesta_C1593_06369-RA	A0A0H3B1G5#PHI:7996#InvD#633#Yersinia_pseudotuberculosis#reduced_virulence	30.65	62	43	0	455	516	1772	1833	1.5	30
	Ccacaofunesta_C1593_06369-RA	P16154#PHI:9028__PHI:10932#TcdA#1496#Clostridioides_difficile#unaffected_pathogenicity__reduced_virulence	29.58	71	46	1	415	485	723	789	4.3	28.5
	Ccacaofunesta_C1593_06369-RA	I6YE93#PHI:4963#TcdA#1496#Clostridioides_difficile#unaffected_pathogenicity__reduced_virulence	29.58	71	46	1	415	485	723	789	5.1	28.5
	Ccacaofunesta_C1593_06369-RA	A0A0B3VE08#PHI:9699#SpoT_(FTL_1413)#263#Francisella_tularensis#reduced_virulence	29.51	61	40	1	344	401	505	565	5.2	28.1
	Ccacaofunesta_C1593_06369-RA	P69425#PHI:10982#TatB#562#Escherichia_coli#reduced_virulence	31.4	86	54	2	100	185	88	168	8.4	26.9
	# BLASTP 2.2.30+
	# Query: Ccacaofunesta_C1593_06377-RA protein AED:0.15 eAED:0.17 QI:0|0|0|0.5|1|1|2|0|79 | Cytoplasmic effector probability: 0.656
	# Database: /data/phi-blast/fasta/Phi414/phi414.fas
	# Fields: query id, subject id, % identity, alignment length, mismatches, gap opens, q. start, q. end, s. start, s. end, evalue, bit score
	# 8 hits found
	Ccacaofunesta_C1593_06377-RA	Q0V515#PHI:3914#Sdh1#13684#Parastagonospora_nodorum#reduced_virulence	22.86	70	44	2	2	61	225	294	0.67	26.6
	Ccacaofunesta_C1593_06377-RA	I1RSA6#PHI:1488#GzHMG020#5518#Fusarium_graminearum#unaffected_pathogenicity	42.86	28	16	0	11	38	159	186	0.76	26.2
	Ccacaofunesta_C1593_06377-RA	P78737#PHI:534__PHI:8380#TOXA__ToxA_(AAB61464)#45151#Pyrenophora_tritici-repentis#increased_virulence_(hypervirulence)__effector_(plant_avirulence_determinant)	42.86	21	12	0	12	32	3	23	2.6	24.6
	Ccacaofunesta_C1593_06377-RA	Q0TVA4#PHI:1081#ToxA#13684#Parastagonospora_nodorum#loss_of_pathogenicity	42.86	21	12	0	12	32	3	23	2.7	24.6
	Ccacaofunesta_C1593_06377-RA	Q48412#PHI:7476#RomA_(VK055_1984)#573#Klebsiella_pneumoniae#unaffected_pathogenicity	42.86	21	12	0	32	52	59	79	3.1	24.3
	Ccacaofunesta_C1593_06377-RA	P99075#PHI:6903#FbaA#1280#Staphylococcus_aureus#reduced_virulence	52.94	17	8	0	29	45	2	18	3.7	24.3
	Ccacaofunesta_C1593_06377-RA	Q4WLT4#PHI:2533#FKS1#746128#Aspergillus_fumigatus#lethal	57.89	19	7	1	37	55	35	52	3.9	24.3
	Ccacaofunesta_C1593_06377-RA	G4NL37#PHI:893#MGG_02986#318829#Magnaporthe_oryzae#reduced_virulence	45.45	22	12	0	19	40	187	208	7.7	23.5
	# BLASTP 2.2.30+
	# Query: Ccacaofunesta_C1593_06379-RA protein AED:0.10 eAED:0.10 QI:0|0|0|0.5|1|1|2|0|78 | Cytoplasmic effector probability: 0.717
	# Database: /data/phi-blast/fasta/Phi414/phi414.fas
	# Fields: query id, subject id, % identity, alignment length, mismatches, gap opens, q. start, q. end, s. start, s. end, evalue, bit score
	# 7 hits found
	Ccacaofunesta_C1593_06379-RA	Q7Z868#PHI:352#GLO1#5270#Ustilago_maydis#loss_of_pathogenicity	34.21	38	25	0	6	43	445	482	0.3	27.3
	Ccacaofunesta_C1593_06379-RA	Q59185#PHI:11477#Lon-1_(BB0253)#139#Borreliella_burgdorferi#reduced_virulence	30.23	43	30	0	11	53	492	534	3.8	24.3
	Ccacaofunesta_C1593_06379-RA	A0A1C3YN52#PHI:1706#GzZC021#5518#Fusarium_graminearum#unaffected_pathogenicity	35.71	28	13	1	41	63	305	332	4.1	24.3
	Ccacaofunesta_C1593_06379-RA	A0A0L7AFE5#PHI:12052#IcmF#562#Escherichia_coli#unaffected_pathogenicity	38.46	26	16	0	12	37	476	501	6.3	23.9
	Ccacaofunesta_C1593_06379-RA	Q6ZX14#PHI:325#ACE1#318829#Magnaporthe_oryzae#effector_(plant_avirulence_determinant)	36	25	16	0	31	55	3039	3063	7.1	23.5
	Ccacaofunesta_C1593_06379-RA	G4MPI2#PHI:2009#HOS4#318829#Magnaporthe_oryzae#unaffected_pathogenicity	47.37	19	10	0	29	47	920	938	7.7	23.5
	Ccacaofunesta_C1593_06379-RA	Q92210#PHI:196#ADE2#5476#Candida_albicans#reduced_virulence	33.33	36	22	1	38	73	135	168	9	23.1
	# BLASTP 2.2.30+
	# Query: Ccacaofunesta_C1593_06168-RA protein AED:0.01 eAED:0.02 QI:0|-1|0|1|-1|1|1|0|206 | Cytoplasmic effector probability: 0.838
	# Database: /data/phi-blast/fasta/Phi414/phi414.fas
	# Fields: query id, subject id, % identity, alignment length, mismatches, gap opens, q. start, q. end, s. start, s. end, evalue, bit score
	# 8 hits found
	Ccacaofunesta_C1593_06168-RA	G5EHH9#PHI:11297#MoSVP_(MGG_02778)#318829#Magnaporthe_oryzae#reduced_virulence	33.96	53	33	1	17	69	67	117	0.1	31.2
	Ccacaofunesta_C1593_06168-RA	A0A385CIQ8#PHI:11932#Mat1-2-1#318829#Magnaporthe_oryzae#unaffected_pathogenicity	25.64	117	76	4	64	177	272	380	1.2	28.5
	Ccacaofunesta_C1593_06168-RA	B2IPD1#PHI:4705#CoiA#1313#Streptococcus_pneumoniae#unaffected_pathogenicity	21.88	128	81	3	2	119	74	192	1.3	28.1
	Ccacaofunesta_C1593_06168-RA	Q5G7L2#PHI:2422#ATR13#272952#Hyaloperonospora_arabidopsidis#effector_(plant_avirulence_determinant)	26.39	72	47	2	118	184	89	159	2	27.3
	Ccacaofunesta_C1593_06168-RA	Q8DPV2#PHI:3157#Spr0991#1313#Streptococcus_pneumoniae#reduced_virulence	35.14	37	17	1	49	78	161	197	7.8	25.8
	Ccacaofunesta_C1593_06168-RA	W9BHK4#PHI:6566#Irp2#573#Klebsiella_pneumoniae#unaffected_pathogenicity	25.88	85	51	3	107	181	1104	1186	8.2	25.8
	Ccacaofunesta_C1593_06168-RA	E9EWM2#PHI:5430#Mero-Ste7#568076#Metarhizium_robertsii#reduced_virulence	23.89	113	65	6	35	147	251	342	8.5	25.8
	Ccacaofunesta_C1593_06168-RA	I1RPI0#PHI:1640#GzWing012#5518#Fusarium_graminearum#unaffected_pathogenicity	46.67	30	16	0	9	38	341	370	9.2	25.8
	# BLASTP 2.2.30+
	# Query: Ccacaofunesta_C1593_06172-RA protein AED:0.00 eAED:0.00 QI:0|-1|0|1|-1|1|1|0|200 | Cytoplasmic effector probability: 0.952 | Apoplastic effector probability: 0.635
	# Database: /data/phi-blast/fasta/Phi414/phi414.fas
	# Fields: query id, subject id, % identity, alignment length, mismatches, gap opens, q. start, q. end, s. start, s. end, evalue, bit score
	# 4 hits found
	Ccacaofunesta_C1593_06172-RA	A4VXU8#PHI:11488#NrtR#1307#Streptococcus_suis#reduced_virulence	25	108	63	3	2	95	119	222	0.026	33.1
	Ccacaofunesta_C1593_06172-RA	Q87AN1#PHI:3666#HxfB_(PD_1792)_(pspA)#2371#Xylella_fastidiosa#increased_virulence_(hypervirulence)	23.4	94	58	4	65	144	1787	1880	0.7	29.3
	Ccacaofunesta_C1593_06172-RA	A0A098DQP4#PHI:1943#GzZC258#5518#Fusarium_graminearum#unaffected_pathogenicity	38.89	36	22	0	29	64	520	555	2.5	27.3
	Ccacaofunesta_C1593_06172-RA	Q4X0H7#PHI:3049#CSMB#746128#Aspergillus_fumigatus#reduced_virulence	26.92	78	51	2	113	190	621	692	6.3	26.2
	# BLASTP 2.2.30+
	# Query: Ccacaofunesta_C1593_06174-RA protein AED:0.01 eAED:0.01 QI:0|-1|0|1|-1|1|1|0|209 | Cytoplasmic effector probability: 0.788
	# Database: /data/phi-blast/fasta/Phi414/phi414.fas
	# Fields: query id, subject id, % identity, alignment length, mismatches, gap opens, q. start, q. end, s. start, s. end, evalue, bit score
	# 8 hits found
	Ccacaofunesta_C1593_06174-RA	I1S2M7#PHI:3659#NPS1#5518#Fusarium_graminearum#unaffected_pathogenicity__reduced_virulence	24.56	57	43	0	97	153	1139	1195	1.1	28.9
	Ccacaofunesta_C1593_06174-RA	J7MF98#PHI:2700#Lac2#5465#Colletotrichum_orbiculare#reduced_virulence	44	25	13	1	172	195	269	293	1.4	28.5
	Ccacaofunesta_C1593_06174-RA	Q8X524#PHI:12147#QseC#562#Escherichia_coli#unaffected_pathogenicity__reduced_virulence	32.73	55	33	1	119	173	193	243	1.7	28.1
	Ccacaofunesta_C1593_06174-RA	P40719#PHI:6890__PHI:10174#QseC#562#Escherichia_coli#reduced_virulence__unaffected_pathogenicity	32.73	55	33	1	119	173	193	243	1.9	27.7
	Ccacaofunesta_C1593_06174-RA	G3C9R4#PHI:4765__PHI:4857__PHI:4258#HaRxL106#272952#Hyaloperonospora_arabidopsidis#effector_(plant_avirulence_determinant)	25	48	35	1	73	119	118	165	2.5	27.3
	Ccacaofunesta_C1593_06174-RA	A0A098DK45#PHI:7123#Fgvps39#5518#Fusarium_graminearum#reduced_virulence	50	22	11	0	159	180	1749	1770	4.2	26.9
	Ccacaofunesta_C1593_06174-RA	G4N6E0#PHI:2037#MoRic8#318829#Magnaporthe_oryzae#loss_of_pathogenicity	35.48	31	20	0	105	135	29	59	4.8	26.6
	Ccacaofunesta_C1593_06174-RA	W9BHK2#PHI:6653__PHI:7480#YbtS#573#Klebsiella_pneumoniae#reduced_virulence__unaffected_pathogenicity	37.21	43	26	1	130	172	115	156	5.2	26.6
	# BLASTP 2.2.30+
	# Query: Ccacaofunesta_C1593_06142-RA protein AED:0.31 eAED:0.31 QI:0|-1|0|1|-1|1|1|0|133 | Apoplastic effector probability: 0.75
	# Database: /data/phi-blast/fasta/Phi414/phi414.fas
	# Fields: query id, subject id, % identity, alignment length, mismatches, gap opens, q. start, q. end, s. start, s. end, evalue, bit score
	# 8 hits found
	Ccacaofunesta_C1593_06142-RA	D0NDJ8#PHI:5088__PHI:10633#AVR2__Avr2_(PITG_22870)#4787#Phytophthora_infestans#effector_(plant_avirulence_determinant)	34.09	44	21	2	41	83	24	60	0.78	27.3
	Ccacaofunesta_C1593_06142-RA	Q8E6Y0#PHI:6131#PbsP#1311#Streptococcus_agalactiae#reduced_virulence	36.59	41	25	1	13	52	22	62	1	27.7
	Ccacaofunesta_C1593_06142-RA	G4MSF9#PHI:8754#MoPer1_(MGG_04527)#318829#Magnaporthe_oryzae#reduced_virulence	75	12	3	0	87	98	257	268	1.2	27.3
	Ccacaofunesta_C1593_06142-RA	G4N6V5#PHI:2142__PHI:9179#MoAP1__MoAP1_(MGG_12814)#318829#Magnaporthe_oryzae#loss_of_pathogenicity__reduced_virulence	37.93	29	18	0	81	109	457	485	2.5	26.6
	Ccacaofunesta_C1593_06142-RA	I1RV65#PHI:1398#GzC2H061#5518#Fusarium_graminearum#unaffected_pathogenicity	41.18	34	20	0	10	43	193	226	3.3	26.2
	Ccacaofunesta_C1593_06142-RA	I1RMT5#PHI:1294#GzAPSES002#5518#Fusarium_graminearum#unaffected_pathogenicity	32.61	46	28	1	38	80	156	201	3.9	25.8
	Ccacaofunesta_C1593_06142-RA	A0A1B2LQ61#PHI:6946#CgAP1#474922#Colletotrichum_gloeosporioides#loss_of_pathogenicity	39.02	41	25	0	8	48	21	61	4.7	25.4
	Ccacaofunesta_C1593_06142-RA	A0A0Z8IRD4#PHI:10153#AtlA#1307#Streptococcus_suis#reduced_virulence	30.95	42	28	1	26	66	360	401	5.3	25.4
	# BLASTP 2.2.30+
	# Query: Ccacaofunesta_C1593_06173-RA protein AED:0.04 eAED:0.04 QI:0|-1|0|1|-1|1|1|0|164 | Apoplastic effector probability: 0.535 | Cytoplasmic effector probability: 0.533
	# Database: /data/phi-blast/fasta/Phi414/phi414.fas
	# Fields: query id, subject id, % identity, alignment length, mismatches, gap opens, q. start, q. end, s. start, s. end, evalue, bit score
	# 4 hits found
	Ccacaofunesta_C1593_06173-RA	A6QG63#PHI:4569#Hla#1280#Staphylococcus_aureus#reduced_virulence	27.03	74	47	1	4	77	9	75	2	26.9
	Ccacaofunesta_C1593_06173-RA	P09616#PHI:10241__PHI:11285#Hla#1280#Staphylococcus_aureus#unaffected_pathogenicity__reduced_virulence	27.03	74	47	1	4	77	9	75	4.1	26.2
	Ccacaofunesta_C1593_06173-RA	A0A384JM90#PHI:8733#BcKDM1_(Bcin07g03050)#40559#Botrytis_cinerea#reduced_virulence	34.21	38	24	1	79	116	818	854	4.6	26.2
	Ccacaofunesta_C1593_06173-RA	I1RD01#PHI:1479#GzHMG011#5518#Fusarium_graminearum#unaffected_pathogenicity	44.44	27	15	0	125	151	694	720	4.8	26.2
	# BLASTP 2.2.30+
	# Query: Ccacaofunesta_C1593_05777-RA protein AED:0.00 eAED:0.00 QI:0|1|1|1|0|0|2|27|156 | Apoplastic effector probability: 0.64
	# Database: /data/phi-blast/fasta/Phi414/phi414.fas
	# Fields: query id, subject id, % identity, alignment length, mismatches, gap opens, q. start, q. end, s. start, s. end, evalue, bit score
	# 9 hits found
	Ccacaofunesta_C1593_05777-RA	I1RMV6#PHI:1222#FGSG_05306#5518#Fusarium_graminearum#lethal	29.47	95	59	3	58	144	1391	1485	0.2	30.4
	Ccacaofunesta_C1593_05777-RA	Q520U5#PHI:2082#Moatg16#318829#Magnaporthe_oryzae#loss_of_pathogenicity	33.33	72	41	1	62	133	6	70	0.42	28.9
	Ccacaofunesta_C1593_05777-RA	E7PT28#PHI:11941#AlgU_(VTO41)#29438#Pseudomonas_savastanoi#reduced_virulence	33.33	36	23	1	38	72	22	57	2.1	26.6
	Ccacaofunesta_C1593_05777-RA	A0A1H1XDV4#PHI:10736#AlgU#317#Pseudomonas_syringae#reduced_virulence__unaffected_pathogenicity	33.33	36	23	1	38	72	22	57	2.1	26.6
	Ccacaofunesta_C1593_05777-RA	F3GTC1#PHI:7032#AlgU#317#Pseudomonas_syringae#reduced_virulence	33.33	36	23	1	38	72	22	57	2.1	26.6
	Ccacaofunesta_C1593_05777-RA	E9EFH8#PHI:9490#MaChsVI_(XP_007814966.1)#92637#Metarhizium_acridum#unaffected_pathogenicity	27.94	68	38	2	68	133	577	635	2.2	26.9
	Ccacaofunesta_C1593_05777-RA	J5JQG0#PHI:9102#BbRei1_(BBA_05861)#176275#Beauveria_bassiana#reduced_virulence	25.4	63	42	2	60	122	145	202	3.5	26.2
	Ccacaofunesta_C1593_05777-RA	Q0TX07#PHI:4776#SnPKS19#13684#Parastagonospora_nodorum#unaffected_pathogenicity	27.85	79	52	1	78	156	1278	1351	6.9	25.4
	Ccacaofunesta_C1593_05777-RA	D0ZTZ7#PHI:3755#PipB2#28901#Salmonella_enterica#effector_(plant_avirulence_determinant)	34	50	31	2	70	118	185	233	9.6	25
	# BLASTP 2.2.30+
	# Query: Ccacaofunesta_C1593_05791-RA protein AED:0.00 eAED:0.00 QI:0|-1|0|1|-1|1|1|0|179 | Apoplastic effector probability: 0.754
	# Database: /data/phi-blast/fasta/Phi414/phi414.fas
	# Fields: query id, subject id, % identity, alignment length, mismatches, gap opens, q. start, q. end, s. start, s. end, evalue, bit score
	# 4 hits found
	Ccacaofunesta_C1593_05791-RA	R9RIP9#PHI:5090#TssM#470#Acinetobacter_baumannii#effector_(plant_avirulence_determinant)	29.23	65	37	3	107	169	964	1021	3.3	26.9
	Ccacaofunesta_C1593_05791-RA	O51590#PHI:6522#PtsG#139#Borreliella_burgdorferi#loss_of_pathogenicity	33.93	56	29	1	52	107	367	414	3.5	26.6
	Ccacaofunesta_C1593_05791-RA	T2C913#PHI:3225#Ndo1#36651#Penicillium_digitatum#unaffected_pathogenicity	21.52	79	53	2	94	168	267	340	4.7	26.2
	Ccacaofunesta_C1593_05791-RA	Q5SC61#PHI:3717__PHI:6717#TgMAPK1__Mapk1#5811#Toxoplasma_gondii#reduced_virulence	22.22	63	49	0	117	179	448	510	7.8	25.4
	# BLASTP 2.2.30+
	# Query: Ccacaofunesta_C1593_04767-RA protein AED:0.00 eAED:0.00 QI:0|-1|0|1|-1|1|1|0|417 | Apoplastic effector probability: 0.53
	# Database: /data/phi-blast/fasta/Phi414/phi414.fas
	# Fields: query id, subject id, % identity, alignment length, mismatches, gap opens, q. start, q. end, s. start, s. end, evalue, bit score
	# 5 hits found
	Ccacaofunesta_C1593_04767-RA	S7WL31#PHI:12153#EFPP_(TGGT1_269460)#5811#Toxoplasma_gondii#unaffected_pathogenicity	30.3	99	62	4	49	146	1696	1788	1.1	30
	Ccacaofunesta_C1593_04767-RA	A0A098E0Z2#PHI:2386#ACL1#5518#Fusarium_graminearum#loss_of_pathogenicity	30	50	35	0	255	304	176	225	5.8	27.7
	Ccacaofunesta_C1593_04767-RA	Q86ZP4#PHI:304#GzCPS1#5518#Fusarium_graminearum#reduced_virulence	25	72	51	2	76	145	67	137	6.8	27.7
	Ccacaofunesta_C1593_04767-RA	I1RWN5#PHI:1550#GzMyb014#5518#Fusarium_graminearum#unaffected_pathogenicity	39.58	48	24	2	40	84	86	131	9.2	26.9
	Ccacaofunesta_C1593_04767-RA	C4YFX2#PHI:211__PHI:6806#CaTUP1__Tup1#5476#Candida_albicans#reduced_virulence	35.19	54	27	2	368	417	321	370	9.5	26.9
	# BLASTP 2.2.30+
	# Query: Ccacaofunesta_C1593_03413-RA protein AED:0.08 eAED:0.08 QI:0|-1|0|1|-1|1|1|0|208 | Cytoplasmic effector probability: 0.708
	# Database: /data/phi-blast/fasta/Phi414/phi414.fas
	# Fields: query id, subject id, % identity, alignment length, mismatches, gap opens, q. start, q. end, s. start, s. end, evalue, bit score
	# 4 hits found
	Ccacaofunesta_C1593_03413-RA	A0A125SDP7#PHI:9930#VopC#670#Vibrio_parahaemolyticus#effector_(plant_avirulence_determinant)	26.44	87	47	4	104	188	97	168	0.026	33.1
	Ccacaofunesta_C1593_03413-RA	Q4WND5#PHI:10338__PHI:11766#SrcA_(Afu6g06740)#746128#Aspergillus_fumigatus#unaffected_pathogenicity__reduced_virulence	52.38	21	10	0	67	87	863	883	4.5	26.6
	Ccacaofunesta_C1593_03413-RA	Q6NIN5#PHI:7592__PHI:8376#DIP0733#1717#Corynebacterium_diphtheriae#reduced_virulence	34.15	41	24	2	99	137	708	747	7.6	26.2
	Ccacaofunesta_C1593_03413-RA	Q4ZZI8#PHI:2878#Ecf18#317#Pseudomonas_syringae#unaffected_pathogenicity	25.45	55	38	1	48	99	18	72	9	25.4
	# BLASTP 2.2.30+
	# Query: Ccacaofunesta_C1593_03418-RA protein AED:0.28 eAED:0.28 QI:0|-1|0|1|-1|1|1|0|194 | Cytoplasmic effector probability: 0.646
	# Database: /data/phi-blast/fasta/Phi414/phi414.fas
	# Fields: query id, subject id, % identity, alignment length, mismatches, gap opens, q. start, q. end, s. start, s. end, evalue, bit score
	# 7 hits found
	Ccacaofunesta_C1593_03418-RA	B6RIT9#PHI:2296#TmpL#29001#Alternaria_brassicicola#reduced_virulence	36.67	60	30	4	31	84	159	216	0.98	28.5
	Ccacaofunesta_C1593_03418-RA	Q00049#PHI:7768#NorA_(AflE)#5059#Aspergillus_flavus#reduced_virulence	25.49	51	38	0	138	188	33	83	1.5	28.1
	Ccacaofunesta_C1593_03418-RA	P9WI71#PHI:3624#PknH#1773#Mycobacterium_tuberculosis#increased_virulence_(hypervirulence)	28.85	52	33	1	58	109	493	540	1.9	27.7
	Ccacaofunesta_C1593_03418-RA	A0A0H3M9Y5#PHI:11113#PknH#1773#Mycobacterium_tuberculosis#reduced_virulence	28.85	52	33	1	58	109	463	510	2	27.7
	Ccacaofunesta_C1593_03418-RA	K9G6V1#PHI:7158#PdsreB#36651#Penicillium_digitatum#unaffected_pathogenicity	30.56	72	34	3	128	193	10	71	2.7	26.9
	Ccacaofunesta_C1593_03418-RA	A0A0K0GP65#PHI:9979#LeuB_(PXO_02610)#347#Xanthomonas_oryzae#reduced_virulence	26.26	99	61	3	37	134	86	173	3.4	26.6
	Ccacaofunesta_C1593_03418-RA	D9J222#PHI:2453#Snt2#5507#Fusarium_oxysporum#reduced_virulence	38.71	31	19	0	112	142	648	678	4.8	26.6
	# BLASTP 2.2.30+
	# Query: Ccacaofunesta_C1593_03421-RA protein AED:0.04 eAED:0.04 QI:0|-1|0|1|-1|1|1|0|161 | Apoplastic effector probability: 0.553
	# Database: /data/phi-blast/fasta/Phi414/phi414.fas
	# Fields: query id, subject id, % identity, alignment length, mismatches, gap opens, q. start, q. end, s. start, s. end, evalue, bit score
	# 3 hits found
	Ccacaofunesta_C1593_03421-RA	Q7NBL9#PHI:7716#MGA_1079#2096#Mycoplasma_gallisepticum#reduced_virulence	50	22	11	0	133	154	112	133	4.1	26.2
	Ccacaofunesta_C1593_03421-RA	G4NI99#PHI:5618#FZC26#318829#Magnaporthe_oryzae#unaffected_pathogenicity	40	25	15	0	3	27	561	585	4.3	26.2
	Ccacaofunesta_C1593_03421-RA	A6QG63#PHI:4569#Hla#1280#Staphylococcus_aureus#reduced_virulence	21.62	74	51	1	4	77	9	75	6	25.4
	# BLASTP 2.2.30+
	# Query: Ccacaofunesta_C1593_07661-RA protein AED:0.00 eAED:0.00 QI:0|-1|0|1|-1|1|1|0|163 | Apoplastic effector probability: 0.705
	# Database: /data/phi-blast/fasta/Phi414/phi414.fas
	# Fields: query id, subject id, % identity, alignment length, mismatches, gap opens, q. start, q. end, s. start, s. end, evalue, bit score
	# 2 hits found
	Ccacaofunesta_C1593_07661-RA	Q8XNW2#PHI:6723#ChtD#1502#Clostridium_perfringens#unaffected_pathogenicity	28.97	107	66	5	3	107	28	126	0.37	29.6
	Ccacaofunesta_C1593_07661-RA	E0WJS2#PHI:9797#CagQ#210#Helicobacter_pylori#reduced_virulence	28.57	28	20	0	64	91	39	66	8	24.6
	# BLASTP 2.2.30+
	# Query: Ccacaofunesta_C1593_07658-RA protein AED:0.16 eAED:0.16 QI:0|-1|0|1|-1|1|1|0|165 | Apoplastic effector probability: 0.8
	# Database: /data/phi-blast/fasta/Phi414/phi414.fas
	# Fields: query id, subject id, % identity, alignment length, mismatches, gap opens, q. start, q. end, s. start, s. end, evalue, bit score
	# 18 hits found
	Ccacaofunesta_C1593_07658-RA	G4YNY4#PHI:11607#PsFP1#67593#Phytophthora_sojae#reduced_virulence	31.51	73	39	3	11	82	1575	1637	0.3	30
	Ccacaofunesta_C1593_07658-RA	A0A0E0RSG8#PHI:1572#GzOB012#5518#Fusarium_graminearum#unaffected_pathogenicity	28.77	73	47	1	10	82	52	119	0.4	29.3
	Ccacaofunesta_C1593_07658-RA	J9VDP1#PHI:7814#Mgt3_(CNAG_00010)#5207#Cryptococcus_neoformans#unaffected_pathogenicity	34.55	55	27	3	18	69	235	283	1	28.1
	Ccacaofunesta_C1593_07658-RA	Q94795#PHI:2580__PHI:2601#Oligopeptidase_B#5693#Trypanosoma_cruzi#reduced_virulence	29.73	37	26	0	62	98	594	630	1.8	27.3
	Ccacaofunesta_C1593_07658-RA	E9EE69#PHI:9488#MaChsII_(XP_007814507.1)#92637#Metarhizium_acridum#unaffected_pathogenicity	40	30	18	0	58	87	87	116	2.2	27.3
	Ccacaofunesta_C1593_07658-RA	I1RYF6#PHI:1597#GzOB037#5518#Fusarium_graminearum#unaffected_pathogenicity	34.15	41	26	1	56	96	1289	1328	4.4	26.2
	Ccacaofunesta_C1593_07658-RA	Q59QS7#PHI:2571#ZCF13#5476#Candida_albicans#reduced_virulence	31.94	72	43	2	32	97	243	314	4.6	26.2
	Ccacaofunesta_C1593_07658-RA	B0YCA2#PHI:7121#TslA#746128#Aspergillus_fumigatus#increased_virulence_(hypervirulence)	41.67	36	19	1	51	86	24	57	7.1	25.4
	Ccacaofunesta_C1593_07658-RA	Q8DTF1#PHI:7051#GbpC#1309#Streptococcus_mutans#reduced_virulence	26.53	49	25	1	30	78	446	483	7.3	25.4
	Ccacaofunesta_C1593_07658-RA	G4N703#PHI:2081#Moatg15#318829#Magnaporthe_oryzae#loss_of_pathogenicity	35.9	39	23	1	99	135	397	435	7.5	25.4
	Ccacaofunesta_C1593_07658-RA	F9XQ63#PHI:8597#ZtPks8#1047171#Zymoseptoria_tritici#unaffected_pathogenicity	33.33	54	30	2	21	74	2192	2239	7.6	25.4
	Ccacaofunesta_C1593_07658-RA	A0A1C3YM01#PHI:1865#GzZC180#5518#Fusarium_graminearum#unaffected_pathogenicity	47.62	21	11	0	53	73	580	600	8.1	25.4
	Ccacaofunesta_C1593_07658-RA	G8DNS9#PHI:2261#NPS6#45130#Bipolaris_sorokiniana#reduced_virulence	32	50	25	1	32	72	336	385	8.5	25.4
	Ccacaofunesta_C1593_07658-RA	G4N4J5#PHI:2148#7_8-LDS#318829#Magnaporthe_oryzae#unaffected_pathogenicity	28.89	45	32	0	21	65	1021	1065	9.1	25.4
	Ccacaofunesta_C1593_07658-RA	I1RZ96#PHI:1751#GzZC066#5518#Fusarium_graminearum#unaffected_pathogenicity	27.06	85	48	3	61	133	150	232	9.8	25
	Ccacaofunesta_C1593_07658-RA	K3VKP6#PHI:9560#FpAda1_(FPSE_04421)#101028#Fusarium_pseudograminearum#reduced_virulence	28.57	42	26	1	69	106	471	512	9.8	25
	Ccacaofunesta_C1593_07658-RA	I1RAI5#PHI:1319#GzbZIP001#5518#Fusarium_graminearum#reduced_virulence	28.57	42	26	1	69	106	471	512	9.9	25
	Ccacaofunesta_C1593_07658-RA	A0A226BL10#PHI:8767#Rad53#5207#Cryptococcus_neoformans#unaffected_pathogenicity__reduced_virulence	32.76	58	32	2	30	83	554	608	10	25
	# BLASTP 2.2.30+
	# Query: Ccacaofunesta_C1593_07663-RA protein AED:0.00 eAED:0.00 QI:0|-1|0|1|-1|1|1|0|283 | Cytoplasmic effector probability: 0.604
	# Database: /data/phi-blast/fasta/Phi414/phi414.fas
	# Fields: query id, subject id, % identity, alignment length, mismatches, gap opens, q. start, q. end, s. start, s. end, evalue, bit score
	# 8 hits found
	Ccacaofunesta_C1593_07663-RA	A0A0H2ZDL1#PHI:9234#PA14_23360_(wzz)#287#Pseudomonas_aeruginosa#unaffected_pathogenicity	25.64	78	52	2	5	81	29	101	2.1	28.1
	Ccacaofunesta_C1593_07663-RA	E9EFJ0#PHI:9493#MaChsVII_(XP_007814978.1)#92637#Metarhizium_acridum#reduced_virulence	25.21	119	69	4	168	283	180	281	4.3	27.3
	Ccacaofunesta_C1593_07663-RA	P0CL88#PHI:3330#Xrn1p#5207#Cryptococcus_neoformans#reduced_virulence	40.91	22	13	0	99	120	36	57	6.6	26.9
	Ccacaofunesta_C1593_07663-RA	A0A0H3B2K4#PHI:11187#MAM_(YPK_1779)#633#Yersinia_pseudotuberculosis#increased_virulence_(hypervirulence)	26.32	95	57	2	191	281	43	128	6.6	26.9
	Ccacaofunesta_C1593_07663-RA	Q5AL36#PHI:2865#Tye7#5476#Candida_albicans#reduced_virulence	39.58	48	25	2	228	273	101	146	7.3	26.2
	Ccacaofunesta_C1593_07663-RA	I1SAJ7#PHI:9042#Nrps5_(FGSG_13878)#5518#Fusarium_graminearum#reduced_virulence	22.58	124	82	4	81	194	3045	3164	7.9	26.6
	Ccacaofunesta_C1593_07663-RA	G4XVC0#PHI:2302#CHS5#318829#Magnaporthe_oryzae#loss_of_pathogenicity	34.55	55	29	1	228	282	239	286	8.1	26.6
	Ccacaofunesta_C1593_07663-RA	B5M4A8#PHI:2116__PHI:2301#CHS7#318829#Magnaporthe_oryzae#reduced_virulence	28	50	35	1	37	85	582	631	8.2	26.6
	# BLASTP 2.2.30+
	# Query: Ccacaofunesta_C1593_05570-RA protein AED:0.00 eAED:0.01 QI:0|-1|0|1|-1|1|1|0|177 | Apoplastic effector probability: 0.735 | Cytoplasmic effector probability: 0.521
	# Database: /data/phi-blast/fasta/Phi414/phi414.fas
	# Fields: query id, subject id, % identity, alignment length, mismatches, gap opens, q. start, q. end, s. start, s. end, evalue, bit score
	# 6 hits found
	Ccacaofunesta_C1593_05570-RA	Q4WLT4#PHI:2533#FKS1#746128#Aspergillus_fumigatus#lethal	34.43	61	37	2	99	157	1162	1221	0.17	30.8
	Ccacaofunesta_C1593_05570-RA	Q00350#PHI:572#XYL2#5017#Bipolaris_zeicola#unaffected_pathogenicity	76.47	17	4	0	8	24	6	22	0.84	28.1
	Ccacaofunesta_C1593_05570-RA	R9RJ65#PHI:4155__PHI:8151__PHI:12068#Stk#1307#Streptococcus_suis#reduced_virulence	37.25	51	24	2	70	119	510	553	3.7	26.6
	Ccacaofunesta_C1593_05570-RA	Q8X1D7#PHI:2854#Mig2-1#5270#Ustilago_maydis#unaffected_pathogenicity	28.3	53	30	2	9	61	6	50	5.3	25.8
	Ccacaofunesta_C1593_05570-RA	Q51WZ9#PHI:2066__PHI:2077__PHI:8264__PHI:11531#MgAtg9__Moatg9__Atg9__MoAtg9_(MGG_09559)#318829__5518#Magnaporthe_oryzae__Fusarium_graminearum#loss_of_pathogenicity__unaffected_pathogenicity__reduced_virulence	26.42	53	35	1	122	170	850	902	8.8	25.4
	Ccacaofunesta_C1593_05570-RA	A0A1C3YN50#PHI:1901#GzZC216#5518#Fusarium_graminearum#unaffected_pathogenicity	41.94	31	18	0	137	167	59	89	9.5	25.4
	# BLASTP 2.2.30+
	# Query: Ccacaofunesta_C1593_05602-RA protein AED:0.01 eAED:0.01 QI:110|1|1|1|0|0|2|0|459 | Apoplastic effector probability: 0.57
	# Database: /data/phi-blast/fasta/Phi414/phi414.fas
	# Fields: query id, subject id, % identity, alignment length, mismatches, gap opens, q. start, q. end, s. start, s. end, evalue, bit score
	# 6 hits found
	Ccacaofunesta_C1593_05602-RA	A0A384J6C4#PHI:11358#Crh1_(Bcin01g06010)#40559#Botrytis_cinerea#effector_(plant_avirulence_determinant)	28.35	194	117	4	133	320	89	266	3e-18	84.7
	Ccacaofunesta_C1593_05602-RA	Q63UH1#PHI:4668#BpaC#28450#Burkholderia_pseudomallei#reduced_virulence	30.91	110	69	2	303	412	759	861	1.7	29.6
	Ccacaofunesta_C1593_05602-RA	Q0V687#PHI:3324#SN477#13684#Parastagonospora_nodorum#unaffected_pathogenicity	33.33	57	37	1	320	375	856	912	2.8	28.9
	Ccacaofunesta_C1593_05602-RA	J9VH94#PHI:2955#PKH2-02#5207#Cryptococcus_neoformans#loss_of_pathogenicity	30.68	88	61	0	358	445	108	195	3.2	28.9
	Ccacaofunesta_C1593_05602-RA	P12383#PHI:2814#Pdr1#4932#Saccharomyces_cerevisiae#unaffected_pathogenicity	31.4	86	54	2	346	431	95	175	3.8	28.5
	Ccacaofunesta_C1593_05602-RA	G4N1E0#PHI:3809#TRA1#318829#Magnaporthe_oryzae#reduced_virulence	27.42	62	35	1	346	407	3265	3316	4.4	28.5
	# BLASTP 2.2.30+
	# Query: Ccacaofunesta_C1593_06551-RA protein AED:0.53 eAED:0.53 QI:0|-1|0|1|-1|1|1|0|80 | Cytoplasmic effector probability: 0.746
	# Database: /data/phi-blast/fasta/Phi414/phi414.fas
	# Fields: query id, subject id, % identity, alignment length, mismatches, gap opens, q. start, q. end, s. start, s. end, evalue, bit score
	# 4 hits found
	Ccacaofunesta_C1593_06551-RA	G4N1N6#PHI:5191#TPX1#318829#Magnaporthe_oryzae#reduced_virulence	33.33	45	29	1	9	52	162	206	1.5	25.4
	Ccacaofunesta_C1593_06551-RA	P9WG11#PHI:3635#Rv0930#1773#Mycobacterium_tuberculosis#unaffected_pathogenicity	37.5	32	20	0	23	54	95	126	2.2	25
	Ccacaofunesta_C1593_06551-RA	Q4UXH1#PHI:3964#XC_1182#339#Xanthomonas_campestris#reduced_virulence	31.15	61	36	2	5	59	194	254	3.1	24.6
	Ccacaofunesta_C1593_06551-RA	B4EBZ0#PHI:4128#BCAL0960#95486#Burkholderia_cenocepacia#reduced_virulence	52.94	17	8	0	1	17	89	105	8.7	23.5
	# BLASTP 2.2.30+
	# Query: Ccacaofunesta_C1593_06556-RA protein AED:0.02 eAED:0.02 QI:0|-1|0|1|-1|1|1|0|211 | Cytoplasmic effector probability: 0.764
	# Database: /data/phi-blast/fasta/Phi414/phi414.fas
	# Fields: query id, subject id, % identity, alignment length, mismatches, gap opens, q. start, q. end, s. start, s. end, evalue, bit score
	# 12 hits found
	Ccacaofunesta_C1593_06556-RA	A4D962#PHI:135#BAD1_(WI-1)#5039#Blastomyces_dermatitidis#loss_of_pathogenicity	35.96	89	48	3	129	210	1058	1144	6e-08	50.8
	Ccacaofunesta_C1593_06556-RA	A0A1C3YKT9#PHI:1202#(Sc_Cla4)#5518#Fusarium_graminearum#reduced_virulence	28.57	35	25	0	97	131	354	388	2.1	27.7
	Ccacaofunesta_C1593_06556-RA	P15917#PHI:4092__PHI:11905#Lef#1392#Bacillus_anthracis#reduced_virulence__loss_of_pathogenicity	40.74	27	16	0	95	121	45	71	2.7	27.3
	Ccacaofunesta_C1593_06556-RA	A0A125YA09#PHI:9516#Lef#1396#Bacillus_cereus#loss_of_pathogenicity__reduced_virulence	40.74	27	16	0	95	121	45	71	3	27.3
	Ccacaofunesta_C1593_06556-RA	Q5ABG1#PHI:2825__PHI:11771#SET1__Set1#5476#Candida_albicans#reduced_virulence	29.55	44	31	0	79	122	299	342	4.2	26.9
	Ccacaofunesta_C1593_06556-RA	S7UV08#PHI:12166#CTDSPL3_(CTD3)_(TGGT1_202550)#5811#Toxoplasma_gondii#unaffected_pathogenicity	22.22	72	56	0	53	124	210	281	4.3	26.9
	Ccacaofunesta_C1593_06556-RA	Q2G2U6#PHI:11718#YycF#1280#Staphylococcus_aureus#reduced_virulence	46.15	26	14	0	110	135	150	175	6.4	25.8
	Ccacaofunesta_C1593_06556-RA	Q4WC58#PHI:3050#CHSF#746128#Aspergillus_fumigatus#reduced_virulence	22.06	68	50	2	72	138	123	188	6.5	26.2
	Ccacaofunesta_C1593_06556-RA	G4ML12#PHI:6739#MoGls2#318829#Magnaporthe_oryzae#reduced_virulence	41.18	34	19	1	89	122	205	237	7.7	26.2
	Ccacaofunesta_C1593_06556-RA	G4NI28#PHI:2100__PHI:9482#Spf1__Spf1_(MGG_12005)#318829#Magnaporthe_oryzae#reduced_virulence__loss_of_pathogenicity	31.71	41	27	1	89	128	1264	1304	7.8	26.2
	Ccacaofunesta_C1593_06556-RA	P0C053#PHI:6220#EssB#1280#Staphylococcus_aureus#reduced_virulence	28.92	83	55	2	43	124	362	441	9	25.8
	Ccacaofunesta_C1593_06556-RA	P0AAL0#PHI:10520#NapF#562#Escherichia_coli#reduced_virulence	41.94	31	16	1	169	197	19	49	9.2	25
	# BLASTP 2.2.30+
	# Query: Ccacaofunesta_C1593_06302-RA protein AED:0.00 eAED:0.00 QI:0|-1|0|1|-1|1|1|0|195 | Cytoplasmic effector probability: 0.899
	# Database: /data/phi-blast/fasta/Phi414/phi414.fas
	# Fields: query id, subject id, % identity, alignment length, mismatches, gap opens, q. start, q. end, s. start, s. end, evalue, bit score
	# 5 hits found
	Ccacaofunesta_C1593_06302-RA	G2WYZ0#PHI:7329#STT3#27337#Verticillium_dahliae#reduced_virulence	39.13	23	14	0	113	135	523	545	2.3	27.3
	Ccacaofunesta_C1593_06302-RA	B0RPP4#PHI:3108#RavR#339#Xanthomonas_campestris#reduced_virulence	24	125	79	3	14	129	12	129	4	26.2
	Ccacaofunesta_C1593_06302-RA	Q5H3K9#PHI:2445#ColR#347#Xanthomonas_oryzae#reduced_virulence	24	125	79	3	14	129	33	150	4.7	26.2
	Ccacaofunesta_C1593_06302-RA	Q6FM73#PHI:9274#Cgfab1#5478#Candida_glabrata#reduced_virulence	27.72	101	67	3	73	167	1420	1520	7.4	25.8
	Ccacaofunesta_C1593_06302-RA	Q49GQ5#PHI:3086#PrtA#29488#Photorhabdus_luminescens#increased_virulence_(hypervirulence)	29.69	64	42	2	97	158	35	97	9	25.4
	# BLASTP 2.2.30+
	# Query: Ccacaofunesta_C1593_04454-RA protein AED:0.19 eAED:0.19 QI:0|-1|0|1|-1|1|1|0|152 | Cytoplasmic effector probability: 0.557
	# Database: /data/phi-blast/fasta/Phi414/phi414.fas
	# Fields: query id, subject id, % identity, alignment length, mismatches, gap opens, q. start, q. end, s. start, s. end, evalue, bit score
	# 6 hits found
	Ccacaofunesta_C1593_04454-RA	G4MQA4#PHI:5647#FZC50#318829#Magnaporthe_oryzae#unaffected_pathogenicity	24.26	136	79	5	22	135	544	677	0.43	29.3
	Ccacaofunesta_C1593_04454-RA	A3MZ94#PHI:3533#LonA#715#Actinobacillus_pleuropneumoniae#reduced_virulence	41.94	31	18	0	47	77	313	343	2.4	26.9
	Ccacaofunesta_C1593_04454-RA	A0A0F6B5U0#PHI:10093#STM14_RS15400_(prgJ)#28901#Salmonella_enterica#unaffected_pathogenicity	22.22	63	48	1	40	102	4	65	2.8	25.8
	Ccacaofunesta_C1593_04454-RA	A0A194VKY8#PHI:10225#FAED2_(VM1G_00901)#105487#Valsa_mali#unaffected_pathogenicity	34.29	35	19	1	100	134	34	64	5.6	25.4
	Ccacaofunesta_C1593_04454-RA	I1RCM6#PHI:1273#FGSG_01347#5518#Fusarium_graminearum#unaffected_pathogenicity	35.71	42	26	1	99	140	586	626	5.8	25.8
	Ccacaofunesta_C1593_04454-RA	Q9KQS8#PHI:6583#LonA#666#Vibrio_cholerae#reduced_virulence	30.61	49	25	1	47	95	310	349	9.9	25
	# BLASTP 2.2.30+
	# Query: Ccacaofunesta_C1593_04404-RA protein AED:0.16 eAED:0.16 QI:0|0|0|1|1|1|2|0|411 | Cytoplasmic effector probability: 0.67
	# Database: /data/phi-blast/fasta/Phi414/phi414.fas
	# Fields: query id, subject id, % identity, alignment length, mismatches, gap opens, q. start, q. end, s. start, s. end, evalue, bit score
	# 7 hits found
	Ccacaofunesta_C1593_04404-RA	G4MQZ9#PHI:2025#HDL1#318829#Magnaporthe_oryzae#unaffected_pathogenicity	26.32	114	67	3	7	109	220	327	0.041	34.7
	Ccacaofunesta_C1593_04404-RA	V5VBJ6#PHI:6492#LipA#470#Acinetobacter_baumannii#reduced_virulence	50	24	12	0	149	172	263	286	1.2	29.6
	Ccacaofunesta_C1593_04404-RA	P0A9X1#PHI:11007#ZnuC#562#Escherichia_coli#reduced_virulence	50	22	11	0	358	379	229	250	3.1	28.1
	Ccacaofunesta_C1593_04404-RA	G1X9C7#PHI:11980#AolAtg1_(AOL_s00076g234)#2813651#Orbilia_oligospora#reduced_virulence	25.93	108	71	3	250	356	300	399	3.4	28.5
	Ccacaofunesta_C1593_04404-RA	I1S4X3#PHI:1843#GzZC158#5518#Fusarium_graminearum#unaffected_pathogenicity	30.1	103	52	4	276	370	48	138	3.6	28.5
	Ccacaofunesta_C1593_04404-RA	Q9KK37#PHI:9829#PspC#1313#Streptococcus_pneumoniae#reduced_virulence__loss_of_pathogenicity	30.77	65	37	3	264	327	518	575	7.9	27.3
	Ccacaofunesta_C1593_04404-RA	G4MZG5#PHI:2191#MoCYP51B#318829#Magnaporthe_oryzae#unaffected_pathogenicity	33.33	57	33	2	162	218	154	205	8.7	26.9
	# BLAST processed 48 queries
	# BLASTP 2.2.30+
	# Query: Ccacaofunesta_C1593_02822-RA protein AED:0.30 eAED:0.30 QI:0|-1|0|1|-1|1|1|0|302 | Apoplastic effector probability: 0.551
	# Database: /data/phi-blast/fasta/Phi414/phi414.fas
	# Fields: query id, subject id, % identity, alignment length, mismatches, gap opens, q. start, q. end, s. start, s. end, evalue, bit score
	# 2 hits found
	Ccacaofunesta_C1593_02822-RA	A0A098DK85#PHI:5887#FGSG_04375#5518#Fusarium_graminearum#unaffected_pathogenicity	31.37	51	31	1	106	152	477	527	0.75	30
	Ccacaofunesta_C1593_02822-RA	Q9I194#PHI:4058__PHI:4713#PvdQ#292__287#Burkholderia_cepacia__Pseudomonas_aeruginosa#reduced_virulence	31.15	61	28	2	38	92	37	89	4	27.7
	# BLASTP 2.2.30+
	# Query: Ccacaofunesta_C1593_05018-RA protein AED:0.00 eAED:0.00 QI:0|-1|0|1|-1|1|1|0|367 | Apoplastic effector probability: 0.556
	# Database: /data/phi-blast/fasta/Phi414/phi414.fas
	# Fields: query id, subject id, % identity, alignment length, mismatches, gap opens, q. start, q. end, s. start, s. end, evalue, bit score
	# 9 hits found
	Ccacaofunesta_C1593_05018-RA	C0NFK7#PHI:6265#Eng1#5037#Histoplasma_capsulatum#reduced_virulence	43.24	296	159	6	34	323	36	328	7e-71	227
	Ccacaofunesta_C1593_05018-RA	E3QNW8#PHI:6228#KRE6#31870#Colletotrichum_graminicola#reduced_virulence	24.62	195	110	7	95	276	239	409	8e-05	42.7
	Ccacaofunesta_C1593_05018-RA	G4MZM4#PHI:2156#Moatf1#318829#Magnaporthe_oryzae#reduced_virulence	42.42	33	19	0	175	207	467	499	0.92	30
	Ccacaofunesta_C1593_05018-RA	I1RAE2#PHI:1241#FGSG_00469#5518#Fusarium_graminearum#unaffected_pathogenicity	43.24	37	19	1	60	94	332	368	1.9	28.9
	Ccacaofunesta_C1593_05018-RA	Q6FM61#PHI:2570#CYB2#5478#Candida_glabrata#reduced_virulence	40	40	23	1	146	185	107	145	5.2	27.7
	Ccacaofunesta_C1593_05018-RA	G4NAB0#PHI:6715#Gel5#318829#Magnaporthe_oryzae#unaffected_pathogenicity	28.57	42	27	2	249	287	241	282	5.8	27.3
	Ccacaofunesta_C1593_05018-RA	I1RA20#PHI:1244#FGSG_00337#5518#Fusarium_graminearum#unaffected_pathogenicity	35.56	45	28	1	36	80	157	200	6.3	27.3
	Ccacaofunesta_C1593_05018-RA	P36400#PHI:6330#Cpb#5665#Leishmania_mexicana#reduced_virulence	22.3	139	84	5	79	193	238	376	6.9	26.9
	Ccacaofunesta_C1593_05018-RA	A9Z1V6#PHI:1083__PHI:2272#CpkB#13684#Parastagonospora_nodorum#unaffected_pathogenicity	33.33	45	29	1	36	80	164	207	8.8	26.6
	# BLASTP 2.2.30+
	# Query: Ccacaofunesta_C1593_07406-RA protein AED:0.31 eAED:0.31 QI:0|-1|0|1|-1|1|1|0|181 | Apoplastic effector probability: 0.79
	# Database: /data/phi-blast/fasta/Phi414/phi414.fas
	# Fields: query id, subject id, % identity, alignment length, mismatches, gap opens, q. start, q. end, s. start, s. end, evalue, bit score
	# 9 hits found
	Ccacaofunesta_C1593_07406-RA	A0A0E0SJJ3#PHI:5393#GLX#5518#Fusarium_graminearum#reduced_virulence	28.04	107	63	4	24	123	145	244	0.0006	38.1
	Ccacaofunesta_C1593_07406-RA	A0A0E0SJJ3#PHI:5393#GLX#5518#Fusarium_graminearum#reduced_virulence	26.23	122	80	5	47	164	40	155	0.046	32.7
	Ccacaofunesta_C1593_07406-RA	X0J8P9#PHI:5393#GLX#5507#Fusarium_oxysporum#reduced_virulence	29.03	124	77	6	16	137	142	256	0.003	36.2
	Ccacaofunesta_C1593_07406-RA	G4MZ98#PHI:5186#MoAPX2#318829#Magnaporthe_oryzae#reduced_virulence	32.56	43	28	1	82	123	749	791	0.026	33.5
	Ccacaofunesta_C1593_07406-RA	G4MZ98#PHI:5186#MoAPX2#318829#Magnaporthe_oryzae#reduced_virulence	34.09	44	28	1	81	123	625	668	0.17	30.8
	Ccacaofunesta_C1593_07406-RA	W7N216#PHI:5393#GLX#117187#Fusarium_verticillioides#reduced_virulence	29.23	65	42	2	74	137	195	256	0.035	32.7
	Ccacaofunesta_C1593_07406-RA	G3F820#PHI:2506#Amr1#29001#Alternaria_brassicicola#increased_virulence_(hypervirulence)	34.29	35	23	0	147	181	90	124	1.9	27.7
	Ccacaofunesta_C1593_07406-RA	S7V2Q9#PHI:12162#PPM14_(TGGT1_232010)#5811#Toxoplasma_gondii#unaffected_pathogenicity	40	40	22	1	117	156	3184	3221	7	25.8
	Ccacaofunesta_C1593_07406-RA	G4YTW4#PHI:3530#PsMPK7#67593#Phytophthora_sojae#reduced_virulence	26.56	64	43	1	46	109	434	493	9.8	25.4
	# BLASTP 2.2.30+
	# Query: Ccacaofunesta_C1593_03738-RA protein AED:0.37 eAED:0.37 QI:0|-1|0|1|-1|1|1|0|64 | Apoplastic effector probability: 0.671
	# Database: /data/phi-blast/fasta/Phi414/phi414.fas
	# Fields: query id, subject id, % identity, alignment length, mismatches, gap opens, q. start, q. end, s. start, s. end, evalue, bit score
	# 2 hits found
	Ccacaofunesta_C1593_03738-RA	A0A223HBP4#PHI:8920#ZafA#523103#Trichophyton_mentagrophytes#reduced_virulence	29.03	31	22	0	20	50	1	31	3.8	23.5
	Ccacaofunesta_C1593_03738-RA	A0A290WFK0#PHI:7709#VEDA_05199#27337#Verticillium_dahliae#reduced_virulence__unaffected_pathogenicity	30	50	33	1	10	57	37	86	7.4	22.7
	# BLASTP 2.2.30+
	# Query: Ccacaofunesta_C1593_03755-RA protein AED:0.24 eAED:0.24 QI:0|0|0.5|0.5|1|1|2|0|148 | Cytoplasmic effector probability: 0.646
	# Database: /data/phi-blast/fasta/Phi414/phi414.fas
	# Fields: query id, subject id, % identity, alignment length, mismatches, gap opens, q. start, q. end, s. start, s. end, evalue, bit score
	# 6 hits found
	Ccacaofunesta_C1593_03755-RA	I1RU37#PHI:5808#Fgsg07716#5518#Fusarium_graminearum#unaffected_pathogenicity	41.86	43	19	3	82	124	348	384	0.65	28.5
	Ccacaofunesta_C1593_03755-RA	B5UAE3#PHI:3093#Sbp2#1307#Streptococcus_suis#reduced_virulence	28.21	78	51	2	72	144	461	538	2.2	26.9
	Ccacaofunesta_C1593_03755-RA	A0A1C3YLU4#PHI:5891#FGSG_09115#5518#Fusarium_graminearum#unaffected_pathogenicity	47.83	23	12	0	55	77	513	535	2.6	26.6
	Ccacaofunesta_C1593_03755-RA	P52497#PHI:7073#Snf1#5476#Candida_albicans#lethal	19.75	81	56	1	47	127	35	106	3.3	26.2
	Ccacaofunesta_C1593_03755-RA	Q59Z32#PHI:2554#Rck2#5476#Candida_albicans#reduced_virulence	29.09	55	38	1	75	129	147	200	4.7	25.8
	Ccacaofunesta_C1593_03755-RA	P36548#PHI:10979#AmiA#562#Escherichia_coli#reduced_virulence	31.43	35	24	0	20	54	29	63	9.5	24.6
	# BLASTP 2.2.30+
	# Query: Ccacaofunesta_C1593_03826-RA protein AED:0.31 eAED:0.32 QI:0|0|0|0.5|1|1|2|0|122 | Apoplastic effector probability: 0.576
	# Database: /data/phi-blast/fasta/Phi414/phi414.fas
	# Fields: query id, subject id, % identity, alignment length, mismatches, gap opens, q. start, q. end, s. start, s. end, evalue, bit score
	# 3 hits found
	Ccacaofunesta_C1593_03826-RA	G4NF43#PHI:2050#OMO1#318829#Magnaporthe_oryzae#loss_of_pathogenicity	34.88	43	28	0	59	101	33	75	3.2	25.8
	Ccacaofunesta_C1593_03826-RA	A0A0E0SBQ7#PHI:1390#GzC2H053#5518#Fusarium_graminearum#unaffected_pathogenicity	35	40	22	2	41	80	753	788	7.9	24.6
	Ccacaofunesta_C1593_03826-RA	Q2UEH7#PHI:6872#AtrR#746128#Aspergillus_fumigatus#reduced_virulence	34.29	35	23	0	60	94	752	786	9.9	24.3
	# BLASTP 2.2.30+
	# Query: Ccacaofunesta_C1593_06923-RA protein AED:0.45 eAED:0.45 QI:0|-1|0|1|-1|1|1|0|146 | Apoplastic effector probability: 0.507
	# Database: /data/phi-blast/fasta/Phi414/phi414.fas
	# Fields: query id, subject id, % identity, alignment length, mismatches, gap opens, q. start, q. end, s. start, s. end, evalue, bit score
	# 9 hits found
	Ccacaofunesta_C1593_06923-RA	C0NFK7#PHI:6265#Eng1#5037#Histoplasma_capsulatum#reduced_virulence	46.3	108	57	1	30	136	31	138	9e-19	79.7
	Ccacaofunesta_C1593_06923-RA	P81177#PHI:11228#Aur#1280#Staphylococcus_aureus#increased_virulence_(hypervirulence)__reduced_virulence__unaffected_pathogenicity	41.67	36	18	1	1	36	1	33	0.49	28.9
	Ccacaofunesta_C1593_06923-RA	E3QNW8#PHI:6228#KRE6#31870#Colletotrichum_graminicola#reduced_virulence	27.08	48	30	2	88	133	229	273	1.4	27.3
	Ccacaofunesta_C1593_06923-RA	Q96UR0#PHI:2504__PHI:3903#AGS2#746128#Aspergillus_fumigatus#unaffected_pathogenicity__reduced_virulence	26.58	79	52	2	4	82	509	581	2.6	26.6
	Ccacaofunesta_C1593_06923-RA	A0A455ZLU4#PHI:9098#SpnA#1314#Streptococcus_pyogenes#reduced_virulence	23.19	69	51	1	7	75	170	236	3.8	26.2
	Ccacaofunesta_C1593_06923-RA	I6YDU0#PHI:2907__PHI:9824#Cyp51A__CYP51A#5518#Fusarium_graminearum#unaffected_pathogenicity__reduced_virulence	28.12	64	41	1	25	83	372	435	4.6	25.8
	Ccacaofunesta_C1593_06923-RA	I1RJR2#PHI:12031#FgCYP51A#5518#Fusarium_graminearum#reduced_virulence	28.12	64	41	1	25	83	372	435	4.7	25.8
	Ccacaofunesta_C1593_06923-RA	I1RUM9#PHI:1396#GzC2H059#5518#Fusarium_graminearum#reduced_virulence	26.97	89	57	4	29	111	494	580	8.2	25
	Ccacaofunesta_C1593_06923-RA	B5M4A8#PHI:2116__PHI:2301#CHS7#318829#Magnaporthe_oryzae#reduced_virulence	57.14	14	6	0	129	142	99	112	9	25
	# BLASTP 2.2.30+
	# Query: Ccacaofunesta_C1593_07791-RA protein AED:0.01 eAED:0.01 QI:0|-1|0|1|-1|1|1|0|165 | Cytoplasmic effector probability: 0.697
	# Database: /data/phi-blast/fasta/Phi414/phi414.fas
	# Fields: query id, subject id, % identity, alignment length, mismatches, gap opens, q. start, q. end, s. start, s. end, evalue, bit score
	# 5 hits found
	Ccacaofunesta_C1593_07791-RA	Q6FPF2#PHI:4626#CgSlt2#5478#Candida_glabrata#unaffected_pathogenicity	32.5	40	27	0	113	152	220	259	2.3	26.9
	Ccacaofunesta_C1593_07791-RA	Q2T8I7#PHI:6888#BTH_II0311#57975#Burkholderia_thailandensis#reduced_virulence	40	25	14	1	83	107	443	466	3.5	26.6
	Ccacaofunesta_C1593_07791-RA	A0A098DDT3#PHI:1182#(Sc_Mec1)#5518#Fusarium_graminearum#reduced_virulence	44	25	14	0	118	142	2428	2452	5	26.2
	Ccacaofunesta_C1593_07791-RA	Q7MBB2#PHI:10171#GroEL#2096#Mycoplasma_gallisepticum#increased_virulence_(hypervirulence)	29.41	34	24	0	64	97	33	66	5.5	25.8
	Ccacaofunesta_C1593_07791-RA	I1RD24#PHI:5091#FgRic8#5518#Fusarium_graminearum#reduced_virulence	44.44	27	12	1	86	109	430	456	9.7	25
	# BLASTP 2.2.30+
	# Query: Ccacaofunesta_C1593_07792-RA protein AED:0.06 eAED:0.51 QI:0|0.5|0.66|1|0.5|0.33|3|0|126 | Cytoplasmic effector probability: 0.636
	# Database: /data/phi-blast/fasta/Phi414/phi414.fas
	# Fields: query id, subject id, % identity, alignment length, mismatches, gap opens, q. start, q. end, s. start, s. end, evalue, bit score
	# 8 hits found
	Ccacaofunesta_C1593_07792-RA	G4N3U4#PHI:5188#MoHPX1#318829#Magnaporthe_oryzae#reduced_virulence	32	100	64	3	8	104	135	233	3e-06	43.1
	Ccacaofunesta_C1593_07792-RA	Q3BQL2#PHI:2688#XopL#339#Xanthomonas_campestris#unaffected_pathogenicity	42.11	38	17	2	69	101	490	527	0.59	28.1
	Ccacaofunesta_C1593_07792-RA	Q8PI08#PHI:2703#Xac3090#53413#Xanthomonas_axonopodis#effector_(plant_avirulence_determinant)	45.16	31	15	1	69	97	326	356	1.2	27.3
	Ccacaofunesta_C1593_07792-RA	Q8IEK1#PHI:12132#PfA-M1#5833#Plasmodium_falciparum#reduced_virulence	26.25	80	51	3	18	97	538	609	1.4	26.9
	Ccacaofunesta_C1593_07792-RA	J9VVM2#PHI:8793#Cdk8_(CNAG_06086)#5207#Cryptococcus_neoformans#reduced_virulence	52.94	17	8	0	32	48	84	100	1.5	26.9
	Ccacaofunesta_C1593_07792-RA	P0C954#PHI:434#GEL2#746128#Aspergillus_fumigatus#reduced_virulence	41.94	31	18	0	25	55	49	79	2.3	26.2
	Ccacaofunesta_C1593_07792-RA	I1S4B6#PHI:1845#GzZC160#5518#Fusarium_graminearum#unaffected_pathogenicity	55	20	9	0	25	44	449	468	3.7	25.8
	Ccacaofunesta_C1593_07792-RA	G4N983#PHI:2215#BIM1#318829#Magnaporthe_oryzae#reduced_virulence	26.79	56	36	1	71	126	867	917	7.3	25
	# BLASTP 2.2.30+
	# Query: Ccacaofunesta_C1593_07794-RA protein AED:0.00 eAED:0.00 QI:0|-1|0|1|-1|1|1|0|170 | Cytoplasmic effector probability: 0.525 | Apoplastic effector probability: 0.506
	# Database: /data/phi-blast/fasta/Phi414/phi414.fas
	# Fields: query id, subject id, % identity, alignment length, mismatches, gap opens, q. start, q. end, s. start, s. end, evalue, bit score
	# 4 hits found
	Ccacaofunesta_C1593_07794-RA	A0A1R3RGK0#PHI:10950#Pks#40993#Aspergillus_carbonarius#unaffected_pathogenicity	28.45	116	64	5	4	109	1525	1631	2.6	26.9
	Ccacaofunesta_C1593_07794-RA	G4N5Y8#PHI:5653#FZC56#318829#Magnaporthe_oryzae#unaffected_pathogenicity	24.39	82	61	1	80	161	350	430	2.9	26.9
	Ccacaofunesta_C1593_07794-RA	Q4HWE2#PHI:1671#GzCCHC011#5518#Fusarium_graminearum#reduced_virulence	31.11	45	29	2	4	46	499	543	3.5	26.6
	Ccacaofunesta_C1593_07794-RA	F4MD99#PHI:3113#StbA#562#Escherichia_coli#reduced_virulence	38.46	26	16	0	145	170	188	213	8.5	25.4
	# BLASTP 2.2.30+
	# Query: Ccacaofunesta_C1593_04674-RA protein AED:0.00 eAED:0.00 QI:0|-1|0|1|-1|1|1|0|200 | Cytoplasmic effector probability: 0.691
	# Database: /data/phi-blast/fasta/Phi414/phi414.fas
	# Fields: query id, subject id, % identity, alignment length, mismatches, gap opens, q. start, q. end, s. start, s. end, evalue, bit score
	# 9 hits found
	Ccacaofunesta_C1593_04674-RA	I1RS37#PHI:1643#GzWing015#5518#Fusarium_graminearum#reduced_virulence	29.21	89	53	4	36	124	661	739	1.7	28.1
	Ccacaofunesta_C1593_04674-RA	Q4WPS9#PHI:7457#RamA#746128#Aspergillus_fumigatus#reduced_virulence	34.48	58	27	3	74	129	424	472	1.8	27.7
	Ccacaofunesta_C1593_04674-RA	I1RTJ6#PHI:1389#GzC2H052#5518#Fusarium_graminearum#lethal	33.33	36	24	0	17	52	58	93	4.5	26.6
	Ccacaofunesta_C1593_04674-RA	J7HBZ2#PHI:6935#BbpacC#176275#Beauveria_bassiana#reduced_virulence	66.67	15	5	0	149	163	85	99	5.1	26.6
	Ccacaofunesta_C1593_04674-RA	Q870A3#PHI:315__PHI:7241#PacC#5507#Fusarium_oxysporum#reduced_virulence__increased_virulence_(hypervirulence)	66.67	15	5	0	149	163	100	114	5.2	26.6
	Ccacaofunesta_C1593_04674-RA	A0A1C3YKN0#PHI:1431__PHI:5693#Pac1#5518#Fusarium_graminearum#unaffected_pathogenicity	66.67	15	5	0	149	163	102	116	5.2	26.6
	Ccacaofunesta_C1593_04674-RA	E9F189#PHI:4125#MrpacC#568076#Metarhizium_robertsii#reduced_virulence	66.67	15	5	0	149	163	84	98	6.4	26.2
	Ccacaofunesta_C1593_04674-RA	E9DRL9#PHI:9475#MapacC_(MAC_00388)#92637#Metarhizium_acridum#reduced_virulence	66.67	15	5	0	149	163	84	98	6.6	26.2
	Ccacaofunesta_C1593_04674-RA	J5JHE8#PHI:7377#Blys4#176275#Beauveria_bassiana#unaffected_pathogenicity	31.71	41	28	0	77	117	28	68	7.1	25.4
	# BLASTP 2.2.30+
	# Query: Ccacaofunesta_C1593_04675-RA protein AED:0.00 eAED:0.00 QI:0|-1|0|1|-1|1|1|0|200 | Cytoplasmic effector probability: 0.767
	# Database: /data/phi-blast/fasta/Phi414/phi414.fas
	# Fields: query id, subject id, % identity, alignment length, mismatches, gap opens, q. start, q. end, s. start, s. end, evalue, bit score
	# 5 hits found
	Ccacaofunesta_C1593_04675-RA	N4VBG2#PHI:6970#Copag1#5465#Colletotrichum_orbiculare#reduced_virulence	32.76	58	33	3	1	53	1096	1152	0.77	29.3
	Ccacaofunesta_C1593_04675-RA	J4US35#PHI:8673#CryD_(EJP68422)#176275#Beauveria_bassiana#unaffected_pathogenicity	30	50	33	1	82	131	460	507	2.4	27.3
	Ccacaofunesta_C1593_04675-RA	A0A194WAB9#PHI:11042#PKS39_(VM1G_09018)#105487#Valsa_mali#unaffected_pathogenicity	34.62	52	33	1	73	124	799	849	6	26.2
	Ccacaofunesta_C1593_04675-RA	A0A0H2ZG25#PHI:7765#CcoN4_(PA14_10500)#287#Pseudomonas_aeruginosa#reduced_virulence	29.03	31	22	0	104	134	78	108	6	26.2
	Ccacaofunesta_C1593_04675-RA	Q09MP5#PHI:1008#NPS6#101162#Bipolaris_oryzae#reduced_virulence	24.14	87	56	3	102	181	1008	1091	6.8	26.2
	# BLASTP 2.2.30+
	# Query: Ccacaofunesta_C1593_04677-RA protein AED:0.00 eAED:0.01 QI:0|-1|0|1|-1|1|1|0|200 | Cytoplasmic effector probability: 0.773
	# Database: /data/phi-blast/fasta/Phi414/phi414.fas
	# Fields: query id, subject id, % identity, alignment length, mismatches, gap opens, q. start, q. end, s. start, s. end, evalue, bit score
	# 9 hits found
	Ccacaofunesta_C1593_04677-RA	I1RS37#PHI:1643#GzWing015#5518#Fusarium_graminearum#reduced_virulence	28.57	140	74	7	13	137	633	761	0.045	32.7
	Ccacaofunesta_C1593_04677-RA	Q4WPS9#PHI:7457#RamA#746128#Aspergillus_fumigatus#reduced_virulence	35.19	54	26	2	74	127	424	468	3.2	26.9
	Ccacaofunesta_C1593_04677-RA	J7HBZ2#PHI:6935#BbpacC#176275#Beauveria_bassiana#reduced_virulence	66.67	15	5	0	149	163	85	99	5.9	26.2
	Ccacaofunesta_C1593_04677-RA	Q870A3#PHI:315__PHI:7241#PacC#5507#Fusarium_oxysporum#reduced_virulence__increased_virulence_(hypervirulence)	66.67	15	5	0	149	163	100	114	6.3	26.2
	Ccacaofunesta_C1593_04677-RA	A0A1C3YKN0#PHI:1431__PHI:5693#Pac1#5518#Fusarium_graminearum#unaffected_pathogenicity	66.67	15	5	0	149	163	102	116	6.6	26.2
	Ccacaofunesta_C1593_04677-RA	G4MQZ9#PHI:2025#HDL1#318829#Magnaporthe_oryzae#unaffected_pathogenicity	26.4	125	71	7	2	114	154	269	6.7	26.2
	Ccacaofunesta_C1593_04677-RA	E9DRL9#PHI:9475#MapacC_(MAC_00388)#92637#Metarhizium_acridum#reduced_virulence	66.67	15	5	0	149	163	84	98	7.3	25.8
	Ccacaofunesta_C1593_04677-RA	E9F189#PHI:4125#MrpacC#568076#Metarhizium_robertsii#reduced_virulence	66.67	15	5	0	149	163	84	98	7.5	25.8
	Ccacaofunesta_C1593_04677-RA	I1RTJ6#PHI:1389#GzC2H052#5518#Fusarium_graminearum#lethal	33.33	36	24	0	17	52	58	93	9.6	25.4
	# BLASTP 2.2.30+
	# Query: Ccacaofunesta_C1593_04679-RA protein AED:0.00 eAED:0.00 QI:0|-1|0|1|-1|1|1|0|200 | Cytoplasmic effector probability: 0.676
	# Database: /data/phi-blast/fasta/Phi414/phi414.fas
	# Fields: query id, subject id, % identity, alignment length, mismatches, gap opens, q. start, q. end, s. start, s. end, evalue, bit score
	# 3 hits found
	Ccacaofunesta_C1593_04679-RA	A6TF98#PHI:7951#ArnA#573#Klebsiella_pneumoniae#unaffected_pathogenicity	29.49	78	53	2	71	148	533	608	1.3	28.5
	Ccacaofunesta_C1593_04679-RA	A0A0E0RSG8#PHI:1572#GzOB012#5518#Fusarium_graminearum#unaffected_pathogenicity	25	108	73	4	86	186	679	785	4.2	26.6
	Ccacaofunesta_C1593_04679-RA	J4US35#PHI:8673#CryD_(EJP68422)#176275#Beauveria_bassiana#unaffected_pathogenicity	24.36	78	59	0	113	190	489	566	9.8	25.4
	# BLASTP 2.2.30+
	# Query: Ccacaofunesta_C1593_04681-RA protein AED:0.25 eAED:0.25 QI:0|-1|0|1|-1|1|1|0|201 | Cytoplasmic effector probability: 0.671
	# Database: /data/phi-blast/fasta/Phi414/phi414.fas
	# Fields: query id, subject id, % identity, alignment length, mismatches, gap opens, q. start, q. end, s. start, s. end, evalue, bit score
	# 3 hits found
	Ccacaofunesta_C1593_04681-RA	Q8X116#PHI:540__PHI:1029#BCPME2__Bcpme2#40559#Botrytis_cinerea#unaffected_pathogenicity	21.15	52	41	0	37	88	61	112	5	26.2
	Ccacaofunesta_C1593_04681-RA	A0A384JCI5#PHI:9527#Bcpme2#40559#Botrytis_cinerea#increased_virulence_(hypervirulence)	21.15	52	41	0	37	88	61	112	5	26.2
	Ccacaofunesta_C1593_04681-RA	I1REN7#PHI:1681#GzNF001#5518#Fusarium_graminearum#unaffected_pathogenicity	45	20	11	0	37	56	634	653	8.4	25.8
	# BLASTP 2.2.30+
	# Query: Ccacaofunesta_C1593_04682-RA protein AED:0.03 eAED:0.03 QI:0|-1|0|1|-1|1|1|0|228 | Cytoplasmic effector probability: 0.634
	# Database: /data/phi-blast/fasta/Phi414/phi414.fas
	# Fields: query id, subject id, % identity, alignment length, mismatches, gap opens, q. start, q. end, s. start, s. end, evalue, bit score
	# 4 hits found
	Ccacaofunesta_C1593_04682-RA	Q9HU60#PHI:11699#NtrB#287#Pseudomonas_aeruginosa#reduced_virulence	23.08	65	47	1	27	88	18	82	3.4	26.9
	Ccacaofunesta_C1593_04682-RA	A0A1D8PCN8#PHI:9225__PHI:9544#CaPsy2__PSY2#5476#Candida_albicans#increased_virulence_(hypervirulence)	41.67	24	14	0	204	227	856	879	5	26.9
	Ccacaofunesta_C1593_04682-RA	P9WQE9#PHI:7221#Pks2#1773#Mycobacterium_tuberculosis#reduced_virulence	40	30	16	1	128	155	1931	1960	5.7	26.6
	Ccacaofunesta_C1593_04682-RA	Q73R77#PHI:4141#TDE0214#158#Treponema_denticola#reduced_virulence	18.9	127	85	3	98	206	4	130	8.8	25.8
	# BLASTP 2.2.30+
	# Query: Ccacaofunesta_C1593_04684-RA protein AED:0.67 eAED:1.00 QI:0|0|0|0.5|1|1|2|0|101 | Cytoplasmic effector probability: 0.893
	# Database: /data/phi-blast/fasta/Phi414/phi414.fas
	# Fields: query id, subject id, % identity, alignment length, mismatches, gap opens, q. start, q. end, s. start, s. end, evalue, bit score
	# 4 hits found
	Ccacaofunesta_C1593_04684-RA	A0A0E0SBQ7#PHI:1390#GzC2H053#5518#Fusarium_graminearum#unaffected_pathogenicity	31.88	69	30	4	18	80	731	788	2.4	25.8
	Ccacaofunesta_C1593_04684-RA	G8DNS9#PHI:2261#NPS6#45130#Bipolaris_sorokiniana#reduced_virulence	42.31	26	15	0	64	89	164	189	7	24.3
	Ccacaofunesta_C1593_04684-RA	Q99101#PHI:57#PRF1#5270#Ustilago_maydis#loss_of_pathogenicity	62.5	16	6	0	75	90	389	404	7.4	24.3
	Ccacaofunesta_C1593_04684-RA	B4EJP6#PHI:8831#Bcam1554#95486#Burkholderia_cenocepacia#increased_virulence_(hypervirulence)	27.47	91	53	4	20	100	261	348	8.7	23.9
	# BLASTP 2.2.30+
	# Query: Ccacaofunesta_C1593_01470-RA protein AED:0.01 eAED:0.01 QI:0|-1|0|1|-1|1|1|0|177 | Cytoplasmic effector probability: 0.578 | Apoplastic effector probability: 0.54
	# Database: /data/phi-blast/fasta/Phi414/phi414.fas
	# Fields: query id, subject id, % identity, alignment length, mismatches, gap opens, q. start, q. end, s. start, s. end, evalue, bit score
	# 4 hits found
	Ccacaofunesta_C1593_01470-RA	Q00350#PHI:572#XYL2#5017#Bipolaris_zeicola#unaffected_pathogenicity	63.64	22	8	0	7	28	6	27	1.1	27.7
	Ccacaofunesta_C1593_01470-RA	B0RTU5#PHI:7779#AmiC2#339#Xanthomonas_campestris#unaffected_pathogenicity__reduced_virulence	30.77	39	27	0	9	47	41	79	2.2	27.3
	Ccacaofunesta_C1593_01470-RA	Q83E23#PHI:9066#Cbu0513#777#Coxiella_burnetii#effector_(plant_avirulence_determinant)	19.51	41	33	0	137	177	337	377	5.1	26.2
	Ccacaofunesta_C1593_01470-RA	G4MZL0#PHI:11243#Mobre2_(MGG_01427)#318829#Magnaporthe_oryzae#reduced_virulence	28.72	94	54	3	20	113	480	560	7.6	25.8
	# BLASTP 2.2.30+
	# Query: Ccacaofunesta_C1593_01473-RA protein AED:0.00 eAED:0.01 QI:0|-1|0|1|-1|1|1|0|171 | Apoplastic effector probability: 0.612
	# Database: /data/phi-blast/fasta/Phi414/phi414.fas
	# Fields: query id, subject id, % identity, alignment length, mismatches, gap opens, q. start, q. end, s. start, s. end, evalue, bit score
	# 3 hits found
	Ccacaofunesta_C1593_01473-RA	Q5D157#PHI:968#AvrB4-1#317#Pseudomonas_syringae#effector_(plant_avirulence_determinant)	22.22	99	71	2	74	169	81	176	1.3	27.7
	Ccacaofunesta_C1593_01473-RA	D4HYF4#PHI:9320#PurL#552#Erwinia_amylovora#reduced_virulence	24.04	104	73	2	15	118	1028	1125	1.8	27.3
	Ccacaofunesta_C1593_01473-RA	A0A380PMR4#PHI:9372#AmiC#632#Yersinia_pestis#unaffected_pathogenicity	29.41	34	24	0	85	118	29	62	7.2	25.4
	# BLASTP 2.2.30+
	# Query: Ccacaofunesta_C1593_01474-RA protein AED:0.00 eAED:0.00 QI:0|-1|0|1|-1|1|1|0|176 | Apoplastic effector probability: 0.538
	# Database: /data/phi-blast/fasta/Phi414/phi414.fas
	# Fields: query id, subject id, % identity, alignment length, mismatches, gap opens, q. start, q. end, s. start, s. end, evalue, bit score
	# 5 hits found
	Ccacaofunesta_C1593_01474-RA	D0ZXR5#PHI:3749#SteA#28901#Salmonella_enterica#effector_(plant_avirulence_determinant)	26	100	53	4	8	86	41	140	1.6	27.3
	Ccacaofunesta_C1593_01474-RA	Q8XZN9#PHI:5173__PHI:10838#RSc1356#305#Ralstonia_solanacearum#effector_(plant_avirulence_determinant)	41.18	34	20	0	24	57	274	307	3.3	26.6
	Ccacaofunesta_C1593_01474-RA	A4RE77#PHI:11778#Momyo1_(MGG_00748)#318829#Magnaporthe_oryzae#reduced_virulence	29.63	54	36	1	47	100	912	963	5	26.2
	Ccacaofunesta_C1593_01474-RA	Q04HX1#PHI:4222#Pde1#1313#Streptococcus_pneumoniae#reduced_virulence	39.39	33	20	0	132	164	295	327	7	25.8
	Ccacaofunesta_C1593_01474-RA	Q9UVN5#PHI:160#AMT#5599#Alternaria_alternata#loss_of_pathogenicity	23.33	60	42	1	50	109	1403	1458	9.1	25.4
	# BLASTP 2.2.30+
	# Query: Ccacaofunesta_C1593_01476-RA protein AED:0.00 eAED:0.00 QI:0|-1|0|1|-1|1|1|0|171 | Apoplastic effector probability: 0.829
	# Database: /data/phi-blast/fasta/Phi414/phi414.fas
	# Fields: query id, subject id, % identity, alignment length, mismatches, gap opens, q. start, q. end, s. start, s. end, evalue, bit score
	# 6 hits found
	Ccacaofunesta_C1593_01476-RA	D0ZVG2#PHI:3748#SspH1#28901#Salmonella_enterica#effector_(plant_avirulence_determinant)	30.19	53	31	1	125	171	501	553	0.79	28.5
	Ccacaofunesta_C1593_01476-RA	C3PTB1#PHI:2834#LAM1#5016#Bipolaris_maydis#reduced_virulence	39.47	38	23	0	26	63	158	195	0.89	28.5
	Ccacaofunesta_C1593_01476-RA	Q8XZN9#PHI:5173__PHI:10838#RSc1356#305#Ralstonia_solanacearum#effector_(plant_avirulence_determinant)	37.21	43	27	0	23	65	273	315	1.1	28.1
	Ccacaofunesta_C1593_01476-RA	B1LE77#PHI:3611#IutA#562#Escherichia_coli#reduced_virulence	22.93	157	106	4	21	166	400	552	1.4	27.7
	Ccacaofunesta_C1593_01476-RA	Q6U607#PHI:6563#IucA#573#Klebsiella_pneumoniae#reduced_virulence	22.93	157	106	4	21	166	400	552	1.5	27.7
	Ccacaofunesta_C1593_01476-RA	P9WGM5#PHI:3620#NarL#1773#Mycobacterium_tuberculosis#unaffected_pathogenicity	41.67	36	20	1	104	139	9	43	4.6	25.8
	# BLASTP 2.2.30+
	# Query: Ccacaofunesta_C1593_01507-RA protein AED:0.00 eAED:0.00 QI:0|1|1|1|0|0|2|0|322 | Apoplastic effector probability: 0.556
	# Database: /data/phi-blast/fasta/Phi414/phi414.fas
	# Fields: query id, subject id, % identity, alignment length, mismatches, gap opens, q. start, q. end, s. start, s. end, evalue, bit score
	# 11 hits found
	Ccacaofunesta_C1593_01507-RA	Q5WTB2#PHI:9871#DotA#446#Legionella_pneumophila#loss_of_pathogenicity	26.74	86	54	1	231	307	294	379	0.21	32
	Ccacaofunesta_C1593_01507-RA	Q5ZS33#PHI:8799#DotA#446#Legionella_pneumophila#reduced_virulence	25.58	86	55	1	231	307	294	379	0.82	30
	Ccacaofunesta_C1593_01507-RA	B0XQN0#PHI:3206#Cch1#746128#Aspergillus_fumigatus#reduced_virulence	24.21	95	63	3	216	308	2020	2107	0.95	30
	Ccacaofunesta_C1593_01507-RA	A0A098DDX5#PHI:1648__PHI:1650__PHI:6246#GzWing020__GzWing022__Famyo2#5518#Fusarium_graminearum#reduced_virulence__lethal	33.33	51	34	0	252	302	17	67	2.5	28.5
	Ccacaofunesta_C1593_01507-RA	I1RMF9#PHI:9157__PHI:10691#FgNeo1_(FGSG_05149)__FgDnfD_(FGSG_05149)#5518#Fusarium_graminearum#reduced_virulence	31.11	45	31	0	217	261	146	190	2.7	28.5
	Ccacaofunesta_C1593_01507-RA	Q9Z4N7#PHI:7674#Esp#1351#Enterococcus_faecalis#reduced_virulence__unaffected_pathogenicity	20.45	88	68	1	209	294	1740	1827	4.5	27.7
	Ccacaofunesta_C1593_01507-RA	Q6FVH5#PHI:7933#Cgyps9#5478#Candida_glabrata#reduced_virulence__unaffected_pathogenicity	31.34	67	45	1	242	308	430	495	5.5	27.3
	Ccacaofunesta_C1593_01507-RA	I1RPD3#PHI:6719#FgPLC1#5518#Fusarium_graminearum#reduced_virulence	31.82	66	35	3	209	271	169	227	6.1	27.3
	Ccacaofunesta_C1593_01507-RA	Q1HHN2#PHI:6561#Cch1#5207#Cryptococcus_neoformans#reduced_virulence__unaffected_pathogenicity	32.56	43	29	0	267	309	544	586	6.6	27.3
	Ccacaofunesta_C1593_01507-RA	I1RVT7#PHI:1790#GzZC105#5518#Fusarium_graminearum#lethal	32.73	55	35	1	246	300	216	268	7.8	26.9
	Ccacaofunesta_C1593_01507-RA	S8EZU9#PHI:11913#GRA28_(TGME49_231960)#5811#Toxoplasma_gondii#unaffected_pathogenicity	27.85	79	45	3	237	308	1422	1495	8.1	26.9
	# BLASTP 2.2.30+
	# Query: Ccacaofunesta_C1593_01614-RA protein AED:0.00 eAED:0.00 QI:146|1|1|1|0|0|4|0|559 | Cytoplasmic effector probability: 0.725
	# Database: /data/phi-blast/fasta/Phi414/phi414.fas
	# Fields: query id, subject id, % identity, alignment length, mismatches, gap opens, q. start, q. end, s. start, s. end, evalue, bit score
	# 8 hits found
	Ccacaofunesta_C1593_01614-RA	G4MTZ0#PHI:2114#Calnexin#318829#Magnaporthe_oryzae#loss_of_pathogenicity	66.49	570	172	6	5	558	9	575	0	723
	Ccacaofunesta_C1593_01614-RA	Q6Q487#PHI:2306#ClxA#746128#Aspergillus_fumigatus#unaffected_pathogenicity	59.61	567	215	4	1	559	1	561	0	620
	Ccacaofunesta_C1593_01614-RA	I3VB56#PHI:4926#Rs-CRT#46012#Radopholus_similis#reduced_virulence	35.5	400	194	10	47	443	22	360	3e-56	195
	Ccacaofunesta_C1593_01614-RA	Q3BMG7#PHI:4875#XopAD#339#Xanthomonas_campestris#effector_(plant_avirulence_determinant)	34.43	61	27	2	13	61	44	103	1.2	30.4
	Ccacaofunesta_C1593_01614-RA	I1RGE1#PHI:4042#Spt8#5518#Fusarium_graminearum#reduced_virulence	23.73	177	116	7	19	180	503	675	2.6	29.3
	Ccacaofunesta_C1593_01614-RA	V6RAN7#PHI:1639#GzWing011#5518#Fusarium_graminearum#unaffected_pathogenicity	30.51	59	39	1	18	76	491	547	3.7	28.9
	Ccacaofunesta_C1593_01614-RA	J9VM57#PHI:10014__PHI:10335#Atg18_(CNAG_02269)#5207#Cryptococcus_neoformans#unaffected_pathogenicity__loss_of_pathogenicity	30.77	52	31	1	108	159	372	418	3.8	28.5
	Ccacaofunesta_C1593_01614-RA	Q4WEC9#PHI:6475#ParA#746128#Aspergillus_fumigatus#unaffected_pathogenicity	32.35	68	35	3	201	258	235	301	6.9	28.1
	# BLASTP 2.2.30+
	# Query: Ccacaofunesta_C1593_01627-RA protein AED:0.00 eAED:0.00 QI:0|-1|0|1|-1|1|1|0|165 | Apoplastic effector probability: 0.555
	# Database: /data/phi-blast/fasta/Phi414/phi414.fas
	# Fields: query id, subject id, % identity, alignment length, mismatches, gap opens, q. start, q. end, s. start, s. end, evalue, bit score
	# 8 hits found
	Ccacaofunesta_C1593_01627-RA	J9VJ99#PHI:4785__PHI:6585#PFA4__Pfa4#5207#Cryptococcus_neoformans#loss_of_pathogenicity__reduced_virulence	36.73	49	30	1	66	114	356	403	2.8	26.6
	Ccacaofunesta_C1593_01627-RA	A0A0H3B1G5#PHI:7996#InvD#633#Yersinia_pseudotuberculosis#reduced_virulence	36.51	63	31	3	59	116	543	601	3.5	26.6
	Ccacaofunesta_C1593_01627-RA	I1RJY5#PHI:1576#GzOB016#5518#Fusarium_graminearum#unaffected_pathogenicity	32.76	58	33	2	103	159	387	439	4.6	26.2
	Ccacaofunesta_C1593_01627-RA	C6KEF4#PHI:1073__PHI:2123#STE11__MGSTE11p#1047171#Zymoseptoria_tritici#loss_of_pathogenicity	45.83	24	13	0	81	104	278	301	4.8	26.2
	Ccacaofunesta_C1593_01627-RA	A0A1R3RGK0#PHI:10950#Pks#40993#Aspergillus_carbonarius#unaffected_pathogenicity	30.26	76	43	2	91	156	2204	2279	7.5	25.4
	Ccacaofunesta_C1593_01627-RA	J9W327#PHI:9422#CNAG_06332#5207#Cryptococcus_neoformans#increased_virulence_(hypervirulence)	36.36	66	37	2	92	155	861	923	8.3	25.4
	Ccacaofunesta_C1593_01627-RA	Q2FXC7#PHI:11225#SplE#1280#Staphylococcus_aureus#increased_virulence_(hypervirulence)__reduced_virulence__unaffected_pathogenicity	41.67	24	14	0	108	131	47	70	8.3	25
	Ccacaofunesta_C1593_01627-RA	G4NE57#PHI:9100#Mopex13_(MGG_00157)#318829#Magnaporthe_oryzae#loss_of_pathogenicity	46.88	32	17	0	21	52	26	57	9.7	25
	# BLASTP 2.2.30+
	# Query: Ccacaofunesta_C1593_05644-RA protein AED:0.01 eAED:0.01 QI:0|-1|0|1|-1|1|1|0|77 | Cytoplasmic effector probability: 0.688 | Apoplastic effector probability: 0.662
	# Database: /data/phi-blast/fasta/Phi414/phi414.fas
	# Fields: query id, subject id, % identity, alignment length, mismatches, gap opens, q. start, q. end, s. start, s. end, evalue, bit score
	# 16 hits found
	Ccacaofunesta_C1593_05644-RA	Q00845#PHI:180#PELD#169388#Fusarium_solani#reduced_virulence	35.42	48	31	0	5	52	8	55	0.025	30.4
	Ccacaofunesta_C1593_05644-RA	A0A1C3YMB1#PHI:1821#GzZC136#5518#Fusarium_graminearum#unaffected_pathogenicity	41.67	24	14	0	49	72	781	804	0.11	28.5
	Ccacaofunesta_C1593_05644-RA	Q9I5N6#PHI:7574#PdtA#287#Pseudomonas_aeruginosa#reduced_virulence	40	40	22	1	8	47	344	381	1.1	25.8
	Ccacaofunesta_C1593_05644-RA	I1RWD1#PHI:10690#FgDnfA_(FGSG_08595)#5518#Fusarium_graminearum#reduced_virulence	45	20	11	0	28	47	389	408	3.2	24.6
	Ccacaofunesta_C1593_05644-RA	Q8YC53#PHI:3169#BM-LOV-HK#29459#Brucella_melitensis#reduced_virulence	31.71	41	28	0	3	43	246	286	3.9	24.3
	Ccacaofunesta_C1593_05644-RA	Q2YKK7#PHI:3306#LovhK#235#Brucella_abortus#loss_of_pathogenicity	31.71	41	28	0	3	43	246	286	3.9	24.3
	Ccacaofunesta_C1593_05644-RA	G4MSW6#PHI:10770#MoSAS3_(MGG_04615)#318829#Magnaporthe_oryzae#loss_of_pathogenicity	58.82	17	6	1	50	65	207	223	4.3	24.3
	Ccacaofunesta_C1593_05644-RA	A0A0H3LPR7#PHI:9188#BB_RS07570_(BB1518)#518#Bordetella_bronchiseptica#unaffected_pathogenicity	43.24	37	20	1	6	42	26	61	5.1	23.9
	Ccacaofunesta_C1593_05644-RA	N4VBG2#PHI:6970#Copag1#5465#Colletotrichum_orbiculare#reduced_virulence	47.83	23	10	1	1	23	1168	1188	5.8	23.9
	Ccacaofunesta_C1593_05644-RA	Q9I522#PHI:9932#LpxO2#287#Pseudomonas_aeruginosa#unaffected_pathogenicity__reduced_virulence	32.26	31	21	0	45	75	101	131	5.8	23.5
	Ccacaofunesta_C1593_05644-RA	Q5AJ65#PHI:8866#Pmc1#5476#Candida_albicans#reduced_virulence	52.38	21	10	0	6	26	450	470	7.2	23.5
	Ccacaofunesta_C1593_05644-RA	A0A1V2WCB4#PHI:9584#PaaK2#95486#Burkholderia_cenocepacia#increased_virulence_(hypervirulence)__reduced_virulence__unaffected_pathogenicity	34.78	23	15	0	55	77	250	272	8.3	23.1
	Ccacaofunesta_C1593_05644-RA	D0NCC1#PHI:4203#SFI4#4787#Phytophthora_infestans#increased_virulence_(hypervirulence)	56.25	16	7	0	4	19	10	25	8.8	23.1
	Ccacaofunesta_C1593_05644-RA	Q8E6Y0#PHI:6131#PbsP#1311#Streptococcus_agalactiae#reduced_virulence	27.27	33	24	0	3	35	8	40	9.3	23.1
	Ccacaofunesta_C1593_05644-RA	G1XHM0#PHI:11148#Aolatg4#2813651#Orbilia_oligospora#reduced_virulence	29.69	64	39	2	5	68	62	119	9.5	23.1
	Ccacaofunesta_C1593_05644-RA	I1RFX8#PHI:1574#GzOB014#5518#Fusarium_graminearum#lethal	50	22	11	0	8	29	824	845	9.9	23.1
	# BLASTP 2.2.30+
	# Query: Ccacaofunesta_C1593_05645-RA protein AED:0.01 eAED:0.02 QI:0|-1|0|1|-1|1|1|0|78 | Apoplastic effector probability: 0.91 | Cytoplasmic effector probability: 0.509
	# Database: /data/phi-blast/fasta/Phi414/phi414.fas
	# Fields: query id, subject id, % identity, alignment length, mismatches, gap opens, q. start, q. end, s. start, s. end, evalue, bit score
	# 4 hits found
	Ccacaofunesta_C1593_05645-RA	A0A1C3YMB1#PHI:1821#GzZC136#5518#Fusarium_graminearum#unaffected_pathogenicity	27.12	59	37	1	20	72	745	803	0.31	27.3
	Ccacaofunesta_C1593_05645-RA	A0A2Z5VGD9#PHI:10742#HvtA#672#Vibrio_vulnificus#reduced_virulence	48.48	33	15	2	3	34	416	447	1.8	25
	Ccacaofunesta_C1593_05645-RA	D0NCC1#PHI:4203#SFI4#4787#Phytophthora_infestans#increased_virulence_(hypervirulence)	62.5	16	6	0	4	19	10	25	2.4	24.6
	Ccacaofunesta_C1593_05645-RA	D2TV46#PHI:3449#Crc1#67825#Citrobacter_rodentium#increased_virulence_(hypervirulence)	37.5	24	15	0	25	48	1035	1058	4.9	23.9
	# BLASTP 2.2.30+
	# Query: Ccacaofunesta_C1593_05652-RA protein AED:0.10 eAED:0.26 QI:0|-1|0|1|-1|1|1|0|479 | Cytoplasmic effector probability: 0.507
	# Database: /data/phi-blast/fasta/Phi414/phi414.fas
	# Fields: query id, subject id, % identity, alignment length, mismatches, gap opens, q. start, q. end, s. start, s. end, evalue, bit score
	# 3 hits found
	Ccacaofunesta_C1593_05652-RA	Q09MP4#PHI:1009#NPS6#29001#Alternaria_brassicicola#reduced_virulence	44.44	36	20	0	210	245	1143	1178	1.8	29.6
	Ccacaofunesta_C1593_05652-RA	I6YWH2#PHI:2923__PHI:10440#AaNPS6__Nps6#5599#Alternaria_alternata#reduced_virulence__unaffected_pathogenicity	44.44	36	20	0	210	245	1143	1178	1.9	29.6
	Ccacaofunesta_C1593_05652-RA	A0A098DP54#PHI:1504#GzHMG036#5518#Fusarium_graminearum#lethal	31.91	47	32	0	239	285	1685	1731	4.1	28.5
	# BLASTP 2.2.30+
	# Query: Ccacaofunesta_C1593_05661-RA protein AED:0.63 eAED:0.63 QI:0|-1|0|1|-1|1|1|0|270 | Cytoplasmic effector probability: 0.513
	# Database: /data/phi-blast/fasta/Phi414/phi414.fas
	# Fields: query id, subject id, % identity, alignment length, mismatches, gap opens, q. start, q. end, s. start, s. end, evalue, bit score
	# 7 hits found
	Ccacaofunesta_C1593_05661-RA	I1RJR9#PHI:3375#FgSte50#5518#Fusarium_graminearum#loss_of_pathogenicity	27.91	129	82	4	20	137	307	435	0.022	34.3
	Ccacaofunesta_C1593_05661-RA	G4NGF7#PHI:5673#FZC70#318829#Magnaporthe_oryzae#unaffected_pathogenicity	32.73	55	25	2	49	96	6	55	1.4	28.9
	Ccacaofunesta_C1593_05661-RA	K8DPN9#PHI:4584#FkpA#535744#Cronobacter_universalis#reduced_virulence	29.51	61	43	0	161	221	83	143	3.4	27.3
	Ccacaofunesta_C1593_05661-RA	C9Y236#PHI:4583#FkpA#413502#Cronobacter_turicensis#reduced_virulence	29.51	61	43	0	161	221	82	142	4	26.9
	Ccacaofunesta_C1593_05661-RA	A0A0E1PRN0#PHI:11868#OtsA#470#Acinetobacter_baumannii#reduced_virulence	29.03	62	44	0	126	187	349	410	4.2	27.3
	Ccacaofunesta_C1593_05661-RA	I1RAI5#PHI:1319#GzbZIP001#5518#Fusarium_graminearum#reduced_virulence	30.77	39	27	0	157	195	261	299	8.7	26.2
	Ccacaofunesta_C1593_05661-RA	K3VKP6#PHI:9560#FpAda1_(FPSE_04421)#101028#Fusarium_pseudograminearum#reduced_virulence	30.77	39	27	0	157	195	261	299	9.1	26.2
	# BLASTP 2.2.30+
	# Query: Ccacaofunesta_C1593_05675-RA protein AED:0.01 eAED:0.02 QI:0|-1|0|1|-1|1|1|0|78 | Apoplastic effector probability: 0.869
	# Database: /data/phi-blast/fasta/Phi414/phi414.fas
	# Fields: query id, subject id, % identity, alignment length, mismatches, gap opens, q. start, q. end, s. start, s. end, evalue, bit score
	# 7 hits found
	Ccacaofunesta_C1593_05675-RA	A0A2Z5VGD9#PHI:10742#HvtA#672#Vibrio_vulnificus#reduced_virulence	48.48	33	15	2	3	34	416	447	1.6	25.4
	Ccacaofunesta_C1593_05675-RA	A0A1C3YMB1#PHI:1821#GzZC136#5518#Fusarium_graminearum#unaffected_pathogenicity	28.81	59	36	1	20	72	745	803	2.1	25
	Ccacaofunesta_C1593_05675-RA	D0NCC1#PHI:4203#SFI4#4787#Phytophthora_infestans#increased_virulence_(hypervirulence)	62.5	16	6	0	4	19	10	25	2.4	24.6
	Ccacaofunesta_C1593_05675-RA	Q4WXC5#PHI:2531#PRI1#746128#Aspergillus_fumigatus#lethal	46.67	30	14	1	36	63	392	421	2.6	24.6
	Ccacaofunesta_C1593_05675-RA	I1RWD1#PHI:10690#FgDnfA_(FGSG_08595)#5518#Fusarium_graminearum#reduced_virulence	45	20	11	0	29	48	389	408	4.2	24.3
	Ccacaofunesta_C1593_05675-RA	Q4X006#PHI:4229#AbcA#746128#Aspergillus_fumigatus#unaffected_pathogenicity	66.67	15	5	0	35	49	397	411	4.4	24.3
	Ccacaofunesta_C1593_05675-RA	Q00819#PHI:47#CAP64#5207#Cryptococcus_neoformans#loss_of_pathogenicity	36.84	19	12	0	52	70	378	396	7.7	23.5
	# BLASTP 2.2.30+
	# Query: Ccacaofunesta_C1593_05660-RA protein AED:0.00 eAED:0.00 QI:31|1|1|1|0|0|2|0|219 | Cytoplasmic effector probability: 0.589
	# Database: /data/phi-blast/fasta/Phi414/phi414.fas
	# Fields: query id, subject id, % identity, alignment length, mismatches, gap opens, q. start, q. end, s. start, s. end, evalue, bit score
	# 6 hits found
	Ccacaofunesta_C1593_05660-RA	A7EN30#PHI:12071#SsEmp24#5180#Sclerotinia_sclerotiorum#reduced_virulence	29.85	134	80	2	80	213	78	197	4e-11	58.5
	Ccacaofunesta_C1593_05660-RA	A7EYK4#PHI:12072#SsErv25#5180#Sclerotinia_sclerotiorum#reduced_virulence	25.11	219	133	6	12	218	19	218	4e-09	53.5
	Ccacaofunesta_C1593_05660-RA	Q83A39#PHI:11315#EirA_(CBU2072)#777#Coxiella_burnetii#reduced_virulence	29.41	85	50	1	5	89	14	88	0.004	35.4
	Ccacaofunesta_C1593_05660-RA	Q9UUS7#PHI:166#CHIP2#474922#Colletotrichum_gloeosporioides#unaffected_pathogenicity	27.45	102	60	3	4	101	54	145	0.2	30.8
	Ccacaofunesta_C1593_05660-RA	I1RAQ0#PHI:1344#GzC2H004#5518#Fusarium_graminearum#unaffected_pathogenicity	25.17	151	88	6	55	181	210	359	1.1	28.9
	Ccacaofunesta_C1593_05660-RA	D4I234#PHI:7081__PHI:7443#TssC-2__EAMY__3227#552#Erwinia_amylovora#reduced_virulence__unaffected_pathogenicity__increased_virulence_(hypervirulence)	30.19	53	36	1	119	170	63	115	5.2	26.6
	# BLASTP 2.2.30+
	# Query: Ccacaofunesta_C1593_05672-RA protein AED:0.04 eAED:0.04 QI:0|-1|0|1|-1|1|1|0|213 | Cytoplasmic effector probability: 0.729
	# Database: /data/phi-blast/fasta/Phi414/phi414.fas
	# Fields: query id, subject id, % identity, alignment length, mismatches, gap opens, q. start, q. end, s. start, s. end, evalue, bit score
	# 6 hits found
	Ccacaofunesta_C1593_05672-RA	N1PC72#PHI:8770#Cfpks1#5499#Fulvia_fulva#unaffected_pathogenicity	24	100	47	4	118	207	1463	1543	1.5	28.5
	Ccacaofunesta_C1593_05672-RA	A0A1D8PQ86#PHI:11388#Als9#5476#Candida_albicans#unaffected_pathogenicity	29.17	48	34	0	104	151	1833	1880	2.3	27.7
	Ccacaofunesta_C1593_05672-RA	B5S9R7#PHI:4116#RSIPO_04290#305#Ralstonia_solanacearum#reduced_virulence	26.32	57	39	1	154	210	12	65	2.8	26.9
	Ccacaofunesta_C1593_05672-RA	F9XMW3#PHI:8593#ZtPks1#1047171#Zymoseptoria_tritici#unaffected_pathogenicity	23	100	48	4	118	207	1461	1541	3.4	27.3
	Ccacaofunesta_C1593_05672-RA	G4NJP4#PHI:5596#FZC7#318829#Magnaporthe_oryzae#unaffected_pathogenicity	30	50	35	0	143	192	209	258	4.4	26.9
	Ccacaofunesta_C1593_05672-RA	Q882F5#PHI:7788#AldB_(PSPTO_2673)#317#Pseudomonas_syringae#reduced_virulence	46.15	26	11	1	133	155	349	374	9.4	25.8
	# BLASTP 2.2.30+
	# Query: Ccacaofunesta_C1593_05681-RA protein AED:0.01 eAED:0.01 QI:0|-1|0|1|-1|1|1|0|77 | Apoplastic effector probability: 0.64 | Cytoplasmic effector probability: 0.553
	# Database: /data/phi-blast/fasta/Phi414/phi414.fas
	# Fields: query id, subject id, % identity, alignment length, mismatches, gap opens, q. start, q. end, s. start, s. end, evalue, bit score
	# 9 hits found
	Ccacaofunesta_C1593_05681-RA	A0A1C3YMB1#PHI:1821#GzZC136#5518#Fusarium_graminearum#unaffected_pathogenicity	37.5	24	15	0	49	72	781	804	0.16	28.1
	Ccacaofunesta_C1593_05681-RA	P33937#PHI:10522#NapA#562#Escherichia_coli#reduced_virulence	28.3	53	37	1	16	67	22	74	1.3	25.4
	Ccacaofunesta_C1593_05681-RA	Q00845#PHI:180#PELD#169388#Fusarium_solani#reduced_virulence	31.25	48	33	0	5	52	8	55	1.8	25
	Ccacaofunesta_C1593_05681-RA	G4MSW6#PHI:10770#MoSAS3_(MGG_04615)#318829#Magnaporthe_oryzae#loss_of_pathogenicity	58.82	17	6	1	50	65	207	223	4.1	24.3
	Ccacaofunesta_C1593_05681-RA	A0A1V2WCB4#PHI:9584#PaaK2#95486#Burkholderia_cenocepacia#increased_virulence_(hypervirulence)__reduced_virulence__unaffected_pathogenicity	39.13	23	14	0	55	77	250	272	6.3	23.5
	Ccacaofunesta_C1593_05681-RA	Q5AJ65#PHI:8866#Pmc1#5476#Candida_albicans#reduced_virulence	52.38	21	10	0	6	26	450	470	8	23.5
	Ccacaofunesta_C1593_05681-RA	D0NCC1#PHI:4203#SFI4#4787#Phytophthora_infestans#increased_virulence_(hypervirulence)	56.25	16	7	0	4	19	10	25	9.3	23.1
	Ccacaofunesta_C1593_05681-RA	I1RWD1#PHI:10690#FgDnfA_(FGSG_08595)#5518#Fusarium_graminearum#reduced_virulence	45	20	11	0	28	47	389	408	9.4	23.1
	Ccacaofunesta_C1593_05681-RA	Q8E6Y0#PHI:6131#PbsP#1311#Streptococcus_agalactiae#reduced_virulence	27.27	33	24	0	3	35	8	40	9.8	23.1
	# BLASTP 2.2.30+
	# Query: Ccacaofunesta_C1593_07020-RA protein AED:0.32 eAED:0.36 QI:0|-1|0|1|-1|1|1|0|424 | Cytoplasmic effector probability: 0.607
	# Database: /data/phi-blast/fasta/Phi414/phi414.fas
	# Fields: query id, subject id, % identity, alignment length, mismatches, gap opens, q. start, q. end, s. start, s. end, evalue, bit score
	# 9 hits found
	Ccacaofunesta_C1593_07020-RA	P45723#PHI:10913#PI-PLC#1280#Staphylococcus_aureus#reduced_virulence	30.43	161	101	6	38	193	20	174	4e-14	71.2
	Ccacaofunesta_C1593_07020-RA	Q875H9#PHI:283#CDC24#5476#Candida_albicans#loss_of_pathogenicity	30.16	63	38	2	85	141	293	355	1.4	29.6
	Ccacaofunesta_C1593_07020-RA	G4N1A3#PHI:2167#EXP5#318829#Magnaporthe_oryzae#reduced_virulence	30	50	35	0	40	89	919	968	1.6	29.6
	Ccacaofunesta_C1593_07020-RA	Q9KNM2#PHI:4167#SpoT#666#Vibrio_cholerae#reduced_virulence__unaffected_pathogenicity	24.59	61	46	0	306	366	275	335	2.1	29.3
	Ccacaofunesta_C1593_07020-RA	A0A384JT02#PHI:11637#Bcrid2_(Bcin09p05050)#40559#Botrytis_cinerea#unaffected_pathogenicity__loss_of_pathogenicity__reduced_virulence	30.36	56	39	0	346	401	1063	1118	2.3	29.3
	Ccacaofunesta_C1593_07020-RA	J9VWV3#PHI:10354#Alg9_(CNAG_05881)#5207#Cryptococcus_neoformans#reduced_virulence	24.71	85	50	2	233	311	485	561	2.6	28.9
	Ccacaofunesta_C1593_07020-RA	A0A0D6I2I2#PHI:10548#SpoT#28901#Salmonella_enterica#reduced_virulence__unaffected_pathogenicity	23.38	77	56	1	290	366	262	335	4.8	28.1
	Ccacaofunesta_C1593_07020-RA	Q8Z2I0#PHI:9162#SpoT#28901#Salmonella_enterica#reduced_virulence	23.38	77	56	1	290	366	262	335	4.9	28.1
	Ccacaofunesta_C1593_07020-RA	O51216#PHI:5102#RelBbu#139#Borreliella_burgdorferi#unaffected_pathogenicity__reduced_virulence	32.5	40	27	0	307	346	293	332	5.9	27.7
	# BLASTP 2.2.30+
	# Query: Ccacaofunesta_C1593_07676-RA protein AED:0.16 eAED:0.18 QI:0|-1|0|1|-1|1|1|0|71 | Apoplastic effector probability: 0.916
	# Database: /data/phi-blast/fasta/Phi414/phi414.fas
	# Fields: query id, subject id, % identity, alignment length, mismatches, gap opens, q. start, q. end, s. start, s. end, evalue, bit score
	# 5 hits found
	Ccacaofunesta_C1593_07676-RA	A0A2Z5VGD9#PHI:10742#HvtA#672#Vibrio_vulnificus#reduced_virulence	48.48	33	15	2	3	34	416	447	1.3	25.4
	Ccacaofunesta_C1593_07676-RA	D0NCC1#PHI:4203#SFI4#4787#Phytophthora_infestans#increased_virulence_(hypervirulence)	62.5	16	6	0	4	19	10	25	1.9	24.6
	Ccacaofunesta_C1593_07676-RA	Q5GZB8#PHI:6839#PglA#347#Xanthomonas_oryzae#unaffected_pathogenicity	26.92	78	40	4	1	65	253	326	2.5	24.6
	Ccacaofunesta_C1593_07676-RA	I1RH65#PHI:7650#FgPR-IL-3#5518#Fusarium_graminearum#unaffected_pathogenicity	35	40	25	1	6	44	12	51	8.4	23.1
	Ccacaofunesta_C1593_07676-RA	Q0P8C5#PHI:9914#Cj1492c#197#Campylobacter_jejuni#unaffected_pathogenicity	45.45	22	12	0	42	63	371	392	8.6	23.1
	# BLASTP 2.2.30+
	# Query: Ccacaofunesta_C1593_07677-RA protein AED:0.02 eAED:0.02 QI:0|-1|0|1|-1|1|1|0|77 | Cytoplasmic effector probability: 0.597 | Apoplastic effector probability: 0.574
	# Database: /data/phi-blast/fasta/Phi414/phi414.fas
	# Fields: query id, subject id, % identity, alignment length, mismatches, gap opens, q. start, q. end, s. start, s. end, evalue, bit score
	# 12 hits found
	Ccacaofunesta_C1593_07677-RA	E0SJQ7#PHI:6857#PelC#204038#Dickeya_dadantii#reduced_virulence	78.57	14	3	0	8	21	12	25	2.6	24.6
	Ccacaofunesta_C1593_07677-RA	Q4R0Z0#PHI:3140#ArcD#1307#Streptococcus_suis#reduced_virulence	81.82	11	2	0	46	56	277	287	3.2	24.3
	Ccacaofunesta_C1593_07677-RA	Q5AJ65#PHI:8866#Pmc1#5476#Candida_albicans#reduced_virulence	52.38	21	10	0	6	26	450	470	4	24.3
	Ccacaofunesta_C1593_07677-RA	B4EHQ6#PHI:3450#BCAM0224#95486#Burkholderia_cenocepacia#reduced_virulence	37.93	29	18	0	11	39	798	826	4.4	24.3
	Ccacaofunesta_C1593_07677-RA	I1RWD1#PHI:10690#FgDnfA_(FGSG_08595)#5518#Fusarium_graminearum#reduced_virulence	47.37	19	10	0	28	46	389	407	5	23.9
	Ccacaofunesta_C1593_07677-RA	A0A1V2WCB4#PHI:9584#PaaK2#95486#Burkholderia_cenocepacia#increased_virulence_(hypervirulence)__reduced_virulence__unaffected_pathogenicity	38.89	18	11	0	55	72	250	267	5.4	23.9
	Ccacaofunesta_C1593_07677-RA	Q8E6Y0#PHI:6131#PbsP#1311#Streptococcus_agalactiae#reduced_virulence	27.27	33	24	0	3	35	8	40	6.1	23.5
	Ccacaofunesta_C1593_07677-RA	Q8YC53#PHI:3169#BM-LOV-HK#29459#Brucella_melitensis#reduced_virulence	29.27	41	29	0	3	43	246	286	6.2	23.5
	Ccacaofunesta_C1593_07677-RA	Q2YKK7#PHI:3306#LovhK#235#Brucella_abortus#loss_of_pathogenicity	29.27	41	29	0	3	43	246	286	6.2	23.5
	Ccacaofunesta_C1593_07677-RA	P9WM35#PHI:3643#Rv1290c#1773#Mycobacterium_tuberculosis#reduced_virulence	34.21	38	23	1	8	45	161	196	7.2	23.5
	Ccacaofunesta_C1593_07677-RA	G4MNZ0#PHI:3176#MoSak1#318829#Magnaporthe_oryzae#reduced_virulence	55	20	9	0	54	73	523	542	7.3	23.5
	Ccacaofunesta_C1593_07677-RA	Q8XUL4#PHI:5158#RSc3174#305#Ralstonia_solanacearum#effector_(plant_avirulence_determinant)	43.48	23	13	0	25	47	9	31	9.2	23.1
	# BLASTP 2.2.30+
	# Query: Ccacaofunesta_C1593_07678-RA protein AED:0.01 eAED:0.02 QI:0|-1|0|1|-1|1|1|0|77 | Apoplastic effector probability: 0.926
	# Database: /data/phi-blast/fasta/Phi414/phi414.fas
	# Fields: query id, subject id, % identity, alignment length, mismatches, gap opens, q. start, q. end, s. start, s. end, evalue, bit score
	# 8 hits found
	Ccacaofunesta_C1593_07678-RA	A0A1C3YMB1#PHI:1821#GzZC136#5518#Fusarium_graminearum#unaffected_pathogenicity	43.48	23	13	0	50	72	781	803	0.45	26.9
	Ccacaofunesta_C1593_07678-RA	I1RWD1#PHI:10690#FgDnfA_(FGSG_08595)#5518#Fusarium_graminearum#reduced_virulence	50	20	10	0	29	48	389	408	1.4	25.4
	Ccacaofunesta_C1593_07678-RA	A0A2Z5VGD9#PHI:10742#HvtA#672#Vibrio_vulnificus#reduced_virulence	48.48	33	15	2	3	34	416	447	1.6	25.4
	Ccacaofunesta_C1593_07678-RA	D0NCC1#PHI:4203#SFI4#4787#Phytophthora_infestans#increased_virulence_(hypervirulence)	62.5	16	6	0	4	19	10	25	2.3	24.6
	Ccacaofunesta_C1593_07678-RA	G4NJD7#PHI:3309#Cnf2#318829#Magnaporthe_oryzae#reduced_virulence	47.83	23	12	0	24	46	826	848	2.9	24.6
	Ccacaofunesta_C1593_07678-RA	G4MRI4#PHI:810#MGG_02436#318829#Magnaporthe_oryzae#reduced_virulence	39.13	23	14	0	41	63	78	100	3.5	24.3
	Ccacaofunesta_C1593_07678-RA	A0A0F6B5R6#PHI:10073#STM14_RS15300#28901#Salmonella_enterica#unaffected_pathogenicity	35	20	13	0	41	60	137	156	7	23.5
	Ccacaofunesta_C1593_07678-RA	P21169#PHI:9151#SpeC#562#Escherichia_coli#reduced_virulence__unaffected_pathogenicity	40.74	27	16	0	40	66	18	44	7.8	23.5
	# BLASTP 2.2.30+
	# Query: Ccacaofunesta_C1593_07861-RA protein AED:0.00 eAED:0.00 QI:0|-1|0|1|-1|1|1|0|200 | Cytoplasmic effector probability: 0.887
	# Database: /data/phi-blast/fasta/Phi414/phi414.fas
	# Fields: query id, subject id, % identity, alignment length, mismatches, gap opens, q. start, q. end, s. start, s. end, evalue, bit score
	# 6 hits found
	Ccacaofunesta_C1593_07861-RA	A0A098DDT3#PHI:1182#(Sc_Mec1)#5518#Fusarium_graminearum#reduced_virulence	29.49	78	45	3	111	182	1716	1789	0.42	30
	Ccacaofunesta_C1593_07861-RA	I1S389#PHI:1781#GzZC096#5518#Fusarium_graminearum#unaffected_pathogenicity	33.33	33	19	1	160	192	327	356	3.9	26.9
	Ccacaofunesta_C1593_07861-RA	G4MW86#PHI:5594#FZC5#318829#Magnaporthe_oryzae#unaffected_pathogenicity	34.21	38	21	1	134	171	448	481	4.1	26.9
	Ccacaofunesta_C1593_07861-RA	G4MRB4#PHI:4491#SHM#318829#Magnaporthe_oryzae#reduced_virulence	28.57	42	29	1	150	191	66	106	4.5	26.6
	Ccacaofunesta_C1593_07861-RA	G4NLQ6#PHI:5597#FZC8#318829#Magnaporthe_oryzae#unaffected_pathogenicity	27.78	36	25	1	64	99	76	110	5.8	26.2
	Ccacaofunesta_C1593_07861-RA	E3QHX9#PHI:6227#KRE5#31870#Colletotrichum_graminicola#reduced_virulence	42.86	35	19	1	122	156	1141	1174	9.4	25.8
	# BLASTP 2.2.30+
	# Query: Ccacaofunesta_C1593_05532-RA protein AED:0.00 eAED:0.00 QI:0|-1|0|1|-1|1|1|0|403 | Apoplastic effector probability: 0.53
	# Database: /data/phi-blast/fasta/Phi414/phi414.fas
	# Fields: query id, subject id, % identity, alignment length, mismatches, gap opens, q. start, q. end, s. start, s. end, evalue, bit score
	# 5 hits found
	Ccacaofunesta_C1593_05532-RA	A0A0W0D9W9#PHI:6467#Cgsiz2#5478#Candida_glabrata#unaffected_pathogenicity	47.06	34	16	2	162	194	207	239	1.5	29.6
	Ccacaofunesta_C1593_05532-RA	D4HYB2#PHI:9306#GuaB#552#Erwinia_amylovora#reduced_virulence	35.71	56	34	2	319	373	43	97	1.7	29.3
	Ccacaofunesta_C1593_05532-RA	A0A168D336#PHI:10546#PlcR_(WR52_27275)#1396#Bacillus_cereus#reduced_virulence	19	100	72	1	13	103	160	259	2.7	28.5
	Ccacaofunesta_C1593_05532-RA	Q59VH7#PHI:480#SAP7#5476#Candida_albicans#unaffected_pathogenicity__reduced_virulence	27.94	136	77	4	198	315	103	235	4.1	28.1
	Ccacaofunesta_C1593_05532-RA	G4NJP7#PHI:4526#AvrPi9#318829#Magnaporthe_oryzae#effector_(plant_avirulence_determinant)	41.94	31	18	0	236	266	11	41	5.4	26.2
	# BLASTP 2.2.30+
	# Query: Ccacaofunesta_C1593_05466-RA protein AED:0.34 eAED:0.40 QI:0|-1|0|1|-1|1|1|0|125 | Cytoplasmic effector probability: 0.603
	# Database: /data/phi-blast/fasta/Phi414/phi414.fas
	# Fields: query id, subject id, % identity, alignment length, mismatches, gap opens, q. start, q. end, s. start, s. end, evalue, bit score
	# 14 hits found
	Ccacaofunesta_C1593_05466-RA	I1RQU2#PHI:1964#GzZC279#5518#Fusarium_graminearum#unaffected_pathogenicity	30.61	49	33	1	43	91	209	256	0.09	30.4
	Ccacaofunesta_C1593_05466-RA	Q9A0L9#PHI:9798#AdcA#1314#Streptococcus_pyogenes#reduced_virulence__unaffected_pathogenicity	45.83	24	12	1	28	50	124	147	0.15	29.6
	Ccacaofunesta_C1593_05466-RA	Q9A0L9#PHI:9798#AdcA#1314#Streptococcus_pyogenes#reduced_virulence__unaffected_pathogenicity	32.81	64	34	5	6	63	107	167	0.66	28.1
	Ccacaofunesta_C1593_05466-RA	Q4WLT4#PHI:2533#FKS1#746128#Aspergillus_fumigatus#lethal	29.73	37	25	1	17	52	1	37	0.3	28.9
	Ccacaofunesta_C1593_05466-RA	G4MUB7#PHI:5592#FZC3#318829#Magnaporthe_oryzae#unaffected_pathogenicity	26.23	61	44	1	7	66	108	168	1.3	26.9
	Ccacaofunesta_C1593_05466-RA	Q7Z8E9#PHI:518#MST20#318829#Magnaporthe_oryzae#unaffected_pathogenicity	26.87	67	45	2	6	68	107	173	1.5	26.9
	Ccacaofunesta_C1593_05466-RA	I1RCJ5#PHI:1212#(Sc_Rim15)#5518#Fusarium_graminearum#reduced_virulence	40	25	15	0	17	41	1777	1801	1.8	26.6
	Ccacaofunesta_C1593_05466-RA	A0A0C6FEF7#PHI:4877#ZnuA#287#Pseudomonas_aeruginosa#reduced_virulence	31.91	47	31	1	4	49	87	133	3.6	25.8
	Ccacaofunesta_C1593_05466-RA	I1RDE2#PHI:1960#GzZC275#5518#Fusarium_graminearum#unaffected_pathogenicity	60	15	5	1	31	45	88	101	4	25.8
	Ccacaofunesta_C1593_05466-RA	I1RDE2#PHI:1960#GzZC275#5518#Fusarium_graminearum#unaffected_pathogenicity	53.85	13	6	0	30	42	89	101	5.5	25.4
	Ccacaofunesta_C1593_05466-RA	Q9UVB5#PHI:452#PMT6#5476#Candida_albicans#reduced_virulence	35	20	13	0	29	48	16	35	7.2	25
	Ccacaofunesta_C1593_05466-RA	G4MNH3#PHI:5635#FZC40#318829#Magnaporthe_oryzae#unaffected_pathogenicity	31.91	47	19	2	16	49	67	113	7.7	24.6
	Ccacaofunesta_C1593_05466-RA	B9WGE7#PHI:4835#Csr1/ZAP1#42374#Candida_dubliniensis#reduced_virulence	48	25	12	1	26	50	47	70	8.1	24.6
	Ccacaofunesta_C1593_05466-RA	S7UPL7#PHI:6216#FIKK#5811#Toxoplasma_gondii#unaffected_pathogenicity	24.49	49	37	0	47	95	668	716	9.4	24.6
	# BLASTP 2.2.30+
	# Query: Ccacaofunesta_C1593_05468-RA protein AED:0.00 eAED:0.00 QI:0|1|1|1|0|0|2|0|115 | Apoplastic effector probability: 0.896
	# Database: /data/phi-blast/fasta/Phi414/phi414.fas
	# Fields: query id, subject id, % identity, alignment length, mismatches, gap opens, q. start, q. end, s. start, s. end, evalue, bit score
	# 5 hits found
	Ccacaofunesta_C1593_05468-RA	A0A1B2VWC1#PHI:10170#TolC1#715#Actinobacillus_pleuropneumoniae#reduced_virulence	34.78	46	26	1	4	49	239	280	2	26.2
	Ccacaofunesta_C1593_05468-RA	A0A0E0SMG6#PHI:1959__PHI:10494#GzZC274__FgZC1_(FG05_05068)#5518#Fusarium_graminearum#unaffected_pathogenicity__reduced_virulence	28.57	84	51	3	3	77	29	112	5.1	25
	Ccacaofunesta_C1593_05468-RA	Q6RKG2#PHI:2425#PKS2#5016#Bipolaris_maydis#reduced_virulence	22.22	72	48	1	20	91	1453	1516	5.5	25
	Ccacaofunesta_C1593_05468-RA	Q03974#PHI:9263#Lic2A#727#Haemophilus_influenzae#reduced_virulence__unaffected_pathogenicity	30.77	39	26	1	58	95	44	82	7.9	24.3
	Ccacaofunesta_C1593_05468-RA	Q9HV74#PHI:3440#CbrA#287#Pseudomonas_aeruginosa#reduced_virulence__unaffected_pathogenicity	45.45	33	18	0	4	36	867	899	9.2	24.3
	# BLASTP 2.2.30+
	# Query: Ccacaofunesta_C1593_07103-RA protein AED:0.16 eAED:0.18 QI:0|-1|0|1|-1|1|1|0|71 | Apoplastic effector probability: 0.891
	# Database: /data/phi-blast/fasta/Phi414/phi414.fas
	# Fields: query id, subject id, % identity, alignment length, mismatches, gap opens, q. start, q. end, s. start, s. end, evalue, bit score
	# 7 hits found
	Ccacaofunesta_C1593_07103-RA	D0NCC1#PHI:4203#SFI4#4787#Phytophthora_infestans#increased_virulence_(hypervirulence)	62.5	16	6	0	4	19	10	25	1.9	24.6
	Ccacaofunesta_C1593_07103-RA	A0A2Z5VGD9#PHI:10742#HvtA#672#Vibrio_vulnificus#reduced_virulence	48.48	33	15	2	3	34	416	447	2	24.6
	Ccacaofunesta_C1593_07103-RA	G4MUR7#PHI:4475#MoTup1#318829#Magnaporthe_oryzae#loss_of_pathogenicity	34.55	55	31	1	17	66	503	557	4.5	23.9
	Ccacaofunesta_C1593_07103-RA	Q6FSV7#PHI:3795#MNN11#5478#Candida_glabrata#unaffected_pathogenicity	41.67	36	17	2	17	49	385	419	6.5	23.5
	Ccacaofunesta_C1593_07103-RA	Q56889#PHI:6252#Inv#630#Yersinia_enterocolitica#reduced_virulence	47.62	21	11	0	7	27	337	357	8.5	23.1
	Ccacaofunesta_C1593_07103-RA	Q0P8C5#PHI:9914#Cj1492c#197#Campylobacter_jejuni#unaffected_pathogenicity	45.45	22	12	0	42	63	371	392	8.5	23.1
	Ccacaofunesta_C1593_07103-RA	Q5GZB8#PHI:6839#PglA#347#Xanthomonas_oryzae#unaffected_pathogenicity	41.67	36	16	3	31	65	295	326	8.9	23.1
	# BLASTP 2.2.30+
	# Query: Ccacaofunesta_C1593_07106-RA protein AED:0.48 eAED:0.48 QI:0|-1|0|1|-1|1|1|0|95 | Cytoplasmic effector probability: 0.627
	# Database: /data/phi-blast/fasta/Phi414/phi414.fas
	# Fields: query id, subject id, % identity, alignment length, mismatches, gap opens, q. start, q. end, s. start, s. end, evalue, bit score
	# 7 hits found
	Ccacaofunesta_C1593_07106-RA	Q51ZN8#PHI:2070#Moatg2#318829#Magnaporthe_oryzae#loss_of_pathogenicity	38.71	31	18	1	32	61	213	243	3.4	25
	Ccacaofunesta_C1593_07106-RA	G4MXC5#PHI:5190#MoPRX1#318829#Magnaporthe_oryzae#reduced_virulence	29.41	51	30	1	3	47	156	206	6.3	24.3
	Ccacaofunesta_C1593_07106-RA	Q5NH51#PHI:2870#AcpC#263#Francisella_tularensis#reduced_virulence	29.79	47	31	1	1	47	113	157	6.5	24.3
	Ccacaofunesta_C1593_07106-RA	S6TWG5#PHI:10904#AvrE1#317#Pseudomonas_syringae#effector_(plant_avirulence_determinant)	37.5	24	15	0	58	81	199	222	7.1	23.9
	Ccacaofunesta_C1593_07106-RA	Q7BM43#PHI:5239#AvrE#317#Pseudomonas_syringae#effector_(plant_avirulence_determinant)	37.5	24	15	0	58	81	1680	1703	7.8	24.3
	Ccacaofunesta_C1593_07106-RA	Q887C9#PHI:6377#AvrE1#317#Pseudomonas_syringae#effector_(plant_avirulence_determinant)	37.5	24	15	0	58	81	1680	1703	7.9	23.9
	Ccacaofunesta_C1593_07106-RA	I1RFN8#PHI:1166#ATG15#5518#Fusarium_graminearum#reduced_virulence	45	20	11	0	7	26	184	203	8.7	23.9
	# BLASTP 2.2.30+
	# Query: Ccacaofunesta_C1593_07117-RA protein AED:0.17 eAED:0.17 QI:0|0|0|0.5|1|1|2|0|83 | Cytoplasmic effector probability: 0.815
	# Database: /data/phi-blast/fasta/Phi414/phi414.fas
	# Fields: query id, subject id, % identity, alignment length, mismatches, gap opens, q. start, q. end, s. start, s. end, evalue, bit score
	# 10 hits found
	Ccacaofunesta_C1593_07117-RA	Q8PHN8#PHI:4144__PHI:4627#OstA__OtsA#346#Xanthomonas_citri#reduced_virulence	41.38	29	17	0	53	81	348	376	0.46	26.9
	Ccacaofunesta_C1593_07117-RA	B2HSV6#PHI:3593#MgtC#1781#Mycobacterium_marinum#unaffected_pathogenicity	25	36	27	0	20	55	192	227	0.59	26.6
	Ccacaofunesta_C1593_07117-RA	I1RCN2#PHI:1168__PHI:1171__PHI:1173#HDF1#5518#Fusarium_graminearum#reduced_virulence	25	56	41	1	27	82	137	191	2	25.4
	Ccacaofunesta_C1593_07117-RA	S7UWV2#PHI:9941#SABP1_(TGGT1_225940)#5811#Toxoplasma_gondii#reduced_virulence	50	18	6	1	46	63	7	21	4	24.3
	Ccacaofunesta_C1593_07117-RA	G4NAC3#PHI:2002#TIG1#318829#Magnaporthe_oryzae#loss_of_pathogenicity	36	25	16	0	25	49	208	232	4.4	24.3
	Ccacaofunesta_C1593_07117-RA	W5ZQ93#PHI:3417#Ohmm#176275#Beauveria_bassiana#increased_virulence_(hypervirulence)	32.56	43	22	2	8	50	742	777	5	24.3
	Ccacaofunesta_C1593_07117-RA	J4UEM9#PHI:8044#Hos2#176275#Beauveria_bassiana#reduced_virulence	38.46	26	16	0	27	52	132	157	5.1	24.3
	Ccacaofunesta_C1593_07117-RA	P78737#PHI:534__PHI:8380#TOXA__ToxA_(AAB61464)#45151#Pyrenophora_tritici-repentis#increased_virulence_(hypervirulence)__effector_(plant_avirulence_determinant)	50	18	9	0	16	33	3	20	5.5	23.9
	Ccacaofunesta_C1593_07117-RA	Q0TVA4#PHI:1081#ToxA#13684#Parastagonospora_nodorum#loss_of_pathogenicity	50	18	9	0	16	33	3	20	5.9	23.9
	Ccacaofunesta_C1593_07117-RA	W6EL00#PHI:4129#Tea4#5270#Ustilago_maydis#loss_of_pathogenicity__unaffected_pathogenicity	34.62	26	17	0	23	48	1345	1370	6.1	23.9
	# BLASTP 2.2.30+
	# Query: Ccacaofunesta_C1593_05892-RA protein AED:0.00 eAED:0.00 QI:0|-1|0|1|-1|1|1|0|207 | Apoplastic effector probability: 0.563
	# Database: /data/phi-blast/fasta/Phi414/phi414.fas
	# Fields: query id, subject id, % identity, alignment length, mismatches, gap opens, q. start, q. end, s. start, s. end, evalue, bit score
	# 7 hits found
	Ccacaofunesta_C1593_05892-RA	I1RX04#PHI:1406#GzC2H070#5518#Fusarium_graminearum#lethal	39.47	38	19	1	65	98	59	96	0.43	30
	Ccacaofunesta_C1593_05892-RA	Q9HWH2#PHI:7390#PhzM#287#Pseudomonas_aeruginosa#increased_virulence_(hypervirulence)	36	50	26	2	156	203	73	118	2.8	27.3
	Ccacaofunesta_C1593_05892-RA	Q00845#PHI:180#PELD#169388#Fusarium_solani#reduced_virulence	24.44	90	58	2	7	86	6	95	3.1	26.9
	Ccacaofunesta_C1593_05892-RA	Q4WHA4#PHI:7694#FlcC#746128#Aspergillus_fumigatus#loss_of_pathogenicity	41.94	31	18	0	52	82	83	113	5.5	26.6
	Ccacaofunesta_C1593_05892-RA	A0A098D1L0#PHI:1499__PHI:1501#GzHMG031__GzHMG033#5518#Fusarium_graminearum#unaffected_pathogenicity	29.41	51	31	1	40	85	623	673	5.9	26.2
	Ccacaofunesta_C1593_05892-RA	A0A194VYT4#PHI:11040#PKS23_(VM1G_05383)#105487#Valsa_mali#unaffected_pathogenicity	26.76	71	37	3	135	200	540	600	8.6	25.8
	Ccacaofunesta_C1593_05892-RA	G8B6X1#PHI:9400#RI_SAPP1_(CPAR2_102410)#5480#Candida_parapsilosis#unaffected_pathogenicity__reduced_virulence	36.84	38	23	1	143	180	85	121	9.3	25.4
	# BLASTP 2.2.30+
	# Query: Ccacaofunesta_C1593_07480-RA protein AED:0.18 eAED:0.18 QI:0|-1|0|1|-1|1|1|0|150 | Apoplastic effector probability: 0.696 | Cytoplasmic effector probability: 0.582
	# Database: /data/phi-blast/fasta/Phi414/phi414.fas
	# Fields: query id, subject id, % identity, alignment length, mismatches, gap opens, q. start, q. end, s. start, s. end, evalue, bit score
	# 8 hits found
	Ccacaofunesta_C1593_07480-RA	Q6XVN4#PHI:668#GNO1#5207#Cryptococcus_neoformans#unaffected_pathogenicity__reduced_virulence	23.28	116	71	5	29	143	158	256	0.93	28.1
	Ccacaofunesta_C1593_07480-RA	Q882D2#PHI:3119#PSPTO_2696#317#Pseudomonas_syringae#unaffected_pathogenicity	40.74	27	16	0	81	107	32	58	2.2	26.2
	Ccacaofunesta_C1593_07480-RA	P13470#PHI:7054#GtfC#1309#Streptococcus_mutans#reduced_virulence	26.19	42	31	0	60	101	182	223	3.4	26.6
	Ccacaofunesta_C1593_07480-RA	G4MRP7#PHI:803#MGG_04629#318829#Magnaporthe_oryzae#reduced_virulence	62.5	16	6	0	5	20	611	626	5.6	25.8
	Ccacaofunesta_C1593_07480-RA	I1RX47#PHI:1666#GzCCHC006#5518#Fusarium_graminearum#unaffected_pathogenicity	30	90	56	2	55	144	283	365	5.6	25.4
	Ccacaofunesta_C1593_07480-RA	Q9A0G6#PHI:5069#GacA#1314#Streptococcus_pyogenes#lethal	36.11	36	22	1	92	127	15	49	6.3	25.4
	Ccacaofunesta_C1593_07480-RA	Q4WXK4#PHI:2607#DvrA#746128#Aspergillus_fumigatus#increased_virulence_(hypervirulence)	30.14	73	40	3	36	100	67	136	7.5	25.4
	Ccacaofunesta_C1593_07480-RA	D4HVH7#PHI:11452#YibD#552#Erwinia_amylovora#unaffected_pathogenicity	29.55	44	22	2	59	102	73	107	10	24.6
	# BLASTP 2.2.30+
	# Query: Ccacaofunesta_C1593_07801-RA protein AED:0.01 eAED:0.03 QI:0|-1|0|1|-1|1|1|0|73 | Apoplastic effector probability: 0.744 | Cytoplasmic effector probability: 0.711
	# Database: /data/phi-blast/fasta/Phi414/phi414.fas
	# Fields: query id, subject id, % identity, alignment length, mismatches, gap opens, q. start, q. end, s. start, s. end, evalue, bit score
	# 7 hits found
	Ccacaofunesta_C1593_07801-RA	G1BJ13#PHI:7899#YebN#347#Xanthomonas_oryzae#reduced_virulence	50	30	14	1	1	29	1	30	2.3	24.6
	Ccacaofunesta_C1593_07801-RA	Q0UGB6#PHI:1084#CpkC#13684#Parastagonospora_nodorum#reduced_virulence	33.33	33	19	1	38	67	223	255	4.6	23.9
	Ccacaofunesta_C1593_07801-RA	A0A0D5YLC8#PHI:10393#CueO_(ABUW_3321)#470#Acinetobacter_baumannii#reduced_virulence	30.3	33	23	0	8	40	661	693	6.8	23.5
	Ccacaofunesta_C1593_07801-RA	Q8J2N0#PHI:301#FoSNF1#5507#Fusarium_oxysporum#reduced_virulence	28.57	28	20	0	37	64	158	185	7.5	23.1
	Ccacaofunesta_C1593_07801-RA	A0A0H3KBS1#PHI:7917#NWMN_0826#1280#Staphylococcus_aureus#reduced_virulence	57.14	14	6	0	56	69	73	86	7.8	23.1
	Ccacaofunesta_C1593_07801-RA	B4EM00#PHI:8834#Bcam2822#95486#Burkholderia_cenocepacia#increased_virulence_(hypervirulence)	52.38	21	9	1	30	49	227	247	8.6	23.1
	Ccacaofunesta_C1593_07801-RA	G3F417#PHI:3703#Fvtox1#232082#Fusarium_virguliforme#reduced_virulence	23.21	56	43	0	14	69	93	148	9.1	22.7
	# BLASTP 2.2.30+
	# Query: Ccacaofunesta_C1593_07739-RA protein AED:0.66 eAED:0.66 QI:0|-1|0|1|-1|1|1|0|149 | Cytoplasmic effector probability: 0.821
	# Database: /data/phi-blast/fasta/Phi414/phi414.fas
	# Fields: query id, subject id, % identity, alignment length, mismatches, gap opens, q. start, q. end, s. start, s. end, evalue, bit score
	# 6 hits found
	Ccacaofunesta_C1593_07739-RA	E0SJQ7#PHI:6857#PelC#204038#Dickeya_dadantii#reduced_virulence	27.78	54	38	1	1	54	1	53	0.74	28.1
	Ccacaofunesta_C1593_07739-RA	A0A0H3P9Y0#PHI:7198#Cjj81176_1228#197#Campylobacter_jejuni#loss_of_pathogenicity	26.87	134	83	5	30	148	80	213	2	26.9
	Ccacaofunesta_C1593_07739-RA	I1S1Y4#PHI:1498#GzHMG030#5518#Fusarium_graminearum#lethal	50	22	11	0	3	24	391	412	3.2	26.6
	Ccacaofunesta_C1593_07739-RA	Q9KL16#PHI:6372#CspV#666#Vibrio_cholerae#unaffected_pathogenicity	29.41	34	24	0	65	98	30	63	3.5	24.6
	Ccacaofunesta_C1593_07739-RA	I1S4B6#PHI:1845#GzZC160#5518#Fusarium_graminearum#unaffected_pathogenicity	25.93	54	33	1	49	95	490	543	7	25.4
	Ccacaofunesta_C1593_07739-RA	J9VN57#PHI:10001__PHI:10325#Atg4_(CNAG_02662)#5207#Cryptococcus_neoformans#unaffected_pathogenicity__reduced_virulence	31.11	45	30	1	58	101	838	882	8.5	25
	# BLASTP 2.2.30+
	# Query: Ccacaofunesta_C1593_02384-RA protein AED:0.46 eAED:0.49 QI:0|-1|0|1|-1|1|1|0|184 | Apoplastic effector probability: 0.502
	# Database: /data/phi-blast/fasta/Phi414/phi414.fas
	# Fields: query id, subject id, % identity, alignment length, mismatches, gap opens, q. start, q. end, s. start, s. end, evalue, bit score
	# 4 hits found
	Ccacaofunesta_C1593_02384-RA	Q6WIH3#PHI:4972#MEP3#523103#Trichophyton_mentagrophytes#unaffected_pathogenicity	32	50	29	1	16	65	294	338	1	28.5
	Ccacaofunesta_C1593_02384-RA	J9VKD8#PHI:10007#Atg11_(CNAG_01424)#5207#Cryptococcus_neoformans#loss_of_pathogenicity	28.4	81	41	3	10	89	1256	1320	2.2	27.3
	Ccacaofunesta_C1593_02384-RA	I1RJE8#PHI:721#GRS1#5518#Fusarium_graminearum#unaffected_pathogenicity	32.1	81	46	3	27	107	1337	1408	3.5	26.9
	Ccacaofunesta_C1593_02384-RA	W9BCN0#PHI:8963#LeuB#573#Klebsiella_pneumoniae#reduced_virulence	25.44	114	79	3	2	113	22	131	4.2	26.6
	# BLASTP 2.2.30+
	# Query: Ccacaofunesta_C1593_02473-RA protein AED:0.00 eAED:0.00 QI:0|1|1|1|0|0|2|0|360 | Apoplastic effector probability: 0.683
	# Database: /data/phi-blast/fasta/Phi414/phi414.fas
	# Fields: query id, subject id, % identity, alignment length, mismatches, gap opens, q. start, q. end, s. start, s. end, evalue, bit score
	# 30 hits found
	Ccacaofunesta_C1593_02473-RA	I1S2L3#PHI:7283#Pg1#5518#Fusarium_graminearum#reduced_virulence__unaffected_pathogenicity	71.91	356	100	0	5	360	4	359	0	513
	Ccacaofunesta_C1593_02473-RA	P26215#PHI:3#PGN1#5017#Bipolaris_zeicola#unaffected_pathogenicity	64.25	358	126	1	5	360	7	364	5e-159	453
	Ccacaofunesta_C1593_02473-RA	P41749#PHI:88#PECA#5059#Aspergillus_flavus#reduced_virulence	63.91	363	126	4	1	360	3	363	5e-154	441
	Ccacaofunesta_C1593_02473-RA	J9WML2#PHI:3721#Pdpg2#36651#Penicillium_digitatum#reduced_virulence	62.9	345	123	2	21	360	34	378	2e-151	434
	Ccacaofunesta_C1593_02473-RA	A0A059SVJ2#PHI:4916#MfPG1#38448#Monilinia_fructicola#reduced_virulence	66.09	345	112	3	20	360	22	365	2e-150	432
	Ccacaofunesta_C1593_02473-RA	O94100#PHI:103__PHI:1027#BCPGA1__Bcpg1#40559#Botrytis_cinerea#reduced_virulence__unaffected_pathogenicity	64.93	345	113	5	23	360	39	382	3e-145	419
	Ccacaofunesta_C1593_02473-RA	A0A384K208#PHI:9525#Bcpg1#40559#Botrytis_cinerea#reduced_virulence	64.06	345	118	4	21	360	39	382	7e-144	415
	Ccacaofunesta_C1593_02473-RA	A7X4J2#PHI:2847#BcPG1#40559#Botrytis_cinerea#unaffected_pathogenicity	64.41	340	115	4	21	355	39	377	3e-142	411
	Ccacaofunesta_C1593_02473-RA	P78608#PHI:437#CPPG2#5111#Claviceps_purpurea#loss_of_pathogenicity	59.23	336	133	2	26	357	32	367	8e-140	404
	Ccacaofunesta_C1593_02473-RA	P78607#PHI:247#CPPG1#5111#Claviceps_purpurea#loss_of_pathogenicity	59.4	335	133	1	26	357	32	366	5e-138	400
	Ccacaofunesta_C1593_02473-RA	A4VB48#PHI:2848#BcPG2#40559#Botrytis_cinerea#unaffected_pathogenicity	58.65	370	138	6	5	360	6	374	4e-137	398
	Ccacaofunesta_C1593_02473-RA	Q4G495#PHI:492#BcPG2#40559#Botrytis_cinerea#reduced_virulence	58.38	370	139	6	5	360	6	374	1e-136	397
	Ccacaofunesta_C1593_02473-RA	Q9C4A0#PHI:2817#Aapg1#5599#Alternaria_alternata#unaffected_pathogenicity	55.78	346	146	4	22	360	33	378	6e-117	347
	Ccacaofunesta_C1593_02473-RA	Q9C4A1#PHI:2818#Acpg1#135859#Alternaria_citri#reduced_virulence	55.78	346	146	4	22	360	33	378	1e-116	346
	Ccacaofunesta_C1593_02473-RA	A0A0C4DHY2#PHI:4879#Pg1#5507#Fusarium_oxysporum#unaffected_pathogenicity__reduced_virulence	45.06	344	175	5	22	351	19	362	8e-88	271
	Ccacaofunesta_C1593_02473-RA	O00094#PHI:114#PG1#5507#Fusarium_oxysporum#unaffected_pathogenicity	44.9	343	175	5	23	351	19	361	3e-87	270
	Ccacaofunesta_C1593_02473-RA	Q0ZJ79#PHI:2343#Pcipg2#4784#Phytophthora_capsici#reduced_virulence	39.67	368	198	11	5	360	6	361	9e-54	182
	Ccacaofunesta_C1593_02473-RA	Q00359#PHI:115#PGX1#5017#Bipolaris_zeicola#unaffected_pathogenicity	27.69	325	193	11	65	360	125	436	2e-18	84.3
	Ccacaofunesta_C1593_02473-RA	Q96VZ3#PHI:181#PGX1#5507#Fusarium_oxysporum#unaffected_pathogenicity	25.23	329	198	12	33	320	71	392	2e-14	72.8
	Ccacaofunesta_C1593_02473-RA	A0A0C4DHY4#PHI:4880#Pgx6#5507#Fusarium_oxysporum#unaffected_pathogenicity__reduced_virulence	25.4	252	163	8	80	316	135	376	2e-12	67
	Ccacaofunesta_C1593_02473-RA	G2WZM1#PHI:11716#ExoPG_(VDAG_03463)#27337#Verticillium_dahliae#unaffected_pathogenicity	31.29	147	77	5	178	317	241	370	1e-06	48.1
	Ccacaofunesta_C1593_02473-RA	Q5GZB8#PHI:6839#PglA#347#Xanthomonas_oryzae#unaffected_pathogenicity	30.37	135	76	5	178	295	296	429	2e-06	47.8
	Ccacaofunesta_C1593_02473-RA	A8YPP2#PHI:2332#PehA#337#Burkholderia_glumae#unaffected_pathogenicity	24.62	260	137	12	105	317	125	372	0.012	35.8
	Ccacaofunesta_C1593_02473-RA	A8YPP3#PHI:2333#PehB#337#Burkholderia_glumae#unaffected_pathogenicity	23.75	261	138	11	105	317	129	376	0.037	34.3
	Ccacaofunesta_C1593_02473-RA	D2TV88#PHI:5299#CARC#67825#Citrobacter_rodentium#reduced_virulence	36.07	61	36	2	246	303	1525	1585	0.74	30.4
	Ccacaofunesta_C1593_02473-RA	I1RSI3#PHI:9222#FgPEX1_(FGSG_07104)#5518#Fusarium_graminearum#reduced_virulence	31.03	58	40	0	225	282	623	680	2.4	28.9
	Ccacaofunesta_C1593_02473-RA	G4MQP9#PHI:2177#PAS1#318829#Magnaporthe_oryzae#unaffected_pathogenicity	26.56	64	47	0	219	282	635	698	4.5	27.7
	Ccacaofunesta_C1593_02473-RA	Q8PLI3#PHI:5388#XacFhaB#346#Xanthomonas_citri#reduced_virulence	27.45	153	83	7	186	333	2025	2154	7	27.3
	Ccacaofunesta_C1593_02473-RA	S7USD5#PHI:12164#CTDSPL1_(CTD1)_(TGGT1_310660)#5811#Toxoplasma_gondii#unaffected_pathogenicity	33.33	36	24	0	289	324	76	111	7.4	26.9
	Ccacaofunesta_C1593_02473-RA	G4N704#PHI:7992#PoMuk1_(MGG_06476)__PoMuk1#318829#Magnaporthe_oryzae#unaffected_pathogenicity__loss_of_pathogenicity	37.25	51	21	3	129	173	454	499	9.3	26.9
	# BLASTP 2.2.30+
	# Query: Ccacaofunesta_C1593_02485-RA protein AED:0.11 eAED:0.11 QI:0|-1|0|1|-1|1|1|0|113 | Cytoplasmic effector probability: 0.744 | Apoplastic effector probability: 0.65
	# Database: /data/phi-blast/fasta/Phi414/phi414.fas
	# Fields: query id, subject id, % identity, alignment length, mismatches, gap opens, q. start, q. end, s. start, s. end, evalue, bit score
	# 3 hits found
	Ccacaofunesta_C1593_02485-RA	P0AF06#PHI:6534#MotB#562#Escherichia_coli#reduced_virulence	24.19	62	44	1	12	70	37	98	2.8	25.8
	Ccacaofunesta_C1593_02485-RA	J9VXU6#PHI:9425#Itr4_(CNAG_05662)#5207#Cryptococcus_neoformans#reduced_virulence	32.56	43	29	0	1	43	390	432	5.4	25
	Ccacaofunesta_C1593_02485-RA	Q8FYM1#PHI:3890#BtaF#29461#Brucella_suis#reduced_virulence	28.95	38	27	0	61	98	154	191	5.4	25
	# BLASTP 2.2.30+
	# Query: Ccacaofunesta_C1593_02502-RA protein AED:0.48 eAED:0.49 QI:0|0|0|1|1|1|2|0|123 | Cytoplasmic effector probability: 0.856
	# Database: /data/phi-blast/fasta/Phi414/phi414.fas
	# Fields: query id, subject id, % identity, alignment length, mismatches, gap opens, q. start, q. end, s. start, s. end, evalue, bit score
	# 5 hits found
	Ccacaofunesta_C1593_02502-RA	G4NCI1#PHI:10656#Hda1_(MGG_01076)#318829#Magnaporthe_oryzae#reduced_virulence	59.63	109	41	1	18	123	650	758	6e-38	135
	Ccacaofunesta_C1593_02502-RA	I1RKC4#PHI:1169__PHI:1172#HDF2#5518#Fusarium_graminearum#reduced_virulence	62.22	90	34	0	20	109	612	701	8e-37	132
	Ccacaofunesta_C1593_02502-RA	J9VU19#PHI:8012#Hda1_(CNAG_01563)#5207#Cryptococcus_neoformans#reduced_virulence	31.91	47	32	0	47	93	633	679	0.011	33.1
	Ccacaofunesta_C1593_02502-RA	W9B4M6#PHI:6451#AcrB#573#Klebsiella_pneumoniae#reduced_virulence	35	40	16	2	55	94	48	77	4.9	25.4
	Ccacaofunesta_C1593_02502-RA	Q4URA5#PHI:3955#XC_3374#339#Xanthomonas_campestris#reduced_virulence	29.17	24	17	0	55	78	135	158	8.9	24.3
	# BLASTP 2.2.30+
	# Query: Ccacaofunesta_C1593_02557-RA protein AED:0.00 eAED:0.00 QI:4|1|1|1|0|0.5|2|0|292 | Apoplastic effector probability: 0.622
	# Database: /data/phi-blast/fasta/Phi414/phi414.fas
	# Fields: query id, subject id, % identity, alignment length, mismatches, gap opens, q. start, q. end, s. start, s. end, evalue, bit score
	# 12 hits found
	Ccacaofunesta_C1593_02557-RA	A0A0E0SJJ3#PHI:5393#GLX#5518#Fusarium_graminearum#reduced_virulence	34.12	85	50	5	29	109	165	247	0.013	35.4
	Ccacaofunesta_C1593_02557-RA	A0A0E0SJJ3#PHI:5393#GLX#5518#Fusarium_graminearum#reduced_virulence	30.43	92	58	5	13	99	21	111	0.16	32
	Ccacaofunesta_C1593_02557-RA	X0J8P9#PHI:5393#GLX#5507#Fusarium_oxysporum#reduced_virulence	26.71	146	83	8	29	158	166	303	0.23	31.6
	Ccacaofunesta_C1593_02557-RA	P43098#PHI:96#FAS2#5476#Candida_albicans#loss_of_pathogenicity	34.04	47	31	0	127	173	597	643	0.24	31.6
	Ccacaofunesta_C1593_02557-RA	W7N216#PHI:5393#GLX#117187#Fusarium_verticillioides#reduced_virulence	26.71	146	83	8	29	158	166	303	0.3	31.2
	Ccacaofunesta_C1593_02557-RA	A0A088MWZ0#PHI:4600#SreA#36651#Penicillium_digitatum#reduced_virulence	26.67	75	53	1	129	201	49	123	0.37	30.8
	Ccacaofunesta_C1593_02557-RA	K9FNC7#PHI:7157#PdsreA#36651#Penicillium_digitatum#unaffected_pathogenicity	26.67	75	53	1	129	201	49	123	0.58	30.4
	Ccacaofunesta_C1593_02557-RA	I1RPI0#PHI:1640#GzWing012#5518#Fusarium_graminearum#unaffected_pathogenicity	25.19	131	72	4	94	209	184	303	0.93	29.3
	Ccacaofunesta_C1593_02557-RA	G4MZ98#PHI:5186#MoAPX2#318829#Magnaporthe_oryzae#reduced_virulence	31.4	86	49	5	52	132	613	693	1.1	29.3
	Ccacaofunesta_C1593_02557-RA	Q6R659#PHI:533#AVRL567-b#5261#Melampsora_lini#effector_(plant_avirulence_determinant)	31.11	45	31	0	9	53	49	93	1.5	28.1
	Ccacaofunesta_C1593_02557-RA	I1REI8#PHI:1093#FGSG_02077#5518#Fusarium_graminearum#reduced_virulence	34.78	46	25	2	57	97	45	90	3.9	26.9
	Ccacaofunesta_C1593_02557-RA	E3QI14#PHI:9116#GLS1#31870#Colletotrichum_graminicola#reduced_virulence	45.83	24	12	1	106	128	183	206	8.8	26.6
	# BLASTP 2.2.30+
	# Query: Ccacaofunesta_C1593_02581-RA protein AED:0.15 eAED:0.15 QI:0|-1|0|1|-1|1|1|0|171 | Cytoplasmic effector probability: 0.58 | Apoplastic effector probability: 0.507
	# Database: /data/phi-blast/fasta/Phi414/phi414.fas
	# Fields: query id, subject id, % identity, alignment length, mismatches, gap opens, q. start, q. end, s. start, s. end, evalue, bit score
	# 6 hits found
	Ccacaofunesta_C1593_02581-RA	A0A384JM90#PHI:8733#BcKDM1_(Bcin07g03050)#40559#Botrytis_cinerea#reduced_virulence	35.14	37	23	1	79	115	818	853	1.1	28.1
	Ccacaofunesta_C1593_02581-RA	A6QG63#PHI:4569#Hla#1280#Staphylococcus_aureus#reduced_virulence	27.03	74	47	1	4	77	9	75	2.6	26.9
	Ccacaofunesta_C1593_02581-RA	Q8J2P6#PHI:317#RHBA#746128#Aspergillus_fumigatus#reduced_virulence	27.42	62	41	2	28	88	5	63	2.6	26.6
	Ccacaofunesta_C1593_02581-RA	G3XDB9#PHI:987#HopAA1-1#317#Pseudomonas_syringae#effector_(plant_avirulence_determinant)	35.48	31	20	0	77	107	254	284	2.9	26.9
	Ccacaofunesta_C1593_02581-RA	P09616#PHI:10241__PHI:11285#Hla#1280#Staphylococcus_aureus#unaffected_pathogenicity__reduced_virulence	27.03	74	47	1	4	77	9	75	4.9	25.8
	Ccacaofunesta_C1593_02581-RA	I1S004#PHI:1680#GzMIZ002#5518#Fusarium_graminearum#unaffected_pathogenicity	22.64	53	30	1	128	169	75	127	8.1	25.4
	# BLASTP 2.2.30+
	# Query: Ccacaofunesta_C1593_06777-RA protein AED:0.00 eAED:0.00 QI:0|-1|0|1|-1|1|1|0|246 | Cytoplasmic effector probability: 0.732
	# Database: /data/phi-blast/fasta/Phi414/phi414.fas
	# Fields: query id, subject id, % identity, alignment length, mismatches, gap opens, q. start, q. end, s. start, s. end, evalue, bit score
	# 6 hits found
	Ccacaofunesta_C1593_06777-RA	W7MGE8#PHI:8037#Fvlds1#117187#Fusarium_verticillioides#reduced_virulence	31.15	61	42	0	101	161	966	1026	0.28	30.8
	Ccacaofunesta_C1593_06777-RA	I1RE76#PHI:1571#GzOB011#5518#Fusarium_graminearum#unaffected_pathogenicity	43.9	41	21	1	187	227	101	139	0.61	28.9
	Ccacaofunesta_C1593_06777-RA	A0A059XKS9#PHI:9341#Crt#5811#Toxoplasma_gondii#reduced_virulence	41.18	34	17	1	194	227	183	213	4.2	27.3
	Ccacaofunesta_C1593_06777-RA	Q6FM27#PHI:3793#ANP1#5478#Candida_glabrata#increased_virulence_(hypervirulence)	43.75	32	16	1	44	75	68	97	5.2	26.6
	Ccacaofunesta_C1593_06777-RA	B2SNI2#PHI:1142#RaxC#347#Xanthomonas_oryzae#increased_virulence_(hypervirulence)	27.69	65	45	1	115	177	88	152	6	26.6
	Ccacaofunesta_C1593_06777-RA	I1RG19#PHI:7030#FgLAI12#5518#Fusarium_graminearum#reduced_virulence	25.3	83	61	1	101	183	968	1049	6.4	26.6
	# BLAST processed 54 queries
	# BLASTP 2.2.30+
	# Query: Ccacaofunesta_C1593_06779-RA protein AED:0.00 eAED:0.00 QI:0|-1|0|1|-1|1|1|0|229 | Cytoplasmic effector probability: 0.864
	# Database: /data/phi-blast/fasta/Phi414/phi414.fas
	# Fields: query id, subject id, % identity, alignment length, mismatches, gap opens, q. start, q. end, s. start, s. end, evalue, bit score
	# 12 hits found
	Ccacaofunesta_C1593_06779-RA	I1RN14#PHI:3658#NPS2#5518#Fusarium_graminearum#unaffected_pathogenicity__reduced_virulence	30.26	76	49	2	85	156	3225	3300	0.12	32
	Ccacaofunesta_C1593_06779-RA	O14435#PHI:65#CPGB-1#5116#Cryphonectria_parasitica#reduced_virulence	28.38	74	47	3	80	150	289	359	0.35	30
	Ccacaofunesta_C1593_06779-RA	I2DB61#PHI:2310#VGB#27337#Verticillium_dahliae#reduced_virulence	27.03	74	48	3	80	150	289	359	0.48	29.6
	Ccacaofunesta_C1593_06779-RA	G2XDS1#PHI:8052#Vdmyo5#27337#Verticillium_dahliae#reduced_virulence	29.41	68	44	2	95	160	494	559	2	28.1
	Ccacaofunesta_C1593_06779-RA	Q5RZ66#PHI:2846#TRR1#5207#Cryptococcus_neoformans#lethal	45.83	24	13	0	51	74	5	28	3.7	26.9
	Ccacaofunesta_C1593_06779-RA	Q4WJD1#PHI:6670#SchA#746128#Aspergillus_fumigatus#loss_of_pathogenicity	31.65	79	50	2	132	207	118	195	4.3	26.9
	Ccacaofunesta_C1593_06779-RA	I1SAJ7#PHI:9042#Nrps5_(FGSG_13878)#5518#Fusarium_graminearum#reduced_virulence	36.59	41	24	1	134	174	651	689	6.6	26.6
	Ccacaofunesta_C1593_06779-RA	A0A0H2XA38#PHI:9167#XC_3129#339#Xanthomonas_campestris#reduced_virulence	33.87	62	29	4	153	212	374	425	6.7	26.2
	Ccacaofunesta_C1593_06779-RA	A0A0H2ZIL1#PHI:9233#PA14_66100#287#Pseudomonas_aeruginosa#unaffected_pathogenicity	29.73	37	26	0	73	109	153	189	7.1	26.2
	Ccacaofunesta_C1593_06779-RA	A0A125YQH7#PHI:12158#PPM6_(TGGT1_293450)#5811#Toxoplasma_gondii#unaffected_pathogenicity	32.43	37	21	1	126	162	173	205	8.5	25.8
	Ccacaofunesta_C1593_06779-RA	Q2FXC5#PHI:11224#SplD#1280#Staphylococcus_aureus#increased_virulence_(hypervirulence)__reduced_virulence__unaffected_pathogenicity	35.9	39	24	1	41	78	93	131	8.9	25.8
	Ccacaofunesta_C1593_06779-RA	A0A140CZL3#PHI:6180#AaSHO1#5599#Alternaria_alternata#unaffected_pathogenicity	31.58	57	35	1	29	81	114	170	9.2	25.8
	# BLASTP 2.2.30+
	# Query: Ccacaofunesta_C1593_06782-RA protein AED:0.00 eAED:0.00 QI:0|-1|0|1|-1|1|1|0|280 | Cytoplasmic effector probability: 0.636
	# Database: /data/phi-blast/fasta/Phi414/phi414.fas
	# Fields: query id, subject id, % identity, alignment length, mismatches, gap opens, q. start, q. end, s. start, s. end, evalue, bit score
	# 4 hits found
	Ccacaofunesta_C1593_06782-RA	W9BBU8#PHI:8964#LeuC#573#Klebsiella_pneumoniae#reduced_virulence	31.71	41	26	1	99	137	338	378	1.3	28.9
	Ccacaofunesta_C1593_06782-RA	I1RJS7#PHI:1902#GzZC217#5518#Fusarium_graminearum#unaffected_pathogenicity	28.85	52	32	1	179	225	905	956	5.8	26.9
	Ccacaofunesta_C1593_06782-RA	H9L428#PHI:612#Orf408#28901#Salmonella_enterica#reduced_virulence	40.74	27	16	0	233	259	3	29	8.2	26.2
	Ccacaofunesta_C1593_06782-RA	A0A0F6B0X6#PHI:10112#STM14_RS07765_(orf408)#28901#Salmonella_enterica#reduced_virulence	40.74	27	16	0	233	259	3	29	8.2	26.2
	# BLASTP 2.2.30+
	# Query: Ccacaofunesta_C1593_06784-RA protein AED:0.39 eAED:0.39 QI:0|-1|0|1|-1|1|1|0|291 | Cytoplasmic effector probability: 0.813
	# Database: /data/phi-blast/fasta/Phi414/phi414.fas
	# Fields: query id, subject id, % identity, alignment length, mismatches, gap opens, q. start, q. end, s. start, s. end, evalue, bit score
	# 3 hits found
	Ccacaofunesta_C1593_06784-RA	Q4WN33#PHI:7165#AceA#746128#Aspergillus_fumigatus#reduced_virulence	27.1	107	63	4	117	221	45	138	0.047	33.5
	Ccacaofunesta_C1593_06784-RA	Q9P4V0#PHI:2831#AKTR-1#5599#Alternaria_alternata#loss_of_pathogenicity	25.32	79	52	1	38	116	246	317	3.4	27.7
	Ccacaofunesta_C1593_06784-RA	J4WLR8#PHI:9427#AbaA_(BBA_00300)#176275#Beauveria_bassiana#reduced_virulence	45	20	11	0	176	195	230	249	8.4	26.6
	# BLASTP 2.2.30+
	# Query: Ccacaofunesta_C1593_06786-RA protein AED:0.39 eAED:0.39 QI:0|-1|0|1|-1|1|1|0|282 | Cytoplasmic effector probability: 0.776
	# Database: /data/phi-blast/fasta/Phi414/phi414.fas
	# Fields: query id, subject id, % identity, alignment length, mismatches, gap opens, q. start, q. end, s. start, s. end, evalue, bit score
	# 4 hits found
	Ccacaofunesta_C1593_06786-RA	B3FRA4#PHI:11260#Tgif2k-b#5811#Toxoplasma_gondii#increased_virulence_(hypervirulence)	32.14	56	27	1	196	240	684	739	0.43	30.8
	Ccacaofunesta_C1593_06786-RA	A0A0H2XA38#PHI:9167#XC_3129#339#Xanthomonas_campestris#reduced_virulence	23.91	92	66	2	58	149	452	539	0.69	30
	Ccacaofunesta_C1593_06786-RA	A0A098DCZ4#PHI:1439#GzNot001#5518#Fusarium_graminearum#lethal	28.07	57	39	1	115	169	1959	2015	9.1	26.6
	Ccacaofunesta_C1593_06786-RA	Q9KMV8#PHI:3228#VCA0210#666#Vibrio_cholerae#unaffected_pathogenicity__reduced_virulence	34.38	32	20	1	91	122	24	54	9.3	26.2
	# BLASTP 2.2.30+
	# Query: Ccacaofunesta_C1593_03296-RA protein AED:0.00 eAED:0.00 QI:0|-1|0|1|-1|1|1|0|229 | Apoplastic effector probability: 0.889
	# Database: /data/phi-blast/fasta/Phi414/phi414.fas
	# Fields: query id, subject id, % identity, alignment length, mismatches, gap opens, q. start, q. end, s. start, s. end, evalue, bit score
	# 21 hits found
	Ccacaofunesta_C1593_03296-RA	G4NA54#PHI:2214#Endo-1_4-beta-xylanase_I_[GH10_family]#318829#Magnaporthe_oryzae#reduced_virulence	59.83	229	91	1	1	228	1	229	4e-95	280
	Ccacaofunesta_C1593_03296-RA	Q06562#PHI:571#XYL1#5017#Bipolaris_zeicola#unaffected_pathogenicity	61.01	218	85	0	11	228	1	218	2e-91	271
	Ccacaofunesta_C1593_03296-RA	P0CT49#PHI:2213#Endo-1_4-beta-xylanase_I_[GH10_family]#318829#Magnaporthe_oryzae#reduced_virulence	55.36	233	95	3	1	228	1	229	3e-90	268
	Ccacaofunesta_C1593_03296-RA	P0CT48#PHI:567#XYL1_(XYN22)#318829#Magnaporthe_oryzae#unaffected_pathogenicity	55.36	233	95	3	1	228	1	229	3e-90	268
	Ccacaofunesta_C1593_03296-RA	A0A6G1NQY1#PHI:11927#Xyn4#27337#Verticillium_dahliae#reduced_virulence__unaffected_pathogenicity	62.01	229	79	5	1	228	1	222	1e-89	266
	Ccacaofunesta_C1593_03296-RA	G2X4G0#PHI:11606#Vd424Y#27337#Verticillium_dahliae#effector_(plant_avirulence_determinant)	62.01	229	79	5	1	228	1	222	1e-89	266
	Ccacaofunesta_C1593_03296-RA	A0A6G1P7N1#PHI:11926#Xyn3#27337#Verticillium_dahliae#unaffected_pathogenicity	66.15	195	64	1	34	228	25	217	2e-88	263
	Ccacaofunesta_C1593_03296-RA	I1RII8#PHI:9746__PHI:11940#FGSG_03624#5518#Fusarium_graminearum#unaffected_pathogenicity__reduced_virulence	58.7	230	89	5	1	228	1	226	2e-86	258
	Ccacaofunesta_C1593_03296-RA	Q00350#PHI:572#XYL2#5017#Bipolaris_zeicola#unaffected_pathogenicity	56.77	229	97	2	1	228	1	228	8e-86	256
	Ccacaofunesta_C1593_03296-RA	Q9C1R1#PHI:570#XYL4#5507#Fusarium_oxysporum#unaffected_pathogenicity	53.71	229	104	2	1	228	1	228	1e-84	253
	Ccacaofunesta_C1593_03296-RA	A0A6G1NPY9#PHI:11925#Xyn2#27337#Verticillium_dahliae#unaffected_pathogenicity	56.28	231	84	4	1	228	1	217	1e-84	253
	Ccacaofunesta_C1593_03296-RA	G2X0L1#PHI:11924#Xyn1_(VDAG_03790)#27337#Verticillium_dahliae#unaffected_pathogenicity	56.16	219	94	1	1	217	1	219	4e-84	252
	Ccacaofunesta_C1593_03296-RA	Q2LMP0#PHI:546#XYN11A#40559#Botrytis_cinerea#reduced_virulence	55.91	220	88	4	11	228	14	226	2e-78	237
	Ccacaofunesta_C1593_03296-RA	G4MWS3#PHI:2211#Endo-1_4-beta-xylanase_B_[GH10_family]#318829#Magnaporthe_oryzae#reduced_virulence	57.08	226	88	6	6	228	16	235	3e-77	234
	Ccacaofunesta_C1593_03296-RA	A0A6G1NQX7#PHI:11928#Xyn5#27337#Verticillium_dahliae#unaffected_pathogenicity	50	206	98	3	25	228	15	217	3e-65	203
	Ccacaofunesta_C1593_03296-RA	G4MVY2#PHI:2210#Endo-1_4-beta-xylanase_B_[GH10_family]#318829#Magnaporthe_oryzae#reduced_virulence	32.78	241	136	7	1	228	1	228	3e-35	125
	Ccacaofunesta_C1593_03296-RA	Q4P0L3#PHI:12060#Xyn11_(UMAG_06350)#5270#Ustilago_maydis#reduced_virulence	47.24	163	78	4	73	228	58	219	1e-34	124
	Ccacaofunesta_C1593_03296-RA	Q00351#PHI:573#XYL3#5017#Bipolaris_zeicola#unaffected_pathogenicity	36.48	233	129	8	1	228	1	219	1e-33	122
	Ccacaofunesta_C1593_03296-RA	I1S216#PHI:1605#GzOB046#5518#Fusarium_graminearum#unaffected_pathogenicity	25	52	39	0	86	137	157	208	1.2	28.5
	Ccacaofunesta_C1593_03296-RA	G4N0R9#PHI:5656#FZC58#318829#Magnaporthe_oryzae#unaffected_pathogenicity	30	80	46	3	79	155	639	711	2.7	27.7
	Ccacaofunesta_C1593_03296-RA	O13394#PHI:98#UmCHS5#5270#Ustilago_maydis#reduced_virulence	41.18	34	19	1	51	84	417	449	5.6	26.6
	# BLASTP 2.2.30+
	# Query: Ccacaofunesta_C1593_03393-RA protein AED:0.37 eAED:0.41 QI:0|-1|0|1|-1|1|1|0|137 | Cytoplasmic effector probability: 0.66
	# Database: /data/phi-blast/fasta/Phi414/phi414.fas
	# Fields: query id, subject id, % identity, alignment length, mismatches, gap opens, q. start, q. end, s. start, s. end, evalue, bit score
	# 3 hits found
	Ccacaofunesta_C1593_03393-RA	A0A098DYW2#PHI:1715#GzZC030#5518#Fusarium_graminearum#unaffected_pathogenicity	37.93	29	18	0	35	63	54	82	2.8	26.2
	Ccacaofunesta_C1593_03393-RA	A0A0E0SDU8#PHI:1229#FGSG_06637#5518#Fusarium_graminearum#lethal	29.27	41	27	1	29	69	93	131	4.7	25.8
	Ccacaofunesta_C1593_03393-RA	J9VNH2#PHI:4211#FRE3#5207#Cryptococcus_neoformans#increased_virulence_(hypervirulence)	33.33	24	16	0	108	131	299	322	7.5	25
	# BLASTP 2.2.30+
	# Query: Ccacaofunesta_C1593_03395-RA protein AED:0.00 eAED:0.00 QI:0|1|1|1|0|0|4|0|255 | Apoplastic effector probability: 0.547
	# Database: /data/phi-blast/fasta/Phi414/phi414.fas
	# Fields: query id, subject id, % identity, alignment length, mismatches, gap opens, q. start, q. end, s. start, s. end, evalue, bit score
	# 22 hits found
	Ccacaofunesta_C1593_03395-RA	F9XQ56#PHI:2442#MgNLP#1047171#Zymoseptoria_tritici#unaffected_pathogenicity	53.33	210	97	1	41	250	26	234	7e-79	240
	Ccacaofunesta_C1593_03395-RA	Q0E7H7#PHI:2342#BeNEP2#278938#Botrytis_elliptica#unaffected_pathogenicity	54.91	224	92	3	28	250	27	242	2e-78	239
	Ccacaofunesta_C1593_03395-RA	G2WWK9#PHI:2712#NLP2#27337#Verticillium_dahliae#reduced_virulence	54.76	210	93	2	41	250	30	237	1e-72	224
	Ccacaofunesta_C1593_03395-RA	Q9AXL8#PHI:658#PsojNIP#67593#Phytophthora_sojae#effector_(plant_avirulence_determinant)	50	216	105	2	41	253	22	237	1e-65	206
	Ccacaofunesta_C1593_03395-RA	L7NCS1#PHI:8053#Pc11951#4784#Phytophthora_capsici#effector_(plant_avirulence_determinant)	47.39	211	109	1	43	251	22	232	6e-64	201
	Ccacaofunesta_C1593_03395-RA	Q9SPD4#PHI:664#PaNie#65070#Pythium_aphanidermatum#effector_(plant_avirulence_determinant)	46.79	218	112	3	35	251	18	232	1e-63	201
	Ccacaofunesta_C1593_03395-RA	A0A0A2JW21#PHI:9298#Penlp1_(PEX2_080220)#27334#Penicillium_expansum#reduced_virulence__unaffected_pathogenicity	46.47	241	117	4	11	250	9	238	9e-63	199
	Ccacaofunesta_C1593_03395-RA	Q9AT28#PHI:666#NPP1#4792#Phytophthora_parasitica#effector_(plant_avirulence_determinant)	47.22	216	111	2	41	253	22	237	8e-60	191
	Ccacaofunesta_C1593_03395-RA	A0A2R2Z552#PHI:8054#Pc107869#4784#Phytophthora_capsici#effector_(plant_avirulence_determinant)	43.19	213	119	1	41	251	128	340	6e-59	192
	Ccacaofunesta_C1593_03395-RA	L7NCR0#PHI:8061#Pc129892#4784#Phytophthora_capsici#effector_(plant_avirulence_determinant)	47.25	218	110	3	37	251	17	232	5e-57	184
	Ccacaofunesta_C1593_03395-RA	Q0E7H5#PHI:2341#BeNEP1#278938#Botrytis_elliptica#unaffected_pathogenicity	40.19	214	121	3	41	250	34	244	1e-56	183
	Ccacaofunesta_C1593_03395-RA	A0A2R2Z574#PHI:8060#Pc129485#4784#Phytophthora_capsici#effector_(plant_avirulence_determinant)	35.09	228	131	4	41	251	22	249	2e-38	135
	Ccacaofunesta_C1593_03395-RA	A0A2R2Z564#PHI:8058#Pc118551#4784#Phytophthora_capsici#effector_(plant_avirulence_determinant)	35.96	228	129	6	37	251	20	243	4e-37	132
	Ccacaofunesta_C1593_03395-RA	A5H7H0#PHI:3128#MpNEP2#153609#Moniliophthora_perniciosa#increased_virulence_(hypervirulence)	37.11	194	116	4	61	251	38	228	4e-36	129
	Ccacaofunesta_C1593_03395-RA	A0A2R2Z572#PHI:8062#Pc553546#4784#Phytophthora_capsici#effector_(plant_avirulence_determinant)	31.82	264	134	6	31	251	18	278	8e-34	124
	Ccacaofunesta_C1593_03395-RA	A0A2R2Z561#PHI:8057#Pc118356#4784#Phytophthora_capsici#effector_(plant_avirulence_determinant)	32.6	227	141	4	36	251	19	244	2e-33	122
	Ccacaofunesta_C1593_03395-RA	A0A2R2Z570#PHI:8056#Pc109174#4784#Phytophthora_capsici#effector_(plant_avirulence_determinant)	33.33	255	125	7	41	251	22	275	4e-33	122
	Ccacaofunesta_C1593_03395-RA	A0A2R2Z560#PHI:8055#Pc109095#4784#Phytophthora_capsici#effector_(plant_avirulence_determinant)	31.76	255	129	7	41	251	22	275	7e-31	116
	Ccacaofunesta_C1593_03395-RA	A0A2R2Z575#PHI:8059#Pc121494#4784#Phytophthora_capsici#effector_(plant_avirulence_determinant)	33.97	209	130	4	41	243	23	229	7e-29	110
	Ccacaofunesta_C1593_03395-RA	G2X3W4#PHI:2711#NLP1#27337#Verticillium_dahliae#reduced_virulence	35.71	112	65	3	40	146	23	132	5e-18	78.2
	Ccacaofunesta_C1593_03395-RA	G1UAJ9#PHI:239#ASH1#5476#Candida_albicans#reduced_virulence	31.37	51	34	1	17	67	111	160	3.8	27.3
	Ccacaofunesta_C1593_03395-RA	A0A098DXE8#PHI:1408#GzC2H072#5518#Fusarium_graminearum#unaffected_pathogenicity	23.4	47	33	1	103	149	174	217	4.1	27.3
	# BLASTP 2.2.30+
	# Query: Ccacaofunesta_C1593_03862-RA protein AED:0.00 eAED:0.00 QI:0|1|1|1|0|0.5|2|0|260 | Apoplastic effector probability: 0.671
	# Database: /data/phi-blast/fasta/Phi414/phi414.fas
	# Fields: query id, subject id, % identity, alignment length, mismatches, gap opens, q. start, q. end, s. start, s. end, evalue, bit score
	# 7 hits found
	Ccacaofunesta_C1593_03862-RA	G4MQ91#PHI:889__PHI:2995#MGG_09263__MGG_09263.6#318829#Magnaporthe_oryzae#reduced_virulence	30.19	53	37	0	113	165	736	788	1.8	28.5
	Ccacaofunesta_C1593_03862-RA	I1RF25#PHI:1657#GzCCCH001#5518#Fusarium_graminearum#unaffected_pathogenicity	30.95	84	46	5	49	132	1335	1406	3.2	27.7
	Ccacaofunesta_C1593_03862-RA	A0A0D3LXD4#PHI:4617#PcPL1#4784#Phytophthora_capsici#increased_virulence_(hypervirulence)__reduced_virulence	34.48	29	19	0	202	230	315	343	5.5	26.9
	Ccacaofunesta_C1593_03862-RA	P95200#PHI:3629#Rv0392c#1773#Mycobacterium_tuberculosis#unaffected_pathogenicity	71.43	14	4	0	214	227	327	340	6.2	26.6
	Ccacaofunesta_C1593_03862-RA	D4I0R7#PHI:7416#EAMY__3028#552#Erwinia_amylovora#unaffected_pathogenicity__increased_virulence_(hypervirulence)__reduced_virulence	24.24	33	25	0	60	92	126	158	6.5	26.2
	Ccacaofunesta_C1593_03862-RA	G4N549#PHI:7273#Pmp1#318829#Magnaporthe_oryzae#reduced_virulence__unaffected_pathogenicity	34.29	35	23	0	124	158	60	94	6.9	26.6
	Ccacaofunesta_C1593_03862-RA	Q6TA23#PHI:659#Avr1b-1#67593#Phytophthora_sojae#effector_(plant_avirulence_determinant)	57.14	21	9	0	221	241	226	246	9.9	25.8
	# BLASTP 2.2.30+
	# Query: Ccacaofunesta_C1593_03899-RA protein AED:0.00 eAED:0.00 QI:0|-1|0|1|-1|1|1|0|256 | Cytoplasmic effector probability: 0.88
	# Database: /data/phi-blast/fasta/Phi414/phi414.fas
	# Fields: query id, subject id, % identity, alignment length, mismatches, gap opens, q. start, q. end, s. start, s. end, evalue, bit score
	# 6 hits found
	Ccacaofunesta_C1593_03899-RA	Q7NBL9#PHI:7716#MGA_1079#2096#Mycoplasma_gallisepticum#reduced_virulence	26.98	63	43	1	181	240	135	197	2.4	28.1
	Ccacaofunesta_C1593_03899-RA	Q8J230#PHI:6069#Kpp4#5270#Ustilago_maydis#loss_of_pathogenicity	34.04	47	30	1	202	248	1134	1179	2.8	27.7
	Ccacaofunesta_C1593_03899-RA	A0A0H2XCS3#PHI:7645#XccbphP#339#Xanthomonas_campestris#increased_virulence_(hypervirulence)	29.17	96	54	6	110	191	142	237	3.9	27.3
	Ccacaofunesta_C1593_03899-RA	Q10896#PHI:8603#Nrp_(Rv0101)#1773#Mycobacterium_tuberculosis#reduced_virulence	28.3	53	38	0	155	207	395	447	4.4	27.3
	Ccacaofunesta_C1593_03899-RA	A0A0U0WTG6#PHI:7861#EccB4_(MAB_3759c)#36809#Mycobacteroides_abscessus#reduced_virulence	24.76	105	67	4	57	150	92	195	6.2	26.6
	Ccacaofunesta_C1593_03899-RA	I6YB49#PHI:10884#Rv3091#1772#Mycolicibacterium_smegmatis#increased_virulence_(hypervirulence)	29.51	61	41	1	179	239	365	423	8.6	26.2
	# BLASTP 2.2.30+
	# Query: Ccacaofunesta_C1593_03920-RA protein AED:0.11 eAED:0.11 QI:0|1|1|1|0|0|2|0|163 | Cytoplasmic effector probability: 0.771
	# Database: /data/phi-blast/fasta/Phi414/phi414.fas
	# Fields: query id, subject id, % identity, alignment length, mismatches, gap opens, q. start, q. end, s. start, s. end, evalue, bit score
	# 4 hits found
	Ccacaofunesta_C1593_03920-RA	Q9KLK7#PHI:10038#LuxQ#666#Vibrio_cholerae#reduced_virulence__unaffected_pathogenicity	31.58	38	26	0	15	52	538	575	0.82	28.5
	Ccacaofunesta_C1593_03920-RA	Q8Y164#PHI:5139__PHI:5175#RSc0826#305#Ralstonia_solanacearum#effector_(plant_avirulence_determinant)	41.18	34	20	0	19	52	314	347	6.9	25.4
	Ccacaofunesta_C1593_03920-RA	P0CM54#PHI:474#CNB1#5207#Cryptococcus_neoformans#loss_of_pathogenicity	28.21	39	28	0	72	110	121	159	7.3	25
	Ccacaofunesta_C1593_03920-RA	I1RZN4#PHI:1753#GzZC068#5518#Fusarium_graminearum#unaffected_pathogenicity	41.67	36	21	0	9	44	694	729	7.6	25.4
	# BLASTP 2.2.30+
	# Query: Ccacaofunesta_C1593_03934-RA protein AED:0.07 eAED:0.07 QI:0|-1|0|1|-1|1|1|0|191 | Cytoplasmic effector probability: 0.859
	# Database: /data/phi-blast/fasta/Phi414/phi414.fas
	# Fields: query id, subject id, % identity, alignment length, mismatches, gap opens, q. start, q. end, s. start, s. end, evalue, bit score
	# 4 hits found
	Ccacaofunesta_C1593_03934-RA	Q17ZY8#PHI:9139#PrdR#1496#Clostridioides_difficile#increased_virulence_(hypervirulence)	26	50	36	1	140	189	162	210	0.68	28.9
	Ccacaofunesta_C1593_03934-RA	D5AK26#PHI:10564#EndoSS_(gh85)#1307#Streptococcus_suis#reduced_virulence	28.57	98	57	5	81	168	968	1062	2.3	27.3
	Ccacaofunesta_C1593_03934-RA	P95422#PHI:11920#MexF#287#Pseudomonas_aeruginosa#increased_virulence_(hypervirulence)	21.92	73	47	2	27	89	688	760	7.2	25.8
	Ccacaofunesta_C1593_03934-RA	D0ZKI3#PHI:4694#BcsA#28901#Salmonella_enterica#increased_virulence_(hypervirulence)	26.42	53	31	1	39	83	654	706	7.3	25.8
	# BLASTP 2.2.30+
	# Query: Ccacaofunesta_C1593_03905-RA protein AED:0.15 eAED:0.15 QI:126|1|1|1|0|0|4|92|168 | Apoplastic effector probability: 0.782 | Cytoplasmic effector probability: 0.768
	# Database: /data/phi-blast/fasta/Phi414/phi414.fas
	# Fields: query id, subject id, % identity, alignment length, mismatches, gap opens, q. start, q. end, s. start, s. end, evalue, bit score
	# 5 hits found
	Ccacaofunesta_C1593_03905-RA	I1RW90#PHI:1627#GzTF2S002#5518#Fusarium_graminearum#unaffected_pathogenicity	71.96	107	29	1	63	168	4	110	7e-54	168
	Ccacaofunesta_C1593_03905-RA	V6QWX8#PHI:1626#GzTF2S001#5518#Fusarium_graminearum#unaffected_pathogenicity	50	40	18	1	127	166	268	305	3e-08	50.4
	Ccacaofunesta_C1593_03905-RA	Q4WMA6#PHI:4016#CfmB#746128#Aspergillus_fumigatus#unaffected_pathogenicity	46.67	30	16	0	8	37	9	38	0.11	30.8
	Ccacaofunesta_C1593_03905-RA	A0A384JMC1#PHI:10618#Bcin07g03260#40559#Botrytis_cinerea#reduced_virulence	34.78	46	28	1	18	63	24	67	2.8	26.9
	Ccacaofunesta_C1593_03905-RA	Q4WNE1#PHI:4017#CfmC#746128#Aspergillus_fumigatus#unaffected_pathogenicity	41.46	41	18	2	1	37	6	44	7.2	25.4
	# BLASTP 2.2.30+
	# Query: Ccacaofunesta_C1593_03927-RA protein AED:0.00 eAED:0.00 QI:0|-1|0|1|-1|1|1|0|293 | Cytoplasmic effector probability: 0.686
	# Database: /data/phi-blast/fasta/Phi414/phi414.fas
	# Fields: query id, subject id, % identity, alignment length, mismatches, gap opens, q. start, q. end, s. start, s. end, evalue, bit score
	# 4 hits found
	Ccacaofunesta_C1593_03927-RA	Q2FYP3#PHI:2966#CvfB#1280#Staphylococcus_aureus#reduced_virulence	40	45	23	2	46	86	9	53	2.4	28.1
	Ccacaofunesta_C1593_03927-RA	I1S0W9#PHI:1418#GzC2H085#5518#Fusarium_graminearum#lethal	43.48	23	13	0	127	149	144	166	4.3	27.3
	Ccacaofunesta_C1593_03927-RA	G5EI55#PHI:2154#RBP35#318829#Magnaporthe_oryzae#reduced_virulence	29.63	54	37	1	63	116	8	60	7.3	26.6
	Ccacaofunesta_C1593_03927-RA	O69730#PHI:3615#TcrX#1773#Mycobacterium_tuberculosis#increased_virulence_(hypervirulence)	26.53	49	36	0	27	75	32	80	7.9	26.2
	# BLASTP 2.2.30+
	# Query: Ccacaofunesta_C1593_04564-RA protein AED:0.53 eAED:0.53 QI:0|-1|0|1|-1|1|1|0|82 | Apoplastic effector probability: 0.918
	# Database: /data/phi-blast/fasta/Phi414/phi414.fas
	# Fields: query id, subject id, % identity, alignment length, mismatches, gap opens, q. start, q. end, s. start, s. end, evalue, bit score
	# 10 hits found
	Ccacaofunesta_C1593_04564-RA	I2G6S4#PHI:2338#UhCna1#120017#Ustilago_hordei#reduced_virulence	27.5	40	29	0	42	81	30	69	2.3	25
	Ccacaofunesta_C1593_04564-RA	P08987#PHI:7053#GtfB#1309#Streptococcus_mutans#reduced_virulence	50	22	11	0	32	53	1228	1249	3.8	24.6
	Ccacaofunesta_C1593_04564-RA	M4JBX5#PHI:10261#GtfB#1309#Streptococcus_mutans#reduced_virulence	50	22	11	0	32	53	1228	1249	4.2	24.3
	Ccacaofunesta_C1593_04564-RA	K3W372#PHI:12041#FpHtf3_(FPSE_00937)#101028#Fusarium_pseudograminearum#reduced_virulence	31.91	47	24	2	35	78	25	66	4.4	24.3
	Ccacaofunesta_C1593_04564-RA	Q0E7C4#PHI:12092#VabF#55601#Vibrio_anguillarum#reduced_virulence	30.91	55	35	2	9	61	987	1040	4.9	24.3
	Ccacaofunesta_C1593_04564-RA	B2RM93#PHI:3702__PHI:7887__PHI:9709__PHI:11114#RgpA#837#Porphyromonas_gingivalis#reduced_virulence	25.4	63	42	1	6	68	574	631	5	24.3
	Ccacaofunesta_C1593_04564-RA	G4N6L6#PHI:11998#Vps13_(MGG_06537)#318829#Magnaporthe_oryzae#reduced_virulence	45.45	22	12	0	15	36	2590	2611	5.7	23.9
	Ccacaofunesta_C1593_04564-RA	Q2G2M2#PHI:7738#MprF#1280#Staphylococcus_aureus#reduced_virulence	37.93	29	18	0	51	79	642	670	6.8	23.9
	Ccacaofunesta_C1593_04564-RA	D4I0P2#PHI:7109__PHI:7391#VgrG-3__EAMY__3003#552#Erwinia_amylovora#effector_(plant_avirulence_determinant)__unaffected_pathogenicity__increased_virulence_(hypervirulence)__reduced_virulence	50	30	15	0	18	47	541	570	9.2	23.5
	Ccacaofunesta_C1593_04564-RA	I1RXE8#PHI:1763#GzZC078#5518#Fusarium_graminearum#unaffected_pathogenicity	34.78	23	15	0	38	60	265	287	9.8	23.5
	# BLASTP 2.2.30+
	# Query: Ccacaofunesta_C1593_04646-RA protein AED:0.03 eAED:0.04 QI:0|-1|0|1|-1|1|1|0|264 | Cytoplasmic effector probability: 0.899
	# Database: /data/phi-blast/fasta/Phi414/phi414.fas
	# Fields: query id, subject id, % identity, alignment length, mismatches, gap opens, q. start, q. end, s. start, s. end, evalue, bit score
	# 3 hits found
	Ccacaofunesta_C1593_04646-RA	A0A192GP70#PHI:7281#PsINV#27350#Puccinia_striiformis#reduced_virulence	25	108	64	4	57	159	514	609	2.1	28.1
	Ccacaofunesta_C1593_04646-RA	A0A0D1DRD3#PHI:9209#Srb1_(UMAG_05721)#5270#Ustilago_maydis#unaffected_pathogenicity	41.18	34	18	1	1	32	1074	1107	3.5	27.7
	Ccacaofunesta_C1593_04646-RA	G4NIR9#PHI:806#MGG_04137#318829#Magnaporthe_oryzae#reduced_virulence	28.57	84	41	2	32	100	70	149	9.1	26.2
	# BLASTP 2.2.30+
	# Query: Ccacaofunesta_C1593_07181-RA protein AED:0.03 eAED:0.03 QI:0|-1|0|1|-1|1|1|0|217 | Cytoplasmic effector probability: 0.847
	# Database: /data/phi-blast/fasta/Phi414/phi414.fas
	# Fields: query id, subject id, % identity, alignment length, mismatches, gap opens, q. start, q. end, s. start, s. end, evalue, bit score
	# 7 hits found
	Ccacaofunesta_C1593_07181-RA	I1SAJ7#PHI:9042#Nrps5_(FGSG_13878)#5518#Fusarium_graminearum#reduced_virulence	26.25	80	51	3	84	161	5052	5125	1.3	28.5
	Ccacaofunesta_C1593_07181-RA	I1RN27#PHI:1638#GzWing010#5518#Fusarium_graminearum#unaffected_pathogenicity	33.33	51	28	2	97	141	308	358	2.1	27.7
	Ccacaofunesta_C1593_07181-RA	G1X9G7#PHI:7282#76g274#2813651#Orbilia_oligospora#reduced_virulence	34.88	43	27	1	106	147	425	467	4.4	26.6
	Ccacaofunesta_C1593_07181-RA	G4N7R4#PHI:799#MGG_03530#318829#Magnaporthe_oryzae#reduced_virulence	52.94	17	8	0	38	54	501	517	6	26.6
	Ccacaofunesta_C1593_07181-RA	W7N0U7#PHI:7145#FvSEL1#117187#Fusarium_verticillioides#reduced_virulence	52.94	17	8	0	38	54	505	521	6.7	26.2
	Ccacaofunesta_C1593_07181-RA	O13328#PHI:81__PHI:6817#MAC1__Mac1#318829#Magnaporthe_oryzae#reduced_virulence	30	80	48	2	7	86	902	973	8.2	26.2
	Ccacaofunesta_C1593_07181-RA	Q4WV27#PHI:7755__PHI:8601__PHI:9392#Cofilin_(AFUA_5G10570)#746128#Aspergillus_fumigatus#unaffected_pathogenicity__reduced_virulence__increased_virulence_(hypervirulence)	38.46	39	22	1	105	141	112	150	8.9	25.4
	# BLASTP 2.2.30+
	# Query: Ccacaofunesta_C1593_07182-RA protein AED:0.01 eAED:0.02 QI:0|-1|0|1|-1|1|1|0|73 | Apoplastic effector probability: 0.835
	# Database: /data/phi-blast/fasta/Phi414/phi414.fas
	# Fields: query id, subject id, % identity, alignment length, mismatches, gap opens, q. start, q. end, s. start, s. end, evalue, bit score
	# 8 hits found
	Ccacaofunesta_C1593_07182-RA	A4L9T6#PHI:5107#Avr1a#67593#Phytophthora_sojae#effector_(plant_avirulence_determinant)	42.86	21	12	0	20	40	93	113	1.7	24.6
	Ccacaofunesta_C1593_07182-RA	W9BND0#PHI:7570#YfiR#573#Klebsiella_pneumoniae#unaffected_pathogenicity	38.46	26	16	0	41	66	126	151	2	24.6
	Ccacaofunesta_C1593_07182-RA	Q0PC58#PHI:7850#CdtC#197#Campylobacter_jejuni#unaffected_pathogenicity	33.33	27	18	0	3	29	2	28	3.2	24.3
	Ccacaofunesta_C1593_07182-RA	A0A0H3PCP5#PHI:12037#CdtC#197#Campylobacter_jejuni#reduced_virulence	33.33	27	18	0	3	29	2	28	3.2	24.3
	Ccacaofunesta_C1593_07182-RA	W2MG57#PHI:7911#Ppxyn1#4792#Phytophthora_parasitica#reduced_virulence	57.89	19	8	0	6	24	3	21	3.6	24.3
	Ccacaofunesta_C1593_07182-RA	I1S2J9#PHI:3924__PHI:8224__PHI:9036#FgABC1__Fg10995__Fgm5_(FGSG_10995)#5518#Fusarium_graminearum#reduced_virulence	45.45	22	12	0	3	24	111	132	5.2	23.9
	Ccacaofunesta_C1593_07182-RA	D0NCC1#PHI:4203#SFI4#4787#Phytophthora_infestans#increased_virulence_(hypervirulence)	56.25	16	7	0	4	19	10	25	8.1	23.1
	Ccacaofunesta_C1593_07182-RA	O74189#PHI:451#PMT1#5476#Candida_albicans#loss_of_pathogenicity	40	20	12	0	54	73	441	460	9.1	23.1
	# BLASTP 2.2.30+
	# Query: Ccacaofunesta_C1593_07142-RA protein AED:0.06 eAED:0.06 QI:0|0|0|0.5|1|1|2|0|391 | Cytoplasmic effector probability: 0.559
	# Database: /data/phi-blast/fasta/Phi414/phi414.fas
	# Fields: query id, subject id, % identity, alignment length, mismatches, gap opens, q. start, q. end, s. start, s. end, evalue, bit score
	# 8 hits found
	Ccacaofunesta_C1593_07142-RA	W0H5E5#PHI:4836#Cif_B#36746#Pseudomonas_cichorii#reduced_virulence	26.87	67	49	0	226	292	59	125	2	29.3
	Ccacaofunesta_C1593_07142-RA	A0A024CHY4#PHI:4837#CipA#36746#Pseudomonas_cichorii#reduced_virulence	25	84	60	1	221	301	3208	3291	2.1	29.3
	Ccacaofunesta_C1593_07142-RA	A0A024CHY4#PHI:4837#CipA#36746#Pseudomonas_cichorii#reduced_virulence	26.67	75	52	1	221	292	4276	4350	8.2	27.3
	Ccacaofunesta_C1593_07142-RA	A0A024CIG8#PHI:2934#CifA#36746#Pseudomonas_cichorii#reduced_virulence	27.59	58	37	1	240	292	1034	1091	2.8	28.9
	Ccacaofunesta_C1593_07142-RA	F6MF06#PHI:4747#RXLR22#272952#Hyaloperonospora_arabidopsidis#effector_(plant_avirulence_determinant)	28.57	70	45	2	321	385	21	90	4.8	26.9
	Ccacaofunesta_C1593_07142-RA	P65607#PHI:3474#ArcB#1313#Streptococcus_pneumoniae#reduced_virulence	31.67	60	40	1	106	165	139	197	5.5	27.3
	Ccacaofunesta_C1593_07142-RA	I1RP37#PHI:1913#GzZC228#5518#Fusarium_graminearum#unaffected_pathogenicity	26.67	60	37	2	235	289	287	344	5.9	27.3
	Ccacaofunesta_C1593_07142-RA	A0A0D1E1T4#PHI:11210#Cda7#5270#Ustilago_maydis#reduced_virulence	28.57	112	67	3	259	367	900	1001	9.7	26.9
	# BLASTP 2.2.30+
	# Query: Ccacaofunesta_C1593_01300-RA protein AED:0.00 eAED:0.00 QI:0|-1|0|1|-1|1|1|0|404 | Cytoplasmic effector probability: 0.592
	# Database: /data/phi-blast/fasta/Phi414/phi414.fas
	# Fields: query id, subject id, % identity, alignment length, mismatches, gap opens, q. start, q. end, s. start, s. end, evalue, bit score
	# 12 hits found
	Ccacaofunesta_C1593_01300-RA	G2WX41#PHI:9793#VdOCH1#27337#Verticillium_dahliae#reduced_virulence	60.74	377	139	4	1	377	1	368	8e-164	468
	Ccacaofunesta_C1593_01300-RA	V9MGK6#PHI:4096#FoOCH1#5507#Fusarium_oxysporum#reduced_virulence	57.6	375	153	2	1	375	1	369	6e-162	464
	Ccacaofunesta_C1593_01300-RA	G8BJ74#PHI:6075#Och1#5480#Candida_parapsilosis#reduced_virulence	42.36	373	177	7	8	370	11	355	6e-92	283
	Ccacaofunesta_C1593_01300-RA	Q55JF3#PHI:10356#Och1#5207#Cryptococcus_neoformans#unaffected_pathogenicity	25.47	161	110	5	34	194	188	338	0.0009	39.7
	Ccacaofunesta_C1593_01300-RA	K9FRJ5#PHI:4520#PdMit1#36651#Penicillium_digitatum#unaffected_pathogenicity	29.13	103	60	3	125	217	78	177	0.005	37.4
	Ccacaofunesta_C1593_01300-RA	B3FRA4#PHI:11260#Tgif2k-b#5811#Toxoplasma_gondii#increased_virulence_(hypervirulence)	25.77	97	51	5	227	302	2126	2222	4.8	28.1
	Ccacaofunesta_C1593_01300-RA	C9Z5Q1#PHI:2707#EccC#1930#Streptomyces_scabiei#unaffected_pathogenicity	42.11	38	16	2	336	373	432	463	5.2	27.7
	Ccacaofunesta_C1593_01300-RA	A3M3H0#PHI:9898#Ata#470#Acinetobacter_baumannii#reduced_virulence	26.47	68	41	1	24	82	825	892	5.8	27.7
	Ccacaofunesta_C1593_01300-RA	Q71QT8#PHI:12133#Hsp90#5207#Cryptococcus_neoformans#reduced_virulence__unaffected_pathogenicity	38.1	21	13	0	243	263	599	619	6.3	27.3
	Ccacaofunesta_C1593_01300-RA	A4VTH4#PHI:5300#AgaR2#1307#Streptococcus_suis#reduced_virulence	31.13	106	57	4	92	187	151	250	7	26.9
	Ccacaofunesta_C1593_01300-RA	D2TV88#PHI:5299#CARC#67825#Citrobacter_rodentium#reduced_virulence	29.17	48	34	0	29	76	54	101	8.2	27.3
	Ccacaofunesta_C1593_01300-RA	F9XQ63#PHI:8597#ZtPks8#1047171#Zymoseptoria_tritici#unaffected_pathogenicity	24.14	87	63	2	51	137	1492	1575	9.9	26.9
	# BLASTP 2.2.30+
	# Query: Ccacaofunesta_C1593_07856-RA protein AED:0.01 eAED:0.01 QI:0|-1|0|1|-1|1|1|0|72 | Apoplastic effector probability: 0.842 | Cytoplasmic effector probability: 0.653
	# Database: /data/phi-blast/fasta/Phi414/phi414.fas
	# Fields: query id, subject id, % identity, alignment length, mismatches, gap opens, q. start, q. end, s. start, s. end, evalue, bit score
	# 3 hits found
	Ccacaofunesta_C1593_07856-RA	P12383#PHI:2814#Pdr1#4932#Saccharomyces_cerevisiae#unaffected_pathogenicity	47.83	23	12	0	26	48	98	120	0.11	28.5
	Ccacaofunesta_C1593_07856-RA	Q8XTK9#PHI:5119__PHI:10850#RSp0099#305#Ralstonia_solanacearum#effector_(plant_avirulence_determinant)	38.24	34	21	0	1	34	229	262	0.15	28.1
	Ccacaofunesta_C1593_07856-RA	G4MV25#PHI:6711#Gel1#318829#Magnaporthe_oryzae#unaffected_pathogenicity__loss_of_pathogenicity	50	28	14	0	10	37	145	172	0.7	26.2
	# BLASTP 2.2.30+
	# Query: Ccacaofunesta_C1593_07426-RA protein AED:0.02 eAED:0.02 QI:0|-1|0|1|-1|1|1|0|142 | Cytoplasmic effector probability: 0.956
	# Database: /data/phi-blast/fasta/Phi414/phi414.fas
	# Fields: query id, subject id, % identity, alignment length, mismatches, gap opens, q. start, q. end, s. start, s. end, evalue, bit score
	# 6 hits found
	Ccacaofunesta_C1593_07426-RA	O05895#PHI:3637#AlkB_(Rv3252c)#1773#Mycobacterium_tuberculosis#increased_virulence_(hypervirulence)	22.09	86	50	3	52	132	279	352	0.039	32
	Ccacaofunesta_C1593_07426-RA	A0A1C3YMM2#PHI:5872#Fgsg02853#5518#Fusarium_graminearum#unaffected_pathogenicity	25	80	48	2	18	85	168	247	1.4	27.3
	Ccacaofunesta_C1593_07426-RA	D0ZCW9#PHI:11872#CadC#636#Edwardsiella_tarda#unaffected_pathogenicity	25	56	32	1	64	119	33	78	5.7	25.4
	Ccacaofunesta_C1593_07426-RA	A0A0L0VB04#PHI:6412#PsSOD1#27350#Puccinia_striiformis#reduced_virulence	37.93	29	18	0	17	45	119	147	7.2	24.6
	Ccacaofunesta_C1593_07426-RA	I1RG88#PHI:7649#FgPR-IL-2#5518#Fusarium_graminearum#unaffected_pathogenicity	40.91	22	13	0	109	130	44	65	8.1	24.6
	Ccacaofunesta_C1593_07426-RA	A0A384K1X9#PHI:10369#BcBGL5_(BCIN_14g00650)#40559#Botrytis_cinerea#reduced_virulence	30.77	26	18	0	51	76	331	356	8.8	25
	# BLASTP 2.2.30+
	# Query: Ccacaofunesta_C1593_07534-RA protein AED:0.00 eAED:0.00 QI:0|-1|0|1|-1|1|1|0|184 | Apoplastic effector probability: 0.844 | Cytoplasmic effector probability: 0.773
	# Database: /data/phi-blast/fasta/Phi414/phi414.fas
	# Fields: query id, subject id, % identity, alignment length, mismatches, gap opens, q. start, q. end, s. start, s. end, evalue, bit score
	# 3 hits found
	Ccacaofunesta_C1593_07534-RA	Q0TVA4#PHI:1081#ToxA#13684#Parastagonospora_nodorum#loss_of_pathogenicity	46.34	41	13	2	1	41	1	32	4	26.2
	Ccacaofunesta_C1593_07534-RA	P78737#PHI:534__PHI:8380#TOXA__ToxA_(AAB61464)#45151#Pyrenophora_tritici-repentis#increased_virulence_(hypervirulence)__effector_(plant_avirulence_determinant)	46.34	41	13	2	1	41	1	32	4	26.2
	Ccacaofunesta_C1593_07534-RA	Q5ZT21#PHI:11242#MavE_(lpg2344)#446#Legionella_pneumophila#effector_(plant_avirulence_determinant)	26.19	42	31	0	61	102	62	103	6.8	25.4
	# BLASTP 2.2.30+
	# Query: Ccacaofunesta_C1593_02947-RA protein AED:0.00 eAED:0.00 QI:0|-1|0|1|-1|1|1|0|457 | Cytoplasmic effector probability: 0.742
	# Database: /data/phi-blast/fasta/Phi414/phi414.fas
	# Fields: query id, subject id, % identity, alignment length, mismatches, gap opens, q. start, q. end, s. start, s. end, evalue, bit score
	# 9 hits found
	Ccacaofunesta_C1593_02947-RA	G5EHM3#PHI:4231#MoFLP1#318829#Magnaporthe_oryzae#reduced_virulence	24.34	226	150	8	49	263	37	252	4e-07	50.4
	Ccacaofunesta_C1593_02947-RA	G5EHM3#PHI:4231#MoFLP1#318829#Magnaporthe_oryzae#reduced_virulence	25.24	103	68	2	67	169	204	297	9.2	26.9
	Ccacaofunesta_C1593_02947-RA	I1RF25#PHI:1657#GzCCCH001#5518#Fusarium_graminearum#unaffected_pathogenicity	28.09	89	60	2	171	259	55	139	1.3	30
	Ccacaofunesta_C1593_02947-RA	Q87NY3#PHI:11238#QseC#670#Vibrio_parahaemolyticus#reduced_virulence	23.76	101	66	5	21	119	361	452	2.4	28.9
	Ccacaofunesta_C1593_02947-RA	P22252#PHI:9293#FlaB#197#Campylobacter_jejuni#reduced_virulence__unaffected_pathogenicity	35.19	54	30	2	55	106	510	560	3.9	28.5
	Ccacaofunesta_C1593_02947-RA	Q4HTT1#PHI:1468#GzCCAAT008#5518#Fusarium_graminearum#unaffected_pathogenicity	39.22	51	16	2	331	381	93	128	4.7	27.3
	Ccacaofunesta_C1593_02947-RA	Q48252#PHI:3143__PHI:7342#CagE#210#Helicobacter_pylori#reduced_virulence	46.43	28	15	0	424	451	288	315	9.3	27.3
	Ccacaofunesta_C1593_02947-RA	Q6SSJ3#PHI:358#ILV2#5207#Cryptococcus_neoformans#loss_of_pathogenicity	33.33	33	22	0	378	410	649	681	9.4	27.3
	Ccacaofunesta_C1593_02947-RA	Q9I3I6#PHI:7016#Smc#287#Pseudomonas_aeruginosa#reduced_virulence	25.53	94	57	2	301	381	700	793	9.9	27.3
	# BLASTP 2.2.30+
	# Query: Ccacaofunesta_C1593_04046-RA protein AED:0.00 eAED:0.00 QI:0|-1|0|1|-1|1|1|0|285 | Cytoplasmic effector probability: 0.868
	# Database: /data/phi-blast/fasta/Phi414/phi414.fas
	# Fields: query id, subject id, % identity, alignment length, mismatches, gap opens, q. start, q. end, s. start, s. end, evalue, bit score
	# 6 hits found
	Ccacaofunesta_C1593_04046-RA	E9EFJ1#PHI:9492#MaChsV_(XP_007814979.1)#92637#Metarhizium_acridum#reduced_virulence	20.69	87	65	1	155	237	1491	1577	5.3	27.3
	Ccacaofunesta_C1593_04046-RA	A0A125YSH7#PHI:12155#PPM4_(TGGT1_208500)#5811#Toxoplasma_gondii#unaffected_pathogenicity	45.83	24	13	0	41	64	317	340	6.5	26.9
	Ccacaofunesta_C1593_04046-RA	I1S1A8#PHI:1421#GzC2H089#5518#Fusarium_graminearum#lethal	38.71	31	17	1	172	202	305	333	7.4	26.6
	Ccacaofunesta_C1593_04046-RA	A0A0W0C7W8#PHI:6469#CgSmt3#5478#Candida_glabrata#lethal	30.68	88	44	4	65	152	4	74	8.7	25.4
	Ccacaofunesta_C1593_04046-RA	J9VEP9#PHI:11985#Cdc4_(CNAG_00693)#5207#Cryptococcus_neoformans#loss_of_pathogenicity__increased_virulence_(hypervirulence)	28.36	67	43	1	214	275	905	971	9	26.6
	Ccacaofunesta_C1593_04046-RA	G4MPJ3#PHI:8038__PHI:8045#Mosmt3__Smt3#318829#Magnaporthe_oryzae#reduced_virulence	28.57	28	20	0	126	153	50	77	9.7	25.4
	# BLASTP 2.2.30+
	# Query: Ccacaofunesta_C1593_04085-RA protein AED:0.09 eAED:0.09 QI:0|-1|0|1|-1|1|1|0|90 | Apoplastic effector probability: 0.732 | Cytoplasmic effector probability: 0.64
	# Database: /data/phi-blast/fasta/Phi414/phi414.fas
	# Fields: query id, subject id, % identity, alignment length, mismatches, gap opens, q. start, q. end, s. start, s. end, evalue, bit score
	# 10 hits found
	Ccacaofunesta_C1593_04085-RA	I1REI8#PHI:1093#FGSG_02077#5518#Fusarium_graminearum#reduced_virulence	45.28	53	26	1	31	80	30	82	2e-07	45.1
	Ccacaofunesta_C1593_04085-RA	A6SR05#PHI:7594#BcCFEM1#40559#Botrytis_cinerea#reduced_virulence__unaffected_pathogenicity	50.94	53	21	2	20	70	21	70	2e-07	45.1
	Ccacaofunesta_C1593_04085-RA	A0A384JMC1#PHI:10618#Bcin07g03260#40559#Botrytis_cinerea#reduced_virulence	29.63	54	31	3	28	75	32	84	0.047	30
	Ccacaofunesta_C1593_04085-RA	F6MF04#PHI:4745#RXLR20#272952#Hyaloperonospora_arabidopsidis#effector_(plant_avirulence_determinant)	26.42	53	39	0	15	67	29	81	0.58	26.9
	Ccacaofunesta_C1593_04085-RA	W7MG06#PHI:9191#Fvset2_(FVEG_06937)#117187#Fusarium_verticillioides#reduced_virulence	43.33	30	16	1	23	52	138	166	1.2	26.2
	Ccacaofunesta_C1593_04085-RA	Q4WMA6#PHI:4016#CfmB#746128#Aspergillus_fumigatus#unaffected_pathogenicity	30.43	69	46	2	1	69	1	67	1.6	25.8
	Ccacaofunesta_C1593_04085-RA	D0ERY7#PHI:2202__PHI:7327#PdeH__MopdeH#318829#Magnaporthe_oryzae#reduced_virulence__loss_of_pathogenicity	36	25	16	0	24	48	743	767	3.9	24.6
	Ccacaofunesta_C1593_04085-RA	A0A098DSB7#PHI:1435#GzC2H104#5518#Fusarium_graminearum#unaffected_pathogenicity	30.43	69	35	3	8	64	444	511	4.4	24.6
	Ccacaofunesta_C1593_04085-RA	A0A0H3HVS0#PHI:5328#BP1026B_II1643#28450#Burkholderia_pseudomallei#effector_(plant_avirulence_determinant)	47.62	21	11	0	28	48	107	127	4.5	24.6
	Ccacaofunesta_C1593_04085-RA	J5JDJ5#PHI:12025#Set2#176275#Beauveria_bassiana#reduced_virulence	36.36	33	21	0	20	52	136	168	5.3	24.3
	# BLASTP 2.2.30+
	# Query: Ccacaofunesta_C1593_04118-RA protein AED:0.39 eAED:0.39 QI:0|0|0|1|0.5|0.33|3|0|176 | Cytoplasmic effector probability: 0.55
	# Database: /data/phi-blast/fasta/Phi414/phi414.fas
	# Fields: query id, subject id, % identity, alignment length, mismatches, gap opens, q. start, q. end, s. start, s. end, evalue, bit score
	# 4 hits found
	Ccacaofunesta_C1593_04118-RA	A0A0E0SEC8#PHI:1891#GzZC206#5518#Fusarium_graminearum#unaffected_pathogenicity	33.9	59	28	1	120	167	616	674	4.6	26.2
	Ccacaofunesta_C1593_04118-RA	Q8XT99#PHI:5136__PHI:10847#RSp0215#305#Ralstonia_solanacearum#effector_(plant_avirulence_determinant)	28.74	87	56	1	49	135	55	135	5.1	26.2
	Ccacaofunesta_C1593_04118-RA	Q836U7#PHI:11497#CshC_(EF1009)#1351#Enterococcus_faecalis#unaffected_pathogenicity	29.41	51	32	2	12	58	347	397	5.1	26.2
	Ccacaofunesta_C1593_04118-RA	E3QXS6#PHI:9110#Cgtrpf2#31870#Colletotrichum_graminicola#unaffected_pathogenicity	58.82	17	7	0	66	82	178	194	9.2	25.4
	# BLASTP 2.2.30+
	# Query: Ccacaofunesta_C1593_07783-RA protein AED:0.00 eAED:0.00 QI:0|-1|0|1|-1|1|1|0|173 | Cytoplasmic effector probability: 0.874 | Apoplastic effector probability: 0.635
	# Database: /data/phi-blast/fasta/Phi414/phi414.fas
	# Fields: query id, subject id, % identity, alignment length, mismatches, gap opens, q. start, q. end, s. start, s. end, evalue, bit score
	# 7 hits found
	Ccacaofunesta_C1593_07783-RA	Q8F8P2#PHI:6452#LpxD1#173#Leptospira_interrogans#loss_of_pathogenicity	40.62	32	18	1	111	141	126	157	2.8	26.9
	Ccacaofunesta_C1593_07783-RA	L7WLT2#PHI:9826#CYP51C#5518#Fusarium_graminearum#reduced_virulence	51.85	27	13	0	41	67	277	303	3	26.6
	Ccacaofunesta_C1593_07783-RA	Q6FY32#PHI:7931#Cgyps7#5478#Candida_glabrata#reduced_virulence__unaffected_pathogenicity	33.33	42	24	1	57	94	61	102	3.6	26.6
	Ccacaofunesta_C1593_07783-RA	I1RIP1#PHI:1929#GzZC244#5518#Fusarium_graminearum#lethal	30.43	69	43	2	110	173	35	103	3.7	26.6
	Ccacaofunesta_C1593_07783-RA	G4MRV1#PHI:873#MGG_02443#318829#Magnaporthe_oryzae#reduced_virulence	47.06	17	9	0	32	48	326	342	7.9	25.4
	Ccacaofunesta_C1593_07783-RA	A0A2Z5VGD9#PHI:10742#HvtA#672#Vibrio_vulnificus#reduced_virulence	28.12	32	23	0	69	100	269	300	8.2	25.4
	Ccacaofunesta_C1593_07783-RA	A0A384J8A7#PHI:11523#BcTOR_(BCIN_01g11360)#40559#Botrytis_cinerea#reduced_virulence	28.33	60	36	1	43	95	2331	2390	8.9	25.4
	# BLASTP 2.2.30+
	# Query: Ccacaofunesta_C1593_07864-RA protein AED:0.00 eAED:0.00 QI:0|-1|0|1|-1|1|1|0|202 | Cytoplasmic effector probability: 0.725
	# Database: /data/phi-blast/fasta/Phi414/phi414.fas
	# Fields: query id, subject id, % identity, alignment length, mismatches, gap opens, q. start, q. end, s. start, s. end, evalue, bit score
	# 6 hits found
	Ccacaofunesta_C1593_07864-RA	Q8Y4A8#PHI:9821#PrfA_(lmo2543)#1639#Listeria_monocytogenes#reduced_virulence	25	48	36	0	63	110	9	56	3	26.9
	Ccacaofunesta_C1593_07864-RA	Q870A3#PHI:315__PHI:7241#PacC#5507#Fusarium_oxysporum#reduced_virulence__increased_virulence_(hypervirulence)	66.67	15	5	0	149	163	100	114	5.2	26.6
	Ccacaofunesta_C1593_07864-RA	A0A1C3YKN0#PHI:1431__PHI:5693#Pac1#5518#Fusarium_graminearum#unaffected_pathogenicity	66.67	15	5	0	149	163	102	116	5.3	26.6
	Ccacaofunesta_C1593_07864-RA	J7HBZ2#PHI:6935#BbpacC#176275#Beauveria_bassiana#reduced_virulence	66.67	15	5	0	149	163	85	99	5.4	26.2
	Ccacaofunesta_C1593_07864-RA	E9DRL9#PHI:9475#MapacC_(MAC_00388)#92637#Metarhizium_acridum#reduced_virulence	66.67	15	5	0	149	163	84	98	6.9	26.2
	Ccacaofunesta_C1593_07864-RA	E9F189#PHI:4125#MrpacC#568076#Metarhizium_robertsii#reduced_virulence	66.67	15	5	0	149	163	84	98	6.9	26.2
	# BLASTP 2.2.30+
	# Query: Ccacaofunesta_C1593_07308-RA protein AED:0.01 eAED:0.01 QI:0|-1|0|1|-1|1|1|0|71 | Apoplastic effector probability: 0.51
	# Database: /data/phi-blast/fasta/Phi414/phi414.fas
	# Fields: query id, subject id, % identity, alignment length, mismatches, gap opens, q. start, q. end, s. start, s. end, evalue, bit score
	# 10 hits found
	Ccacaofunesta_C1593_07308-RA	E9F6D9#PHI:11676#Coh2_(MAA_07838)#568076#Metarhizium_robertsii#reduced_virulence	61.54	13	5	0	57	69	139	151	0.65	26.2
	Ccacaofunesta_C1593_07308-RA	Q6FMU4#PHI:10882__PHI:11137#Ath1_(CAGL0K05137g)#5478#Candida_glabrata#reduced_virulence__unaffected_pathogenicity	34.29	35	23	0	26	60	145	179	1.5	25
	Ccacaofunesta_C1593_07308-RA	B8F4W8#PHI:3317#HsdR#738#Glaesserella_parasuis#reduced_virulence	50	24	11	1	3	26	568	590	3	24.3
	Ccacaofunesta_C1593_07308-RA	A0A0D1E904#PHI:11211__PHI:11216#Cda1__Cda6#5270#Ustilago_maydis#unaffected_pathogenicity__reduced_virulence	40	30	11	1	40	62	164	193	3.4	24.3
	Ccacaofunesta_C1593_07308-RA	C9XTL5#PHI:5504#RpfR#413502#Cronobacter_turicensis#unaffected_pathogenicity	40	30	14	1	2	27	363	392	3.7	23.9
	Ccacaofunesta_C1593_07308-RA	Q9KLK7#PHI:10038#LuxQ#666#Vibrio_cholerae#reduced_virulence__unaffected_pathogenicity	46.67	15	8	0	33	47	115	129	3.9	23.9
	Ccacaofunesta_C1593_07308-RA	I1RMG7#PHI:1954#GzZC269#5518#Fusarium_graminearum#unaffected_pathogenicity	34.15	41	26	1	22	62	640	679	4.8	23.9
	Ccacaofunesta_C1593_07308-RA	D4HW09#PHI:7254#KatG#552#Erwinia_amylovora#reduced_virulence	36.36	33	21	0	10	42	686	718	8.3	23.1
	Ccacaofunesta_C1593_07308-RA	P34809#PHI:19#NMT#5207#Cryptococcus_neoformans#reduced_virulence	42.31	26	15	0	14	39	392	417	8.4	23.1
	Ccacaofunesta_C1593_07308-RA	B4EIW7#PHI:4918#AtsR#95486#Burkholderia_cenocepacia#increased_virulence_(hypervirulence)	37.5	32	20	0	13	44	500	531	8.5	23.1
	# BLASTP 2.2.30+
	# Query: Ccacaofunesta_C1593_07608-RA protein AED:0.00 eAED:0.00 QI:0|-1|0|1|-1|1|1|0|213 | Cytoplasmic effector probability: 0.865
	# Database: /data/phi-blast/fasta/Phi414/phi414.fas
	# Fields: query id, subject id, % identity, alignment length, mismatches, gap opens, q. start, q. end, s. start, s. end, evalue, bit score
	# 6 hits found
	Ccacaofunesta_C1593_07608-RA	G4N5E4#PHI:2060#MgLig4#318829#Magnaporthe_oryzae#unaffected_pathogenicity	40	25	15	0	138	162	95	119	4.2	26.9
	Ccacaofunesta_C1593_07608-RA	P0CL88#PHI:3330#Xrn1p#5207#Cryptococcus_neoformans#reduced_virulence	33.85	65	37	3	76	137	833	894	4.8	26.6
	Ccacaofunesta_C1593_07608-RA	Q59RL7#PHI:2861#Hms1#5476#Candida_albicans#reduced_virulence	32.43	37	25	0	22	58	123	159	6.2	26.2
	Ccacaofunesta_C1593_07608-RA	Q9F496#PHI:5564__PHI:8654#OpgG#204038#Dickeya_dadantii#reduced_virulence	43.33	30	17	0	121	150	140	169	6.4	26.2
	Ccacaofunesta_C1593_07608-RA	Q9KT08#PHI:9842#Pta#666#Vibrio_cholerae#unaffected_pathogenicity	50	26	12	1	7	31	287	312	7.6	26.2
	Ccacaofunesta_C1593_07608-RA	G2Y3E7#PHI:2653__PHI:2668#Bcvel1#40559#Botrytis_cinerea#reduced_virulence	28	50	35	1	72	120	473	522	8.1	25.8
	# BLASTP 2.2.30+
	# Query: Ccacaofunesta_C1593_06605-RA protein AED:0.34 eAED:0.35 QI:0|0|0|1|1|1|2|0|230 | Cytoplasmic effector probability: 0.766
	# Database: /data/phi-blast/fasta/Phi414/phi414.fas
	# Fields: query id, subject id, % identity, alignment length, mismatches, gap opens, q. start, q. end, s. start, s. end, evalue, bit score
	# 2 hits found
	Ccacaofunesta_C1593_06605-RA	Q2YPX3#PHI:8922#Lon#235#Brucella_abortus#unaffected_pathogenicity__reduced_virulence	34.62	52	33	1	92	142	188	239	1.2	28.9
	Ccacaofunesta_C1593_06605-RA	Q4R0Z0#PHI:3140#ArcD#1307#Streptococcus_suis#reduced_virulence	23.29	73	56	0	77	149	64	136	1.8	28.1
	# BLASTP 2.2.30+
	# Query: Ccacaofunesta_C1593_06651-RA protein AED:0.25 eAED:0.28 QI:0|-1|0|1|-1|1|1|0|382 | Cytoplasmic effector probability: 0.513
	# Database: /data/phi-blast/fasta/Phi414/phi414.fas
	# Fields: query id, subject id, % identity, alignment length, mismatches, gap opens, q. start, q. end, s. start, s. end, evalue, bit score
	# 10 hits found
	Ccacaofunesta_C1593_06651-RA	A0A023NA98#PHI:3354#RtxA1#672#Vibrio_vulnificus#reduced_virulence	29.82	114	68	4	233	346	1746	1847	0.006	37.4
	Ccacaofunesta_C1593_06651-RA	P49331#PHI:7055#GtfD#1309#Streptococcus_mutans#reduced_virulence	20.69	116	89	1	218	333	53	165	0.56	30.8
	Ccacaofunesta_C1593_06651-RA	G4N3W1#PHI:5627#FZC33#318829#Magnaporthe_oryzae#unaffected_pathogenicity	28.17	71	46	2	15	84	603	669	2.2	28.9
	Ccacaofunesta_C1593_06651-RA	A0A098DQH7#PHI:722#PGL1#5518#Fusarium_graminearum#unaffected_pathogenicity	26.92	104	61	4	192	281	1677	1779	3.1	28.5
	Ccacaofunesta_C1593_06651-RA	A0A098DDX5#PHI:1648__PHI:1650__PHI:6246#GzWing020__GzWing022__Famyo2#5518#Fusarium_graminearum#reduced_virulence__lethal	28.04	107	71	2	220	320	1127	1233	3.1	28.5
	Ccacaofunesta_C1593_06651-RA	G4YNY4#PHI:11607#PsFP1#67593#Phytophthora_sojae#reduced_virulence	22.58	310	186	15	41	325	356	636	3.7	28.1
	Ccacaofunesta_C1593_06651-RA	Q8X965#PHI:3472#TolA#562#Escherichia_coli#reduced_virulence	47.83	46	23	1	262	306	79	124	5	27.7
	Ccacaofunesta_C1593_06651-RA	Q0TVA4#PHI:1081#ToxA#13684#Parastagonospora_nodorum#loss_of_pathogenicity	60	20	8	0	1	20	1	20	5.5	26.9
	Ccacaofunesta_C1593_06651-RA	P78737#PHI:534__PHI:8380#TOXA__ToxA_(AAB61464)#45151#Pyrenophora_tritici-repentis#increased_virulence_(hypervirulence)__effector_(plant_avirulence_determinant)	60	20	8	0	1	20	1	20	5.6	26.9
	Ccacaofunesta_C1593_06651-RA	Q9C1U1#PHI:551#HIK1#318829#Magnaporthe_oryzae#unaffected_pathogenicity	29.58	71	49	1	227	296	131	201	7.1	27.3
	# BLASTP 2.2.30+
	# Query: Ccacaofunesta_C1593_06652-RA protein AED:0.39 eAED:0.39 QI:0|-1|0|1|-1|1|1|0|167 | Apoplastic effector probability: 0.701 | Cytoplasmic effector probability: 0.599
	# Database: /data/phi-blast/fasta/Phi414/phi414.fas
	# Fields: query id, subject id, % identity, alignment length, mismatches, gap opens, q. start, q. end, s. start, s. end, evalue, bit score
	# 3 hits found
	Ccacaofunesta_C1593_06652-RA	I1RG87#PHI:1358#GzC2H018#5518#Fusarium_graminearum#unaffected_pathogenicity	21.5	107	61	2	13	96	639	745	1.5	27.7
	Ccacaofunesta_C1593_06652-RA	I1S0H5#PHI:7717#FgOXP1#5518#Fusarium_graminearum#reduced_virulence	31.91	47	32	0	76	122	912	958	5.5	25.8
	Ccacaofunesta_C1593_06652-RA	I1RN14#PHI:3658#NPS2#5518#Fusarium_graminearum#unaffected_pathogenicity__reduced_virulence	32.35	34	23	0	73	106	3331	3364	7.7	25.4
	# BLASTP 2.2.30+
	# Query: Ccacaofunesta_C1593_06653-RA protein AED:0.42 eAED:0.45 QI:0|-1|0|1|-1|1|1|0|181 | Cytoplasmic effector probability: 0.559
	# Database: /data/phi-blast/fasta/Phi414/phi414.fas
	# Fields: query id, subject id, % identity, alignment length, mismatches, gap opens, q. start, q. end, s. start, s. end, evalue, bit score
	# 7 hits found
	Ccacaofunesta_C1593_06653-RA	G4MPP9#PHI:885#MGG_02240#318829#Magnaporthe_oryzae#reduced_virulence	40	30	18	0	131	160	970	999	0.77	28.9
	Ccacaofunesta_C1593_06653-RA	S0E3H0#PHI:3210#FfSge1#5127#Fusarium_fujikuroi#unaffected_pathogenicity	41.38	29	17	0	18	46	284	312	2.7	26.9
	Ccacaofunesta_C1593_06653-RA	S0E3H0#PHI:3210#FfSge1#5127#Fusarium_fujikuroi#unaffected_pathogenicity	26.67	45	33	0	13	57	269	313	5.3	26.2
	Ccacaofunesta_C1593_06653-RA	A0A384K4K6#PHI:11635#Bcdim2_(Bcin15p00450)#40559#Botrytis_cinerea#unaffected_pathogenicity__loss_of_pathogenicity__reduced_virulence	33.33	42	25	1	77	115	694	735	4.2	26.6
	Ccacaofunesta_C1593_06653-RA	P40208#PHI:6193#GID8#4932#Saccharomyces_cerevisiae#reduced_virulence	50	20	10	0	73	92	18	37	4.5	26.2
	Ccacaofunesta_C1593_06653-RA	Q4WXC5#PHI:2531#PRI1#746128#Aspergillus_fumigatus#lethal	29.41	51	31	1	23	73	71	116	7.5	25.8
	Ccacaofunesta_C1593_06653-RA	A0R5R2#PHI:8805#MSMEG_6281#1772#Mycolicibacterium_smegmatis#reduced_virulence	33.33	30	20	0	88	117	217	246	7.8	25.4
	# BLASTP 2.2.30+
	# Query: Ccacaofunesta_C1593_03586-RA protein AED:0.20 eAED:0.20 QI:0|-1|0|1|-1|1|1|0|125 | Cytoplasmic effector probability: 0.861
	# Database: /data/phi-blast/fasta/Phi414/phi414.fas
	# Fields: query id, subject id, % identity, alignment length, mismatches, gap opens, q. start, q. end, s. start, s. end, evalue, bit score
	# 15 hits found
	Ccacaofunesta_C1593_03586-RA	A0A0C4DHY2#PHI:4879#Pg1#5507#Fusarium_oxysporum#unaffected_pathogenicity__reduced_virulence	30.61	49	27	1	22	63	301	349	0.16	29.6
	Ccacaofunesta_C1593_03586-RA	O00094#PHI:114#PG1#5507#Fusarium_oxysporum#unaffected_pathogenicity	30.61	49	27	1	22	63	300	348	0.16	29.6
	Ccacaofunesta_C1593_03586-RA	A0A509AIG4#PHI:9412#GEXP15_(PBANKA_0515400)#5821#Plasmodium_berghei#reduced_virulence__loss_of_pathogenicity	30.77	65	37	2	69	125	356	420	0.2	29.6
	Ccacaofunesta_C1593_03586-RA	A0A509AIG4#PHI:9412#GEXP15_(PBANKA_0515400)#5821#Plasmodium_berghei#reduced_virulence__loss_of_pathogenicity	27.59	58	37	1	73	125	387	444	3	26.2
	Ccacaofunesta_C1593_03586-RA	A0A509AIG4#PHI:9412#GEXP15_(PBANKA_0515400)#5821#Plasmodium_berghei#reduced_virulence__loss_of_pathogenicity	28.3	53	33	1	73	120	397	449	5.8	25
	Ccacaofunesta_C1593_03586-RA	A0A509AIG4#PHI:9412#GEXP15_(PBANKA_0515400)#5821#Plasmodium_berghei#reduced_virulence__loss_of_pathogenicity	23.81	63	43	1	68	125	368	430	6.3	25
	Ccacaofunesta_C1593_03586-RA	Q8I6Z5#PHI:8625#Pfpmv#5833#Plasmodium_falciparum#reduced_virulence	34.21	38	25	0	85	122	282	319	0.79	27.7
	Ccacaofunesta_C1593_03586-RA	Q6TGK1#PHI:694#STE12alpha_/_NOG2#552467#Cryptococcus_gattii_vgiii#reduced_virulence	22.08	77	55	1	36	112	519	590	1.6	26.9
	Ccacaofunesta_C1593_03586-RA	I1RMT5#PHI:1294#GzAPSES002#5518#Fusarium_graminearum#unaffected_pathogenicity	31.91	47	31	1	78	123	324	370	1.9	26.6
	Ccacaofunesta_C1593_03586-RA	Q8XYF8#PHI:5133__PHI:5172__PHI:10836#RSc1800#305#Ralstonia_solanacearum#effector_(plant_avirulence_determinant)	34.88	43	27	1	9	50	13	55	2.3	26.2
	Ccacaofunesta_C1593_03586-RA	Q5AJ65#PHI:8866#Pmc1#5476#Candida_albicans#reduced_virulence	43.33	30	15	1	83	110	1182	1211	3.1	26.2
	Ccacaofunesta_C1593_03586-RA	J9VQX7#PHI:9850#Ali3_(CNAG_04137)#5207#Cryptococcus_neoformans#reduced_virulence	33.93	56	32	1	52	102	778	833	5.1	25.4
	Ccacaofunesta_C1593_03586-RA	A0A098DMH0#PHI:1088#FGSG_09759#5518#Fusarium_graminearum#unaffected_pathogenicity	25.45	55	36	2	8	62	371	420	7.7	24.6
	Ccacaofunesta_C1593_03586-RA	A0A0E0RXI2#PHI:1422#GzC2H090#5518#Fusarium_graminearum#reduced_virulence	34.04	47	21	1	77	113	245	291	8.4	24.6
	Ccacaofunesta_C1593_03586-RA	Q59QS7#PHI:2571#ZCF13#5476#Candida_albicans#reduced_virulence	30.77	39	27	0	65	103	1147	1185	9.6	24.6
	# BLASTP 2.2.30+
	# Query: Ccacaofunesta_C1593_03675-RA protein AED:0.38 eAED:0.39 QI:0|0|0|1|0|0.33|3|0|127 | Apoplastic effector probability: 0.562
	# Database: /data/phi-blast/fasta/Phi414/phi414.fas
	# Fields: query id, subject id, % identity, alignment length, mismatches, gap opens, q. start, q. end, s. start, s. end, evalue, bit score
	# 6 hits found
	Ccacaofunesta_C1593_03675-RA	Q9NG46#PHI:2593#LYT1#5693#Trypanosoma_cruzi#reduced_virulence	34.48	29	19	0	42	70	205	233	1.9	26.6
	Ccacaofunesta_C1593_03675-RA	G4N4N6#PHI:4616#MoSFA1#318829#Magnaporthe_oryzae#reduced_virulence	35.71	28	18	0	13	40	147	174	4.1	25.4
	Ccacaofunesta_C1593_03675-RA	Q4WIQ3#PHI:3277#GnoA#746128#Aspergillus_fumigatus#unaffected_pathogenicity	35.71	28	18	0	13	40	148	175	6.6	25
	Ccacaofunesta_C1593_03675-RA	M7U578#PHI:4978#BcFRQ1#40559#Botrytis_cinerea#reduced_virulence	30.77	52	24	3	49	93	85	131	6.7	25
	Ccacaofunesta_C1593_03675-RA	I1RXF4#PHI:10693#FgDnfC1_(FGSG_09020)#5518#Fusarium_graminearum#unaffected_pathogenicity	47.37	19	10	0	18	36	953	971	6.9	25
	Ccacaofunesta_C1593_03675-RA	A7F519#PHI:2910#Shk1#5180#Sclerotinia_sclerotiorum#unaffected_pathogenicity	50	24	12	0	75	98	1255	1278	8.7	24.6
	# BLASTP 2.2.30+
	# Query: Ccacaofunesta_C1593_03678-RA protein AED:0.42 eAED:0.42 QI:0|-1|0|1|-1|1|1|0|74 | Cytoplasmic effector probability: 0.739
	# Database: /data/phi-blast/fasta/Phi414/phi414.fas
	# Fields: query id, subject id, % identity, alignment length, mismatches, gap opens, q. start, q. end, s. start, s. end, evalue, bit score
	# 3 hits found
	Ccacaofunesta_C1593_03678-RA	Q5AHG6#PHI:2557#CaSch9p#5476#Candida_albicans#reduced_virulence	32.5	40	22	1	20	59	29	63	1.9	25
	Ccacaofunesta_C1593_03678-RA	Q55JF3#PHI:10356#Och1#5207#Cryptococcus_neoformans#unaffected_pathogenicity	26.32	38	23	1	4	36	398	435	5.8	23.5
	Ccacaofunesta_C1593_03678-RA	Q0WEH7#PHI:4563#TyrR#632#Yersinia_pestis#reduced_virulence	42.31	26	15	0	45	70	115	140	7	23.5
	# BLASTP 2.2.30+
	# Query: Ccacaofunesta_C1593_01809-RA protein AED:0.00 eAED:0.00 QI:0|-1|0|1|-1|1|1|0|374 | Apoplastic effector probability: 0.56
	# Database: /data/phi-blast/fasta/Phi414/phi414.fas
	# Fields: query id, subject id, % identity, alignment length, mismatches, gap opens, q. start, q. end, s. start, s. end, evalue, bit score
	# 17 hits found
	Ccacaofunesta_C1593_01809-RA	T2C7K6#PHI:3226#Pnl1#36651#Penicillium_digitatum#reduced_virulence	53.83	366	159	5	1	360	1	362	6e-128	375
	Ccacaofunesta_C1593_01809-RA	A0A0D3LXF0#PHI:4619#PcPL16#4784#Phytophthora_capsici#increased_virulence_(hypervirulence)__reduced_virulence	40.68	354	177	8	12	338	17	364	7e-74	238
	Ccacaofunesta_C1593_01809-RA	A0A0D3LX64#PHI:4618#PcPL15#4784#Phytophthora_capsici#increased_virulence_(hypervirulence)__reduced_virulence	41.54	390	189	11	1	363	1	378	3e-73	235
	Ccacaofunesta_C1593_01809-RA	A0A0D3LXD4#PHI:4617#PcPL1#4784#Phytophthora_capsici#increased_virulence_(hypervirulence)__reduced_virulence	38.9	365	189	9	39	371	43	405	2e-69	225
	Ccacaofunesta_C1593_01809-RA	O59939#PHI:222#PELB#474922#Colletotrichum_gloeosporioides#reduced_virulence	30.32	188	115	6	116	295	90	269	1e-11	63.9
	Ccacaofunesta_C1593_01809-RA	G4NGD2#PHI:12054#MoPL1_(MGG_04348)#318829#Magnaporthe_oryzae#reduced_virulence	27.08	192	121	5	116	298	81	262	2e-09	56.6
	Ccacaofunesta_C1593_01809-RA	G8AA67#PHI:2476#CcpelA#27358#Colletotrichum_coccodes#reduced_virulence__increased_virulence_(hypervirulence)	24.81	262	146	10	115	354	83	315	4e-08	52.8
	Ccacaofunesta_C1593_01809-RA	P0C1A5#PHI:6855#PelE#204038#Dickeya_dadantii#reduced_virulence	26.32	304	151	14	120	373	124	404	3e-07	50.1
	Ccacaofunesta_C1593_01809-RA	E0SAZ3#PHI:6854#PelD#204038#Dickeya_dadantii#reduced_virulence	24.75	303	156	14	120	373	113	392	3e-06	47.4
	Ccacaofunesta_C1593_01809-RA	E0SJQ6#PHI:6856#PelB#204038#Dickeya_dadantii#reduced_virulence	24.56	228	110	8	96	296	92	284	3e-06	47
	Ccacaofunesta_C1593_01809-RA	P0C1A3#PHI:6853#PelA#204038#Dickeya_dadantii#reduced_virulence	27.41	259	136	12	120	333	114	365	2e-05	44.7
	Ccacaofunesta_C1593_01809-RA	E0SJQ7#PHI:6857#PelC#204038#Dickeya_dadantii#reduced_virulence	23.53	221	122	8	96	296	90	283	0.002	38.5
	Ccacaofunesta_C1593_01809-RA	A0A2Y2A0B5#PHI:10276#MurA#1280#Staphylococcus_aureus#increased_virulence_(hypervirulence)	28.57	98	67	3	274	369	131	227	4	27.7
	Ccacaofunesta_C1593_01809-RA	A0A0H3PA98#PHI:7196#Pgp1#197#Campylobacter_jejuni#reduced_virulence	27.4	73	51	1	300	372	62	132	4.1	27.7
	Ccacaofunesta_C1593_01809-RA	Q4X0H7#PHI:3049#CSMB#746128#Aspergillus_fumigatus#reduced_virulence	28.3	53	26	3	244	286	8	58	4.9	27.7
	Ccacaofunesta_C1593_01809-RA	J4VXB0#PHI:7150#Eca1#176275#Beauveria_bassiana#reduced_virulence	27.03	37	27	0	219	255	837	873	5.8	27.7
	Ccacaofunesta_C1593_01809-RA	A0A098DS14#PHI:1702#GzZC017#5518#Fusarium_graminearum#unaffected_pathogenicity	32.56	43	28	1	312	354	329	370	8.9	26.9
	# BLASTP 2.2.30+
	# Query: Ccacaofunesta_C1593_01877-RA protein AED:0.12 eAED:0.12 QI:0|0|0.66|1|0|0.33|3|109|158 | Cytoplasmic effector probability: 0.867
	# Database: /data/phi-blast/fasta/Phi414/phi414.fas
	# Fields: query id, subject id, % identity, alignment length, mismatches, gap opens, q. start, q. end, s. start, s. end, evalue, bit score
	# 12 hits found
	Ccacaofunesta_C1593_01877-RA	A7EYK4#PHI:12072#SsErv25#5180#Sclerotinia_sclerotiorum#reduced_virulence	48.4	219	52	3	1	158	1	219	4e-59	185
	Ccacaofunesta_C1593_01877-RA	A7EN30#PHI:12071#SsEmp24#5180#Sclerotinia_sclerotiorum#reduced_virulence	37.31	67	42	0	86	152	124	190	1e-09	53.1
	Ccacaofunesta_C1593_01877-RA	J9W340#PHI:7835#Cgp1_(CNAG_06352_)#5207#Cryptococcus_neoformans#reduced_virulence	56.52	23	10	0	94	116	462	484	1.3	27.7
	Ccacaofunesta_C1593_01877-RA	Q882F5#PHI:7788#AldB_(PSPTO_2673)#317#Pseudomonas_syringae#reduced_virulence	28.12	64	40	2	78	139	57	116	1.8	27.3
	Ccacaofunesta_C1593_01877-RA	Q5AHA0#PHI:136__PHI:11569#CaHK1_(CHK1)__Chk1#5476#Candida_albicans#reduced_virulence__loss_of_pathogenicity__unaffected_pathogenicity	22.37	76	53	1	82	151	1693	1768	3	26.6
	Ccacaofunesta_C1593_01877-RA	Q92410#PHI:130#TPS1#5476#Candida_albicans#reduced_virulence	21.95	123	77	6	24	137	194	306	3.9	26.2
	Ccacaofunesta_C1593_01877-RA	K9FNC7#PHI:7157#PdsreA#36651#Penicillium_digitatum#unaffected_pathogenicity	29.03	31	22	0	104	134	226	256	7.5	25.4
	Ccacaofunesta_C1593_01877-RA	A0A088MWZ0#PHI:4600#SreA#36651#Penicillium_digitatum#reduced_virulence	29.03	31	22	0	104	134	226	256	7.5	25.4
	Ccacaofunesta_C1593_01877-RA	K3VKP6#PHI:9560#FpAda1_(FPSE_04421)#101028#Fusarium_pseudograminearum#reduced_virulence	26.19	42	29	1	93	132	222	263	8.7	25
	Ccacaofunesta_C1593_01877-RA	I1RAI5#PHI:1319#GzbZIP001#5518#Fusarium_graminearum#reduced_virulence	26.19	42	29	1	93	132	222	263	8.7	25
	Ccacaofunesta_C1593_01877-RA	P9WQE7#PHI:7220#PpsA#1773#Mycobacterium_tuberculosis#reduced_virulence	30	50	30	1	52	101	1727	1771	9.2	25
	Ccacaofunesta_C1593_01877-RA	Q5NEZ1#PHI:4729#WbtA#263#Francisella_tularensis#reduced_virulence	40.54	37	20	2	26	62	240	274	9.9	25
	# BLASTP 2.2.30+
	# Query: Ccacaofunesta_C1593_01920-RA protein AED:0.44 eAED:0.44 QI:0|-1|0|1|-1|1|1|0|71 | Apoplastic effector probability: 0.734
	# Database: /data/phi-blast/fasta/Phi414/phi414.fas
	# Fields: query id, subject id, % identity, alignment length, mismatches, gap opens, q. start, q. end, s. start, s. end, evalue, bit score
	# 11 hits found
	Ccacaofunesta_C1593_01920-RA	Q6T7C1#PHI:350#EMP1#318829#Magnaporthe_oryzae#reduced_virulence	46.77	62	30	2	4	65	6	64	1e-08	48.1
	Ccacaofunesta_C1593_01920-RA	W7MG06#PHI:9191#Fvset2_(FVEG_06937)#117187#Fusarium_verticillioides#reduced_virulence	52.38	21	10	0	41	61	816	836	0.27	27.3
	Ccacaofunesta_C1593_01920-RA	A0A171JTK6#PHI:6512#LplA1#1639#Listeria_monocytogenes#reduced_virulence	35	40	20	1	31	64	17	56	0.32	26.9
	Ccacaofunesta_C1593_01920-RA	G4NB53#PHI:5472#MoDeam#318829#Magnaporthe_oryzae#reduced_virulence	41.67	24	14	0	28	51	28	51	0.67	26.2
	Ccacaofunesta_C1593_01920-RA	Q9A0L9#PHI:9798#AdcA#1314#Streptococcus_pyogenes#reduced_virulence__unaffected_pathogenicity	35.71	28	18	0	12	39	453	480	1	25.4
	Ccacaofunesta_C1593_01920-RA	Q7W6Q2#PHI:3532#Hfq#520#Bordetella_pertussis#reduced_virulence	45.83	24	13	0	30	53	7	30	1.7	24.3
	Ccacaofunesta_C1593_01920-RA	Q7VWL6#PHI:9251__PHI:9574#Hfq#520#Bordetella_pertussis#reduced_virulence	45.83	24	13	0	30	53	7	30	1.7	24.3
	Ccacaofunesta_C1593_01920-RA	J4VTY1#PHI:7279#Mpk3#176275#Beauveria_bassiana#reduced_virulence	35.71	28	18	0	22	49	317	344	3.9	23.9
	Ccacaofunesta_C1593_01920-RA	J5JB66#PHI:7035#Pmt1#176275#Beauveria_bassiana#reduced_virulence	39.13	23	14	0	35	57	242	264	4.7	23.9
	Ccacaofunesta_C1593_01920-RA	Q56R42#PHI:497#HOG1#5207#Cryptococcus_neoformans#reduced_virulence	34.04	47	30	1	5	51	286	331	6.5	23.5
	Ccacaofunesta_C1593_01920-RA	Q9HW06#PHI:10781#PA4400#287#Pseudomonas_aeruginosa#reduced_virulence	38.18	55	23	3	12	56	239	292	9.6	22.7
	# BLASTP 2.2.30+
	# Query: Ccacaofunesta_C1593_05176-RA protein AED:0.00 eAED:0.00 QI:0|-1|0|1|-1|1|1|0|145 | Apoplastic effector probability: 0.697
	# Database: /data/phi-blast/fasta/Phi414/phi414.fas
	# Fields: query id, subject id, % identity, alignment length, mismatches, gap opens, q. start, q. end, s. start, s. end, evalue, bit score
	# 8 hits found
	Ccacaofunesta_C1593_05176-RA	K9G4Z7#PHI:10923#PDIG_23520_(Sca)#36651#Penicillium_digitatum#unaffected_pathogenicity__increased_virulence_(hypervirulence)	38.3	141	83	2	1	137	1	141	5e-30	107
	Ccacaofunesta_C1593_05176-RA	F9XMT4#PHI:6494__PHI:11368#Mg3LysM#1047171#Zymoseptoria_tritici#effector_(plant_avirulence_determinant)	54.84	31	12	1	7	35	4	34	2	26.6
	Ccacaofunesta_C1593_05176-RA	E0SLU4#PHI:8566#RsmC_(Dda3937_02456)#204038#Dickeya_dadantii#increased_virulence_(hypervirulence)	38.46	26	16	0	80	105	27	52	3.9	25.4
	Ccacaofunesta_C1593_05176-RA	A0A0J9WXI2#PHI:6961#GigX9#347#Xanthomonas_oryzae#unaffected_pathogenicity	40	25	15	0	28	52	316	340	4.3	25.8
	Ccacaofunesta_C1593_05176-RA	E9F076#PHI:9534#Pr1A_(MAA_05675)#568076#Metarhizium_robertsii#unaffected_pathogenicity__reduced_virulence	37.14	35	18	1	1	35	1	31	8.8	25
	Ccacaofunesta_C1593_05176-RA	P29138#PHI:4615#Pr1#5530#Metarhizium_anisopliae#unaffected_pathogenicity	37.14	35	18	1	1	35	1	31	9	25
	Ccacaofunesta_C1593_05176-RA	G2X9W2#PHI:7129#VdSCP7#27337#Verticillium_dahliae#effector_(plant_avirulence_determinant)	50	22	11	0	10	31	6	27	9.1	24.6
	Ccacaofunesta_C1593_05176-RA	Q8YAL3#PHI:6538#ChiB#1639#Listeria_monocytogenes#reduced_virulence	40.62	32	19	0	1	32	590	621	9.7	25
	# BLASTP 2.2.30+
	# Query: Ccacaofunesta_C1593_05215-RA protein AED:0.02 eAED:0.02 QI:0|-1|0|1|-1|1|1|0|197 | Cytoplasmic effector probability: 0.756
	# Database: /data/phi-blast/fasta/Phi414/phi414.fas
	# Fields: query id, subject id, % identity, alignment length, mismatches, gap opens, q. start, q. end, s. start, s. end, evalue, bit score
	# 2 hits found
	Ccacaofunesta_C1593_05215-RA	O13394#PHI:98#UmCHS5#5270#Ustilago_maydis#reduced_virulence	45.45	33	15	1	144	173	295	327	4.3	26.6
	Ccacaofunesta_C1593_05215-RA	E9F189#PHI:4125#MrpacC#568076#Metarhizium_robertsii#reduced_virulence	27.42	62	45	0	111	172	240	301	7.8	25.8
	# BLASTP 2.2.30+
	# Query: Ccacaofunesta_C1593_05278-RA protein AED:0.00 eAED:0.00 QI:0|1|1|1|0|0|3|0|529 | Cytoplasmic effector probability: 0.622
	# Database: /data/phi-blast/fasta/Phi414/phi414.fas
	# Fields: query id, subject id, % identity, alignment length, mismatches, gap opens, q. start, q. end, s. start, s. end, evalue, bit score
	# 18 hits found
	Ccacaofunesta_C1593_05278-RA	A0A0D1E191#PHI:9867#Pdi_(UMAG_10156)#5270#Ustilago_maydis#reduced_virulence__unaffected_pathogenicity	46.68	452	231	6	22	467	27	474	2e-139	415
	Ccacaofunesta_C1593_05278-RA	A7ET79#PHI:11806#SsTrx1#5180#Sclerotinia_sclerotiorum#reduced_virulence	30	80	54	1	28	107	48	125	2e-07	49.7
	Ccacaofunesta_C1593_05278-RA	A7ET79#PHI:11806#SsTrx1#5180#Sclerotinia_sclerotiorum#reduced_virulence	42.11	38	22	0	371	408	56	93	1e-05	44.3
	Ccacaofunesta_C1593_05278-RA	V5VGM8#PHI:9285#TrxA#470#Acinetobacter_baumannii#reduced_virulence	33.67	98	55	3	370	464	17	107	2e-07	49.3
	Ccacaofunesta_C1593_05278-RA	V5VGM8#PHI:9285#TrxA#470#Acinetobacter_baumannii#reduced_virulence	30.1	103	66	4	24	123	5	104	6e-07	47.8
	Ccacaofunesta_C1593_05278-RA	P0AA28#PHI:2644#Thioredoxin_1#28901#Salmonella_enterica#reduced_virulence	30	80	54	2	24	102	5	83	6e-07	47.8
	Ccacaofunesta_C1593_05278-RA	P0AA28#PHI:2644#Thioredoxin_1#28901#Salmonella_enterica#reduced_virulence	34.33	67	36	3	377	440	24	85	8e-06	44.3
	Ccacaofunesta_C1593_05278-RA	P0A4L3#PHI:7258#TrxA#1639#Listeria_monocytogenes#reduced_virulence	38.1	63	38	1	38	100	15	76	7e-05	41.2
	Ccacaofunesta_C1593_05278-RA	P0A4L3#PHI:7258#TrxA#1639#Listeria_monocytogenes#reduced_virulence	39.13	46	23	1	377	422	19	59	0.006	35
	Ccacaofunesta_C1593_05278-RA	A0A125YA62#PHI:9514#PagA1#1396#Bacillus_cereus#reduced_virulence	19.66	117	93	1	11	127	41	156	0.003	37.4
	Ccacaofunesta_C1593_05278-RA	Q04KT1#PHI:3912#Etrx2#1313#Streptococcus_pneumoniae#unaffected_pathogenicity	30.3	132	62	8	12	129	38	153	0.004	37
	Ccacaofunesta_C1593_05278-RA	Q04KT1#PHI:3912#Etrx2#1313#Streptococcus_pneumoniae#unaffected_pathogenicity	32.91	79	37	3	375	448	70	137	0.018	35
	Ccacaofunesta_C1593_05278-RA	E9NYS9#PHI:495#PPOB#746128#Aspergillus_fumigatus#increased_virulence_(hypervirulence)	22.34	273	175	8	254	516	191	436	0.1	33.9
	Ccacaofunesta_C1593_05278-RA	Q04LM7#PHI:3911#Etrx1#1313#Streptococcus_pneumoniae#unaffected_pathogenicity	37.21	43	22	2	361	401	60	99	2	28.9
	Ccacaofunesta_C1593_05278-RA	J9VHR2#PHI:8615#Grx4_(CNAG_02950)#5207#Cryptococcus_neoformans#loss_of_pathogenicity	29.63	54	37	1	358	410	7	60	2.3	28.9
	Ccacaofunesta_C1593_05278-RA	Q19TM6#PHI:6562#FTS_1067#263#Francisella_tularensis#reduced_virulence	47.83	23	12	0	40	62	153	175	2.5	29.3
	Ccacaofunesta_C1593_05278-RA	A0A098CZE9#PHI:2001#GzZC316#5518#Fusarium_graminearum#unaffected_pathogenicity	24.1	83	56	2	329	406	123	203	3.5	28.9
	Ccacaofunesta_C1593_05278-RA	A0A1C3YLV1#PHI:1513#GzHOME011#5518#Fusarium_graminearum#unaffected_pathogenicity	35.56	45	28	1	288	332	414	457	5.8	28.1
	# BLASTP 2.2.30+
	# Query: Ccacaofunesta_C1593_05288-RA protein AED:0.07 eAED:0.07 QI:0|-1|0|1|-1|1|1|0|440 | Apoplastic effector probability: 0.664
	# Database: /data/phi-blast/fasta/Phi414/phi414.fas
	# Fields: query id, subject id, % identity, alignment length, mismatches, gap opens, q. start, q. end, s. start, s. end, evalue, bit score
	# 20 hits found
	Ccacaofunesta_C1593_05288-RA	A0A063C6C7#PHI:11785#Uvsun1#1159556#Ustilaginoidea_virens#reduced_virulence	42.27	459	225	7	1	431	1	447	3e-103	317
	Ccacaofunesta_C1593_05288-RA	G4N1E0#PHI:3809#TRA1#318829#Magnaporthe_oryzae#reduced_virulence	30.99	71	47	2	81	150	3256	3325	0.024	35.8
	Ccacaofunesta_C1593_05288-RA	G4N2P7#PHI:7021#MoJMJ1#318829#Magnaporthe_oryzae#reduced_virulence	28.79	132	62	7	88	201	271	388	0.083	33.9
	Ccacaofunesta_C1593_05288-RA	G4N2P7#PHI:7021#MoJMJ1#318829#Magnaporthe_oryzae#reduced_virulence	33.33	84	53	2	71	154	307	387	0.92	30.4
	Ccacaofunesta_C1593_05288-RA	A0A097BVQ8#PHI:3463#HMTp210#728#Avibacterium_paragallinarum#reduced_virulence	50	32	16	0	357	388	667	698	0.16	33.1
	Ccacaofunesta_C1593_05288-RA	G4NCS2#PHI:6780#MoCreC#318829#Magnaporthe_oryzae#reduced_virulence	27.45	153	104	3	70	218	52	201	0.47	31.2
	Ccacaofunesta_C1593_05288-RA	G4YNY4#PHI:11607#PsFP1#67593#Phytophthora_sojae#reduced_virulence	30.91	55	38	0	41	95	1588	1642	0.47	31.6
	Ccacaofunesta_C1593_05288-RA	G4YNY4#PHI:11607#PsFP1#67593#Phytophthora_sojae#reduced_virulence	38.46	39	17	2	70	101	1564	1602	0.72	30.8
	Ccacaofunesta_C1593_05288-RA	Q881J7#PHI:3796#Pst-Lov#317#Pseudomonas_syringae#reduced_virulence	28.92	83	52	3	242	323	219	295	2.3	28.9
	Ccacaofunesta_C1593_05288-RA	I1RZR4#PHI:8924__PHI:12140#FgPLD1_(FGSG_09917)__FgSPO14_(FGSG_09917)#5518#Fusarium_graminearum#reduced_virulence	23.85	130	80	4	84	203	22	142	3.7	28.5
	Ccacaofunesta_C1593_05288-RA	I1RZR4#PHI:8924__PHI:12140#FgPLD1_(FGSG_09917)__FgSPO14_(FGSG_09917)#5518#Fusarium_graminearum#reduced_virulence	27.66	94	51	2	57	133	1655	1748	8.7	27.3
	Ccacaofunesta_C1593_05288-RA	L7WWG5#PHI:2941__PHI:2943#Avr1d#67593#Phytophthora_sojae#effector_(plant_avirulence_determinant)	28.05	82	48	2	117	187	4	85	3.8	27.3
	Ccacaofunesta_C1593_05288-RA	G4NKK3#PHI:7793#Momyo2_(MGG_03060)#318829#Magnaporthe_oryzae#reduced_virulence	30.19	53	37	0	84	136	31	83	3.8	28.5
	Ccacaofunesta_C1593_05288-RA	A0A0H2X5C4#PHI:11599#XC_1355_(hlp)#339#Xanthomonas_campestris#unaffected_pathogenicity__reduced_virulence	29.09	55	39	0	83	137	26	80	4.5	27.3
	Ccacaofunesta_C1593_05288-RA	I1S3I1#PHI:1857#GzZC172#5518#Fusarium_graminearum#unaffected_pathogenicity	38.89	36	22	0	72	107	37	72	5.2	28.1
	Ccacaofunesta_C1593_05288-RA	G2WSX9#PHI:6831#Vd4LysM#27337#Verticillium_dahliae#effector_(plant_avirulence_determinant)	50	20	10	0	165	184	64	83	5.7	27.7
	Ccacaofunesta_C1593_05288-RA	Q0SZB7#PHI:11592#YhjC#623#Shigella_flexneri#reduced_virulence	25	56	35	2	278	326	107	162	6.3	27.3
	Ccacaofunesta_C1593_05288-RA	Q75T35#PHI:332#CAC1#5462#Colletotrichum_lagenaria#loss_of_pathogenicity	27.17	92	56	2	84	164	82	173	7.9	27.3
	Ccacaofunesta_C1593_05288-RA	A0A0K0GME1#PHI:8987#PXO_RS15740#347#Xanthomonas_oryzae#unaffected_pathogenicity	26.56	64	42	2	244	306	194	253	8.6	27.3
	Ccacaofunesta_C1593_05288-RA	Q3XXN7#PHI:4565#Acm#1352#Enterococcus_faecium#reduced_virulence	29.23	65	42	1	58	122	378	438	9.2	27.3
	# BLASTP 2.2.30+
	# Query: Ccacaofunesta_C1593_04499-RA protein AED:0.04 eAED:0.08 QI:0|-1|0|1|-1|1|1|0|168 | Cytoplasmic effector probability: 0.511
	# Database: /data/phi-blast/fasta/Phi414/phi414.fas
	# Fields: query id, subject id, % identity, alignment length, mismatches, gap opens, q. start, q. end, s. start, s. end, evalue, bit score
	# 18 hits found
	Ccacaofunesta_C1593_04499-RA	Q4WCZ1#PHI:2969#ArgEF#746128#Aspergillus_fumigatus#reduced_virulence	52.38	21	10	0	103	123	463	483	0.25	30
	Ccacaofunesta_C1593_04499-RA	S0JAX7#PHI:4663#DgcP#287#Pseudomonas_aeruginosa#reduced_virulence	50	30	15	0	85	114	513	542	0.37	29.6
	Ccacaofunesta_C1593_04499-RA	G5EH72#PHI:5233#MoARG5_6#318829#Magnaporthe_oryzae#loss_of_pathogenicity	34	50	31	1	76	123	422	471	0.46	29.3
	Ccacaofunesta_C1593_04499-RA	Q5WYQ5#PHI:4977#RtxA#446#Legionella_pneumophila#reduced_virulence	34.38	32	21	0	23	54	490	521	0.58	29.3
	Ccacaofunesta_C1593_04499-RA	Q8XT88#PHI:3419#Fcs#305#Ralstonia_solanacearum#reduced_virulence	31.34	67	30	3	52	115	267	320	2.1	27.3
	Ccacaofunesta_C1593_04499-RA	D8NG29#PHI:11566#Fcs#305#Ralstonia_solanacearum#reduced_virulence	31.34	67	30	3	52	115	267	320	2.3	26.9
	Ccacaofunesta_C1593_04499-RA	O59897#PHI:101#ALB1#746128#Aspergillus_fumigatus#reduced_virulence	32.86	70	43	3	57	126	552	617	2.6	26.9
	Ccacaofunesta_C1593_04499-RA	B0XVQ6#PHI:7335#PksP#746128#Aspergillus_fumigatus#unaffected_pathogenicity	32.86	70	43	3	57	126	552	617	2.6	26.9
	Ccacaofunesta_C1593_04499-RA	O60026#PHI:116__PHI:10460#PKSP__PksP#746128#Aspergillus_fumigatus#reduced_virulence__unaffected_pathogenicity	32.86	70	43	3	57	126	552	617	2.6	26.9
[truncated: 520 more rows]

## Sheet: C. fimbriata
A repertoire of candidate effector proteins of the fungus Ceratocystis cacaofunesta
[truncated: 2,164 more rows]

[truncated: 2 more sheets: C. manginecans, C. platani]
