# Supplementary material for: A repertoire of candidate effector proteins of the fungus Ceratocystis cacaofunesta
Source: Sci Rep. 2023 Sep 29;13:16368. doi: 10.1038/s41598-023-43117-7 (PMC10542334; doi:10.1038/s41598-023-43117-7)
Supplement: Supplementary file 11 — Supplementary Table 13. [file 41598_2023_43117_MOESM11_ESM.xlsx]

## Sheet: Apoplastic_Cc
	Candidate proteins for effectors with the highest expression number and PHI-base annotation
	Ccacaofunesta_C1593_02604-RA	Q5KB00	PHI:675	ROM2	5207	Cryptococcus_neoformans	reduced_virulence
	Ccacaofunesta_C1593_02604-RA	G4YNY4	PHI:11607	PsFP1	67593	Phytophthora_sojae	reduced_virulence
	Ccacaofunesta_C1593_02604-RA	G4YNY4	PHI:11607	PsFP1	67593	Phytophthora_sojae	reduced_virulence
	Ccacaofunesta_C1593_02604-RA	A0A098DDX5	PHI:1648__PHI:1650__PHI:6246	GzWing020__GzWing022__Famyo2	5518	Fusarium_graminearum	reduced_virulence__lethal
	Ccacaofunesta_C1593_02604-RA	I1S2F2	PHI:1500	GzHMG032	5518	Fusarium_graminearum	unaffected_pathogenicity
	Ccacaofunesta_C1593_02604-RA	I1S004	PHI:1680	GzMIZ002	5518	Fusarium_graminearum	unaffected_pathogenicity
	Ccacaofunesta_C1593_02604-RA	Q6RKI7	PHI:5279	Bcpks13	40559	Botrytis_cinerea	unaffected_pathogenicity
	Ccacaofunesta_C1593_02604-RA	I1RYF6	PHI:1597	GzOB037	5518	Fusarium_graminearum	unaffected_pathogenicity
	Ccacaofunesta_C1593_02604-RA	Q836D3	PHI:4577	AI-2	1351	Enterococcus_faecalis	increased_virulence_(hypervirulence)
	Ccacaofunesta_C1593_02604-RA	Q4WNS1	PHI:11734	SepH	746128	Aspergillus_fumigatus	loss_of_pathogenicity
	Ccacaofunesta_C1593_02604-RA	A0A0A2ILW0	PHI:7664	LysM1	27334	Penicillium_expansum	effector_(plant_avirulence_determinant)
	Ccacaofunesta_C1593_02604-RA	Q2FET1	PHI:4621	HysA	1280	Staphylococcus_aureus	reduced_virulence
	Ccacaofunesta_C1593_03079-RA	A0A0F6B5Q8	PHI:10065	STM14_RS15260	28901	Salmonella_enterica	unaffected_pathogenicity			Apoplastic_Cf
	Ccacaofunesta_C1593_03079-RA	I1RUB2	PHI:719	GzFUS1	5518	Fusarium_graminearum	unaffected_pathogenicity
	Ccacaofunesta_C1593_03079-RA	G4MWV1	PHI:5643	FZC46	318829	Magnaporthe_oryzae	unaffected_pathogenicity
	Ccacaofunesta_C1593_03079-RA	A0A0D3QGW9	PHI:4685	NetE	1502	Clostridium_perfringens	unaffected_pathogenicity
	Ccacaofunesta_C1593_03079-RA	C1FZQ7	PHI:10825	SidA_(PADG_00097)	121759	Paracoccidioides_brasiliensis	reduced_virulence
	Ccacaofunesta_C1593_03079-RA	A0A0C9CDU9	PHI:5108	WbaV	28901	Salmonella_enterica	increased_virulence_(hypervirulence)
	Ccacaofunesta_C1593_00305-RA	A0A0K0GFP9	PHI:7970	PXO_03326	347	Xanthomonas_oryzae	reduced_virulence
	Ccacaofunesta_C1593_00305-RA	X0MKY5	PHI:11176	FoEG1_(FOTG_02663)	5507	Fusarium_oxysporum	unaffected_pathogenicity__reduced_virulence
	Ccacaofunesta_C1593_00305-RA	D4I0R3	PHI:7090__PHI:7412	TssM-1__EAMY__3024	552	Erwinia_amylovora	reduced_virulence__effector_(plant_avirulence_determinant)__unaffected_pathogenicity__increased_virulence_(hypervirulence)
	Ccacaofunesta_C1593_00305-RA	P39827	PHI:281	CDC10	5476	Candida_albicans	reduced_virulence
	Ccacaofunesta_C1593_00305-RA	A0A1W5T7B8	PHI:7243	Pks15	176275	Beauveria_bassiana	reduced_virulence
	Ccacaofunesta_C1593_00305-RA	N4V0R3	PHI:3278	CoIra1	5465	Colletotrichum_orbiculare	reduced_virulence
	Ccacaofunesta_C1593_06369-RA	O59939	PHI:222	PELB	474922	Colletotrichum_gloeosporioides	reduced_virulence
	Ccacaofunesta_C1593_06369-RA	G8AA67	PHI:2476	CcpelA	27358	Colletotrichum_coccodes	reduced_virulence__increased_virulence_(hypervirulence)
	Ccacaofunesta_C1593_06369-RA	G4NGD2	PHI:12054	MoPL1_(MGG_04348)	318829	Magnaporthe_oryzae	reduced_virulence
	Ccacaofunesta_C1593_06369-RA	E0SAZ3	PHI:6854	PelD	204038	Dickeya_dadantii	reduced_virulence
	Ccacaofunesta_C1593_06369-RA	P0C1A5	PHI:6855	PelE	204038	Dickeya_dadantii	reduced_virulence
	Ccacaofunesta_C1593_06369-RA	P0C1A3	PHI:6853	PelA	204038	Dickeya_dadantii	reduced_virulence
	Ccacaofunesta_C1593_06369-RA	E0SJQ6	PHI:6856	PelB	204038	Dickeya_dadantii	reduced_virulence
	Ccacaofunesta_C1593_06369-RA	E0SJQ7	PHI:6857	PelC	204038	Dickeya_dadantii	reduced_virulence
	Ccacaofunesta_C1593_06369-RA	Q5H4P5	PHI:6841	Pel	347	Xanthomonas_oryzae	unaffected_pathogenicity
	Ccacaofunesta_C1593_06369-RA	T2C7K6	PHI:3226	Pnl1	36651	Penicillium_digitatum	reduced_virulence
	Ccacaofunesta_C1593_06369-RA	A0A0D3LXD4	PHI:4617	PcPL1	4784	Phytophthora_capsici	increased_virulence_(hypervirulence)__reduced_virulence
	Ccacaofunesta_C1593_06369-RA	A0A0D3LX64	PHI:4618	PcPL15	4784	Phytophthora_capsici	increased_virulence_(hypervirulence)__reduced_virulence
	Ccacaofunesta_C1593_06369-RA	O13407	PHI:132	ABC1	318829	Magnaporthe_oryzae	reduced_virulence
	Ccacaofunesta_C1593_06369-RA	A0A0D3LXF0	PHI:4619	PcPL16	4784	Phytophthora_capsici	increased_virulence_(hypervirulence)__reduced_virulence
	Ccacaofunesta_C1593_06369-RA	A0A0H3B1G5	PHI:7996	InvD	633	Yersinia_pseudotuberculosis	reduced_virulence
	Ccacaofunesta_C1593_06369-RA	P16154	PHI:9028__PHI:10932	TcdA	1496	Clostridioides_difficile	unaffected_pathogenicity__reduced_virulence
	Ccacaofunesta_C1593_06369-RA	I6YE93	PHI:4963	TcdA	1496	Clostridioides_difficile	unaffected_pathogenicity__reduced_virulence
	Ccacaofunesta_C1593_06369-RA	A0A0B3VE08	PHI:9699	SpoT_(FTL_1413)	263	Francisella_tularensis	reduced_virulence
	Ccacaofunesta_C1593_06369-RA	P69425	PHI:10982	TatB	562	Escherichia_coli	reduced_virulence
	Ccacaofunesta_C1593_05791-RA	R9RIP9	PHI:5090	TssM	470	Acinetobacter_baumannii	effector_(plant_avirulence_determinant)
	Ccacaofunesta_C1593_05791-RA	O51590	PHI:6522	PtsG	139	Borreliella_burgdorferi	loss_of_pathogenicity
	Ccacaofunesta_C1593_05791-RA	T2C913	PHI:3225	Ndo1	36651	Penicillium_digitatum	unaffected_pathogenicity
	Ccacaofunesta_C1593_05791-RA	Q5SC61	PHI:3717__PHI:6717	TgMAPK1__Mapk1	5811	Toxoplasma_gondii	reduced_virulence
	Ccacaofunesta_C1593_07658-RA	G4YNY4	PHI:11607	PsFP1	67593	Phytophthora_sojae	reduced_virulence
	Ccacaofunesta_C1593_07658-RA	A0A0E0RSG8	PHI:1572	GzOB012	5518	Fusarium_graminearum	unaffected_pathogenicity
	Ccacaofunesta_C1593_07658-RA	J9VDP1	PHI:7814	Mgt3_(CNAG_00010)	5207	Cryptococcus_neoformans	unaffected_pathogenicity
	Ccacaofunesta_C1593_07658-RA	Q94795	PHI:2580__PHI:2601	Oligopeptidase_B	5693	Trypanosoma_cruzi	reduced_virulence
	Ccacaofunesta_C1593_07658-RA	E9EE69	PHI:9488	MaChsII_(XP_007814507.1)	92637	Metarhizium_acridum	unaffected_pathogenicity
	Ccacaofunesta_C1593_07658-RA	I1RYF6	PHI:1597	GzOB037	5518	Fusarium_graminearum	unaffected_pathogenicity
	Ccacaofunesta_C1593_07658-RA	Q59QS7	PHI:2571	ZCF13	5476	Candida_albicans	reduced_virulence
	Ccacaofunesta_C1593_07658-RA	B0YCA2	PHI:7121	TslA	746128	Aspergillus_fumigatus	increased_virulence_(hypervirulence)
	Ccacaofunesta_C1593_07658-RA	Q8DTF1	PHI:7051	GbpC	1309	Streptococcus_mutans	reduced_virulence
	Ccacaofunesta_C1593_07658-RA	G4N703	PHI:2081	Moatg15	318829	Magnaporthe_oryzae	loss_of_pathogenicity
	Ccacaofunesta_C1593_07658-RA	F9XQ63	PHI:8597	ZtPks8	1047171	Zymoseptoria_tritici	unaffected_pathogenicity
	Ccacaofunesta_C1593_07658-RA	A0A1C3YM01	PHI:1865	GzZC180	5518	Fusarium_graminearum	unaffected_pathogenicity
	Ccacaofunesta_C1593_07658-RA	G8DNS9	PHI:2261	NPS6	45130	Bipolaris_sorokiniana	reduced_virulence
	Ccacaofunesta_C1593_07658-RA	G4N4J5	PHI:2148	7_8-LDS	318829	Magnaporthe_oryzae	unaffected_pathogenicity
	Ccacaofunesta_C1593_07658-RA	I1RZ96	PHI:1751	GzZC066	5518	Fusarium_graminearum	unaffected_pathogenicity
	Ccacaofunesta_C1593_07658-RA	K3VKP6	PHI:9560	FpAda1_(FPSE_04421)	101028	Fusarium_pseudograminearum	reduced_virulence
	Ccacaofunesta_C1593_07658-RA	I1RAI5	PHI:1319	GzbZIP001	5518	Fusarium_graminearum	reduced_virulence
	Ccacaofunesta_C1593_07658-RA	A0A226BL10	PHI:8767	Rad53	5207	Cryptococcus_neoformans	unaffected_pathogenicity__reduced_virulence
	Ccacaofunesta_C1593_05532-RA	A0A0W0D9W9	PHI:6467	Cgsiz2	5478	Candida_glabrata	unaffected_pathogenicity
	Ccacaofunesta_C1593_05532-RA	D4HYB2	PHI:9306	GuaB	552	Erwinia_amylovora	reduced_virulence
	Ccacaofunesta_C1593_05532-RA	A0A168D336	PHI:10546	PlcR_(WR52_27275)	1396	Bacillus_cereus	reduced_virulence
	Ccacaofunesta_C1593_05532-RA	Q59VH7	PHI:480	SAP7	5476	Candida_albicans	unaffected_pathogenicity__reduced_virulence
	Ccacaofunesta_C1593_05532-RA	G4NJP7	PHI:4526	AvrPi9	318829	Magnaporthe_oryzae	effector_(plant_avirulence_determinant)
	Ccacaofunesta_C1593_05892-RA	I1RX04	PHI:1406	GzC2H070	5518	Fusarium_graminearum	lethal
	Ccacaofunesta_C1593_05892-RA	Q9HWH2	PHI:7390	PhzM	287	Pseudomonas_aeruginosa	increased_virulence_(hypervirulence)
	Ccacaofunesta_C1593_05892-RA	Q00845	PHI:180	PELD	169388	Fusarium_solani	reduced_virulence
	Ccacaofunesta_C1593_05892-RA	Q4WHA4	PHI:7694	FlcC	746128	Aspergillus_fumigatus	loss_of_pathogenicity
	Ccacaofunesta_C1593_05892-RA	A0A098D1L0	PHI:1499__PHI:1501	GzHMG031__GzHMG033	5518	Fusarium_graminearum	unaffected_pathogenicity
	Ccacaofunesta_C1593_05892-RA	A0A194VYT4	PHI:11040	PKS23_(VM1G_05383)	105487	Valsa_mali	unaffected_pathogenicity
	Ccacaofunesta_C1593_05892-RA	G8B6X1	PHI:9400	RI_SAPP1_(CPAR2_102410)	5480	Candida_parapsilosis	unaffected_pathogenicity__reduced_virulence
	Ccacaofunesta_C1593_01920-RA	Q6T7C1	PHI:350	EMP1	318829	Magnaporthe_oryzae	reduced_virulence
	Ccacaofunesta_C1593_01920-RA	W7MG06	PHI:9191	Fvset2_(FVEG_06937)	117187	Fusarium_verticillioides	reduced_virulence
	Ccacaofunesta_C1593_01920-RA	A0A171JTK6	PHI:6512	LplA1	1639	Listeria_monocytogenes	reduced_virulence
	Ccacaofunesta_C1593_01920-RA	G4NB53	PHI:5472	MoDeam	318829	Magnaporthe_oryzae	reduced_virulence
	Ccacaofunesta_C1593_01920-RA	Q9A0L9	PHI:9798	AdcA	1314	Streptococcus_pyogenes	reduced_virulence__unaffected_pathogenicity
	Ccacaofunesta_C1593_01920-RA	Q7W6Q2	PHI:3532	Hfq	520	Bordetella_pertussis	reduced_virulence
	Ccacaofunesta_C1593_01920-RA	Q7VWL6	PHI:9251__PHI:9574	Hfq	520	Bordetella_pertussis	reduced_virulence
	Ccacaofunesta_C1593_01920-RA	J4VTY1	PHI:7279	Mpk3	176275	Beauveria_bassiana	reduced_virulence
	Ccacaofunesta_C1593_01920-RA	J5JB66	PHI:7035	Pmt1	176275	Beauveria_bassiana	reduced_virulence
	Ccacaofunesta_C1593_01920-RA	Q56R42	PHI:497	HOG1	5207	Cryptococcus_neoformans	reduced_virulence
	Ccacaofunesta_C1593_01920-RA	Q9HW06	PHI:10781	PA4400	287	Pseudomonas_aeruginosa	reduced_virulence
	Ccacaofunesta_C1593_00826-RA	E7Q5D7	PHI:5043	Hsp150p	4932	Saccharomyces_cerevisiae	increased_virulence_(hypervirulence)
	Ccacaofunesta_C1593_00826-RA	Q59PW0	PHI:2597	Pir32	5476	Candida_albicans	increased_virulence_(hypervirulence)
	Ccacaofunesta_C1593_00826-RA	G4MPI2	PHI:2009	HOS4	318829	Magnaporthe_oryzae	unaffected_pathogenicity
	Ccacaofunesta_C1593_00826-RA	P9WQE9	PHI:7221	Pks2	1773	Mycobacterium_tuberculosis	reduced_virulence
	Ccacaofunesta_C1593_00826-RA	A0A125YGQ9	PHI:8582__PHI:9362__PHI:9396__PHI:10503	GRA15__GRA15II_(TGME49_275470)	5811	Toxoplasma_gondii	effector_(plant_avirulence_determinant)__reduced_virulence
	Ccacaofunesta_C1593_00826-RA	B8F6T4	PHI:6358__PHI:11822	HtrA	738	Glaesserella_parasuis	reduced_virulence
	Ccacaofunesta_C1593_00826-RA	I1RD96	PHI:3984	FGSG_01588_(Sc_gpi7)	5518	Fusarium_graminearum	unaffected_pathogenicity
	Ccacaofunesta_C1593_00826-RA	P96091	PHI:11978	Dentilisin	158	Treponema_denticola	reduced_virulence
	Ccacaofunesta_C1593_00826-RA	G4NJP4	PHI:5596	FZC7	318829	Magnaporthe_oryzae	unaffected_pathogenicity

## Sheet: Citoplasmatic_Cc
A repertoire of candidate effector proteins of the fungus Ceratocystis cacaofunesta
Gabriela N. Ramos-Lizardo, Jonathan J. Mucherino-Muñoz, Eric R. G. R. Aguiar, Carlos P. Pirovani, Ronan X. Corrêa
Supplementary Table S13
	Candidate proteins for effectors with the highest expression number and PHI-base annotation
	Ccacaofunesta_C1593_03207-RA	P0C0J0	PHI:5437__PHI:7040	SpeB	1314	Streptococcus_pyogenes	reduced_virulence__unaffected_pathogenicity
	Ccacaofunesta_C1593_03207-RA	Q4I0C5	PHI:1764	GzZC079	5518	Fusarium_graminearum	unaffected_pathogenicity
	Ccacaofunesta_C1593_03207-RA	Q9X399	PHI:711	AphA	666	Vibrio_cholerae	reduced_virulence
	Ccacaofunesta_C1593_04684-RA	A0A0E0SBQ7	PHI:1390	GzC2H053	5518	Fusarium_graminearum	unaffected_pathogenicity
	Ccacaofunesta_C1593_04684-RA	G8DNS9	PHI:2261	NPS6	45130	Bipolaris_sorokiniana	reduced_virulence
	Ccacaofunesta_C1593_04684-RA	Q99101	PHI:57	PRF1	5270	Ustilago_maydis	loss_of_pathogenicity
	Ccacaofunesta_C1593_04684-RA	B4EJP6	PHI:8831	Bcam1554	95486	Burkholderia_cenocepacia	increased_virulence_(hypervirulence)
	Ccacaofunesta_C1593_01614-RA	G4MTZ0	PHI:2114	Calnexin	318829	Magnaporthe_oryzae	loss_of_pathogenicity
	Ccacaofunesta_C1593_01614-RA	Q6Q487	PHI:2306	ClxA	746128	Aspergillus_fumigatus	unaffected_pathogenicity
	Ccacaofunesta_C1593_01614-RA	I3VB56	PHI:4926	Rs-CRT	46012	Radopholus_similis	reduced_virulence
	Ccacaofunesta_C1593_01614-RA	Q3BMG7	PHI:4875	XopAD	339	Xanthomonas_campestris	effector_(plant_avirulence_determinant)
	Ccacaofunesta_C1593_01614-RA	I1RGE1	PHI:4042	Spt8	5518	Fusarium_graminearum	reduced_virulence
	Ccacaofunesta_C1593_01614-RA	V6RAN7	PHI:1639	GzWing011	5518	Fusarium_graminearum	unaffected_pathogenicity
	Ccacaofunesta_C1593_01614-RA	J9VM57	PHI:10014__PHI:10335	Atg18_(CNAG_02269)	5207	Cryptococcus_neoformans	unaffected_pathogenicity__loss_of_pathogenicity
	Ccacaofunesta_C1593_01614-RA	Q4WEC9	PHI:6475	ParA	746128	Aspergillus_fumigatus	unaffected_pathogenicity
	Ccacaofunesta_C1593_05660-RA	A7EN30	PHI:12071	SsEmp24	5180	Sclerotinia_sclerotiorum	reduced_virulence
	Ccacaofunesta_C1593_05660-RA	A7EYK4	PHI:12072	SsErv25	5180	Sclerotinia_sclerotiorum	reduced_virulence
	Ccacaofunesta_C1593_05660-RA	Q83A39	PHI:11315	EirA_(CBU2072)	777	Coxiella_burnetii	reduced_virulence
	Ccacaofunesta_C1593_05660-RA	Q9UUS7	PHI:166	CHIP2	474922	Colletotrichum_gloeosporioides	unaffected_pathogenicity
	Ccacaofunesta_C1593_05660-RA	I1RAQ0	PHI:1344	GzC2H004	5518	Fusarium_graminearum	unaffected_pathogenicity
	Ccacaofunesta_C1593_05660-RA	D4I234	PHI:7081__PHI:7443	TssC-2__EAMY__3227	552	Erwinia_amylovora	reduced_virulence__unaffected_pathogenicity__increased_virulence_(hypervirulence)
	Ccacaofunesta_C1593_02947-RA	G5EHM3	PHI:4231	MoFLP1	318829	Magnaporthe_oryzae	reduced_virulence
	Ccacaofunesta_C1593_02947-RA	G5EHM3	PHI:4231	MoFLP1	318829	Magnaporthe_oryzae	reduced_virulence
	Ccacaofunesta_C1593_02947-RA	I1RF25	PHI:1657	GzCCCH001	5518	Fusarium_graminearum	unaffected_pathogenicity
	Ccacaofunesta_C1593_02947-RA	Q87NY3	PHI:11238	QseC	670	Vibrio_parahaemolyticus	reduced_virulence
	Ccacaofunesta_C1593_02947-RA	P22252	PHI:9293	FlaB	197	Campylobacter_jejuni	reduced_virulence__unaffected_pathogenicity
	Ccacaofunesta_C1593_02947-RA	Q4HTT1	PHI:1468	GzCCAAT008	5518	Fusarium_graminearum	unaffected_pathogenicity
	Ccacaofunesta_C1593_02947-RA	Q48252	PHI:3143__PHI:7342	CagE	210	Helicobacter_pylori	reduced_virulence
	Ccacaofunesta_C1593_02947-RA	Q6SSJ3	PHI:358	ILV2	5207	Cryptococcus_neoformans	loss_of_pathogenicity
	Ccacaofunesta_C1593_02947-RA	Q9I3I6	PHI:7016	Smc	287	Pseudomonas_aeruginosa	reduced_virulence
	Ccacaofunesta_C1593_01877-RA	A7EYK4	PHI:12072	SsErv25	5180	Sclerotinia_sclerotiorum	reduced_virulence
	Ccacaofunesta_C1593_01877-RA	A7EN30	PHI:12071	SsEmp24	5180	Sclerotinia_sclerotiorum	reduced_virulence
	Ccacaofunesta_C1593_01877-RA	J9W340	PHI:7835	Cgp1_(CNAG_06352_)	5207	Cryptococcus_neoformans	reduced_virulence
	Ccacaofunesta_C1593_01877-RA	Q882F5	PHI:7788	AldB_(PSPTO_2673)	317	Pseudomonas_syringae	reduced_virulence
	Ccacaofunesta_C1593_01877-RA	Q5AHA0	PHI:136__PHI:11569	CaHK1_(CHK1)__Chk1	5476	Candida_albicans	reduced_virulence__loss_of_pathogenicity__unaffected_pathogenicity
	Ccacaofunesta_C1593_01877-RA	Q92410	PHI:130	TPS1	5476	Candida_albicans	reduced_virulence
	Ccacaofunesta_C1593_01877-RA	K9FNC7	PHI:7157	PdsreA	36651	Penicillium_digitatum	unaffected_pathogenicity
	Ccacaofunesta_C1593_01877-RA	A0A088MWZ0	PHI:4600	SreA	36651	Penicillium_digitatum	reduced_virulence
	Ccacaofunesta_C1593_01877-RA	K3VKP6	PHI:9560	FpAda1_(FPSE_04421)	101028	Fusarium_pseudograminearum	reduced_virulence
	Ccacaofunesta_C1593_01877-RA	I1RAI5	PHI:1319	GzbZIP001	5518	Fusarium_graminearum	reduced_virulence
	Ccacaofunesta_C1593_01877-RA	P9WQE7	PHI:7220	PpsA	1773	Mycobacterium_tuberculosis	reduced_virulence
	Ccacaofunesta_C1593_01877-RA	Q5NEZ1	PHI:4729	WbtA	263	Francisella_tularensis	reduced_virulence
	Ccacaofunesta_C1593_05278-RA	A0A0D1E191	PHI:9867	Pdi_(UMAG_10156)	5270	Ustilago_maydis	reduced_virulence__unaffected_pathogenicity
	Ccacaofunesta_C1593_05278-RA	A7ET79	PHI:11806	SsTrx1	5180	Sclerotinia_sclerotiorum	reduced_virulence
	Ccacaofunesta_C1593_05278-RA	A7ET79	PHI:11806	SsTrx1	5180	Sclerotinia_sclerotiorum	reduced_virulence
	Ccacaofunesta_C1593_05278-RA	V5VGM8	PHI:9285	TrxA	470	Acinetobacter_baumannii	reduced_virulence
	Ccacaofunesta_C1593_05278-RA	V5VGM8	PHI:9285	TrxA	470	Acinetobacter_baumannii	reduced_virulence
	Ccacaofunesta_C1593_05278-RA	P0AA28	PHI:2644	Thioredoxin_1	28901	Salmonella_enterica	reduced_virulence
	Ccacaofunesta_C1593_05278-RA	P0AA28	PHI:2644	Thioredoxin_1	28901	Salmonella_enterica	reduced_virulence
	Ccacaofunesta_C1593_05278-RA	P0A4L3	PHI:7258	TrxA	1639	Listeria_monocytogenes	reduced_virulence
	Ccacaofunesta_C1593_05278-RA	P0A4L3	PHI:7258	TrxA	1639	Listeria_monocytogenes	reduced_virulence
	Ccacaofunesta_C1593_05278-RA	A0A125YA62	PHI:9514	PagA1	1396	Bacillus_cereus	reduced_virulence
	Ccacaofunesta_C1593_05278-RA	Q04KT1	PHI:3912	Etrx2	1313	Streptococcus_pneumoniae	unaffected_pathogenicity
	Ccacaofunesta_C1593_05278-RA	Q04KT1	PHI:3912	Etrx2	1313	Streptococcus_pneumoniae	unaffected_pathogenicity
	Ccacaofunesta_C1593_05278-RA	E9NYS9	PHI:495	PPOB	746128	Aspergillus_fumigatus	increased_virulence_(hypervirulence)
	Ccacaofunesta_C1593_05278-RA	Q04LM7	PHI:3911	Etrx1	1313	Streptococcus_pneumoniae	unaffected_pathogenicity
	Ccacaofunesta_C1593_05278-RA	J9VHR2	PHI:8615	Grx4_(CNAG_02950)	5207	Cryptococcus_neoformans	loss_of_pathogenicity
	Ccacaofunesta_C1593_05278-RA	Q19TM6	PHI:6562	FTS_1067	263	Francisella_tularensis	reduced_virulence
	Ccacaofunesta_C1593_05278-RA	A0A098CZE9	PHI:2001	GzZC316	5518	Fusarium_graminearum	unaffected_pathogenicity
	Ccacaofunesta_C1593_05278-RA	A0A1C3YLV1	PHI:1513	GzHOME011	5518	Fusarium_graminearum	unaffected_pathogenicity
	Ccacaofunesta_C1593_02068-RA	T0KMX6	PHI:6987	CgareA	474922	Colletotrichum_gloeosporioides	reduced_virulence__unaffected_pathogenicity
	Ccacaofunesta_C1593_02068-RA	Q6FTT1	PHI:2566__PHI:9717	Skn7p__Skn7	5478	Candida_glabrata	reduced_virulence__unaffected_pathogenicity
	Ccacaofunesta_C1593_02068-RA	Q57EK6	PHI:7603	RfbE	235	Brucella_abortus	unaffected_pathogenicity__reduced_virulence
	Ccacaofunesta_C1593_02068-RA	I1RRG4	PHI:1380	GzC2H043	5518	Fusarium_graminearum	unaffected_pathogenicity
	Ccacaofunesta_C1593_02139-RA	A7U5U4	PHI:2058	LHS1	318829	Magnaporthe_oryzae	reduced_virulence
	Ccacaofunesta_C1593_02139-RA	T4N9Q8	PHI:10256	PrkC	1496	Clostridioides_difficile	unaffected_pathogenicity
	Ccacaofunesta_C1593_02139-RA	L7HYB8	PHI:11790	MoTwf	318829	Magnaporthe_oryzae	reduced_virulence
	Ccacaofunesta_C1593_02139-RA	A0JC82	PHI:578	NoxR	35717	Epichloe_festucae	enhanced_antagonism
	Ccacaofunesta_C1593_02139-RA	I1S0H5	PHI:7717	FgOXP1	5518	Fusarium_graminearum	reduced_virulence
	Ccacaofunesta_C1593_02139-RA	B9A810	PHI:4004	VopC	670	Vibrio_parahaemolyticus	effector_(plant_avirulence_determinant)
	Ccacaofunesta_C1593_00963-RA	T0KMX6	PHI:6987	CgareA	474922	Colletotrichum_gloeosporioides	reduced_virulence__unaffected_pathogenicity
	Ccacaofunesta_C1593_00963-RA	Q0H744	PHI:2361	Cna1	5180	Sclerotinia_sclerotiorum	reduced_virulence
	Ccacaofunesta_C1593_00963-RA	I1RH59	PHI:1925	GzZC240	5518	Fusarium_graminearum	unaffected_pathogenicity
	Ccacaofunesta_C1593_00963-RA	Q9HFW4	PHI:187	RUM1	5270	Ustilago_maydis	loss_of_pathogenicity
	Ccacaofunesta_C1593_00963-RA	W7MR09	PHI:9929	Myo1	117187	Fusarium_verticillioides	unaffected_pathogenicity__reduced_virulence
	Ccacaofunesta_C1593_00963-RA	I1S215	PHI:2400	Fgp2	5518	Fusarium_graminearum	unaffected_pathogenicity
	Ccacaofunesta_C1593_00963-RA	A0A0E0SKT2	PHI:1252	FGSG_05764	5518	Fusarium_graminearum	unaffected_pathogenicity
	Ccacaofunesta_C1593_00963-RA	Q8J1X6	PHI:287	CLNR1	290576	Colletotrichum_lindemuthianum	loss_of_pathogenicity
	Ccacaofunesta_C1593_00963-RA	G4NJD7	PHI:3309	Cnf2	318829	Magnaporthe_oryzae	reduced_virulence
	Ccacaofunesta_C1593_00963-RA	Q6FIU2	PHI:4625__PHI:8395	CgHog1__Cghog1	5478	Candida_glabrata	reduced_virulence__unaffected_pathogenicity

## Sheet: Apoplastic_Cf
	Candidate proteins for effectors with the highest expression number and PHI-base annotation
	# Query: PHH49335.1 hypothetical protein CFIMG_007006RA [Ceratocystis fimbriata CBS 114723] | Apoplastic effector probability: 0.832	G4YNY4	PHI:11607	PsFP1	67593	Phytophthora_sojae	reduced_virulence
	PHH49335.1	G4YNY4	PHI:11607	PsFP1	67593	Phytophthora_sojae	reduced_virulence
	PHH49335.1	Q92213	PHI:195	VPS34	5476	Candida_albicans	loss_of_pathogenicity
	PHH49335.1	A0A194WD53	PHI:11524	VM1G_09934_(VmSNF1)	105487	Valsa_mali	reduced_virulence
	PHH49335.1	G4MQP9	PHI:2177	PAS1	318829	Magnaporthe_oryzae	unaffected_pathogenicity
	PHH49335.1	Q8PPR7	PHI:2699	HrpM	346	Xanthomonas_citri	loss_of_pathogenicity
	PHH49335.1	C6KEF5	PHI:1076__PHI:2127	STE20__MGSTE20p	1047171	Zymoseptoria_tritici	unaffected_pathogenicity
	PHH49335.1	P15926	PHI:7312	ScpA	1314	Streptococcus_pyogenes	unaffected_pathogenicity
	PHH49335.1	I1RQ27	PHI:1914	GzZC229	5518	Fusarium_graminearum	unaffected_pathogenicity
	PHH49335.1	Q8XTS6	PHI:5132	RSp0028	305	Ralstonia_solanacearum	effector_(plant_avirulence_determinant)
	PHH49335.1	Q879S6	PHI:3659	HxfA_(PD_2118)_(pspA)	2371	Xylella_fastidiosa	increased_virulence_(hypervirulence)
	PHH49335.1	Q9HFW4	PHI:187	RUM1	5270	Ustilago_maydis	loss_of_pathogenicity
	PHH49335.1	G4N7V2	PHI:2994__PHI:5604	MGG_06355.6__FZC14	318829	Magnaporthe_oryzae	reduced_virulence__unaffected_pathogenicity
	PHH49335.1	G4N703	PHI:2081	Moatg15	318829	Magnaporthe_oryzae	loss_of_pathogenicity
	PHH49335.1	J4US35	PHI:8673	CryD_(EJP68422)	176275	Beauveria_bassiana	unaffected_pathogenicity
	PHH49335.1
	# Query: PHH49465.1 hypothetical protein CFIMG_006926RA [Ceratocystis fimbriata CBS 114723] | Apoplastic effector probability: 0.589	A0A0E0SJJ3	PHI:5393	GLX	5518	Fusarium_graminearum	reduced_virulence
	PHH49465.1	A0A0E0SJJ3	PHI:5393	GLX	5518	Fusarium_graminearum	reduced_virulence
	PHH49465.1	P43098	PHI:96	FAS2	5476	Candida_albicans	loss_of_pathogenicity
	PHH49465.1	A0A088MWZ0	PHI:4600	SreA	36651	Penicillium_digitatum	reduced_virulence
	PHH49465.1	X0J8P9	PHI:5393	GLX	5507	Fusarium_oxysporum	reduced_virulence
	PHH49465.1	K9FNC7	PHI:7157	PdsreA	36651	Penicillium_digitatum	unaffected_pathogenicity
	PHH49465.1	W7N216	PHI:5393	GLX	117187	Fusarium_verticillioides	reduced_virulence
	PHH49465.1	I1RPI0	PHI:1640	GzWing012	5518	Fusarium_graminearum	unaffected_pathogenicity
	PHH49465.1	G4MZ98	PHI:5186	MoAPX2	318829	Magnaporthe_oryzae	reduced_virulence
	PHH49465.1	Q6R659	PHI:533	AVRL567-b	5261	Melampsora_lini	effector_(plant_avirulence_determinant)
	PHH49465.1	E3QI14	PHI:9116	GLS1	31870	Colletotrichum_graminicola	reduced_virulence
	PHH49465.1
	# Query: PHH49631.1 hypothetical protein CFIMG_007714RA00001 [Ceratocystis fimbriata CBS 114723] | Apoplastic effector probability: 0.542	I1RX04	PHI:1406	GzC2H070	5518	Fusarium_graminearum	lethal
	PHH49631.1	Q9HWH2	PHI:7390	PhzM	287	Pseudomonas_aeruginosa	increased_virulence_(hypervirulence)
	PHH49631.1	Q00845	PHI:180	PELD	169388	Fusarium_solani	reduced_virulence
	PHH49631.1	Q4WHA4	PHI:7694	FlcC	746128	Aspergillus_fumigatus	loss_of_pathogenicity
	PHH49631.1	A0A098D1L0	PHI:1499__PHI:1501	GzHMG031__GzHMG033	5518	Fusarium_graminearum	unaffected_pathogenicity
	PHH49631.1	G8B6X1	PHI:9400	RI_SAPP1_(CPAR2_102410)	5480	Candida_parapsilosis	unaffected_pathogenicity__reduced_virulence
	PHH49631.1
	# Query: PHH49764.1 hypothetical protein CFIMG_003929RAa [Ceratocystis fimbriata CBS 114723] | Apoplastic effector probability: 0.518	J9VHN6	PHI:9961	Bim1_(CNAG_02775)	5207	Cryptococcus_neoformans	reduced_virulence
	PHH49764.1	I1RZL0	PHI:1414	GzC2H081	5518	Fusarium_graminearum	unaffected_pathogenicity
	PHH49764.1	P87199	PHI:465	KIN2	5270	Ustilago_maydis	reduced_virulence
	PHH49764.1	Q5AC02	PHI:2862	Lys14	5476	Candida_albicans	reduced_virulence
	PHH49764.1	Q5APQ8	PHI:3691	Mnn12	5476	Candida_albicans	unaffected_pathogenicity
	PHH49764.1	A0A290WFK0	PHI:7709	VEDA_05199	27337	Verticillium_dahliae	reduced_virulence__unaffected_pathogenicity
	PHH49764.1	C5MK57	PHI:1072__PHI:2124	STE7__MGSTE7p	1047171	Zymoseptoria_tritici	loss_of_pathogenicity
	PHH49764.1	Q6ZX14	PHI:325	ACE1	318829	Magnaporthe_oryzae	effector_(plant_avirulence_determinant)
	PHH49764.1
	# Query: PHH51095.1 hypothetical protein CFIMG_007254RA00001 [Ceratocystis fimbriata CBS 114723] | Apoplastic effector probability: 0.521	Q7X3J6	PHI:11350	PdpD	263	Francisella_tularensis	effector_(plant_avirulence_determinant)
	PHH51095.1	I1SA65	PHI:1440__PHI:5574	GzNot002__FgNOT3	5518	Fusarium_graminearum	reduced_virulence
	PHH51095.1	Q9HWA4	PHI:2620	PprB	287	Pseudomonas_aeruginosa	reduced_virulence
	PHH51095.1	Q4IB89	PHI:1224	FGSG_05519	5518	Fusarium_graminearum	lethal
	PHH51095.1	A0A098DSY3	PHI:11784	FgPse1_(FGSG_13254)	5518	Fusarium_graminearum	reduced_virulence
	PHH51095.1	A0A0H2URT4	PHI:7118	GtfA	1313	Streptococcus_pneumoniae	reduced_virulence
	PHH51095.1	G4NC17	PHI:5185	MoAPX1	318829	Magnaporthe_oryzae	reduced_virulence
	PHH51095.1	A3M3H0	PHI:9898	Ata	470	Acinetobacter_baumannii	reduced_virulence
	PHH51095.1	Q8DQP4	PHI:10917	BgaA	1313	Streptococcus_pneumoniae	reduced_virulence
	PHH51095.1	G4MQA4	PHI:5647	FZC50	318829	Magnaporthe_oryzae	unaffected_pathogenicity
	PHH51095.1
	# Query: PHH52146.1 hypothetical protein CFIMG_003469RA [Ceratocystis fimbriata CBS 114723] | Apoplastic effector probability: 0.571	C0RI72	PHI:11553	A0773	29459	Brucella_melitensis	unaffected_pathogenicity
	PHH52146.1
	# Query: PHH52351.1 hypothetical protein CFIMG_004627RA [Ceratocystis fimbriata CBS 114723] | Apoplastic effector probability: 0.754	R9RIP9	PHI:5090	TssM	470	Acinetobacter_baumannii	effector_(plant_avirulence_determinant)
	PHH52351.1	O51590	PHI:6522	PtsG	139	Borreliella_burgdorferi	loss_of_pathogenicity
	PHH52351.1	T2C913	PHI:3225	Ndo1	36651	Penicillium_digitatum	unaffected_pathogenicity
	PHH52351.1	Q5SC61	PHI:3717__PHI:6717	TgMAPK1__Mapk1	5811	Toxoplasma_gondii	reduced_virulence
	PHH52351.1
	# Query: PHH55587.1 hypothetical protein CFIMG_000857RA [Ceratocystis fimbriata CBS 114723] | Apoplastic effector probability: 0.577	Q5DPX0	PHI:3418	Ssp	29385	Staphylococcus_saprophyticus	reduced_virulence
	PHH55587.1	S7WJH5	PHI:12156	PPM5A_(TGGT1_272280)	5811	Toxoplasma_gondii	unaffected_pathogenicity
	PHH55587.1	A0A1D8PRB7	PHI:6823	Zcf29	5476	Candida_albicans	reduced_virulence
	PHH55587.1	A0A0A2JY92	PHI:7666	LysM3	27334	Penicillium_expansum	effector_(plant_avirulence_determinant)
	PHH55587.1	A0A0C4DHR8	PHI:7682	Nit1	5507	Fusarium_oxysporum	unaffected_pathogenicity
	PHH55587.1	A0A1D8PGY4	PHI:11639	Ste11	5476	Candida_albicans	reduced_virulence__unaffected_pathogenicity
	PHH55587.1	I1S2C5	PHI:1783	GzZC098	5518	Fusarium_graminearum	unaffected_pathogenicity
	PHH55587.1	G5EI22	PHI:11244	Mospp1_(MGG_03005)	318829	Magnaporthe_oryzae	reduced_virulence
	PHH55587.1	A0A0E0S4E9	PHI:1947	GzZC262	5518	Fusarium_graminearum	unaffected_pathogenicity
	PHH55587.1	Q8XT98	PHI:5116	RSp0216	305	Ralstonia_solanacearum	effector_(plant_avirulence_determinant)
	PHH55587.1	Q8NKE2	PHI:275	AOX1	5207	Cryptococcus_neoformans	reduced_virulence
	PHH55587.1
	# Query: PHH55718.1 hypothetical protein CFIMG_000243RA [Ceratocystis fimbriata CBS 114723] | Apoplastic effector probability: 0.799	Q5A4W8	PHI:7195	Bdf1	5476	Candida_albicans	reduced_virulence
	PHH55718.1	Q59QS7	PHI:2571	ZCF13	5476	Candida_albicans	reduced_virulence
	PHH55718.1	I1RS57	PHI:1253	FGSG_06970	5518	Fusarium_graminearum	unaffected_pathogenicity
	PHH55718.1	G4MQZ9	PHI:2025	HDL1	318829	Magnaporthe_oryzae	unaffected_pathogenicity
	PHH55718.1	A0A0F6B9I4	PHI:6544	YshA	28901	Salmonella_enterica	unaffected_pathogenicity
	PHH55718.1	A0A192GP70	PHI:7281	PsINV	27350	Puccinia_striiformis	reduced_virulence
	PHH55718.1
	# Query: PHH56038.1 Clock-controlled protein 6 [Ceratocystis fimbriata CBS 114723] | Apoplastic effector probability: 0.629	B8F4F0	PHI:3319	GpT	738	Glaesserella_parasuis	reduced_virulence
	PHH56038.1	Q6NF16	PHI:7357	DIP2093	1717	Corynebacterium_diphtheriae	reduced_virulence
	PHH56038.1	J4KLZ9	PHI:7155	Pmr1	176275	Beauveria_bassiana	reduced_virulence
	PHH56038.1	A0A2J9HL87	PHI:9925	BcsC_(BGLU_RS28245)	337	Burkholderia_glumae	reduced_virulence
	PHH56038.1	Q2I0M6	PHI:1051	CTB3	29003	Cercospora_nicotianae	reduced_virulence
	PHH56038.1	G0X7V8	PHI:954__PHI:3197	Um05314	5270	Ustilago_maydis	reduced_virulence
	PHH56038.1	I1RD96	PHI:3984	FGSG_01588_(Sc_gpi7)	5518	Fusarium_graminearum	unaffected_pathogenicity
	PHH56038.1	I1RD96#PHI:3984#FGSG_01588_(Sc_gpi7)#5518#Fusarium_graminearum#unaffected_pathogenicity

## Sheet: Citoplasmatic_Cf
	Candidate proteins for effectors with the highest expression number and PHI-base annotation
	# Query: PHH49673.1 60S acidic ribosomal protein P2 [Ceratocystis fimbriata CBS 114723] | Cytoplasmic effector probability: 0.816	T0KMX6	PHI:6987	CgareA	474922	Colletotrichum_gloeosporioides	reduced_virulence__unaffected_pathogenicity
	PHH49673.1	Q0H744	PHI:2361	Cna1	5180	Sclerotinia_sclerotiorum	reduced_virulence
	PHH49673.1	I1RH59	PHI:1925	GzZC240	5518	Fusarium_graminearum	unaffected_pathogenicity
	PHH49673.1	Q9HFW4	PHI:187	RUM1	5270	Ustilago_maydis	loss_of_pathogenicity
	PHH49673.1	W7MR09	PHI:9929	Myo1	117187	Fusarium_verticillioides	unaffected_pathogenicity__reduced_virulence
	PHH49673.1	I1S215	PHI:2400	Fgp2	5518	Fusarium_graminearum	unaffected_pathogenicity
	PHH49673.1	A0A0E0SKT2	PHI:1252	FGSG_05764	5518	Fusarium_graminearum	unaffected_pathogenicity
	PHH49673.1	Q8J1X6	PHI:287	CLNR1	290576	Colletotrichum_lindemuthianum	loss_of_pathogenicity
	PHH49673.1	G4NJD7	PHI:3309	Cnf2	318829	Magnaporthe_oryzae	reduced_virulence
	PHH49673.1	Q6FIU2	PHI:4625__PHI:8395	CgHog1__Cghog1	5478	Candida_glabrata	reduced_virulence__unaffected_pathogenicity
	PHH49673.1
	# Query: PHH49797.1 Initiation-specific alpha-1,6-mannosyltransferase [Ceratocystis fimbriata CBS 114723] | Cytoplasmic effector probability: 0.592	G2WX41	PHI:9793	VdOCH1	27337	Verticillium_dahliae	reduced_virulence
	PHH49797.1	V9MGK6	PHI:4096	FoOCH1	5507	Fusarium_oxysporum	reduced_virulence
	PHH49797.1	G8BJ74	PHI:6075	Och1	5480	Candida_parapsilosis	reduced_virulence
	PHH49797.1	Q55JF3	PHI:10356	Och1	5207	Cryptococcus_neoformans	unaffected_pathogenicity
	PHH49797.1	K9FRJ5	PHI:4520	PdMit1	36651	Penicillium_digitatum	unaffected_pathogenicity
	PHH49797.1	B3FRA4	PHI:11260	Tgif2k-b	5811	Toxoplasma_gondii	increased_virulence_(hypervirulence)
	PHH49797.1	C9Z5Q1	PHI:2707	EccC	1930	Streptomyces_scabiei	unaffected_pathogenicity
	PHH49797.1	A3M3H0	PHI:9898	Ata	470	Acinetobacter_baumannii	reduced_virulence
	PHH49797.1	Q71QT8	PHI:12133	Hsp90	5207	Cryptococcus_neoformans	reduced_virulence__unaffected_pathogenicity
	PHH49797.1	A4VTH4	PHI:5300	AgaR2	1307	Streptococcus_suis	reduced_virulence
	PHH49797.1	D2TV88	PHI:5299	CARC	67825	Citrobacter_rodentium	reduced_virulence
	PHH49797.1	F9XQ63	PHI:8597	ZtPks8	1047171	Zymoseptoria_tritici	unaffected_pathogenicity
	PHH49797.1
	# Query: PHH50278.1 putative membrane protein C16E9.09c [Ceratocystis fimbriata CBS 114723] | Cytoplasmic effector probability: 0.589	A7EN30	PHI:12071	SsEmp24	5180	Sclerotinia_sclerotiorum	reduced_virulence
	PHH50278.1	A7EYK4	PHI:12072	SsErv25	5180	Sclerotinia_sclerotiorum	reduced_virulence
	PHH50278.1	Q83A39	PHI:11315	EirA_(CBU2072)	777	Coxiella_burnetii	reduced_virulence
	PHH50278.1	Q9UUS7	PHI:166	CHIP2	474922	Colletotrichum_gloeosporioides	unaffected_pathogenicity
	PHH50278.1	I1RAQ0	PHI:1344	GzC2H004	5518	Fusarium_graminearum	unaffected_pathogenicity
	PHH50278.1	D4I234	PHI:7081__PHI:7443	TssC-2__EAMY__3227	552	Erwinia_amylovora	reduced_virulence__unaffected_pathogenicity__increased_virulence_(hypervirulence)
	PHH50278.1
	# Query: PHH50455.1 hypothetical protein CFIMG_007428RA00001 [Ceratocystis fimbriata CBS 114723] | Cytoplasmic effector probability: 0.567	Q4WER3	PHI:2512	HapX	746128	Aspergillus_fumigatus	reduced_virulence
	PHH50455.1	I1S215	PHI:2400	Fgp2	5518	Fusarium_graminearum	unaffected_pathogenicity
	PHH50455.1	D2E9X1	PHI:2380	DEP6	29001	Alternaria_brassicicola	reduced_virulence__unaffected_pathogenicity
	PHH50455.1	G4MWY5	PHI:2113	Kin4	318829	Magnaporthe_oryzae	reduced_virulence__loss_of_pathogenicity
	PHH50455.1
	# Query: PHH50954.1 Cell surface Cu-only superoxide dismutase [Ceratocystis fimbriata CBS 114723] | Cytoplasmic effector probability: 0.597	X0LE71	PHI:11164	FoSOD5_(FOTG_08628)	5507	Fusarium_oxysporum	reduced_virulence
	PHH50954.1	Q5AD07	PHI:383__PHI:8749	SOD5__Sod5	5476	Candida_albicans	loss_of_pathogenicity__reduced_virulence
	PHH50954.1	A0A0L0VB04	PHI:6412	PsSOD1	27350	Puccinia_striiformis	reduced_virulence
	PHH50954.1	I1RQU2	PHI:1964	GzZC279	5518	Fusarium_graminearum	unaffected_pathogenicity
	PHH50954.1	P00445	PHI:2813	Sod1	4932	Saccharomyces_cerevisiae	loss_of_pathogenicity
	PHH50954.1	O59924	PHI:271	SOD1	5476	Candida_albicans	reduced_virulence
	PHH50954.1	Q4WLT4	PHI:2533	FKS1	746128	Aspergillus_fumigatus	lethal
	PHH50954.1	Q8IFL9	PHI:4105	Fikk4.2	5833	Plasmodium_falciparum	reduced_virulence
	PHH50954.1	Q8IFL9	PHI:4105	Fikk4.2	5833	Plasmodium_falciparum	reduced_virulence
	PHH50954.1	Q8IFL9	PHI:4105	Fikk4.2	5833	Plasmodium_falciparum	reduced_virulence
	PHH50954.1	Q8IFL9	PHI:4105	Fikk4.2	5833	Plasmodium_falciparum	reduced_virulence
	PHH50954.1	Q8IFL9	PHI:4105	Fikk4.2	5833	Plasmodium_falciparum	reduced_virulence
	PHH50954.1	Q8IFL9	PHI:4105	Fikk4.2	5833	Plasmodium_falciparum	reduced_virulence
	PHH50954.1	Q8IFL9	PHI:4105	Fikk4.2	5833	Plasmodium_falciparum	reduced_virulence
	PHH50954.1	G4MUB7	PHI:5592	FZC3	318829	Magnaporthe_oryzae	unaffected_pathogenicity
	PHH50954.1	G4MUB7	PHI:5592	FZC3	318829	Magnaporthe_oryzae	unaffected_pathogenicity
	PHH50954.1	G4MUB7	PHI:5592	FZC3	318829	Magnaporthe_oryzae	unaffected_pathogenicity
	PHH50954.1	Q7Z8E9	PHI:518	MST20	318829	Magnaporthe_oryzae	unaffected_pathogenicity
	PHH50954.1	Q7Z8E9	PHI:518	MST20	318829	Magnaporthe_oryzae	unaffected_pathogenicity
	PHH50954.1	Q4WIH1	PHI:3045	CHSA	746128	Aspergillus_fumigatus	unaffected_pathogenicity
	PHH50954.1	I1S4X3	PHI:1843	GzZC158	5518	Fusarium_graminearum	unaffected_pathogenicity
	PHH50954.1	W6EL00	PHI:4129	Tea4	5270	Ustilago_maydis	loss_of_pathogenicity__unaffected_pathogenicity
	PHH50954.1	G4N240	PHI:5639	FZC42	318829	Magnaporthe_oryzae	unaffected_pathogenicity
	PHH50954.1	Q94FS7	PHI:665	PcF	29920	Phytophthora_cactorum	effector_(plant_avirulence_determinant)
	PHH50954.1
	# Query: PHH51417.1 hypothetical protein CFIMG_005023RA [Ceratocystis fimbriata CBS 114723] | Cytoplasmic effector probability: 0.762	G4NDE1	PHI:1017__PHI:2067	ABC4	318829	Magnaporthe_oryzae	reduced_virulence__loss_of_pathogenicity
	PHH51417.1	Q5D6D7	PHI:4234	Nps2	5016	Bipolaris_maydis	reduced_virulence
	PHH51417.1	G2XAE9	PHI:5387	VdCYC8	27337	Verticillium_dahliae	reduced_virulence
	PHH51417.1	I1REK5	PHI:733	FBP1	5518	Fusarium_graminearum	reduced_virulence
	PHH51417.1	A0A098DJU9	PHI:9062__PHI:10449	KatG2_(FGSG_12369)__FCA7_(FGSG_12369)	5518	Fusarium_graminearum	reduced_virulence
	PHH51417.1	I1RJX5	PHI:5870	Fgsg04159	5518	Fusarium_graminearum	unaffected_pathogenicity
	PHH51417.1
	# Query: PHH53256.1 Endopolyphosphatase [Ceratocystis fimbriata CBS 114723] | Cytoplasmic effector probability: 0.525	G4MZ81	PHI:5642	FZC45	318829	Magnaporthe_oryzae	unaffected_pathogenicity
	PHH53256.1	G4NGB1	PHI:3311__PHI:5661	Pcf1__PCF1	318829	Magnaporthe_oryzae	reduced_virulence
	PHH53256.1	I1RCM1	PHI:1353__PHI:11146	GzC2H013__Fg01341	5518	Fusarium_graminearum	reduced_virulence
	PHH53256.1	G4NGX5	PHI:6393	Morfx1	318829	Magnaporthe_oryzae	reduced_virulence
	PHH53256.1	Q6FMU4	PHI:10882__PHI:11137	Ath1_(CAGL0K05137g)	5478	Candida_glabrata	reduced_virulence__unaffected_pathogenicity
	PHH53256.1
	# Query: PHH53324.1 Protein disulfide-isomerase [Ceratocystis fimbriata CBS 114723] | Cytoplasmic effector probability: 0.622	A0A0D1E191	PHI:9867	Pdi_(UMAG_10156)	5270	Ustilago_maydis	reduced_virulence__unaffected_pathogenicity
	PHH53324.1	A7ET79	PHI:11806	SsTrx1	5180	Sclerotinia_sclerotiorum	reduced_virulence
	PHH53324.1	A7ET79	PHI:11806	SsTrx1	5180	Sclerotinia_sclerotiorum	reduced_virulence
	PHH53324.1	V5VGM8	PHI:9285	TrxA	470	Acinetobacter_baumannii	reduced_virulence
	PHH53324.1	V5VGM8	PHI:9285	TrxA	470	Acinetobacter_baumannii	reduced_virulence
	PHH53324.1	P0AA28	PHI:2644	Thioredoxin_1	28901	Salmonella_enterica	reduced_virulence
	PHH53324.1	P0AA28	PHI:2644	Thioredoxin_1	28901	Salmonella_enterica	reduced_virulence
	PHH53324.1	P0A4L3	PHI:7258	TrxA	1639	Listeria_monocytogenes	reduced_virulence
	PHH53324.1	P0A4L3	PHI:7258	TrxA	1639	Listeria_monocytogenes	reduced_virulence
	PHH53324.1	A0A125YA62	PHI:9514	PagA1	1396	Bacillus_cereus	reduced_virulence
	PHH53324.1	Q04KT1	PHI:3912	Etrx2	1313	Streptococcus_pneumoniae	unaffected_pathogenicity
	PHH53324.1	Q04KT1	PHI:3912	Etrx2	1313	Streptococcus_pneumoniae	unaffected_pathogenicity
	PHH53324.1	E9NYS9	PHI:495	PPOB	746128	Aspergillus_fumigatus	increased_virulence_(hypervirulence)
	PHH53324.1	Q04LM7	PHI:3911	Etrx1	1313	Streptococcus_pneumoniae	unaffected_pathogenicity
	PHH53324.1	J9VHR2	PHI:8615	Grx4_(CNAG_02950)	5207	Cryptococcus_neoformans	loss_of_pathogenicity
	PHH53324.1	Q19TM6	PHI:6562	FTS_1067	263	Francisella_tularensis	reduced_virulence
	PHH53324.1	A0A098CZE9	PHI:2001	GzZC316	5518	Fusarium_graminearum	unaffected_pathogenicity
	PHH53324.1	A0A1C3YLV1	PHI:1513	GzHOME011	5518	Fusarium_graminearum	unaffected_pathogenicity
	PHH53324.1
	# Query: PHH54306.1 hypothetical protein CFIMG_007957RA00001 [Ceratocystis fimbriata CBS 114723] | Cytoplasmic effector probability: 0.742	G5EHM3	PHI:4231	MoFLP1	318829	Magnaporthe_oryzae	reduced_virulence
	PHH54306.1	G5EHM3	PHI:4231	MoFLP1	318829	Magnaporthe_oryzae	reduced_virulence
	PHH54306.1	I1RF25	PHI:1657	GzCCCH001	5518	Fusarium_graminearum	unaffected_pathogenicity
	PHH54306.1	Q87NY3	PHI:11238	QseC	670	Vibrio_parahaemolyticus	reduced_virulence
	PHH54306.1	P22252	PHI:9293	FlaB	197	Campylobacter_jejuni	reduced_virulence__unaffected_pathogenicity
	PHH54306.1	Q4HTT1	PHI:1468	GzCCAAT008	5518	Fusarium_graminearum	unaffected_pathogenicity
	PHH54306.1	Q48252	PHI:3143__PHI:7342	CagE	210	Helicobacter_pylori	reduced_virulence
	PHH54306.1	Q6SSJ3	PHI:358	ILV2	5207	Cryptococcus_neoformans	loss_of_pathogenicity
	PHH54306.1	Q9I3I6	PHI:7016	Smc	287	Pseudomonas_aeruginosa	reduced_virulence
	PHH54306.1
	# Query: PHH55368.1 78 kDa glucose-regulated -like protein [Ceratocystis fimbriata CBS 114723] | Cytoplasmic effector probability: 0.543	A7U5U4	PHI:2058	LHS1	318829	Magnaporthe_oryzae	reduced_virulence
	PHH55368.1	T4N9Q8	PHI:10256	PrkC	1496	Clostridioides_difficile	unaffected_pathogenicity
	PHH55368.1	L7HYB8	PHI:11790	MoTwf	318829	Magnaporthe_oryzae	reduced_virulence
	PHH55368.1	A0JC82	PHI:578	NoxR	35717	Epichloe_festucae	enhanced_antagonism
	PHH55368.1	I1S0H5	PHI:7717	FgOXP1	5518	Fusarium_graminearum	reduced_virulence
	PHH55368.1	B9A810	PHI:4004	VopC	670	Vibrio_parahaemolyticus	effector_(plant_avirulence_determinant)
	PHH55368.1
