# Supplementary material for: A repertoire of candidate effector proteins of the fungus Ceratocystis cacaofunesta
Source: Sci Rep. 2023 Sep 29;13:16368. doi: 10.1038/s41598-023-43117-7 (PMC10542334; doi:10.1038/s41598-023-43117-7)
Supplement: Supplementary file 12 — Supplementary Tables. [file 41598_2023_43117_MOESM12_ESM.xlsx]

## Sheet: S14
A repertoire of candidate effector proteins of the fungus Ceratocystis cacaofunesta
Gabriela N. Ramos-Lizardo, Jonathan J. Mucherino-Muñoz, Eric R. G. R. Aguiar, Carlos P. Pirovani, Ronan X. Corrêa
	Suplementary Table S14. Shared orthogroups among the ten species of Sordariomycetes, using OrthoFinder.
	Orthogroups	C. albifundus	Verticillium dahliae	Fusarium oxysporum	Verticillium albo-atrum	Fusarium verticillioides	C. platani	Fusarium graminearum	C. fimbriata	C. manginecans	C. cacaofunesta
	OG0000001	Calbifundus_CMW17620_03954-RA, Calbifundus_CMW17620_04056-RA, Calbifundus_CMW17620_04732-RA, Calbifundus_CMW17620_04733-RA, Calbifundus_CMW17620_04734-RA, Calbifundus_CMW17620_04735-RA, Calbifundus_CMW17620_05268-RA, Calbifundus_CMW17620_05271-RA, Calbifundus_CMW17620_06760-RA	tr|G2WZL4|G2WZL4_VERDV, tr|G2XBN2|G2XBN2_VERDV	tr|F9FHB5|F9FHB5_FUSOF, tr|F9FNK2|F9FNK2_FUSOF	tr|C9SJL0|C9SJL0_VERA1	tr|W7M5Q8|W7M5Q8_GIBM7, tr|W7MDH6|W7MDH6_GIBM7	tr|A0A0F8AXS9|A0A0F8AXS9_CERFI, tr|A0A0F8AZ46|A0A0F8AZ46_CERFI, tr|A0A0F8AZA8|A0A0F8AZA8_CERFI, tr|A0A0F8B229|A0A0F8B229_CERFI, tr|A0A0F8BMT9|A0A0F8BMT9_CERFI, tr|A0A0F8BRR2|A0A0F8BRR2_CERFI, tr|A0A0F8CN73|A0A0F8CN73_CERFI, tr|A0A0F8CT50|A0A0F8CT50_CERFI, tr|A0A0F8DA21|A0A0F8DA21_CERFI, tr|A0A0F8DCS8|A0A0F8DCS8_CERFI	tr|I1RUD9|I1RUD9_GIBZE, tr|I1RZA9|I1RZA9_GIBZE	tr|A0A2C5WSY0|A0A2C5WSY0_9PEZI, tr|A0A2C5WTM3|A0A2C5WTM3_9PEZI, tr|A0A2C5WU22|A0A2C5WU22_9PEZI, tr|A0A2C5WUM4|A0A2C5WUM4_9PEZI, tr|A0A2C5WWG6|A0A2C5WWG6_9PEZI, tr|A0A2C5WX38|A0A2C5WX38_9PEZI, tr|A0A2C5X0E8|A0A2C5X0E8_9PEZI, tr|A0A2C5X0H5|A0A2C5X0H5_9PEZI, tr|A0A2C5X1G7|A0A2C5X1G7_9PEZI, tr|A0A2C5X1L9|A0A2C5X1L9_9PEZI, tr|A0A2C5X1Q3|A0A2C5X1Q3_9PEZI, tr|A0A2C5X1W3|A0A2C5X1W3_9PEZI, tr|A0A2C5X1W8|A…	Cmanguinecans_CMW17570_00723-RA, Cmanguinecans_CMW17570_02137-RA, Cmanguinecans_CMW17570_02144-RA, Cmanguinecans_CMW17570_02145-RA, Cmanguinecans_CMW17570_02146-RA, Cmanguinecans_CMW17570_02147-RA, Cmanguinecans_CMW17570_02148-RA, Cmanguinecans_CMW17570_04135-RA, Cmanguinecans_CMW17570_04407-RA, Cmanguinecans_CMW17570_04442-RA, Cmanguinecans_CMW17570_05574-RA, Cmanguinecans_CMW17570_05576-RA, Cma…	Ccacaofunesta_C1593_01473-RA, Ccacaofunesta_C1593_01474-RA, Ccacaofunesta_C1593_01475-RA, Ccacaofunesta_C1593_01476-RA, Ccacaofunesta_C1593_01477-RA, Ccacaofunesta_C1593_01478-RA, Ccacaofunesta_C1593_02581-RA, Ccacaofunesta_C1593_03421-RA, Ccacaofunesta_C1593_04051-RA, Ccacaofunesta_C1593_04499-RA, Ccacaofunesta_C1593_06173-RA, Ccacaofunesta_C1593_07452-RA, Ccacaofunesta_C1593_07453-RA, Ccacaofun…
	OG0000019	Calbifundus_CMW17620_01459-RA, Calbifundus_CMW17620_01981-RA, Calbifundus_CMW17620_01982-RA	tr|G2X9A2|G2X9A2_VERDV	tr|F9F642|F9F642_FUSOF, tr|F9FAU4|F9FAU4_FUSOF, tr|F9FCB6|F9FCB6_FUSOF, tr|F9FJ51|F9FJ51_FUSOF, tr|F9G5G9|F9G5G9_FUSOF, tr|F9GA94|F9GA94_FUSOF, tr|F9GEU9|F9GEU9_FUSOF	tr|C9SQ59|C9SQ59_VERA1	tr|W7MGR4|W7MGR4_GIBM7, tr|W7N4S7|W7N4S7_GIBM7	tr|A0A0F8AWC4|A0A0F8AWC4_CERFI, tr|A0A0F8AY23|A0A0F8AY23_CERFI, tr|A0A0F8AZ92|A0A0F8AZ92_CERFI, tr|A0A0F8B0V2|A0A0F8B0V2_CERFI, tr|A0A0F8B1U2|A0A0F8B1U2_CERFI, tr|A0A0F8BL75|A0A0F8BL75_CERFI, tr|A0A0F8BQ26|A0A0F8BQ26_CERFI, tr|A0A0F8CN71|A0A0F8CN71_CERFI, tr|A0A0F8CQV0|A0A0F8CQV0_CERFI, tr|A0A0F8D7J6|A0A0F8D7J6_CERFI, tr|A0A0F8DAL0|A0A0F8DAL0_CERFI	tr|A0A098DNZ7|A0A098DNZ7_GIBZE, tr|I1RF87|I1RF87_GIBZE	tr|A0A2C5X040|A0A2C5X040_9PEZI, tr|A0A2C5XBW3|A0A2C5XBW3_9PEZI, tr|A0A2C5XML6|A0A2C5XML6_9PEZI	Cmanguinecans_CMW17570_02980-RA, Cmanguinecans_CMW17570_02981-RA, Cmanguinecans_CMW17570_02982-RA, Cmanguinecans_CMW17570_02983-RA, Cmanguinecans_CMW17570_02984-RA, Cmanguinecans_CMW17570_02985-RA, Cmanguinecans_CMW17570_02986-RA, Cmanguinecans_CMW17570_02987-RA, Cmanguinecans_CMW17570_02988-RA, Cmanguinecans_CMW17570_02989-RA, Cmanguinecans_CMW17570_04994-RA, Cmanguinecans_CMW17570_07513-RA	Ccacaofunesta_C1593_00430-RA, Ccacaofunesta_C1593_00431-RA, Ccacaofunesta_C1593_00432-RA, Ccacaofunesta_C1593_00433-RA, Ccacaofunesta_C1593_00434-RA, Ccacaofunesta_C1593_00435-RA, Ccacaofunesta_C1593_00436-RA, Ccacaofunesta_C1593_05760-RA, Ccacaofunesta_C1593_06910-RA, Ccacaofunesta_C1593_07876-RA
	OG0000026	Calbifundus_CMW17620_01124-RA, Calbifundus_CMW17620_02238-RA, Calbifundus_CMW17620_04999-RA	tr|G2X218|G2X218_VERDV, tr|G2XFY6|G2XFY6_VERDV	tr|F9FQA6|F9FQA6_FUSOF, tr|F9G0E1|F9G0E1_FUSOF, tr|F9G3M9|F9G3M9_FUSOF, tr|F9GG71|F9GG71_FUSOF	tr|C9SIC2|C9SIC2_VERA1	tr|W7N874|W7N874_GIBM7	tr|A0A0F8AYW3|A0A0F8AYW3_CERFI, tr|A0A0F8B0A5|A0A0F8B0A5_CERFI, tr|A0A0F8B3E8|A0A0F8B3E8_CERFI, tr|A0A0F8B4P5|A0A0F8B4P5_CERFI, tr|A0A0F8D7U3|A0A0F8D7U3_CERFI	tr|I1RRY4|I1RRY4_GIBZE	tr|A0A2C5WYU8|A0A2C5WYU8_9PEZI, tr|A0A2C5X4G3|A0A2C5X4G3_9PEZI, tr|A0A2C5X4L9|A0A2C5X4L9_9PEZI, tr|A0A2C5X860|A0A2C5X860_9PEZI, tr|A0A2C5XB74|A0A2C5XB74_9PEZI, tr|A0A2C5XD67|A0A2C5XD67_9PEZI, tr|A0A2C5XDK5|A0A2C5XDK5_9PEZI, tr|A0A2C5XMM6|A0A2C5XMM6_9PEZI	Cmanguinecans_CMW17570_00987-RA, Cmanguinecans_CMW17570_02814-RA, Cmanguinecans_CMW17570_02815-RA, Cmanguinecans_CMW17570_02817-RA, Cmanguinecans_CMW17570_03588-RA, Cmanguinecans_CMW17570_05007-RA, Cmanguinecans_CMW17570_06137-RA, Cmanguinecans_CMW17570_06356-RA, Cmanguinecans_CMW17570_07390-RA	Ccacaofunesta_C1593_01154-RA, Ccacaofunesta_C1593_03249-RA, Ccacaofunesta_C1593_03250-RA, Ccacaofunesta_C1593_03251-RA, Ccacaofunesta_C1593_03407-RA, Ccacaofunesta_C1593_03557-RA, Ccacaofunesta_C1593_05018-RA, Ccacaofunesta_C1593_06922-RA, Ccacaofunesta_C1593_06923-RA, Ccacaofunesta_C1593_07829-RA
	OG0000078	Calbifundus_CMW17620_03646-RA	tr|G2WSX9|G2WSX9_VERDV, tr|G2XA95|G2XA95_VERDV, tr|G2XDD9|G2XDD9_VERDV	tr|F9FI12|F9FI12_FUSOF, tr|F9FPE8|F9FPE8_FUSOF, tr|F9FWE4|F9FWE4_FUSOF, tr|F9G0A2|F9G0A2_FUSOF, tr|F9G2Z1|F9G2Z1_FUSOF, tr|F9G390|F9G390_FUSOF, tr|F9GCM4|F9GCM4_FUSOF	tr|C9SGU1|C9SGU1_VERA1, tr|C9SKM1|C9SKM1_VERA1, tr|C9SU85|C9SU85_VERA1, tr|C9SXZ1|C9SXZ1_VERA1	tr|W7M1T8|W7M1T8_GIBM7, tr|W7M1Z6|W7M1Z6_GIBM7, tr|W7M5D2|W7M5D2_GIBM7, tr|W7M937|W7M937_GIBM7, tr|W7MBK7|W7MBK7_GIBM7, tr|W7MWW5|W7MWW5_GIBM7	tr|A0A0F8BMA1|A0A0F8BMA1_CERFI	tr|A0A098DC40|A0A098DC40_GIBZE, tr|A0A098DZA7|A0A098DZA7_GIBZE, tr|I1S7U3|I1S7U3_GIBZE	tr|A0A2C5X1Y1|A0A2C5X1Y1_9PEZI	Cmanguinecans_CMW17570_05264-RA	Ccacaofunesta_C1593_02611-RA
	OG0000175	Calbifundus_CMW17620_02029-RA, Calbifundus_CMW17620_02777-RA	tr|G2X5L1|G2X5L1_VERDV, tr|G2XA07|G2XA07_VERDV	tr|F9FL45|F9FL45_FUSOF, tr|F9FPR3|F9FPR3_FUSOF	tr|C9SKD3|C9SKD3_VERA1, tr|C9SSS1|C9SSS1_VERA1	tr|W7LBG6|W7LBG6_GIBM7, tr|W7LS95|W7LS95_GIBM7	tr|A0A0F8B5F9|A0A0F8B5F9_CERFI, tr|A0A0F8D4F0|A0A0F8D4F0_CERFI	tr|I1RBC4|I1RBC4_GIBZE, tr|I1RYL5|I1RYL5_GIBZE	tr|A0A2C5WSS3|A0A2C5WSS3_9PEZI, tr|A0A2C5X6Z5|A0A2C5X6Z5_9PEZI	Cmanguinecans_CMW17570_02407-RA, Cmanguinecans_CMW17570_03645-RA	Ccacaofunesta_C1593_02139-RA, Ccacaofunesta_C1593_04729-RA
	OG0000178	Calbifundus_CMW17620_03501-RA	tr|G2XBA0|G2XBA0_VERDV	tr|F9F8A3|F9F8A3_FUSOF, tr|F9F904|F9F904_FUSOF, tr|F9FBG4|F9FBG4_FUSOF, tr|F9FDB8|F9FDB8_FUSOF, tr|F9G9X0|F9G9X0_FUSOF, tr|F9GBE3|F9GBE3_FUSOF	tr|C9SW13|C9SW13_VERA1	tr|W7M8P8|W7M8P8_GIBM7, tr|W7MB35|W7MB35_GIBM7, tr|W7MRY6|W7MRY6_GIBM7, tr|W7MWT8|W7MWT8_GIBM7	tr|A0A0F8D1G4|A0A0F8D1G4_CERFI	tr|I1RDB3|I1RDB3_GIBZE, tr|I1RH76|I1RH76_GIBZE, tr|I1RI58|I1RI58_GIBZE	tr|A0A2C5XES0|A0A2C5XES0_9PEZI	Cmanguinecans_CMW17570_02669-RA	Ccacaofunesta_C1593_01809-RA
	OG0000210	Calbifundus_CMW17620_02497-RA, Calbifundus_CMW17620_02498-RA, Calbifundus_CMW17620_05267-RA	tr|G2X439|G2X439_VERDV	tr|F9FM94|F9FM94_FUSOF	tr|C9SXP4|C9SXP4_VERA1	tr|W7MRU9|W7MRU9_GIBM7, tr|W7N6C9|W7N6C9_GIBM7	tr|A0A0F8B0K7|A0A0F8B0K7_CERFI, tr|A0A0F8DHL2|A0A0F8DHL2_CERFI	tr|I1RF75|I1RF75_GIBZE, tr|I1RI16|I1RI16_GIBZE	tr|A0A2C5WZ13|A0A2C5WZ13_9PEZI	Cmanguinecans_CMW17570_02138-RA, Cmanguinecans_CMW17570_04584-RA	Ccacaofunesta_C1593_05453-RA, Ccacaofunesta_C1593_05454-RA, Ccacaofunesta_C1593_07792-RA, Ccacaofunesta_C1593_07793-RA
	OG0000243	Calbifundus_CMW17620_06603-RA	tr|G2WQW0|G2WQW0_VERDV, tr|G2WUV0|G2WUV0_VERDV, tr|G2WXB9|G2WXB9_VERDV, tr|G2WZP1|G2WZP1_VERDV, tr|G2XH84|G2XH84_VERDV	tr|F9FPS1|F9FPS1_FUSOF	tr|C9SAE8|C9SAE8_VERA1, tr|C9SDC2|C9SDC2_VERA1, tr|C9SN58|C9SN58_VERA1, tr|C9SUB7|C9SUB7_VERA1, tr|C9SY08|C9SY08_VERA1	tr|W7LPR4|W7LPR4_GIBM7	tr|A0A0F8DLJ0|A0A0F8DLJ0_CERFI	tr|I1RAN9|I1RAN9_GIBZE	tr|A0A2C5WVR3|A0A2C5WVR3_9PEZI	Cmanguinecans_CMW17570_03004-RA	Ccacaofunesta_C1593_05136-RA
	OG0000354	Calbifundus_CMW17620_02251-RA	tr|G2WWK9|G2WWK9_VERDV, tr|G2X349|G2X349_VERDV, tr|G2X3W4|G2X3W4_VERDV, tr|G2XA90|G2XA90_VERDV	tr|F9F3L8|F9F3L8_FUSOF, tr|F9F530|F9F530_FUSOF	tr|C9SAK2|C9SAK2_VERA1, tr|C9SKL6|C9SKL6_VERA1, tr|C9SXG4|C9SXG4_VERA1	tr|W7ME03|W7ME03_GIBM7	tr|A0A0F8B3F5|A0A0F8B3F5_CERFI	tr|I1RPP1|I1RPP1_GIBZE	tr|A0A2C5X388|A0A2C5X388_9PEZI	Cmanguinecans_CMW17570_05386-RA	Ccacaofunesta_C1593_03395-RA
	OG0000361	Calbifundus_CMW17620_01925-RA, Calbifundus_CMW17620_01926-RA	tr|G2X6S6|G2X6S6_VERDV, tr|G2XBW0|G2XBW0_VERDV, tr|G2XHB7|G2XHB7_VERDV	tr|F9G9I0|F9G9I0_FUSOF	tr|C9SLM9|C9SLM9_VERA1, tr|C9SY41|C9SY41_VERA1	tr|W7M505|W7M505_GIBM7, tr|W7MAF0|W7MAF0_GIBM7, tr|W7MM27|W7MM27_GIBM7	tr|A0A0F8DID2|A0A0F8DID2_CERFI	tr|I1S7B8|I1S7B8_GIBZE	tr|A0A2C5X7L5|A0A2C5X7L5_9PEZI	Cmanguinecans_CMW17570_00194-RA	Ccacaofunesta_C1593_04422-RA
	OG0000371	Calbifundus_CMW17620_06929-RA, Calbifundus_CMW17620_06930-RA	tr|G2WTI0|G2WTI0_VERDV, tr|G2X460|G2X460_VERDV	tr|F9FMT7|F9FMT7_FUSOF, tr|F9G9Q0|F9G9Q0_FUSOF	tr|C9SEY1|C9SEY1_VERA1, tr|C9SWR3|C9SWR3_VERA1	tr|W7ME59|W7ME59_GIBM7, tr|W7MRS8|W7MRS8_GIBM7	tr|A0A0F8CNK0|A0A0F8CNK0_CERFI	tr|I1REA0|I1REA0_GIBZE, tr|I1RUX8|I1RUX8_GIBZE	tr|A0A2C5XJ43|A0A2C5XJ43_9PEZI	Cmanguinecans_CMW17570_00303-RA	Ccacaofunesta_C1593_02821-RA
	OG0000389	Calbifundus_CMW17620_06908-RA	tr|G2WR27|G2WR27_VERDV, tr|G2X8M5|G2X8M5_VERDV, tr|G2XBE9|G2XBE9_VERDV	tr|F9FAN0|F9FAN0_FUSOF, tr|F9FP63|F9FP63_FUSOF	tr|C9S5W0|C9S5W0_VERA1, tr|C9SL61|C9SL61_VERA1, tr|C9SYA6|C9SYA6_VERA1	tr|W7MJ10|W7MJ10_GIBM7, tr|W7N9Q1|W7N9Q1_GIBM7	tr|A0A0F8B2K0|A0A0F8B2K0_CERFI	tr|I1S2P9|I1S2P9_GIBZE	tr|A0A2C5WWU8|A0A2C5WWU8_9PEZI	Cmanguinecans_CMW17570_02618-RA	Ccacaofunesta_C1593_06419-RA
	OG0000556	Calbifundus_CMW17620_00174-RA, Calbifundus_CMW17620_07199-RA	tr|G2WVP4|G2WVP4_VERDV	tr|F9F8N6|F9F8N6_FUSOF	tr|C9SBN2|C9SBN2_VERA1	tr|W7MV69|W7MV69_GIBM7	tr|A0A0F8D915|A0A0F8D915_CERFI	tr|I1RGF0|I1RGF0_GIBZE	tr|A0A2C5WVV0|A0A2C5WVV0_9PEZI, tr|A0A2C5WW78|A0A2C5WW78_9PEZI	Cmanguinecans_CMW17570_00286-RA, Cmanguinecans_CMW17570_05311-RA	Ccacaofunesta_C1593_02729-RA, Ccacaofunesta_C1593_04658-RA
	OG0000648	Calbifundus_CMW17620_02916-RA	sp|G2X4G0|424Y_VERDV	tr|F9F5R3|F9F5R3_FUSOF, tr|F9FIS6|F9FIS6_FUSOF	tr|C9SNM9|C9SNM9_VERA1	tr|W7MHE4|W7MHE4_GIBM7, tr|W7MN60|W7MN60_GIBM7	tr|A0A0F8AZX7|A0A0F8AZX7_CERFI	sp|I1RII8|XYNB_GIBZE, tr|A0A098D6W9|A0A098D6W9_GIBZE	tr|A0A2C5WD68|A0A2C5WD68_9PEZI	Cmanguinecans_CMW17570_02586-RA	Ccacaofunesta_C1593_03296-RA
	OG0000688	Calbifundus_CMW17620_00169-RA	tr|G2X495|G2X495_VERDV	tr|F9GB84|F9GB84_FUSOF, tr|F9GD06|F9GD06_FUSOF	tr|C9SNG2|C9SNG2_VERA1	tr|W7MCP5|W7MCP5_GIBM7, tr|W7NA23|W7NA23_GIBM7	tr|A0A0F8D1N2|A0A0F8D1N2_CERFI	tr|I1RHE5|I1RHE5_GIBZE, tr|I1S2L3|I1S2L3_GIBZE	tr|A0A2C5XAI4|A0A2C5XAI4_9PEZI	Cmanguinecans_CMW17570_02210-RA	Ccacaofunesta_C1593_02473-RA
	OG0000693	Calbifundus_CMW17620_03420-RA	tr|G2WVQ6|G2WVQ6_VERDV	tr|F9FW23|F9FW23_FUSOF, tr|F9G9V5|F9G9V5_FUSOF	tr|C9SBM1|C9SBM1_VERA1	tr|W7MSB1|W7MSB1_GIBM7, tr|W7N3I2|W7N3I2_GIBM7	tr|A0A0F8B0T2|A0A0F8B0T2_CERFI	tr|I1RDC7|I1RDC7_GIBZE, tr|I1RIZ7|I1RIZ7_GIBZE	tr|A0A2C5XC96|A0A2C5XC96_9PEZI	Cmanguinecans_CMW17570_05216-RA	Ccacaofunesta_C1593_07322-RA
	OG0000860	Calbifundus_CMW17620_04286-RA	tr|G2WRG6|G2WRG6_VERDV	tr|F9F7R9|F9F7R9_FUSOF	tr|C9S6B9|C9S6B9_VERA1	tr|W7LMD5|W7LMD5_GIBM7	tr|A0A0F8D2F8|A0A0F8D2F8_CERFI	tr|A0A1C3YJ46|A0A1C3YJ46_GIBZE	tr|A0A2C5XEB4|A0A2C5XEB4_9PEZI	Cmanguinecans_CMW17570_03814-RA	Ccacaofunesta_C1593_05423-RA, Ccacaofunesta_C1593_05424-RA, Ccacaofunesta_C1593_05425-RA
	OG0000867	Calbifundus_CMW17620_01564-RA	tr|G2X024|G2X024_VERDV	tr|F9F193|F9F193_FUSOF, tr|F9G9N9|F9G9N9_FUSOF	tr|C9SLW1|C9SLW1_VERA1	tr|W7LHM7|W7LHM7_GIBM7, tr|W7MIE8|W7MIE8_GIBM7	tr|A0A0F8B1K5|A0A0F8B1K5_CERFI	tr|I1S4Z7|I1S4Z7_GIBZE	tr|A0A2C5X6C1|A0A2C5X6C1_9PEZI	Cmanguinecans_CMW17570_00547-RA	Ccacaofunesta_C1593_05278-RA
	OG0000883	Calbifundus_CMW17620_04175-RA, Calbifundus_CMW17620_04176-RA	tr|G2WZY6|G2WZY6_VERDV	tr|F9FQH3|F9FQH3_FUSOF	tr|C9SLS3|C9SLS3_VERA1	tr|W7LQ98|W7LQ98_GIBM7	tr|A0A0F8BY31|A0A0F8BY31_CERFI	tr|I1RBZ3|I1RBZ3_GIBZE	tr|A0A2C5XA35|A0A2C5XA35_9PEZI	Cmanguinecans_CMW17570_03417-RA	Ccacaofunesta_C1593_03755-RA, Ccacaofunesta_C1593_03756-RA
	OG0000890	Calbifundus_CMW17620_03771-RA	tr|G2WRY9|G2WRY9_VERDV, tr|G2XHC8|G2XHC8_VERDV	tr|F9FX89|F9FX89_FUSOF	tr|C9S6Z1|C9S6Z1_VERA1, tr|C9SY50|C9SY50_VERA1	tr|W7LLR1|W7LLR1_GIBM7	tr|A0A0F8CNI4|A0A0F8CNI4_CERFI	tr|I1RWC3|I1RWC3_GIBZE	tr|A0A2C5WU42|A0A2C5WU42_9PEZI	Cmanguinecans_CMW17570_06920-RA	Ccacaofunesta_C1593_05116-RA
	OG0000917	Calbifundus_CMW17620_03079-RA	tr|G2WXY1|G2WXY1_VERDV, tr|G2XGE8|G2XGE8_VERDV	tr|F9G8M5|F9G8M5_FUSOF	tr|C9SC11|C9SC11_VERA1, tr|C9SDZ4|C9SDZ4_VERA1	tr|W7LUX2|W7LUX2_GIBM7	tr|A0A0F8CRR9|A0A0F8CRR9_CERFI	tr|A0A1C3YMC7|A0A1C3YMC7_GIBZE	tr|A0A2C5X870|A0A2C5X870_9PEZI	Cmanguinecans_CMW17570_02203-RA	Ccacaofunesta_C1593_02465-RA
	OG0000983	Calbifundus_CMW17620_06408-RA, Calbifundus_CMW17620_06409-RA	tr|G2WY07|G2WY07_VERDV	tr|F9FUH5|F9FUH5_FUSOF	tr|C9SC41|C9SC41_VERA1	tr|W7LMH7|W7LMH7_GIBM7	tr|A0A0F8D2I9|A0A0F8D2I9_CERFI	tr|I1RX27|I1RX27_GIBZE	tr|A0A2C5WTZ8|A0A2C5WTZ8_9PEZI	Cmanguinecans_CMW17570_04318-RA	Ccacaofunesta_C1593_01028-RA, Ccacaofunesta_C1593_01029-RA
	OG0001032	Calbifundus_CMW17620_01913-RA	tr|G2WXC5|G2WXC5_VERDV, tr|G2XD35|G2XD35_VERDV	tr|F9FWK7|F9FWK7_FUSOF	tr|C9SAF4|C9SAF4_VERA1, tr|C9STY3|C9STY3_VERA1	tr|W7MN59|W7MN59_GIBM7	tr|A0A0F8DBS3|A0A0F8DBS3_CERFI	tr|I1RKL9|I1RKL9_GIBZE	tr|A0A2C5X213|A0A2C5X213_9PEZI	Cmanguinecans_CMW17570_04896-RA	Ccacaofunesta_C1593_06369-RA
	OG0001095	Calbifundus_CMW17620_01245-RA	tr|G2XBU0|G2XBU0_VERDV	tr|F9F9T3|F9F9T3_FUSOF	tr|C9SLK3|C9SLK3_VERA1	tr|W7MV95|W7MV95_GIBM7	tr|A0A0F8DHV2|A0A0F8DHV2_CERFI	sp|I1RF63|AURS_GIBZE, tr|A0A0E0S218|A0A0E0S218_GIBZE	tr|A0A2C5XA20|A0A2C5XA20_9PEZI	Cmanguinecans_CMW17570_02477-RA	Ccacaofunesta_C1593_02947-RA
	OG0001232	Calbifundus_CMW17620_07551-RA	tr|G2XD93|G2XD93_VERDV	tr|F9F367|F9F367_FUSOF, tr|F9FD76|F9FD76_FUSOF	tr|C9SU39|C9SU39_VERA1	tr|W7N434|W7N434_GIBM7	tr|A0A0F8CQH3|A0A0F8CQH3_CERFI	tr|A0A1C3YN39|A0A1C3YN39_GIBZE	tr|A0A2C5WV36|A0A2C5WV36_9PEZI	Cmanguinecans_CMW17570_05532-RA	Ccacaofunesta_C1593_01503-RA
	OG0001253	Calbifundus_CMW17620_05239-RA, Calbifundus_CMW17620_05240-RA	tr|G2X2K0|G2X2K0_VERDV	tr|F9FST3|F9FST3_FUSOF	tr|C9SIU5|C9SIU5_VERA1	tr|W7MSU0|W7MSU0_GIBM7	tr|A0A0F8DEE5|A0A0F8DEE5_CERFI	tr|A0A1C3YLZ3|A0A1C3YLZ3_GIBZE	tr|A0A2C5X305|A0A2C5X305_9PEZI	Cmanguinecans_CMW17570_05981-RA	Ccacaofunesta_C1593_03638-RA
	OG0001263	Calbifundus_CMW17620_07049-RA	tr|G2X1D7|G2X1D7_VERDV	tr|F9FPZ6|F9FPZ6_FUSOF	tr|C9SAA5|C9SAA5_VERA1	tr|W7MXN6|W7MXN6_GIBM7	tr|A0A0F8DFG5|A0A0F8DFG5_CERFI	tr|I1RKI2|I1RKI2_GIBZE	tr|A0A2C5X0U8|A0A2C5X0U8_9PEZI	Cmanguinecans_CMW17570_07239-RA	Ccacaofunesta_C1593_04117-RA, Ccacaofunesta_C1593_04118-RA
	OG0001468	Calbifundus_CMW17620_06460-RA	tr|G2XC42|G2XC42_VERDV	tr|F9FSG7|F9FSG7_FUSOF	tr|C9SJR7|C9SJR7_VERA1	tr|W7MHY1|W7MHY1_GIBM7, tr|W7MS44|W7MS44_GIBM7	tr|A0A0F8D1D7|A0A0F8D1D7_CERFI	sp|I1RD82|ATG27_GIBZE	tr|A0A2C5XEF3|A0A2C5XEF3_9PEZI	Cmanguinecans_CMW17570_06830-RA	Ccacaofunesta_C1593_00208-RA
	OG0001534	Calbifundus_CMW17620_03640-RA	tr|G2X5Z9|G2X5Z9_VERDV	tr|F9FXN5|F9FXN5_FUSOF	tr|C9SYN9|C9SYN9_VERA1	tr|W7M2J2|W7M2J2_GIBM7	tr|A0A0F8AYV6|A0A0F8AYV6_CERFI	tr|I1RY65|I1RY65_GIBZE, tr|I1S5K2|I1S5K2_GIBZE	tr|A0A2C5X7Q9|A0A2C5X7Q9_9PEZI	Cmanguinecans_CMW17570_05267-RA	Ccacaofunesta_C1593_02614-RA
	OG0001569	Calbifundus_CMW17620_06722-RA	tr|G2XFE3|G2XFE3_VERDV	tr|F9F842|F9F842_FUSOF, tr|F9G0V7|F9G0V7_FUSOF	tr|C9SWZ7|C9SWZ7_VERA1	tr|W7LG94|W7LG94_GIBM7	tr|A0A0F8AWW8|A0A0F8AWW8_CERFI	tr|I1RV63|I1RV63_GIBZE	tr|A0A2C5WT66|A0A2C5WT66_9PEZI	Cmanguinecans_CMW17570_06299-RA	Ccacaofunesta_C1593_03714-RA
	OG0001619	Calbifundus_CMW17620_06858-RA	tr|G2X0C9|G2X0C9_VERDV, tr|G2XEV9|G2XEV9_VERDV	tr|F9G6T0|F9G6T0_FUSOF	tr|C9SET9|C9SET9_VERA1	tr|W7N522|W7N522_GIBM7	tr|A0A0F8CMV6|A0A0F8CMV6_CERFI	tr|I1RGX1|I1RGX1_GIBZE	tr|A0A2C5WS55|A0A2C5WS55_9PEZI	Cmanguinecans_CMW17570_07498-RA	Ccacaofunesta_C1593_02293-RA
	OG0001746	Calbifundus_CMW17620_07451-RA	tr|G2X2B6|G2X2B6_VERDV	tr|F9G493|F9G493_FUSOF	tr|C9SIL5|C9SIL5_VERA1	tr|W7LPG3|W7LPG3_GIBM7	tr|A0A0F8B5T6|A0A0F8B5T6_CERFI	tr|I1RAJ3|I1RAJ3_GIBZE	tr|A0A2C5XCF8|A0A2C5XCF8_9PEZI	Cmanguinecans_CMW17570_06995-RA	Ccacaofunesta_C1593_01920-RA
	OG0001794	Calbifundus_CMW17620_02894-RA	tr|G2WQD7|G2WQD7_VERDV	tr|F9FQZ6|F9FQZ6_FUSOF	tr|C9S7X1|C9S7X1_VERA1	tr|W7MDB7|W7MDB7_GIBM7	tr|A0A0F8B680|A0A0F8B680_CERFI	tr|I1RZ88|I1RZ88_GIBZE	tr|A0A2C5XEZ6|A0A2C5XEZ6_9PEZI	Cmanguinecans_CMW17570_04560-RA	Ccacaofunesta_C1593_03862-RA
	OG0001837	Calbifundus_CMW17620_03377-RA	tr|G2X735|G2X735_VERDV	tr|F9FER1|F9FER1_FUSOF	tr|C9SUQ7|C9SUQ7_VERA1	tr|W7MFH3|W7MFH3_GIBM7	tr|A0A0F8AXQ3|A0A0F8AXQ3_CERFI	tr|I1RFV5|I1RFV5_GIBZE	tr|A0A2C5X0G3|A0A2C5X0G3_9PEZI	Cmanguinecans_CMW17570_03703-RA	Ccacaofunesta_C1593_07142-RA
	OG0001880	Calbifundus_CMW17620_01674-RA	tr|G2XFZ9|G2XFZ9_VERDV	tr|F9FFN0|F9FFN0_FUSOF	tr|C9SJC9|C9SJC9_VERA1	tr|W7MCH4|W7MCH4_GIBM7	tr|A0A0F8BW09|A0A0F8BW09_CERFI	tr|I1RQ46|I1RQ46_GIBZE	tr|A0A2C5XAI1|A0A2C5XAI1_9PEZI	Cmanguinecans_CMW17570_00134-RA	Ccacaofunesta_C1593_02778-RA
	OG0001970	Calbifundus_CMW17620_02195-RA	tr|G2X570|G2X570_VERDV	tr|F9FVB3|F9FVB3_FUSOF	tr|C9SYV0|C9SYV0_VERA1	tr|W7MQQ1|W7MQQ1_GIBM7	tr|A0A0F8AZ70|A0A0F8AZ70_CERFI	tr|I1RES3|I1RES3_GIBZE	tr|A0A2C5WVY8|A0A2C5WVY8_9PEZI	Cmanguinecans_CMW17570_06014-RA	Ccacaofunesta_C1593_00826-RA
	OG0002041	Calbifundus_CMW17620_02237-RA	tr|G2XGJ3|G2XGJ3_VERDV	tr|F9G838|F9G838_FUSOF	tr|C9SRN0|C9SRN0_VERA1	tr|W7MWJ8|W7MWJ8_GIBM7	tr|A0A0F8B158|A0A0F8B158_CERFI	tr|I1RI32|I1RI32_GIBZE	tr|A0A2C5WX11|A0A2C5WX11_9PEZI	Cmanguinecans_CMW17570_06355-RA	Ccacaofunesta_C1593_00579-RA
	OG0002207	Calbifundus_CMW17620_05464-RA	tr|G2X5Z0|G2X5Z0_VERDV	tr|F9G671|F9G671_FUSOF	tr|C9SYM9|C9SYM9_VERA1	tr|W7MCC1|W7MCC1_GIBM7	tr|A0A0F8BK70|A0A0F8BK70_CERFI	tr|I1RN03|I1RN03_GIBZE	tr|A0A2C5WWB2|A0A2C5WWB2_9PEZI	Cmanguinecans_CMW17570_05110-RA	Ccacaofunesta_C1593_00795-RA
	OG0002287	Calbifundus_CMW17620_06792-RA	tr|G2XHJ4|G2XHJ4_VERDV	tr|F9G0E8|F9G0E8_FUSOF	tr|C9SDV9|C9SDV9_VERA1	tr|W7LYU6|W7LYU6_GIBM7	tr|A0A0F8DAC4|A0A0F8DAC4_CERFI	tr|A0A098DWE6|A0A098DWE6_GIBZE	tr|A0A2C5XHS4|A0A2C5XHS4_9PEZI	Cmanguinecans_CMW17570_02776-RA	Ccacaofunesta_C1593_06142-RA
	OG0002369	Calbifundus_CMW17620_03549-RA	tr|G2XEP9|G2XEP9_VERDV	tr|F9FI74|F9FI74_FUSOF	tr|C9S5I7|C9S5I7_VERA1	tr|W7LY77|W7LY77_GIBM7	tr|A0A0F8CZ04|A0A0F8CZ04_CERFI	tr|I1S025|I1S025_GIBZE	tr|A0A2C5WW86|A0A2C5WW86_9PEZI	Cmanguinecans_CMW17570_06600-RA	Ccacaofunesta_C1593_04247-RA
	OG0002652	Calbifundus_CMW17620_04533-RA	tr|G2XEU3|G2XEU3_VERDV	tr|F9F7L6|F9F7L6_FUSOF	tr|C9S5P9|C9S5P9_VERA1	tr|W7LPQ7|W7LPQ7_GIBM7	tr|A0A0F8D071|A0A0F8D071_CERFI	sp|Q4HY20|TMEDA_GIBZE	tr|A0A2C5XHX6|A0A2C5XHX6_9PEZI	Cmanguinecans_CMW17570_04889-RA	Ccacaofunesta_C1593_01877-RA
	OG0002698	Calbifundus_CMW17620_03201-RA	tr|G2WUI3|G2WUI3_VERDV	tr|F9FZL1|F9FZL1_FUSOF	tr|C9SGG8|C9SGG8_VERA1	tr|W7MUI9|W7MUI9_GIBM7	tr|A0A0F8DG41|A0A0F8DG41_CERFI	tr|I1RSQ2|I1RSQ2_GIBZE	tr|A0A2C5WZI2|A0A2C5WZI2_9PEZI	Cmanguinecans_CMW17570_00570-RA	Ccacaofunesta_C1593_03954-RA
	OG0002779	Calbifundus_CMW17620_02171-RA	tr|G2WTD1|G2WTD1_VERDV	tr|F9FGA4|F9FGA4_FUSOF	tr|C9SHC5|C9SHC5_VERA1	tr|W7M3A2|W7M3A2_GIBM7	tr|A0A0F8B1F3|A0A0F8B1F3_CERFI	tr|I1RYF4|I1RYF4_GIBZE	tr|A0A2C5X8N6|A0A2C5X8N6_9PEZI	Cmanguinecans_CMW17570_02305-RA	Ccacaofunesta_C1593_00110-RA
	OG0002791	Calbifundus_CMW17620_04798-RA	tr|G2WU66|G2WU66_VERDV	tr|F9FC21|F9FC21_FUSOF	tr|C9SFR1|C9SFR1_VERA1	tr|W7M6L5|W7M6L5_GIBM7	tr|A0A0F8D0Y9|A0A0F8D0Y9_CERFI	tr|I1RPV5|I1RPV5_GIBZE	tr|A0A2C5XK11|A0A2C5XK11_9PEZI	Cmanguinecans_CMW17570_00767-RA	Ccacaofunesta_C1593_05532-RA
	OG0002924	Calbifundus_CMW17620_01365-RA	tr|G2X178|G2X178_VERDV	tr|F9FHN8|F9FHN8_FUSOF	tr|C9SD26|C9SD26_VERA1	tr|W7MYG7|W7MYG7_GIBM7	tr|A0A0F8AZR4|A0A0F8AZR4_CERFI	tr|I1S207|I1S207_GIBZE	tr|A0A2C5WN71|A0A2C5WN71_9PEZI	Cmanguinecans_CMW17570_03306-RA	Ccacaofunesta_C1593_07406-RA
	OG0003011	Calbifundus_CMW17620_02308-RA	tr|G2WZ41|G2WZ41_VERDV	tr|F9G530|F9G530_FUSOF	tr|C9SMK1|C9SMK1_VERA1	tr|W7M5R1|W7M5R1_GIBM7	tr|A0A0F8BWR6|A0A0F8BWR6_CERFI	tr|A0A1C3YJQ9|A0A1C3YJQ9_GIBZE	tr|A0A2C5WV68|A0A2C5WV68_9PEZI	Cmanguinecans_CMW17570_01979-RA	Ccacaofunesta_C1593_00963-RA
	OG0003026	Calbifundus_CMW17620_04195-RA	tr|G2WWP8|G2WWP8_VERDV	tr|F9FIC3|F9FIC3_FUSOF	tr|C9SAD6|C9SAD6_VERA1	tr|W7MR97|W7MR97_GIBM7	tr|A0A0F8AWQ0|A0A0F8AWQ0_CERFI	tr|I1RCY1|I1RCY1_GIBZE	tr|A0A2C5X726|A0A2C5X726_9PEZI	Cmanguinecans_CMW17570_04167-RA	Ccacaofunesta_C1593_04848-RA
	OG0003074	Calbifundus_CMW17620_06888-RA	tr|G2XEF1|G2XEF1_VERDV	tr|F9F7B9|F9F7B9_FUSOF	tr|C9S546|C9S546_VERA1	tr|W7LXN0|W7LXN0_GIBM7	tr|A0A0F8B4H4|A0A0F8B4H4_CERFI	tr|I1S051|I1S051_GIBZE	tr|A0A2C5WND2|A0A2C5WND2_9PEZI	Cmanguinecans_CMW17570_03224-RA	Ccacaofunesta_C1593_05660-RA
	OG0003075	Calbifundus_CMW17620_05343-RA	tr|G2WZ75|G2WZ75_VERDV	tr|F9G367|F9G367_FUSOF	tr|C9SMN5|C9SMN5_VERA1	tr|W7LNS2|W7LNS2_GIBM7	tr|A0A0F8BRI5|A0A0F8BRI5_CERFI	tr|I1RA68|I1RA68_GIBZE	tr|A0A2C5X3J5|A0A2C5X3J5_9PEZI	Cmanguinecans_CMW17570_04654-RA	Ccacaofunesta_C1593_05043-RA
	OG0003457	Calbifundus_CMW17620_06476-RA	tr|G2XEZ2|G2XEZ2_VERDV	tr|F9G0C3|F9G0C3_FUSOF	tr|C9SHH6|C9SHH6_VERA1	tr|W7LD97|W7LD97_GIBM7	tr|A0A0F8B4W4|A0A0F8B4W4_CERFI	tr|I1RAP3|I1RAP3_GIBZE	tr|A0A2C5WZB4|A0A2C5WZB4_9PEZI	Cmanguinecans_CMW17570_06557-RA	Ccacaofunesta_C1593_05466-RA
	OG0003574	Calbifundus_CMW17620_00379-RA	tr|G2XF57|G2XF57_VERDV	tr|F9FQN1|F9FQN1_FUSOF	tr|C9SJF6|C9SJF6_VERA1	tr|W7LYU2|W7LYU2_GIBM7	tr|A0A0F8CUT0|A0A0F8CUT0_CERFI	tr|A0A1C3YI43|A0A1C3YI43_GIBZE	tr|A0A2C5X558|A0A2C5X558_9PEZI	Cmanguinecans_CMW17570_02769-RA	Ccacaofunesta_C1593_00605-RA
	OG0003589	Calbifundus_CMW17620_03035-RA	tr|G2X108|G2X108_VERDV	tr|F9FLF9|F9FLF9_FUSOF	tr|C9SCV1|C9SCV1_VERA1	tr|W7MRD5|W7MRD5_GIBM7	tr|A0A0F8BM34|A0A0F8BM34_CERFI	tr|I1RCT6|I1RCT6_GIBZE	tr|A0A2C5X8A9|A0A2C5X8A9_9PEZI	Cmanguinecans_CMW17570_02114-RA	Ccacaofunesta_C1593_02384-RA
	OG0003630	Calbifundus_CMW17620_00622-RA	tr|G2XGZ6|G2XGZ6_VERDV	tr|F9FWQ4|F9FWQ4_FUSOF	tr|C9SXR2|C9SXR2_VERA1	tr|W7M8F6|W7M8F6_GIBM7	tr|A0A0F8DK85|A0A0F8DK85_CERFI	tr|I1RZK1|I1RZK1_GIBZE	tr|A0A2C5X810|A0A2C5X810_9PEZI	Cmanguinecans_CMW17570_04979-RA	Ccacaofunesta_C1593_03461-RA
	OG0004166	Calbifundus_CMW17620_03488-RA	tr|G2WZZ8|G2WZZ8_VERDV	tr|F9FED1|F9FED1_FUSOF	tr|C9SLT5|C9SLT5_VERA1	tr|W7LRU1|W7LRU1_GIBM7	tr|A0A0F8B1J1|A0A0F8B1J1_CERFI	tr|I1RCN0|I1RCN0_GIBZE	tr|A0A2C5X5S7|A0A2C5X5S7_9PEZI	Cmanguinecans_CMW17570_00557-RA	Ccacaofunesta_C1593_05288-RA
	OG0004234	Calbifundus_CMW17620_03653-RA	tr|G2X0V7|G2X0V7_VERDV	tr|F9F368|F9F368_FUSOF	tr|C9SCQ5|C9SCQ5_VERA1	tr|W7MJV1|W7MJV1_GIBM7	tr|A0A0F8AX99|A0A0F8AX99_CERFI	tr|I1RJZ2|I1RJZ2_GIBZE	tr|A0A2C5X628|A0A2C5X628_9PEZI	Cmanguinecans_CMW17570_03346-RA	Ccacaofunesta_C1593_02604-RA
	OG0004248	Calbifundus_CMW17620_04818-RA	tr|G2X898|G2X898_VERDV	tr|F9FGB8|F9FGB8_FUSOF	tr|C9SQV1|C9SQV1_VERA1	tr|W7M381|W7M381_GIBM7	tr|A0A0F8CZY6|A0A0F8CZY6_CERFI	tr|I1RYE3|I1RYE3_GIBZE	tr|A0A2C5WYN9|A0A2C5WYN9_9PEZI	Cmanguinecans_CMW17570_05712-RA	Ccacaofunesta_C1593_04767-RA
	OG0004265	Calbifundus_CMW17620_06769-RA	tr|G2WX41|G2WX41_VERDV	tr|F9FGC2|F9FGC2_FUSOF	tr|C9SA27|C9SA27_VERA1	tr|W7M383|W7M383_GIBM7	tr|A0A0F8AZW6|A0A0F8AZW6_CERFI	tr|A0A1C3YLN1|A0A1C3YLN1_GIBZE	tr|A0A2C5WUU8|A0A2C5WUU8_9PEZI	Cmanguinecans_CMW17570_06107-RA	Ccacaofunesta_C1593_01300-RA
	OG0004389	Calbifundus_CMW17620_07495-RA	tr|G2XI25|G2XI25_VERDV	tr|F9F6C3|F9F6C3_FUSOF	tr|C9SSD4|C9SSD4_VERA1	tr|W7MNX3|W7MNX3_GIBM7	tr|A0A0F8B2F9|A0A0F8B2F9_CERFI	tr|I1RG69|I1RG69_GIBZE	tr|A0A2C5X0Y5|A0A2C5X0Y5_9PEZI	Cmanguinecans_CMW17570_05342-RA	Ccacaofunesta_C1593_05602-RA
	OG0004516	Calbifundus_CMW17620_03437-RA	tr|G2X0V4|G2X0V4_VERDV	tr|F9G9J1|F9G9J1_FUSOF	tr|C9SCQ2|C9SCQ2_VERA1	tr|W7M9S3|W7M9S3_GIBM7	tr|A0A0F8AYZ2|A0A0F8AYZ2_CERFI	tr|I1RYB1|I1RYB1_GIBZE	tr|A0A2C5WY80|A0A2C5WY80_9PEZI	Cmanguinecans_CMW17570_04733-RA	Ccacaofunesta_C1593_06669-RA
	OG0004543	Calbifundus_CMW17620_04001-RA	tr|G2X7Y4|G2X7Y4_VERDV	tr|F9FVI8|F9FVI8_FUSOF	tr|C9SVK3|C9SVK3_VERA1	tr|W7LZG6|W7LZG6_GIBM7	tr|A0A0F8AXY8|A0A0F8AXY8_CERFI	tr|I1RRL9|I1RRL9_GIBZE	tr|A0A2C5X4X3|A0A2C5X4X3_9PEZI	Cmanguinecans_CMW17570_02438-RA	Ccacaofunesta_C1593_02068-RA

## Sheet: S15
A repertoire of candidate effector proteins of the fungus Ceratocystis cacaofunesta
Gabriela N. Ramos-Lizardo, Jonathan J. Mucherino-Muñoz, Eric R. G. R. Aguiar, Carlos P. Pirovani, Ronan X. Corrêa
	Suplementary Table S15. Shared orthogroups among the five species of Ceratocystis, using OrthoVenn
	Cluster name	Protein number	Swiss prot ID	GO annotation	Protein list
	cluster1	11	N/A	N/A	Ceratocystis__Albifundus|Calbifundus_CMW17620_01909-RA;Ceratocystis__Albifundus|Calbifundus_CMW17620_01910-RA;Ceratocystis_fimbriata|KKF92921.1;Ceratocystis_fimbriata|KKF92791.1;Ceratocystis_cacaofunesta|Ccacaofunesta_C1593_06377-RA;Ceratocystis_cacaofunesta|Ccacaofunesta_C1593_07117-RA;Ceratocystis_platani|PHH51154.1;Ceratocystis_manguinecans|Cmanguinecans_CMW17570_03020-RA;Ceratocystis_manguine…
	cluster9	6	N/A	N/A	Ceratocystis__Albifundus|Calbifundus_CMW17620_05271-RA;Ceratocystis_fimbriata|KKF92095.1;Ceratocystis_platani|PHH53389.1;Ceratocystis_cacaofunesta|Ccacaofunesta_C1593_03421-RA;Ceratocystis_platani|PHH49080.1;Ceratocystis_manguinecans|Cmanguinecans_CMW17570_07338-RA
	cluster11	6	N/A	N/A	Ceratocystis__Albifundus|Calbifundus_CMW17620_07617-RA;Ceratocystis_fimbriata|KKF95229.1;Ceratocystis_platani|PHH54503.1;Ceratocystis_cacaofunesta|Ccacaofunesta_C1593_06556-RA;Ceratocystis_manguinecans|Cmanguinecans_CMW17570_03022-RA;Ceratocystis_manguinecans|Cmanguinecans_CMW17570_05636-RA
	cluster12	5	Q9UUZ6	GO:0006414	P:translational elongation; IEA:InterPro Ceratocystis__Albifundus|Calbifundus_CMW17620_02308-RA;Ceratocystis_fimbriata|KKF96993.1;Ceratocystis_platani|PHH49673.1;Ceratocystis_cacaofunesta|Ccacaofunesta_C1593_00963-RA;Ceratocystis_manguinecans|Cmanguinecans_CMW17570_01979-RA
	cluster13	5	N/A	N/A	Ceratocystis__Albifundus|Calbifundus_CMW17620_06209-RA;Ceratocystis_fimbriata|KKF95191.1;Ceratocystis_platani|PHH55811.1;Ceratocystis_cacaofunesta|Ccacaofunesta_C1593_00062-RA;Ceratocystis_manguinecans|Cmanguinecans_CMW17570_07318-RA
	cluster14	5	N/A	N/A	Ceratocystis__Albifundus|Calbifundus_CMW17620_05265-RA;Ceratocystis_fimbriata|KKF92973.1;Ceratocystis_platani|PHH55968.1;Ceratocystis_cacaofunesta|Ccacaofunesta_C1593_06653-RA;Ceratocystis_manguinecans|Cmanguinecans_CMW17570_02136-RA
	cluster15	5	N/A	N/A	Ceratocystis__Albifundus|Calbifundus_CMW17620_07026-RA;Ceratocystis_fimbriata|KKF92223.1;Ceratocystis_platani|PHH49179.1;Ceratocystis_cacaofunesta|Ccacaofunesta_C1593_07608-RA;Ceratocystis_manguinecans|Cmanguinecans_CMW17570_06290-RA
	cluster16	5	N/A	N/A	Ceratocystis__Albifundus|Calbifundus_CMW17620_05266-RA;Ceratocystis_fimbriata|KKF92974.1;Ceratocystis_platani|PHH55964.1;Ceratocystis_cacaofunesta|Ccacaofunesta_C1593_07791-RA;Ceratocystis_manguinecans|Cmanguinecans_CMW17570_02137-RA
	cluster17	5	N/A	N/A	Ceratocystis__Albifundus|Calbifundus_CMW17620_01183-RA;Ceratocystis_fimbriata|KKF97131.1;Ceratocystis_platani|PHH52351.1;Ceratocystis_cacaofunesta|Ccacaofunesta_C1593_05791-RA;Ceratocystis_manguinecans|Cmanguinecans_CMW17570_02873-RA
	cluster18	5	N/A	N/A	Ceratocystis__Albifundus|Calbifundus_CMW17620_04735-RA;Ceratocystis_fimbriata|KKF93821.1;Ceratocystis_platani|PHH51894.1;Ceratocystis_cacaofunesta|Ccacaofunesta_C1593_01473-RA;Ceratocystis_manguinecans|Cmanguinecans_CMW17570_05581-RA
	cluster19	5	N/A	N/A	Ceratocystis__Albifundus|Calbifundus_CMW17620_04798-RA;Ceratocystis_fimbriata|KKF96467.1;Ceratocystis_platani|PHH55920.1;Ceratocystis_cacaofunesta|Ccacaofunesta_C1593_05532-RA;Ceratocystis_manguinecans|Cmanguinecans_CMW17570_00767-RA
	cluster20	5	A1CYB8	GO:0045490	P:pectin catabolic process; ISS:UniProtKB Ceratocystis__Albifundus|Calbifundus_CMW17620_01913-RA;Ceratocystis_fimbriata|KKF93479.1;Ceratocystis_platani|PHH52012.1;Ceratocystis_cacaofunesta|Ccacaofunesta_C1593_06369-RA;Ceratocystis_manguinecans|Cmanguinecans_CMW17570_04896-RA
	cluster21	5	I1RF63	GO:0005615	C:extracellular space; IEA:UniProtKB-SubCell Ceratocystis__Albifundus|Calbifundus_CMW17620_01245-RA;Ceratocystis_fimbriata|KKF95504.1;Ceratocystis_platani|PHH54306.1;Ceratocystis_cacaofunesta|Ccacaofunesta_C1593_02947-RA;Ceratocystis_manguinecans|Cmanguinecans_CMW17570_02477-RA
	cluster22	5	N/A	N/A	Ceratocystis__Albifundus|Calbifundus_CMW17620_03639-RA;Ceratocystis_fimbriata|KKF93547.1;Ceratocystis_platani|PHH53811.1;Ceratocystis_cacaofunesta|Ccacaofunesta_C1593_02615-RA;Ceratocystis_manguinecans|Cmanguinecans_CMW17570_05268-RA
	cluster24	5	D4AVD4	GO:0006457	P:protein folding; IEA:InterPro Ceratocystis__Albifundus|Calbifundus_CMW17620_00057-RA;Ceratocystis_fimbriata|KKF94507.1;Ceratocystis_platani|PHH52677.1;Ceratocystis_cacaofunesta|Ccacaofunesta_C1593_01614-RA;Ceratocystis_manguinecans|Cmanguinecans_CMW17570_04500-RA
	cluster25	5	Q4WV10	GO:0045490	P:pectin catabolic process; ISS:UniProtKB Ceratocystis__Albifundus|Calbifundus_CMW17620_03501-RA;Ceratocystis_fimbriata|KKF96582.1;Ceratocystis_platani|PHH55093.1;Ceratocystis_cacaofunesta|Ccacaofunesta_C1593_01809-RA;Ceratocystis_manguinecans|Cmanguinecans_CMW17570_02669-RA
	cluster26	5	N/A	N/A	Ceratocystis__Albifundus|Calbifundus_CMW17620_01484-RA;Ceratocystis_fimbriata|KKF94382.1;Ceratocystis_platani|PHH54863.1;Ceratocystis_cacaofunesta|Ccacaofunesta_C1593_05176-RA;Ceratocystis_manguinecans|Cmanguinecans_CMW17570_05667-RA
	cluster27	5	N/A	N/A	Ceratocystis__Albifundus|Calbifundus_CMW17620_01503-RA;Ceratocystis_fimbriata|KKF97109.1;Ceratocystis_platani|PHH51879.1;Ceratocystis_cacaofunesta|Ccacaofunesta_C1593_06694-RA;Ceratocystis_manguinecans|Cmanguinecans_CMW17570_06489-RA
	cluster28	5	N/A	N/A	Ceratocystis__Albifundus|Calbifundus_CMW17620_00390-RA;Ceratocystis_fimbriata|KKF97212.1;Ceratocystis_platani|PHH52146.1;Ceratocystis_cacaofunesta|Ccacaofunesta_C1593_02237-RA;Ceratocystis_manguinecans|Cmanguinecans_CMW17570_01512-RA
	cluster29	5	N/A	N/A	Ceratocystis__Albifundus|Calbifundus_CMW17620_02253-RA;Ceratocystis_fimbriata|KKF94536.1;Ceratocystis_platani|PHH54293.1;Ceratocystis_cacaofunesta|Ccacaofunesta_C1593_03393-RA;Ceratocystis_manguinecans|Cmanguinecans_CMW17570_05387-RA
	cluster30	5	Q59PW0	GO:0031505	P:fungal-type cell wall organization; IMP:CGD Ceratocystis__Albifundus|Calbifundus_CMW17620_02195-RA;Ceratocystis_fimbriata|KKF93756.1;Ceratocystis_platani|PHH49870.1;Ceratocystis_cacaofunesta|Ccacaofunesta_C1593_00826-RA;Ceratocystis_manguinecans|Cmanguinecans_CMW17570_06014-RA
	cluster31	5	N/A	N/A	Ceratocystis__Albifundus|Calbifundus_CMW17620_07080-RA;Ceratocystis_fimbriata|KKF92705.1;Ceratocystis_platani|PHH50005.1;Ceratocystis_cacaofunesta|Ccacaofunesta_C1593_06779-RA;Ceratocystis_manguinecans|Cmanguinecans_CMW17570_02520-RA
	cluster32	5	N/A	N/A	Ceratocystis__Albifundus|Calbifundus_CMW17620_04818-RA;Ceratocystis_fimbriata|KKF96142.1;Ceratocystis_platani|PHH50820.1;Ceratocystis_cacaofunesta|Ccacaofunesta_C1593_04767-RA;Ceratocystis_manguinecans|Cmanguinecans_CMW17570_05712-RA
	cluster33	5	N/A	N/A	Ceratocystis__Albifundus|Calbifundus_CMW17620_01966-RA;Ceratocystis_fimbriata|KKF93773.1;Ceratocystis_platani|PHH54415.1;Ceratocystis_cacaofunesta|Ccacaofunesta_C1593_05777-RA;Ceratocystis_manguinecans|Cmanguinecans_CMW17570_06722-RA
	cluster34	5	A1CLG4	GO:0045493	P:xylan catabolic process; IEA:UniProtKB-KW Ceratocystis__Albifundus|Calbifundus_CMW17620_06858-RA;Ceratocystis_fimbriata|KKF92057.1;Ceratocystis_platani|PHH49187.1;Ceratocystis_cacaofunesta|Ccacaofunesta_C1593_02293-RA;Ceratocystis_manguinecans|Cmanguinecans_CMW17570_07498-RA
	cluster35	5	Q7SA23	GO:0030245	P:cellulose catabolic process; IEA:UniProtKB-KW Ceratocystis__Albifundus|Calbifundus_CMW17620_06603-RA;Ceratocystis_fimbriata|KKF96734.1;Ceratocystis_platani|PHH52909.1;Ceratocystis_cacaofunesta|Ccacaofunesta_C1593_05136-RA;Ceratocystis_manguinecans|Cmanguinecans_CMW17570_03004-RA
	cluster36	5	O74903	GO:0005509	F:calcium ion binding; ISM:PomBase Ceratocystis__Albifundus|Calbifundus_CMW17620_04195-RA;Ceratocystis_fimbriata|KKF92386.1;Ceratocystis_platani|PHH53570.1;Ceratocystis_cacaofunesta|Ccacaofunesta_C1593_04848-RA;Ceratocystis_manguinecans|Cmanguinecans_CMW17570_04167-RA
	cluster37	5	N/A	N/A	Ceratocystis__Albifundus|Calbifundus_CMW17620_04738-RA;Ceratocystis_fimbriata|KKF93824.1;Ceratocystis_platani|PHH51903.1;Ceratocystis_cacaofunesta|Ccacaofunesta_C1593_01470-RA;Ceratocystis_manguinecans|Cmanguinecans_CMW17570_05585-RA
	cluster38	5	Q4WGL5	GO:0030448	P:hyphal growth; IMP:AspGD Ceratocystis__Albifundus|Calbifundus_CMW17620_03488-RA;Ceratocystis_fimbriata|KKF95061.1;Ceratocystis_platani|PHH53312.1;Ceratocystis_cacaofunesta|Ccacaofunesta_C1593_05288-RA;Ceratocystis_manguinecans|Cmanguinecans_CMW17570_00557-RA
	cluster39	5	N/A	N/A	Ceratocystis__Albifundus|Calbifundus_CMW17620_02602-RA;Ceratocystis_fimbriata|KKF95800.1;Ceratocystis_platani|PHH51417.1;Ceratocystis_cacaofunesta|Ccacaofunesta_C1593_00313-RA;Ceratocystis_manguinecans|Cmanguinecans_CMW17570_00859-RA
	cluster40	5	N/A	N/A	Ceratocystis__Albifundus|Calbifundus_CMW17620_06333-RA;Ceratocystis_platani|PHH50551.1;Ceratocystis_cacaofunesta|Ccacaofunesta_C1593_03927-RA;Ceratocystis_manguinecans|Cmanguinecans_CMW17570_00736-RA;Ceratocystis_fimbriata|KKF93325.1
	cluster41	5	N/A	N/A	Ceratocystis__Albifundus|Calbifundus_CMW17620_06931-RA;Ceratocystis_fimbriata|KKF92298.1;Ceratocystis_platani|PHH56288.1;Ceratocystis_cacaofunesta|Ccacaofunesta_C1593_02822-RA;Ceratocystis_manguinecans|Cmanguinecans_CMW17570_00304-RA
	cluster42	5	Q92249	GO:0045454	P:cell redox homeostasis; IEA:InterPro Ceratocystis__Albifundus|Calbifundus_CMW17620_03201-RA;Ceratocystis_fimbriata|KKF95096.1;Ceratocystis_platani|PHH53324.1;Ceratocystis_cacaofunesta|Ccacaofunesta_C1593_05278-RA;Ceratocystis_manguinecans|Cmanguinecans_CMW17570_00547-RA
	cluster43	5	N/A	N/A	Ceratocystis__Albifundus|Calbifundus_CMW17620_03549-RA;Ceratocystis_fimbriata|KKF95867.1;Ceratocystis_platani|PHH50455.1;Ceratocystis_cacaofunesta|Ccacaofunesta_C1593_04247-RA;Ceratocystis_manguinecans|Cmanguinecans_CMW17570_06600-RA
	cluster44	5	N/A	N/A	Ceratocystis__Albifundus|Calbifundus_CMW17620_02237-RA;Ceratocystis_fimbriata|KKF93300.1;Ceratocystis_platani|PHH50154.1;Ceratocystis_cacaofunesta|Ccacaofunesta_C1593_00579-RA;Ceratocystis_manguinecans|Cmanguinecans_CMW17570_06355-RA
	cluster45	5	N/A	N/A	Ceratocystis__Albifundus|Calbifundus_CMW17620_03653-RA;Ceratocystis_fimbriata|KKF92681.1;Ceratocystis_platani|PHH53835.1;Ceratocystis_cacaofunesta|Ccacaofunesta_C1593_02604-RA;Ceratocystis_manguinecans|Cmanguinecans_CMW17570_03346-RA
	cluster46	5	N/A	N/A	Ceratocystis__Albifundus|Calbifundus_CMW17620_01877-RA;Ceratocystis_fimbriata|KKF95288.1;Ceratocystis_platani|PHH55647.1;Ceratocystis_cacaofunesta|Ccacaofunesta_C1593_07480-RA;Ceratocystis_manguinecans|Cmanguinecans_CMW17570_01166-RA
	cluster47	5	D4AIS9	GO:0006629	P:lipid metabolic process; IEA:InterPro Ceratocystis__Albifundus|Calbifundus_CMW17620_07318-RA;Ceratocystis_fimbriata|KKF94592.1;Ceratocystis_platani|PHH54696.1;Ceratocystis_cacaofunesta|Ccacaofunesta_C1593_03241-RA;Ceratocystis_manguinecans|Cmanguinecans_CMW17570_06820-RA
	cluster48	5	D4B5D4	GO:0009405	P:pathogenesis; IEA:UniProtKB-KW Ceratocystis__Albifundus|Calbifundus_CMW17620_06476-RA;Ceratocystis_platani|PHH50954.1;Ceratocystis_cacaofunesta|Ccacaofunesta_C1593_05466-RA;Ceratocystis_manguinecans|Cmanguinecans_CMW17570_06557-RA;Ceratocystis_fimbriata|KKF95445.1
	cluster49	5	N/A	N/A	Ceratocystis__Albifundus|Calbifundus_CMW17620_03343-RA;Ceratocystis_fimbriata|KKF93421.1;Ceratocystis_platani|PHH54885.1;Ceratocystis_cacaofunesta|Ccacaofunesta_C1593_05215-RA;Ceratocystis_manguinecans|Cmanguinecans_CMW17570_07129-RA
	cluster50	5	N/A	N/A	Ceratocystis__Albifundus|Calbifundus_CMW17620_04001-RA;Ceratocystis_fimbriata|KKF93046.1;Ceratocystis_platani|PHH56089.1;Ceratocystis_cacaofunesta|Ccacaofunesta_C1593_02068-RA;Ceratocystis_manguinecans|Cmanguinecans_CMW17570_02438-RA

## Sheet: S16
A repertoire of candidate effector proteins of the fungus Ceratocystis cacaofunesta
Gabriela N. Ramos-Lizardo, Jonathan J. Mucherino-Muñoz, Eric R. G. R. Aguiar, Carlos P. Pirovani, Ronan X. Corrêa
	Suplementary Table S16. Cluster of genes exclusive to each specieS
	cluster_name	protein_number	swiss_prot_id	go_annotation	subcellular location	protein_list
	cluster140	2	N/A	N/A	Cytoplasmic	Ceratocystis_cacaofunesta|Ccacaofunesta_C1593_04684-RA
					Apoplastic	Ceratocystis_cacaofunesta|Ccacaofunesta_C1593_03826-RA
	cluster141	2	N/A	N/A	Apoplastic	Ceratocystis_cacaofunesta|Ccacaofunesta_C1593_07409-RA
					Apoplastic	Ceratocystis_cacaofunesta|Ccacaofunesta_C1593_07410-RA
	cluster_name	protein_number	swiss_prot_id	go_annotation	subcellular location	protein_list
	cluster55	4	N/A	N/A	Apoplastic	Ceratocystis_manguinecans|Cmanguinecans_CMW17570_03210-RA
					Apoplastic	Ceratocystis_manguinecans|Cmanguinecans_CMW17570_06415-RA
					Apoplastic	Ceratocystis_manguinecans|Cmanguinecans_CMW17570_05203-RA
					Apoplastic	Ceratocystis_manguinecans|Cmanguinecans_CMW17570_02802-RA
	cluster96	3	N/A	N/A	Cytoplasmic	Ceratocystis_manguinecans|Cmanguinecans_CMW17570_05201-RA
					Apoplastic	Ceratocystis_manguinecans|Cmanguinecans_CMW17570_07521-RA
					Apoplastic	Ceratocystis_manguinecans|Cmanguinecans_CMW17570_02801-RA
	cluster_name	protein_number	swiss_prot_id	go_annotation	subcellular location	protein_list
	cluster139	2	N/A	N/A	Cytoplasmic	Ceratocystis_platani|PHH49859.1
					Cytoplasmic	Ceratocystis_platani|PHH49863.1

## Sheet: S17
A repertoire of candidate effector proteins of the fungus Ceratocystis cacaofunesta
Gabriela N. Ramos-Lizardo, Jonathan J. Mucherino-Muñoz, Eric R. G. R. Aguiar, Carlos P. Pirovani, Ronan X. Corrêa
	Suplementary Table S17. Single copy gene clusters
	Singletons
	C. albifundus		C. cacaofunesta		C. fimbriata		C. manginecans		C. platani
	Calbifundus_CMW17620_01674-RA		Ccacaofunesta_C1593_07408-RA		PHH49067.1		Cmanguinecans_CMW17570_05165-RA		KKF92118.1
	Calbifundus_CMW17620_07257-RA		Ccacaofunesta_C1593_07310-RA		PHH49082.1		Cmanguinecans_CMW17570_00940-RA		KKF92178.1
	Calbifundus_CMW17620_02720-RA		Ccacaofunesta_C1593_03207-RA		PHH49215.1		Cmanguinecans_CMW17570_06086-RA		KKF92329.1
	Calbifundus_CMW17620_05247-RA		Ccacaofunesta_C1593_06142-RA		PHH49653.1		Cmanguinecans_CMW17570_06723-RA		KKF92455.1
	Calbifundus_CMW17620_02909-RA		Ccacaofunesta_C1593_04454-RA		PHH50198.1		Cmanguinecans_CMW17570_03388-RA		KKF92561.1
	Calbifundus_CMW17620_01926-RA		Ccacaofunesta_C1593_07406-RA		PHH51095.1		Cmanguinecans_CMW17570_06495-RA		KKF93445.1
	Calbifundus_CMW17620_07312-RA		Ccacaofunesta_C1593_06923-RA		PHH51272.1		Cmanguinecans_CMW17570_07493-RA		KKF93554.1
	Calbifundus_CMW17620_06854-RA		Ccacaofunesta_C1593_07792-RA		PHH51540.1		Cmanguinecans_CMW17570_05247-RA		KKF93662.1
	Calbifundus_CMW17620_04286-RA		Ccacaofunesta_C1593_04675-RA		PHH53229.1		Cmanguinecans_CMW17570_05248-RA		KKF93698.1
	Calbifundus_CMW17620_07551-RA		Ccacaofunesta_C1593_07677-RA		PHH54698.1		Cmanguinecans_CMW17570_04244-RA		KKF94526.1
	Calbifundus_CMW17620_06930-RA		Ccacaofunesta_C1593_02502-RA		PHH54891.1		Cmanguinecans_CMW17570_07264-RA		KKF95199.1
	Calbifundus_CMW17620_05240-RA		Ccacaofunesta_C1593_02581-RA		PHH55046.1		Cmanguinecans_CMW17570_06966-RA		KKF95723.1
	Calbifundus_CMW17620_05760-RA		Ccacaofunesta_C1593_04564-RA		PHH55728.1		Cmanguinecans_CMW17570_04455-RA		KKF95835.1
	Calbifundus_CMW17620_05086-RA		Ccacaofunesta_C1593_07142-RA		PHH55875.1		Cmanguinecans_CMW17570_02144-RA		KKF97140.1
	Calbifundus_CMW17620_06283-RA		Ccacaofunesta_C1593_04118-RA		PHH56038.1		Cmanguinecans_CMW17570_07317-RA		KKF97644.1
	Calbifundus_CMW17620_06885-RA		Ccacaofunesta_C1593_06605-RA				Cmanguinecans_CMW17570_06421-RA
	Calbifundus_CMW17620_05343-RA		Ccacaofunesta_C1593_03675-RA				Cmanguinecans_CMW17570_06091-RA
	Calbifundus_CMW17620_00905-RA		Ccacaofunesta_C1593_01877-RA				Cmanguinecans_CMW17570_06098-RA
	Calbifundus_CMW17620_03420-RA		Ccacaofunesta_C1593_01920-RA				Cmanguinecans_CMW17570_07340-RA
	Calbifundus_CMW17620_01321-RA		Ccacaofunesta_C1593_07451-RA				Cmanguinecans_CMW17570_06053-RA
	Calbifundus_CMW17620_03105-RA		Ccacaofunesta_C1593_00879-RA				Cmanguinecans_CMW17570_06920-RA
	Calbifundus_CMW17620_02470-RA		Ccacaofunesta_C1593_00432-RA				Cmanguinecans_CMW17570_06919-RA
	Calbifundus_CMW17620_06460-RA		Ccacaofunesta_C1593_07454-RA				Cmanguinecans_CMW17570_05635-RA
	Calbifundus_CMW17620_01274-RA		Ccacaofunesta_C1593_06796-RA				Cmanguinecans_CMW17570_04440-RA
	Calbifundus_CMW17620_03478-RA		Ccacaofunesta_C1593_06798-RA				Cmanguinecans_CMW17570_06666-RA
	Calbifundus_CMW17620_03640-RA						Cmanguinecans_CMW17570_00723-RA
	Calbifundus_CMW17620_07151-RA						Cmanguinecans_CMW17570_02090-RA
	Calbifundus_CMW17620_02126-RA
	Calbifundus_CMW17620_01184-RA
	Calbifundus_CMW17620_02686-RA
	Calbifundus_CMW17620_06096-RA
	Calbifundus_CMW17620_07081-RA

## Sheet: S18
A repertoire of candidate effector proteins of the fungus Ceratocystis cacaofunesta
Gabriela N. Ramos-Lizardo, Jonathan J. Mucherino-Muñoz, Eric R. G. R. Aguiar, Carlos P. Pirovani, Ronan X. Corrêa
Suplementary Table S18. Effector proteins presenting homology in the five previously described Ceratocystis species in different species of Sordariomycetes , using OrthoFinder
	Swiss prot ID		Candidate Gene	Start	Stop	Protein Length	Pfam Domain
	G2X4G0	Efector Vd424Y	VDAG_05042	43	221	223	Glyco_hydro_11
	I1RII8	Endo-1,4-beta-xilanasa B	XYLB (XYL2)	46	225	228	Glyco_hydro_11
	I1RF63	Aurofusarin biosynthesis cluster protein S	aurS (GIP9)	63 206	195 367	407	Fasciclina
	I1RD82	Autophagy-related protein 27	ATG27	7	74°	348	ATG27
	Q4HY20	Endoplasmic reticulum vesicle protein 25	ERV25	23	209	214	EMP24 GP25L
	Q4IEV5	RNA exonuclease 4	REX4	134	68°	319	RNase T
	Predicted effector proteins presenting homology specifically within the five Ceratocystis species, using OrthoVenn.
	Swiss prot ID		Candidate Gene	Start	Stop	Protein Length	Pfam Domain
	Q9UUZ6	60S acidic ribosomal protein P2	AFUA_2G10100			111
	A1CYB8	Probable pectate lyase A	plyA	62	258	321	Pectate lyase 4
	D4AVD4	Homólogo de calnexina ARB_00147	ARB_00147	52	419	563	Calreticulin
	Q4WV10	Probable pectin lyase A	PIR32 (PIR3)			422
	A1CLG4	Probable arabina endo-1,5-alfa-L-arabinosidasa A	abnA			321
	Q7SA23	Exoglucanase 1	cbh-1	20	448	521	Glyco_hydro_7
	O74903	Uncharacterized calcium-binding protein C613.03	SPCC613.03			189
	Q4WGL5	Secreted beta-glucosidase sun1	sol1	148	402	414	SUN
	Q92249	Protein disulfide-isomerase erp38	erp38	21 143	127 248	369	Thioredoxin
	D4AIS9	Extracellular protein ARB_04177	ARB_04177			245
	D4B5D4	Cell surface Cu-only superoxide dismutase ARB_03674	ARB_03674			373
	I1RF63	Aurofusarin biosynthesis cluster protein S	aurS (GIP9)	63 206	195 367	407	Fasciclina
	Q59PW0	Probable cell wall mannoprotein PIR32	Q59PW0			422
